# Supplementary material for: Site-specific glycoproteomic analysis revealing increased core-fucosylation on FOLR1 enhances folate uptake capacity of HCC cells to promote EMT
Source: Theranostics. 2021 May 8;11(14):6905–21. doi: 10.7150/thno.56882 (PMC8171077; doi:10.7150/thno.56882)
Supplement: Supplementary file 2 — Supplementary tables. [file thnov11p6905s2.zip]

Archive with 7 entries (7 files):
- Supplementary Tables/Table S1 Intact glycopeptides identified from SMMC-7721 and HepG2 cell lines.xlsx
- Supplementary Tables/Table S2 Proteins identified from SMMC-7721 cell line by using mass spectrometry-based proteomics.xlsx
- Supplementary Tables/Table S3 Intact glycopeptides that were quantified among six time points of HGF-treatment in both SMCC-7721 and HepG2 cell lines based on the TMT-labeled quantific.xlsx
- Supplementary Tables/Table S4  Intact glycopeptides that were more than two-fold increased at I or M stage in both cell lines.xlsx
- Supplementary Tables/Table S5 Intact glycopeptides identified from FOLR1 in three cell lines.xlsx
- Supplementary Tables/Table S6 Intact glycopeptides identified from FOLR1 in TGF-a┬1-treated SMMC-7721 and Hep3B cells.xlsx
- Supplementary Tables/Table S7 Gene primer sequences.xlsx
