# Supplementary material for: Site-specific glycoproteomic analysis revealing increased core-fucosylation on FOLR1 enhances folate uptake capacity of HCC cells to promote EMT
Source: Theranostics. 2021 May 8;11(14):6905–21. doi: 10.7150/thno.56882 (PMC8171077; doi:10.7150/thno.56882)
Supplement: Supplementary file 2 — Supplementary tables. [file thnov11p6905s2.zip › Supplementary Tables/Table S1 Intact glycopeptides identified from SMMC-7721 and HepG2 cell lines.xlsx]

## Sheet: Table S1
Table S1. Intact glycopeptides identified from SMMC-7721 and HepG2 cell lines.
PeptideSequence	GlycanComposition	Glycan_type	structure_coding	Bisection	Corefucose	Protein	GeneName	ProteinID	Glycosite	SMMC-7721	HepG2
AAIPSALDTNSSK	N2H4	High mannose	A2B2C1D1E1edD1dcba	0	0	Galectin-3-binding protein	LGALS3BP	Q08380	551	0	1
AAIPSALDTNSSK	N2H7	High mannose	A2B2C1D1E1F1fedD1E1eE1edcba	0	0	Galectin-3-binding protein	LGALS3BP	Q08380	551	0	1
AAIPSALDTNSSK	N2H8	High mannose	A2B2C1D1E1F1fedD1E1eE1F1fedcba	0	0	Galectin-3-binding protein	LGALS3BP	Q08380	551	1	1
AAIPSALDTNSSK	N2H9	High mannose	A2B2C1D1E1F1fedD1E1F1feE1F1fedcba	0	0	Galectin-3-binding protein	LGALS3BP	Q08380	551	0	1
AAIPSALDTNSSK	N2H10	High mannose	A2B2C1D1E1F1G1gfedD1E1F1feE1F1fedcba	0	0	Galectin-3-binding protein	LGALS3BP	Q08380	551	0	1
AANGSLR	N2H4	High mannose	A2B2C1D1E1edD1dcba	0	0	Lysosome-associated membrane glycoprotein 1	LAMP1	P11279	322	0	1
AANGSLR	N2H5	High mannose	A2B2C1D1E1F1fedD1dcba	0	0	Lysosome-associated membrane glycoprotein 1	LAMP1	P11279	322	1	1
AANGSLR	N2H6	High mannose	A2B2C1D1E1F1fedD1E1edcba	0	0	Lysosome-associated membrane glycoprotein 1	LAMP1	P11279	322	1	1
AANGSLR	N2H7	High mannose	A2B2C1D1E1F1fedD1E1eE1edcba	0	0	Lysosome-associated membrane glycoprotein 1	LAMP1	P11279	322	1	1
AANGSLR	N2H8	High mannose	A2B2C1D1E1F1fedD1E1eE1F1fedcba	0	0	Lysosome-associated membrane glycoprotein 1	LAMP1	P11279	322	1	1
AANGSLR	N2H9	High mannose	A2B2C1D1E1F1fedD1E1F1feE1F1fedcba	0	0	Lysosome-associated membrane glycoprotein 1	LAMP1	P11279	322	1	1
AANGSLR	N2H10	High mannose	A2B2C1D1E1F1G1gfedD1E1F1feE1F1fedcba	0	0	Lysosome-associated membrane glycoprotein 1	LAMP1	P11279	322	0	1
AANGSLR	N2H11	High mannose	A2B2C1D1E1F1G1H1hgfedD1E1F1feE1F1fedcba	0	0	Lysosome-associated membrane glycoprotein 1	LAMP1	P11279	322	0	1
AASMNHTK	N2H8	High mannose	A2B2C1D1E1F1fedD1E1eE1F1fedcba	0	0	Protein sel-1 homolog 1	SEL1L	Q9UBV2	217	1	1
AASMNHTK	N2H9	High mannose	A2B2C1D1E1F1fedD1E1F1feE1F1fedcba	0	0	Protein sel-1 homolog 1	SEL1L	Q9UBV2	217	1	1
AASMSNR	N4H5S2	Complex	A2B2C1D1E2F1G3gfedD1E2F1G3gfedcba	0	0	A-kinase anchor protein 4	AKAP4	Q5JQC9	668	0	1
AEFNITLIHPK	N2H7	High mannose	A2B2C1D1E1F1fedD1E1eE1edcba	0	0	Aminopeptidase N	ANPEP	P15144	234	1	1
AENQVNVTCQVR	N2H7	High mannose	A2B2C1D1E1F1fedD1E1eE1edcba	0	0	Tyrosine-protein phosphatase non-receptor type substrate 1	SIRPA	P78324	270	1	0
AEPPLNASASDQGEK	N2H5	High mannose	A2B2C1D1E1F1fedD1dcba	0	0	Hypoxia up-regulated protein 1	HYOU1	Q9Y4L1	931	1	1
AEPPLNASASDQGEK	N2H6	High mannose	A2B2C1D1E1F1fedD1E1edcba	0	0	Hypoxia up-regulated protein 1	HYOU1	Q9Y4L1	931	1	1
AEPPLNASASDQGEK	N2H7	High mannose	A2B2C1D1E1F1fedD1E1eE1edcba	0	0	Hypoxia up-regulated protein 1	HYOU1	Q9Y4L1	931	1	1
AEPPLNASASDQGEK	N2H8	High mannose	A2B2C1D1E1F1fedD1E1eE1F1fedcba	0	0	Hypoxia up-regulated protein 1	HYOU1	Q9Y4L1	931	1	1
AEPPLNASASDQGEK	N6H3	Complex	A2B2C1D1E2eE2edD1E2eE2edcba	0	0	Hypoxia up-regulated protein 1	HYOU1	Q9Y4L1	931	0	1
AFCKNSSLIIHQR	N2H9	High mannose	A2B2C1D1E1F1fedD1E1F1feE1F1fedcba	0	0	Zinc finger protein 606	ZNF606	Q8WXB4	748	0	1
AFGSGSNLTQHRR	N4H7	Hybrid	A2B2C1D1E2F1feE2F1fedD1E1eE1edcba	0	0	Zinc finger protein 345	ZNF345	Q14585	216	0	1
AFNQNSSLGR	N2H7	High mannose	A2B2C1D1E1F1fedD1E1eE1edcba	0	0	Zinc finger protein 8	ZNF8	P17098	353	0	1
AFNQSSILTTHRR	N4H5F1S1	Complex	A2B2C1D1E2F1G3gfedD1E2F1fedcbB5ba	0	1	Zinc finger protein 626	ZNF626	Q68DY1	435	1	0
AFNSTLPTMAQMEK	N5H7F1	Hybrid	A2B2C1D1E2F1feE2F1feE2F1fedD1E1edcbB5ba	0	1	CD44 antigen	CD44	P16070	57	1	0
AFNSTLPTMAQMEK	N4H5F1S1	Complex	A2B2C1D1E2F1fF3fedD1E2F1fedcbB5ba	0	1	CD44 antigen	CD44	P16070	57	1	0
AFNSTLPTMAQMEK	N4H5F1S2	Complex	A2B2C1D1E2F1fF3fedD1E2F1fF3fedcbB5ba	0	1	CD44 antigen	CD44	P16070	57	1	0
AFNSTLPTMAQMEK	N5H6S3	Complex	A2B2C1D1E2F1fF3fedD1E2F1G3gfeE2F1G3gfedcba	0	0	CD44 antigen	CD44	P16070	57	1	0
AFNSTLPTMAQMEK	N3H4S1	Complex	A2B2C1D1E2F1G3gfedD1dcba	0	0	CD44 antigen	CD44	P16070	57	1	1
AFNSTLPTMAQMEK	N3H4F1S1	Complex	A2B2C1D1E2F1G3gfedD1dcbB5ba	0	1	CD44 antigen	CD44	P16070	57	1	0
AFNSTLPTMAQMEK	N3H6S1	Hybrid	A2B2C1D1E2F1G3gfedD1E1eE1edcba	0	0	CD44 antigen	CD44	P16070	57	1	0
AFNSTLPTMAQMEK	N4H5S1	Complex	A2B2C1D1E2F1G3gfedD1E2F1fedcba	0	0	CD44 antigen	CD44	P16070	57	1	0
AFNSTLPTMAQMEK	N4H5F1S1	Complex	A2B2C1D1E2F1G3gfedD1E2F1fedcbB5ba	0	1	CD44 antigen	CD44	P16070	57	1	0
AFNSTLPTMAQMEK	N5H6S2	Complex	A2B2C1D1E2F1G3gfedD1E2F1feE2F1fF3fedcba	0	0	CD44 antigen	CD44	P16070	57	1	0
AFNSTLPTMAQMEK	N5H6F1S2	Complex	A2B2C1D1E2F1G3gfedD1E2F1feE2F1fF3fedcbB5ba	0	1	CD44 antigen	CD44	P16070	57	1	0
AFNSTLPTMAQMEK	N5H6S2	Complex	A2B2C1D1E2F1G3gfedD1E2F1feE2F1G3gfedcba	0	0	CD44 antigen	CD44	P16070	57	1	0
AFNSTLPTMAQMEK	N5H6F1S2	Complex	A2B2C1D1E2F1G3gfedD1E2F1feE2F1G3gfedcbB5ba	0	1	CD44 antigen	CD44	P16070	57	1	1
AFNSTLPTMAQMEK	N4H5S2	Complex	A2B2C1D1E2F1G3gfedD1E2F1fF3fedcba	0	0	CD44 antigen	CD44	P16070	57	1	1
AFNSTLPTMAQMEK	N4H5F1S2	Complex	A2B2C1D1E2F1G3gfedD1E2F1fF3fedcbB5ba	0	1	CD44 antigen	CD44	P16070	57	1	1
AFNSTLPTMAQMEK	N5H6F1S3	Complex	A2B2C1D1E2F1G3gfedD1E2F1fF3feE2F1fF3fedcbB5ba	0	1	CD44 antigen	CD44	P16070	57	1	1
AFNSTLPTMAQMEK	N4H5S2	Complex	A2B2C1D1E2F1G3gfedD1E2F1G3gfedcba	0	0	CD44 antigen	CD44	P16070	57	1	1
AFNSTLPTMAQMEK	N4H5F1S2	Complex	A2B2C1D1E2F1G3gfedD1E2F1G3gfedcbB5ba	0	1	CD44 antigen	CD44	P16070	57	1	1
AFNSTLPTMAQMEK	N5H6S3	Complex	A2B2C1D1E2F1G3gfedD1E2F1G3gfeE2F1fF3fedcba	0	0	CD44 antigen	CD44	P16070	57	0	1
AFNSTLPTMAQMEK	N5H6F1S3	Complex	A2B2C1D1E2F1G3gfedD1E2F1G3gfeE2F1fF3fedcbB5ba	0	1	CD44 antigen	CD44	P16070	57	1	0
AFNSTLPTMAQMEK	N5H6S3	Complex	A2B2C1D1E2F1G3gfedD1E2F1G3gfeE2F1G3gfedcba	0	0	CD44 antigen	CD44	P16070	57	1	1
AFNSTLPTMAQMEK	N5H6F1S3	Complex	A2B2C1D1E2F1G3gfedD1E2F1G3gfeE2F1G3gfedcbB5ba	0	1	CD44 antigen	CD44	P16070	57	1	1
AFNTTK	N2H8	High mannose	A2B2C1D1E1F1fedD1E1eE1F1fedcba	0	0	Fibrillin-2	FBN2	P35556	2120	0	1
AFNTTK	N2H9	High mannose	A2B2C1D1E1F1fedD1E1F1feE1F1fedcba	0	0	Fibrillin-3	FBN3	Q75N90	2033	0	1
AFRYNTSFIR	N2H8	High mannose	A2B2C1D1E1F1fedD1E1eE1F1fedcba	0	0	Zinc finger protein 471	ZNF471	Q9BX82	358	0	1
AFSEVPTTANGSTK	N2H7	High mannose	A2B2C1D1E1F1fedD1E1eE1edcba	0	0	T-cell surface protein tactile	CD96	P40200	497	1	0
AFSEVPTTANGSTK	N2H8	High mannose	A2B2C1D1E1F1fedD1E1eE1F1fedcba	0	0	T-cell surface protein tactile	CD96	P40200	497	0	1
AGGCFPGNATVR	N7H3	Complex	A2B2C1D1E2eE2edD2dD1E2eE2edcba	1	0	Desert hedgehog protein	DHH	O43323	203	1	0
AGGNGTK	N3H6	Hybrid	A2B2C1D1E1F1fedD2dD1E1edcba	1	0	KN motif and ankyrin repeat domain-containing protein 4	KANK4	Q5T7N3	657	1	0
AGHFQNTSSPSAR	N2H8	High mannose	A2B2C1D1E1F1fedD1E1eE1F1fedcba	0	0	Tumor necrosis factor receptor superfamily member 3	LTBR	P36941	177	1	1
AGHFQNTSSPSAR	N2H9	High mannose	A2B2C1D1E1F1fedD1E1F1feE1F1fedcba	0	0	Tumor necrosis factor receptor superfamily member 3	LTBR	P36941	177	0	1
AGPFSSRSNVTLPAPR	N2H8	High mannose	A2B2C1D1E1F1fedD1E1eE1F1fedcba	0	0	Tenascin-X	TNXB	P22105	31	1	0
AGPNGTLFVADAYK	N2H6	High mannose	A2B2C1D1E1F1fedD1E1edcba	0	0	Adipocyte plasma membrane-associated protein	APMAP	Q9HDC9	160	1	1
AGPNGTLFVADAYK	N2H7	High mannose	A2B2C1D1E1F1fedD1E1eE1edcba	0	0	Adipocyte plasma membrane-associated protein	APMAP	Q9HDC9	160	0	1
AGPNGTLFVADAYK	N2H8	High mannose	A2B2C1D1E1F1fedD1E1eE1F1fedcba	0	0	Adipocyte plasma membrane-associated protein	APMAP	Q9HDC9	160	1	1
AGPNGTLFVADAYK	N7H8S1S_dH2O1	Complex	A2B2C1D1E2F1G3gfeE2F1G6gfedD1E2F1feE2F1feE2F1fedcba	0	0	Adipocyte plasma membrane-associated protein	APMAP	Q9HDC9	160	0	1
AGSLQLSSMSAGNSSLRR	N2H4	High mannose	A2B2C1D1E1edD1dcba	0	0	Cordon-bleu protein-like 1	COBLL1	Q53SF7	392	0	1
AHCVWLECPIPDAPVVTNVTVK	N5H6S1	Complex	A2B2C1D1E2F1G3gfedD1E2F1feE2F1fedcba	0	0	Integrin alpha-3	ITGA3	P26006	926	0	1
ALAGLVYNASGSEHCYDIYR	N2H6	High mannose	A2B2C1D1E1F1fedD1E1edcba	0	0	Dipeptidyl peptidase 2	DPP7	Q9UHL4	315	0	1
ALDNESEVK	N4H5S2	Complex	A2B2C1D1E2F1G3gfedD1E2F1G3gfedcba	0	0	Contactin-4	CNTN4	Q8IWV2	929	0	1
ALGFENATQALGR	N2H7	High mannose	A2B2C1D1E1F1fedD1E1eE1edcba	0	0	Galectin-3-binding protein	LGALS3BP	Q08380	69	0	1
ALGFENATQALGR	N2H8	High mannose	A2B2C1D1E1F1fedD1E1eE1F1fedcba	0	0	Galectin-3-binding protein	LGALS3BP	Q08380	69	1	1
ALGFENATQALGR	N2H9	High mannose	A2B2C1D1E1F1fedD1E1F1feE1F1fedcba	0	0	Galectin-3-binding protein	LGALS3BP	Q08380	69	1	1
ALGFENATQALGR	N2H10	High mannose	A2B2C1D1E1F1G1gfedD1E1F1feE1F1fedcba	0	0	Galectin-3-binding protein	LGALS3BP	Q08380	69	0	1
ALMNGSESR	N2H5	High mannose	A2B2C1D1E1F1fedD1dcba	0	0	Basigin	BSG	P35613	268	1	1
ALMNGSESR	N2H6	High mannose	A2B2C1D1E1F1fedD1E1edcba	0	0	Basigin	BSG	P35613	268	1	1
ALMNGSESR	N2H7	High mannose	A2B2C1D1E1F1fedD1E1eE1edcba	0	0	Basigin	BSG	P35613	268	1	1
ALMNGSESR	N2H8	High mannose	A2B2C1D1E1F1fedD1E1eE1F1fedcba	0	0	Basigin	BSG	P35613	268	1	1
ALMNGSESR	N2H9	High mannose	A2B2C1D1E1F1fedD1E1F1feE1F1fedcba	0	0	Basigin	BSG	P35613	268	1	1
ALMNGSESR	N2H10	High mannose	A2B2C1D1E1F1G1gfedD1E1F1feE1F1fedcba	0	0	Basigin	BSG	P35613	268	1	1
ALMNGSESR	N3H5F1S1	Hybrid	A2B2C1D1E2F1G3gfedD1E1edcbB5ba	0	1	Basigin	BSG	P35613	268	1	0
ALMNGSESR	N4H5F1S1	Complex	A2B2C1D1E2F1G3gfedD1E2F1fedcbB5ba	0	1	Basigin	BSG	P35613	268	1	1
ALNYYPQNITMK	N2H8	High mannose	A2B2C1D1E1F1fedD1E1eE1F1fedcba	0	0	Hereditary hemochromatosis protein	HFE	Q30201	234	1	1
ALSNISLR	N4H5F1S2	Complex	A2B2C1D1E2F1G3gfedD1E2F1G3gfedcbB5ba	0	1	Plexin-B2	PLXNB2	O15031	127	0	1
ALSPNSTISSAPK	N2H6	High mannose	A2B2C1D1E1F1fedD1E1edcba	0	0	SUN domain-containing protein 2	SUN2	Q9UH99	636	0	1
ALSPNSTISSAPK	N2H8	High mannose	A2B2C1D1E1F1fedD1E1eE1F1fedcba	0	0	SUN domain-containing protein 2	SUN2	Q9UH99	636	0	1
ALSQQNVSMDLATFMK	N5H7F1	Hybrid	A2B2C1D1E2F1feE2F1feE2F1fedD1E1edcbB5ba	0	1	Mesothelin	MSLN	Q13421	523	0	1
ALSQQNVSMDLATFMK	N4H5F1S2	Complex	A2B2C1D1E2F1G3gfedD1E2F1G3gfedcbB5ba	0	1	Mesothelin	MSLN	Q13421	523	0	1
ALSQQNVSMDLATFMK	N5H6F1S3	Complex	A2B2C1D1E2F1G3gfedD1E2F1G3gfeE2F1G3gfedcbB5ba	0	1	Mesothelin	MSLN	Q13421	523	0	1
ALSSVQEVNGSQR	N2H8	High mannose	A2B2C1D1E1F1fedD1E1eE1F1fedcba	0	0	Ovochymase-1	OVCH1	Q7RTY7	324	0	1
ALVNFTR	N4H5S2	Complex	A2B2C1D1E2F1G3gfedD1E2F1G3gfedcba	0	0	Basement membrane-specific heparan sulfate proteoglycan core protein	HSPG2	P98160	89	0	1
AMNTSQVEALGIQMLPGYR	N2H4	High mannose	A2B2C1D1E1edD1dcba	0	0	Procollagen galactosyltransferase 1	COLGALT1	Q8NBJ5	381	1	0
AMNTSQVEALGIQMLPGYR	N2H6	High mannose	A2B2C1D1E1F1fedD1E1edcba	0	0	Procollagen galactosyltransferase 1	COLGALT1	Q8NBJ5	381	1	1
AMNTSQVEALGIQMLPGYR	N2H7	High mannose	A2B2C1D1E1F1fedD1E1eE1edcba	0	0	Procollagen galactosyltransferase 1	COLGALT1	Q8NBJ5	381	1	0
AMNTSQVEALGIQMLPGYR	N5H4S1	Complex	A2B2C1D1E2F1G3gfedD1E2eE2edcba	0	0	Procollagen galactosyltransferase 1	COLGALT1	Q8NBJ5	381	1	1
AMNTSQVEALGIQMLPGYR	N6H5S2	Complex	A2B2C1D1E2F1G3gfedD2dD1E2F1G3gfeE2edcba	1	0	Procollagen galactosyltransferase 1	COLGALT1	Q8NBJ5	381	1	0
AMSSNETAAYK	N2H3	Paucimannose	A2B2C1D1dD1dcba	0	0	Dolichyl-diphosphooligosaccharide--protein glycosyltransferase subunit STT3B	STT3B	Q8TCJ2	641	0	1
AMSSNETAAYK	N2H4	High mannose	A2B2C1D1E1edD1dcba	0	0	Dolichyl-diphosphooligosaccharide--protein glycosyltransferase subunit STT3B	STT3B	Q8TCJ2	641	0	1
AMSSNETAAYK	N2H5	High mannose	A2B2C1D1E1F1fedD1dcba	0	0	Dolichyl-diphosphooligosaccharide--protein glycosyltransferase subunit STT3B	STT3B	Q8TCJ2	641	0	1
AMSSNETAAYK	N2H6	High mannose	A2B2C1D1E1F1fedD1E1edcba	0	0	Dolichyl-diphosphooligosaccharide--protein glycosyltransferase subunit STT3B	STT3B	Q8TCJ2	641	1	1
AMSSNETAAYK	N2H7	High mannose	A2B2C1D1E1F1fedD1E1eE1edcba	0	0	Dolichyl-diphosphooligosaccharide--protein glycosyltransferase subunit STT3B	STT3B	Q8TCJ2	641	1	1
AMSSNETAAYK	N2H8	High mannose	A2B2C1D1E1F1fedD1E1eE1F1fedcba	0	0	Dolichyl-diphosphooligosaccharide--protein glycosyltransferase subunit STT3B	STT3B	Q8TCJ2	641	1	1
AMSSNETAAYK	N2H9	High mannose	A2B2C1D1E1F1fedD1E1F1feE1F1fedcba	0	0	Dolichyl-diphosphooligosaccharide--protein glycosyltransferase subunit STT3B	STT3B	Q8TCJ2	641	1	1
AMSSNETAAYK	N2H10	High mannose	A2B2C1D1E1F1G1gfedD1E1F1feE1F1fedcba	0	0	Dolichyl-diphosphooligosaccharide--protein glycosyltransferase subunit STT3B	STT3B	Q8TCJ2	641	1	1
AMSSNETAAYK	N6H4	Complex	A2B2C1D1E2F1feE2edD1E2eE2edcba	0	0	Dolichyl-diphosphooligosaccharide--protein glycosyltransferase subunit STT3B	STT3B	Q8TCJ2	641	1	0
AMSSNETAAYK	N5H8S1	Hybrid	A2B2C1D1E2F1feE2F1feE2F1G3gfedD1E1eE1edcba	0	0	Dolichyl-diphosphooligosaccharide--protein glycosyltransferase subunit STT3B	STT3B	Q8TCJ2	641	0	1
AMSSNETAAYK	N4H8S_dH2O1	Hybrid	A2B2C1D1E2F1feE2F1G6gfedD1E1eE1F1fedcba	0	0	Dolichyl-diphosphooligosaccharide--protein glycosyltransferase subunit STT3B	STT3B	Q8TCJ2	641	0	1
AMSSNETAAYK	N6H4S1	Complex	A2B2C1D1E2F1G3gfeE2edD1E2eE2edcba	0	0	Dolichyl-diphosphooligosaccharide--protein glycosyltransferase subunit STT3B	STT3B	Q8TCJ2	641	1	0
ANATIEVK	N2H7	High mannose	A2B2C1D1E1F1fedD1E1eE1edcba	0	0	Neuroplastin	NPTN	Q9Y639	229	1	1
ANATIEVK	N2H8	High mannose	A2B2C1D1E1F1fedD1E1eE1F1fedcba	0	0	Neuroplastin	NPTN	Q9Y639	229	1	1
ANATIEVK	N2H9	High mannose	A2B2C1D1E1F1fedD1E1F1feE1F1fedcba	0	0	Neuroplastin	NPTN	Q9Y639	229	1	1
ANATRAPR	N7H7	Complex	A2B2C1D1E2F1feE2F1fedD1E2F1feE2F1feE2edcba	0	0	Tectonin beta-propeller repeat-containing protein 1	TECPR1	Q7Z6L1	1139	1	0
ANATRAPR	N5H9	Hybrid	A2B2C1D1E2F1feE2F1feE2F1fedD1E1eE1F1fedcba	0	0	Tectonin beta-propeller repeat-containing protein 1	TECPR1	Q7Z6L1	1139	0	1
ANESRLEEADQLYR	N2H6	High mannose	A2B2C1D1E1F1fedD1E1edcba	0	0	Transmembrane and TPR repeat-containing protein 3	TMTC3	Q6ZXV5	541	0	1
ANFSIGSMMR	N2H8	High mannose	A2B2C1D1E1F1fedD1E1eE1F1fedcba	0	0	Killer cell immunoglobulin-like receptor 3DS1	KIR3DS1	Q14943	179	0	1
ANFTLQDRGAGPR	N3H7	Hybrid	A2B2C1D1E1F1fedD2dD1E1eE1edcba	1	0	Uncharacterized protein C17orf99	C17orf99	Q6UX52	132	0	1
ANGSQPNSGSPQPAP	N2H5	High mannose	A2B2C1D1E1F1fedD1dcba	0	0	Transcription initiation factor TFIID subunit 6	TAF6	P49848	664	1	0
ANHSGAVVLLK	N2H6	High mannose	A2B2C1D1E1F1fedD1E1edcba	0	0	Integrin alpha-6	ITGA6	P23229	323	1	1
ANHSGAVVLLK	N2H7	High mannose	A2B2C1D1E1F1fedD1E1eE1edcba	0	0	Integrin alpha-6	ITGA6	P23229	323	1	1
ANHSGAVVLLK	N2H8	High mannose	A2B2C1D1E1F1fedD1E1eE1F1fedcba	0	0	Integrin alpha-6	ITGA6	P23229	323	1	1
ANHSGAVVLLK	N3H6	Hybrid	A2B2C1D1E2F1fedD1E1eE1edcba	0	0	Integrin alpha-6	ITGA6	P23229	323	0	1
ANHSGAVVLLK	N5H7	Hybrid	A2B2C1D1E2F1feE2F1feE2F1fedD1E1edcba	0	0	Integrin alpha-6	ITGA6	P23229	323	0	1
ANNSWFQSILR	N2H8	High mannose	A2B2C1D1E1F1fedD1E1eE1F1fedcba	0	0	Nicastrin	NCSTN	Q92542	530	1	1
ANNSWFQSILR	N2H9	High mannose	A2B2C1D1E1F1fedD1E1F1feE1F1fedcba	0	0	Nicastrin	NCSTN	Q92542	530	1	1
ANTTQPGIVEGGQVLK	N3H5F1	Hybrid	A2B2C1D1E2F1fedD1E1edcbB5ba	0	1	Integrin alpha-V	ITGAV	P06756	74	0	1
ANTTQPGIVEGGQVLK	N3H6	Hybrid	A2B2C1D1E2F1fedD1E1eE1edcba	0	0	Integrin alpha-V	ITGAV	P06756	74	0	1
ANTTQPGIVEGGQVLK	N3H5F1S1	Hybrid	A2B2C1D1E2F1G3gfedD1E1edcbB5ba	0	1	Integrin alpha-V	ITGAV	P06756	74	1	1
ANTTQPGIVEGGQVLK	N3H6S1	Hybrid	A2B2C1D1E2F1G3gfedD1E1eE1edcba	0	0	Integrin alpha-V	ITGAV	P06756	74	0	1
ANTTQPGIVEGGQVLK	N5H8S3	Hybrid	A2B2C1D1E2F1G3gfeE2F1G3gfeE2F1G3gfedD1E1eE1edcba	0	0	Integrin alpha-V	ITGAV	P06756	74	0	1
APNYSCVMTGSWDK	N2H8	High mannose	A2B2C1D1E1F1fedD1E1eE1F1fedcba	0	0	mRNA export factor	RAE1	P78406	140	1	0
APRNLTFPR	N2H6	High mannose	A2B2C1D1E1F1fedD1E1edcba	0	0	Carbohydrate sulfotransferase 8	CHST8	Q9H2A9	367	0	1
AQFTFFNK	N2H8	High mannose	A2B2C1D1E1F1fedD1E1eE1F1fedcba	0	0	Adhesion G-protein coupled receptor G6	ADGRG6	Q86SQ4	750	1	1
AQSIIDANDTLK	N4H5S1	Complex	A2B2C1D1E2F1G3gfedD1E2F1fedcba	0	0	Short transient receptor potential channel 6	TRPC6	Q9Y210	561	0	1
ASAGLNSSATSTANNSR	N2H4	High mannose	A2B2C1D1E1edD1dcba	0	0	CAP-Gly domain-containing linker protein 4	CLIP4	Q8N3C7	469	0	1
ASNITMILK	N5H6S3	Complex	A2B2C1D1E2F1G3gfedD1E2F1G3gfeE2F1fF3fedcba	0	0	Plexin-C1	PLXNC1	O60486	692	1	0
ASNITMILK	N5H6S3	Complex	A2B2C1D1E2F1G3gfedD1E2F1G3gfeE2F1G3gfedcba	0	0	Plexin-C1	PLXNC1	O60486	692	1	0
ATGSANMTK	N2H6	High mannose	A2B2C1D1E1F1fedD1E1edcba	0	0	Spindlin-2A	SPIN2A	Q99865	26	0	1
AVGNSTFAIACLQR	N2H8	High mannose	A2B2C1D1E1F1fedD1E1eE1F1fedcba	0	0	Tetratricopeptide repeat protein 17	TTC17	Q96AE7	634	0	1
AVLVNNITTGER	N2H8	High mannose	A2B2C1D1E1F1fedD1E1eE1F1fedcba	0	0	Golgi membrane protein 1	GOLM1	Q8NBJ4	109	0	1
AVPGPGHYNVSEAQK	N3H5S1	Hybrid	A2B2C1D1E2F1G3gfedD1E1edcba	0	0	Sperm-tail PG-rich repeat-containing protein 2	STPG2	Q8N412	69	0	1
AVSSNISQK	N5H5	Hybrid	A2B2C1D1E2eE2eE2edD1E1eE1edcba	0	0	Vacuolar protein sorting-associated protein 13C	VPS13C	Q709C8	1590	0	1
AYWPDVIHSFPNR	N2H7	High mannose	A2B2C1D1E1F1fedD1E1eE1edcba	0	0	Ribonuclease T2	RNASET2	O00584	106	0	1
CATPHGDNASLEATFVK	N2H8	High mannose	A2B2C1D1E1F1fedD1E1eE1F1fedcba	0	0	Fibulin-1	FBLN1	P23142	98	0	1
CATVTENATGDLATSR	N2H5	High mannose	A2B2C1D1E1F1fedD1dcba	0	0	Kunitz-type protease inhibitor 2	SPINT2	O43291	94	0	1
CAVVGNGGILNGSR	N4H5	Complex	A2B2C1D1E2F1fedD1E2F1fedcba	0	0	Alpha-N-acetylgalactosaminide alpha-2,6-sialyltransferase 2	ST6GALNAC2	Q9UJ37	161	0	1
CCGAANYTDWEK	N2H4	High mannose	A2B2C1D1E1edD1dcba	0	0	CD63 antigen	CD63	P08962	150	1	0
CCGAANYTDWEK	N2H6	High mannose	A2B2C1D1E1F1fedD1E1edcba	0	0	CD63 antigen	CD63	P08962	150	1	1
CCGAANYTDWEK	N2H7	High mannose	A2B2C1D1E1F1fedD1E1eE1edcba	0	0	CD63 antigen	CD63	P08962	150	1	1
CCGAANYTDWEK	N2H8	High mannose	A2B2C1D1E1F1fedD1E1eE1F1fedcba	0	0	CD63 antigen	CD63	P08962	150	1	0
CCGAANYTDWEK	N3H6	Hybrid	A2B2C1D1E2edD1E1eE1F1fedcba	0	0	CD63 antigen	CD63	P08962	150	1	0
CCGAANYTDWEK	N3H6	Hybrid	A2B2C1D1E2F1fedD1E1eE1edcba	0	0	CD63 antigen	CD63	P08962	150	1	1
CCGAANYTDWEK	N3H5F1S1	Hybrid	A2B2C1D1E2F1G3gfedD1E1edcbB5ba	0	1	CD63 antigen	CD63	P08962	150	1	0
CCGAANYTDWEK	N3H6S1	Hybrid	A2B2C1D1E2F1G3gfedD1E1eE1edcba	0	0	CD63 antigen	CD63	P08962	150	1	1
CCGAANYTDWEK	N3H7S1	Hybrid	A2B2C1D1E2F1G3gfedD1E1eE1F1fedcba	0	0	CD63 antigen	CD63	P08962	150	1	0
CDYYGCNQTADDCLNGLACDCK	N4H5F1	Complex	A2B2C1D1E2F1fedD1E2F1fedcbB5ba	0	1	Mucin-13	MUC13	Q9H3R2	332	1	0
CDYYGCNQTADDCLNGLACDCK	N4H5F1S1	Complex	A2B2C1D1E2F1G3gfedD1E2F1fedcbB5ba	0	1	Mucin-13	MUC13	Q9H3R2	332	1	0
CGLSQSQGNLSHVDWFSVHK	N4H5F1S2	Complex	A2B2C1D1E2F1G3gfedD1E2F1G3gfedcbB5ba	0	1	Cell surface glycoprotein MUC18	MCAM	P43121	56	1	1
CHAGYIGDNCNCSTDISTCR	N2H6	High mannose	A2B2C1D1E1F1fedD1E1edcba	0	0	Integrin beta-5	ITGB5	P18084	586	1	1
CHAGYIGDNCNCSTDISTCR	N2H7	High mannose	A2B2C1D1E1F1fedD1E1eE1edcba	0	0	Integrin beta-5	ITGB5	P18084	586	1	1
CHAGYIGDNCNCSTDISTCR	N2H8	High mannose	A2B2C1D1E1F1fedD1E1eE1F1fedcba	0	0	Integrin beta-5	ITGB5	P18084	586	1	1
CHEGNGTFECGACR	N2H6	High mannose	A2B2C1D1E1F1fedD1E1edcba	0	0	Integrin beta-1	ITGB1	P05556	481	0	1
CHEGNGTFECGACR	N2H7	High mannose	A2B2C1D1E1F1fedD1E1eE1edcba	0	0	Integrin beta-1	ITGB1	P05556	481	1	1
CHEGNGTFECGACR	N2H8	High mannose	A2B2C1D1E1F1fedD1E1eE1F1fedcba	0	0	Integrin beta-1	ITGB1	P05556	481	1	1
CHEGNGTFECGACR	N2H9	High mannose	A2B2C1D1E1F1fedD1E1F1feE1F1fedcba	0	0	Integrin beta-1	ITGB1	P05556	481	1	1
CHEGNGTFECGACR	N2H10	High mannose	A2B2C1D1E1F1G1gfedD1E1F1feE1F1fedcba	0	0	Integrin beta-1	ITGB1	P05556	481	0	1
CLNCSSGSK	N2H8	High mannose	A2B2C1D1E1F1fedD1E1eE1F1fedcba	0	0	Polycystin-1	PKD1	P98161	2395	0	1
CLQISNGTSSVIVSR	N2H6	High mannose	A2B2C1D1E1F1fedD1E1edcba	0	0	F-box/WD repeat-containing protein 11	FBXW11	Q9UKB1	52	1	0
CNMINGTDGDSFHPLITK	N2H8	High mannose	A2B2C1D1E1F1fedD1E1eE1F1fedcba	0	0	Lysosome membrane protein 2	SCARB2	Q14108	249	1	1
CQEAINATCK	N2H8	High mannose	A2B2C1D1E1F1fedD1E1eE1F1fedcba	0	0	Disintegrin and metalloproteinase domain-containing protein 17	ADAM17	P78536	539	0	1
CVASVPSIPGLNR	N4H5S1	Complex	A2B2C1D1E2F1G3gfedD1E2F1fedcba	0	0	Cell surface glycoprotein MUC18	MCAM	P43121	418	1	1
CVASVPSIPGLNR	N4H5S2	Complex	A2B2C1D1E2F1G3gfedD1E2F1fF3fedcba	0	0	Cell surface glycoprotein MUC18	MCAM	P43121	418	1	0
CVASVPSIPGLNR	N4H5S2	Complex	A2B2C1D1E2F1G3gfedD1E2F1G3gfedcba	0	0	Cell surface glycoprotein MUC18	MCAM	P43121	418	1	1
DAGVGFPEYQEEDNSTYNFR	N2H3F1	Paucimannose	A2B2C1D1dD1dcbB5ba	0	1	Cation-independent mannose-6-phosphate receptor	IGF2R	P11717	747	1	0
DAGVVCTNETR	N2H6	High mannose	A2B2C1D1E1F1fedD1E1edcba	0	0	Galectin-3-binding protein	LGALS3BP	Q08380	125	0	1
DAGVVCTNETR	N2H7	High mannose	A2B2C1D1E1F1fedD1E1eE1edcba	0	0	Galectin-3-binding protein	LGALS3BP	Q08380	125	0	1
DAGVVCTNETR	N2H8	High mannose	A2B2C1D1E1F1fedD1E1eE1F1fedcba	0	0	Galectin-3-binding protein	LGALS3BP	Q08380	125	1	1
DAGVVCTNETR	N2H9	High mannose	A2B2C1D1E1F1fedD1E1F1feE1F1fedcba	0	0	Galectin-3-binding protein	LGALS3BP	Q08380	125	1	1
DAGVVCTNETR	N2H10	High mannose	A2B2C1D1E1F1G1gfedD1E1F1feE1F1fedcba	0	0	Galectin-3-binding protein	LGALS3BP	Q08380	125	0	1
DAGVVCTNETR	N4H5S1	Hybrid	A2B2C1D1E2eE2F1G3gfedD1E1edcba	0	0	Galectin-3-binding protein	LGALS3BP	Q08380	125	0	1
DANISQPETTK	N2H9	High mannose	A2B2C1D1E1F1fedD1E1F1feE1F1fedcba	0	0	Apolipoprotein F	APOF	Q13790	267	0	1
DASSFLAEWQNITK	N2H11F1	High mannose	A2B2C1D1E1F1G1H1hgfedD1E1F1feE1F1fedcbB5ba	0	1	4F2 cell-surface antigen heavy chain	SLC3A2	P08195	365	0	1
DASSFLAEWQNITK	N3H4	Hybrid	A2B2C1D1E2edD1E1edcba	0	0	4F2 cell-surface antigen heavy chain	SLC3A2	P08195	365	1	0
DASSFLAEWQNITK	N3H4F1	Hybrid	A2B2C1D1E2edD1E1edcbB5ba	0	1	4F2 cell-surface antigen heavy chain	SLC3A2	P08195	365	1	0
DASSFLAEWQNITK	N3H4F1	Complex	A2B2C1D1E2F1fedD1dcbB5ba	0	1	4F2 cell-surface antigen heavy chain	SLC3A2	P08195	365	0	1
DASSFLAEWQNITK	N4H5F1	Complex	A2B2C1D1E2F1fedD1E2F1fedcbB5ba	0	1	4F2 cell-surface antigen heavy chain	SLC3A2	P08195	365	1	1
DASSFLAEWQNITK	N4H7F1	Hybrid	A2B2C1D1E2F1feE2F1fedD1E1eE1edcbB5ba	0	1	4F2 cell-surface antigen heavy chain	SLC3A2	P08195	365	0	1
DASSFLAEWQNITK	N6H7F1	Complex	A2B2C1D1E2F1feE2F1fedD1E2F1feE2F1fedcbB5ba	0	1	4F2 cell-surface antigen heavy chain	SLC3A2	P08195	365	1	0
DASSFLAEWQNITK	N4H5F1S1	Complex	A2B2C1D1E2F1fF5fedD1E2F1fF5fedcbB5ba;A2B2C1D1E2F1G3gfedD1E2F1fedcbB5ba	0	1	4F2 cell-surface antigen heavy chain	SLC3A2	P08195	365	0	1
DASSFLAEWQNITK	N3H4F1S1	Complex	A2B2C1D1E2F1G3gfedD1dcbB5ba	0	1	4F2 cell-surface antigen heavy chain	SLC3A2	P08195	365	0	1
DASSFLAEWQNITK	N3H5S1	Hybrid	A2B2C1D1E2F1G3gfedD1E1edcba	0	0	4F2 cell-surface antigen heavy chain	SLC3A2	P08195	365	1	0
DASSFLAEWQNITK	N3H5F1S1	Hybrid	A2B2C1D1E2F1G3gfedD1E1edcbB5ba	0	1	4F2 cell-surface antigen heavy chain	SLC3A2	P08195	365	1	1
DASSFLAEWQNITK	N3H6S1	Hybrid	A2B2C1D1E2F1G3gfedD1E1eE1edcba	0	0	4F2 cell-surface antigen heavy chain	SLC3A2	P08195	365	1	1
DASSFLAEWQNITK	N3H6F1S1	Hybrid	A2B2C1D1E2F1G3gfedD1E1eE1edcbB5ba	0	1	4F2 cell-surface antigen heavy chain	SLC3A2	P08195	365	1	0
DASSFLAEWQNITK	N4H5F1S1	Complex	A2B2C1D1E2F1G3gfedD1E2F1fedcbB5ba	0	1	4F2 cell-surface antigen heavy chain	SLC3A2	P08195	365	1	1
DASSFLAEWQNITK	N5H6F1S1	Complex	A2B2C1D1E2F1G3gfedD1E2F1feE2F1fedcbB5ba	0	1	4F2 cell-surface antigen heavy chain	SLC3A2	P08195	365	1	1
DASSFLAEWQNITK	N5H6F1S2	Complex	A2B2C1D1E2F1G3gfedD1E2F1feE2F1fF3fedcbB5ba	0	1	4F2 cell-surface antigen heavy chain	SLC3A2	P08195	365	1	1
DASSFLAEWQNITK	N5H6F1S2	Complex	A2B2C1D1E2F1G3gfedD1E2F1feE2F1G3gfedcbB5ba	0	1	4F2 cell-surface antigen heavy chain	SLC3A2	P08195	365	1	1
DASSFLAEWQNITK	N4H5F1S2	Complex	A2B2C1D1E2F1G3gfedD1E2F1fF3fedcbB5ba	0	1	4F2 cell-surface antigen heavy chain	SLC3A2	P08195	365	1	0
DASSFLAEWQNITK	N4H5F2S1	Complex	A2B2C1D1E2F1G3gfedD1E2F1fF5fedcbB5ba	0	1	4F2 cell-surface antigen heavy chain	SLC3A2	P08195	365	1	0
DASSFLAEWQNITK	N4H5F1S2	Complex	A2B2C1D1E2F1G3gfedD1E2F1G3gfedcbB5ba	0	1	4F2 cell-surface antigen heavy chain	SLC3A2	P08195	365	1	1
DASSFLAEWQNITK	N5H6F1S2	Complex	A2B2C1D1E2F1G3gfedD1E2F1G3gfeE2F1fedcbB5ba	0	1	4F2 cell-surface antigen heavy chain	SLC3A2	P08195	365	1	1
DASSFLAEWQNITK	N6H7F1S1	Complex	A2B2C1D1E2F1G3gfeE2F1fedD1E2F1feE2F1fedcbB5ba	0	1	4F2 cell-surface antigen heavy chain	SLC3A2	P08195	365	1	1
DASSFLAEWQNITK	N4H6S2	Hybrid	A2B2C1D1E2F1G3gfeE2F1G3gfedD1E1edcba	0	0	4F2 cell-surface antigen heavy chain	SLC3A2	P08195	365	1	0
DASSFLAEWQNITK	N6H7F1S2	Complex	A2B2C1D1E2F1G3gfeE2F1G3gfedD1E2F1feE2F1fedcbB5ba	0	1	4F2 cell-surface antigen heavy chain	SLC3A2	P08195	365	1	1
DASSFLAEWQNITK	N7H8F1S2	Complex	A2B2C1D1E2F1G3gfeE2F1G3gfedD1E2F1feE2F1feE2F1fedcbB5ba	0	1	4F2 cell-surface antigen heavy chain	SLC3A2	P08195	365	1	1
DASSFLAEWQNITK	N4H5F2S1	Complex	A2B2C1D1E2F1G3gfF5fedD1E2F1fedcbB5ba	0	1	4F2 cell-surface antigen heavy chain	SLC3A2	P08195	365	1	1
DASSFLAEWQNITK	N4H5F2	Hybrid	A2B2C1D1E2F5feE2F1fedD1E1edcbB5ba	0	1	4F2 cell-surface antigen heavy chain	SLC3A2	P08195	365	1	0
DASSFLAEWQNITK	N4H6F2	Hybrid	A2B2C1D1E2F5feE2F1fedD1E1eE1edcbB5ba	0	1	4F2 cell-surface antigen heavy chain	SLC3A2	P08195	365	1	1
DAVNNITAK	N2H8	High mannose	A2B2C1D1E1F1fedD1E1eE1F1fedcba	0	0	Voltage-dependent calcium channel subunit alpha-2/delta-1	CACNA2D1	P54289	324	1	1
DAVSNTTNQLESK	N2H6	High mannose	A2B2C1D1E1F1fedD1E1edcba	0	0	Kinectin	KTN1	Q86UP2	435	0	1
DCVECLLLHSGKPDNQTCHSLCR	N2H8	High mannose	A2B2C1D1E1F1fedD1E1eE1F1fedcba	0	0	Integrin beta-5	ITGB5	P18084	654	0	1
DCVSNGSLGCPVR	N3H3	Complex	A2B2C1D1E2edD1dcba	0	0	Post-GPI attachment to proteins factor 6	TMEM8A	Q9HCN3	232	0	1
DEIGNVSTSHLLILDDSVEMEIRPR	N2H6	High mannose	A2B2C1D1E1F1fedD1E1edcba	0	0	Dolichyl-diphosphooligosaccharide--protein glycosyltransferase subunit 1	RPN1	P04843	299	0	1
DENSSKSTFSFSMTK	N2H8	High mannose	A2B2C1D1E1F1fedD1E1eE1F1fedcba	0	0	Nuclear pore complex protein Nup153	NUP153	P49790	1145	0	1
DFEDLYTPVNGSIVIVR	N2H9	High mannose	A2B2C1D1E1F1fedD1E1F1feE1F1fedcba	0	0	Transferrin receptor protein 1	TFRC	P02786	251	1	1
DFEDLYTPVNGSIVIVR	N4H7F1S1	Hybrid	A2B2C1D1E2F1feE2F1G3gfedD1E1eE1edcbB5ba	0	1	Transferrin receptor protein 1	TFRC	P02786	251	1	0
DFEDLYTPVNGSIVIVR	N4H5F1S1	Complex	A2B2C1D1E2F1fF5fedD1E2F1fF5fedcbB5ba;A2B2C1D1E2F1G3gfedD1E2F1fedcbB5ba	0	1	Transferrin receptor protein 1	TFRC	P02786	251	1	0
DFEDLYTPVNGSIVIVR	N3H4F1S1	Complex	A2B2C1D1E2F1G3gfedD1dcbB5ba	0	1	Transferrin receptor protein 1	TFRC	P02786	251	1	0
DFEDLYTPVNGSIVIVR	N4H5F1S1	Complex	A2B2C1D1E2F1G3gfedD1E2F1fedcbB5ba	0	1	Transferrin receptor protein 1	TFRC	P02786	251	1	1
DFEDLYTPVNGSIVIVR	N4H5F1S2	Complex	A2B2C1D1E2F1G3gfedD1E2F1fF3fedcbB5ba	0	1	Transferrin receptor protein 1	TFRC	P02786	251	0	1
DFEDLYTPVNGSIVIVR	N4H5F1S2	Complex	A2B2C1D1E2F1G3gfedD1E2F1G3gfedcbB5ba	0	1	Transferrin receptor protein 1	TFRC	P02786	251	1	1
DFEDLYTPVNGSIVIVR	N4H6F2S1	Hybrid	A2B2C1D1E2F5feE2F1G3gfedD1E1eE1edcbB5ba	0	1	Transferrin receptor protein 1	TFRC	P02786	251	1	0
DFNETQLAR	N4H5F1S2	Complex	A2B2C1D1E2F1G3gfedD1E2F1G3gfedcbB5ba	0	1	Anthrax toxin receptor 1	ANTXR1	Q9H6X2	184	1	0
DFQHLLNR	N2H9	High mannose	A2B2C1D1E1F1fedD1E1F1feE1F1fedcba	0	0	Disintegrin and metalloproteinase domain-containing protein 15	ADAM15	Q13444	237	0	1
DFQHLLNR	N2H10	High mannose	A2B2C1D1E1F1G1gfedD1E1F1feE1F1fedcba	0	0	Disintegrin and metalloproteinase domain-containing protein 15	ADAM15	Q13444	237	0	1
DFQHLLNR	N4H5S2	Complex	A2B2C1D1E2F1G3gfedD1E2F1G3gfedcba	0	0	Disintegrin and metalloproteinase domain-containing protein 15	ADAM15	Q13444	237	0	1
DGMVSKNSSIFDDR	N5H6F1S3	Complex	A2B2C1D1E2F1G3gfedD1E2F1G3gfeE2F1G3gfedcbB5ba	0	1	Fibrous sheath-interacting protein 2	FSIP2	Q5CZC0	406	1	0
DGNGTTSGIGSSVEK	N4H5S1	Complex	A2B2C1D1E2F1G3gfedD1E2F1fedcba	0	0	Sodium channel protein type 2 subunit alpha	SCN2A	Q99250	1072	1	0
DHLLLPATTHNK	N2H10	High mannose	A2B2C1D1E1F1G1gfedD1E1F1feE1F1fedcba	0	0	Cyclic AMP-dependent transcription factor ATF-6 alpha	ATF6	P18850	584	0	1
DHPNATVWR	N2H6	High mannose	A2B2C1D1E1F1fedD1E1edcba	0	0	Lysosomal thioesterase PPT2	PPT2	Q9UMR5	206	0	1
DHPNATVWR	N2H7	High mannose	A2B2C1D1E1F1fedD1E1eE1edcba	0	0	Lysosomal thioesterase PPT2	PPT2	Q9UMR5	206	1	0
DHVHCLGNR	N2H5	High mannose	A2B2C1D1E1F1fedD1dcba	0	0	TM2 domain-containing protein 3	TM2D3	Q9BRN9	169	0	1
DHVHCLGNR	N2H7	High mannose	A2B2C1D1E1F1fedD1E1eE1edcba	0	0	TM2 domain-containing protein 3	TM2D3	Q9BRN9	169	1	1
DHVHCLGNR	N2H8	High mannose	A2B2C1D1E1F1fedD1E1eE1F1fedcba	0	0	TM2 domain-containing protein 3	TM2D3	Q9BRN9	169	1	1
DHVHCLGNR	N2H9	High mannose	A2B2C1D1E1F1fedD1E1F1feE1F1fedcba	0	0	TM2 domain-containing protein 3	TM2D3	Q9BRN9	169	0	1
DIENLKDASSFLAEWQNITK	N4H5F1S1	Complex	A2B2C1D1E2F1G3gfedD1E2F1fedcbB5ba	0	1	4F2 cell-surface antigen heavy chain	SLC3A2	P08195	365	1	0
DINSQQELQNITTDTR	N4H5F1S1	Complex	A2B2C1D1E2F1G3gfedD1E2F1fedcbB5ba	0	1	Receptor-type tyrosine-protein phosphatase F	PTPRF	P10586	966	0	1
DINSQQELQNITTDTR	N4H5F1S2	Complex	A2B2C1D1E2F1G3gfedD1E2F1G3gfedcbB5ba	0	1	Receptor-type tyrosine-protein phosphatase F	PTPRF	P10586	966	0	1
DINSTAVK	N2H7	High mannose	A2B2C1D1E1F1fedD1E1eE1edcba	0	0	Leukemia inhibitory factor receptor	LIFR	P42702	445	1	0
DIYTFDGALNK	N2H6	High mannose	A2B2C1D1E1F1fedD1E1edcba	0	0	Leukocyte surface antigen CD47	CD47	Q08722	73	0	1
DIYTFDGALNK	N2H7	High mannose	A2B2C1D1E1F1fedD1E1eE1edcba	0	0	Leukocyte surface antigen CD47	CD47	Q08722	73	1	1
DIYTFDGALNK	N2H8	High mannose	A2B2C1D1E1F1fedD1E1eE1F1fedcba	0	0	Leukocyte surface antigen CD47	CD47	Q08722	73	1	1
DIYTFDGALNK	N3H6	Hybrid	A2B2C1D1E2edD1E1eE1F1fedcba	0	0	Leukocyte surface antigen CD47	CD47	Q08722	73	0	1
DIYTFDGALNK	N3H6	Hybrid	A2B2C1D1E2F1fedD1E1eE1edcba	0	0	Leukocyte surface antigen CD47	CD47	Q08722	73	0	1
DIYTFDGALNK	N3H7	Hybrid	A2B2C1D1E2F1fedD1E1eE1F1fedcba	0	0	Leukocyte surface antigen CD47	CD47	Q08722	73	0	1
DIYTFDGALNK	N3H6S1	Hybrid	A2B2C1D1E2F1fF3fedD1E1eE1edcba	0	0	Leukocyte surface antigen CD47	CD47	Q08722	73	0	1
DIYTFDGALNK	N3H6S1	Hybrid	A2B2C1D1E2F1G3gfedD1E1eE1edcba	0	0	Leukocyte surface antigen CD47	CD47	Q08722	73	0	1
DLETHMMHLSGNDSGVR	N4H5	Complex	A2B2C1D1E2F1fedD1E2F1fedcba	0	0	Spermatogenesis-associated protein 31D1	SPATA31D1	Q6ZQQ2	815	0	1
DLGPTLANSTHHNVR	N2H8	High mannose	A2B2C1D1E1F1fedD1E1eE1F1fedcba	0	0	Glucosylceramidase	GBA	P04062	309	1	0
DLLSANR	N2H6	High mannose	A2B2C1D1E1F1fedD1E1edcba	0	0	Semaphorin-3G	SEMA3G	Q9NS98	44	0	1
DLMVINR	N2H8	High mannose	A2B2C1D1E1F1fedD1E1eE1F1fedcba	0	0	Cleft lip and palate transmembrane protein 1-like protein	CLPTM1L	Q96KA5	229	1	1
DLNETIHYMYK	N2H7	High mannose	A2B2C1D1E1F1fedD1E1eE1edcba	0	0	Legumain	LGMN	Q99538	167	1	1
DLNETIHYMYK	N2H8	High mannose	A2B2C1D1E1F1fedD1E1eE1F1fedcba	0	0	Legumain	LGMN	Q99538	167	0	1
DLQANDTGR	N2H6	High mannose	A2B2C1D1E1F1fedD1E1edcba	0	0	Neural cell adhesion molecule L1	L1CAM	P32004	490	0	1
DLQANDTGR	N2H7	High mannose	A2B2C1D1E1F1fedD1E1eE1edcba	0	0	Neural cell adhesion molecule L1	L1CAM	P32004	490	0	1
DLQANDTGR	N2H8	High mannose	A2B2C1D1E1F1fedD1E1eE1F1fedcba	0	0	Neural cell adhesion molecule L1	L1CAM	P32004	490	1	1
DLQANDTGR	N2H9	High mannose	A2B2C1D1E1F1fedD1E1F1feE1F1fedcba	0	0	Neural cell adhesion molecule L1	L1CAM	P32004	490	1	1
DLVVQQLVNVSR	N2H5	High mannose	A2B2C1D1E1F1fedD1dcba	0	0	Metal transporter CNNM4	CNNM4	Q6P4Q7	122	1	0
DLVVQQLVNVSR	N2H8	High mannose	A2B2C1D1E1F1fedD1E1eE1F1fedcba	0	0	Metal transporter CNNM4	CNNM4	Q6P4Q7	122	1	1
DMACQTNGSR	N4H4S_dH2O1	Complex	A2B2C1D1E2F1G6gfedD1E2edcba	0	0	Microtubule cross-linking factor 1	MTCL1	Q9Y4B5	1631	1	0
DMNLTLEPEIMPAATDNR	N2H5	High mannose	A2B2C1D1E1F1fedD1dcba	0	0	Aminoacylase-1	ACY1	Q03154	335	1	0
DMNQTLGDNITVK	N2H8	High mannose	A2B2C1D1E1F1fedD1E1eE1F1fedcba	0	0	Signal peptide peptidase-like 2A	SPPL2A	Q8TCT8	149	0	1
DMSDGFISNLTIQR	N2H3	Paucimannose	A2B2C1D1dD1dcba	0	0	Prolyl 4-hydroxylase subunit alpha-1	P4HA1	P13674	113	1	0
DMSDGFISNLTIQR	N2H6	High mannose	A2B2C1D1E1F1fedD1E1edcba	0	0	Prolyl 4-hydroxylase subunit alpha-1	P4HA1	P13674	113	1	1
DMSDGFISNLTIQR	N2H7	High mannose	A2B2C1D1E1F1fedD1E1eE1edcba	0	0	Prolyl 4-hydroxylase subunit alpha-1	P4HA1	P13674	113	1	1
DMSDGFISNLTIQR	N2H8	High mannose	A2B2C1D1E1F1fedD1E1eE1F1fedcba	0	0	Prolyl 4-hydroxylase subunit alpha-1	P4HA1	P13674	113	1	1
DMSDGFISNLTIQR	N2H9	High mannose	A2B2C1D1E1F1fedD1E1F1feE1F1fedcba	0	0	Prolyl 4-hydroxylase subunit alpha-1	P4HA1	P13674	113	1	1
DNATDSVPLR	N2H8	High mannose	A2B2C1D1E1F1fedD1E1eE1F1fedcba	0	0	Prolow-density lipoprotein receptor-related protein 1	LRP1	Q07954	2127	0	1
DNATEEEILVYLEK	N2H5	High mannose	A2B2C1D1E1F1fedD1dcba	0	0	Prosaposin	PSAP	P07602	80	1	1
DNATEEEILVYLEK	N2H6	High mannose	A2B2C1D1E1F1fedD1E1edcba	0	0	Prosaposin	PSAP	P07602	80	1	1
DNATEEEILVYLEK	N2H7	High mannose	A2B2C1D1E1F1fedD1E1eE1edcba	0	0	Prosaposin	PSAP	P07602	80	1	1
DNATEEEILVYLEK	N2H8	High mannose	A2B2C1D1E1F1fedD1E1eE1F1fedcba	0	0	Prosaposin	PSAP	P07602	80	1	1
DNATEEEILVYLEK	N2H9	High mannose	A2B2C1D1E1F1fedD1E1F1feE1F1fedcba	0	0	Prosaposin	PSAP	P07602	80	1	1
DNATEEEILVYLEK	N2H10	High mannose	A2B2C1D1E1F1G1gfedD1E1F1feE1F1fedcba	0	0	Prosaposin	PSAP	P07602	80	0	1
DNATLQATLHAAR	N2H8	High mannose	A2B2C1D1E1F1fedD1E1eE1F1fedcba	0	0	Laminin subunit alpha-5	LAMA5	O15230	2423	0	1
DNATLQATLHAAR	N2H9	High mannose	A2B2C1D1E1F1fedD1E1F1feE1F1fedcba	0	0	Laminin subunit alpha-5	LAMA5	O15230	2423	0	1
DNHTHSDIQVK	N4H5F1S1	Complex	A2B2C1D1E2F1G3gfedD1E2F1fedcbB5ba	0	1	Phospholipase D3	PLD3	Q8IV08	387	1	0
DNHTHSDIQVK	N5H6F1S1	Complex	A2B2C1D1E2F1G3gfedD1E2F1feE2F1fedcbB5ba	0	1	Phospholipase D3	PLD3	Q8IV08	387	0	1
DNLSSWLEHLPR	N2H7	High mannose	A2B2C1D1E1F1fedD1E1eE1edcba	0	0	Envoplakin	EVPL	Q92817	761	0	1
DNLTAFQK	N2H10	High mannose	A2B2C1D1E1F1G1gfedD1E1F1feE1F1fedcba	0	0	UDP-glucose:glycoprotein glucosyltransferase 2	UGGT2	Q9NYU1	286	0	1
DNTTVTR	N4H5F1S1	Complex	A2B2C1D1E2F1G3gfedD1E2F1fedcbB5ba	0	1	Lysosome-associated membrane glycoprotein 1	LAMP1	P11279	249	0	1
DPCSNVTCSFGSTCAR	N2H8F1	High mannose	A2B2C1D1E1F1fedD1E1eE1F1fedcbB5ba	0	1	Agrin	AGRN	O00468	250	0	1
DPGVPMNGTRNGDGR	N7H8S4	Complex	A2B2C1D1E2F1G3gfeE2F1G3gfedD1E2F1G3gfeE2F1G3gfeE2F1fedcba	0	0	CUB and sushi domain-containing protein 3	CSMD3	Q7Z407	1536	1	0
DPLNDTVVGLYQK	N2H8	High mannose	A2B2C1D1E1F1fedD1E1eE1F1fedcba	0	0	Myosin-8	MYH8	P13535	605	1	0
DQGSAYANR	N4H5F1S2	Complex	A2B2C1D1E2F1G3gfedD1E2F1G3gfedcbB5ba	0	1	CD276 antigen	CD276	Q5ZPR3	309	1	1
DQGSAYANR	N4H5F2S1	Hybrid	A2B2C1D1E2F5feE2F1G3gfedD1E1edcbB5ba	0	1	CD276 antigen	CD276	Q5ZPR3	309	1	0
DQQNTSR	N7H8	Complex	A2B2C1D1E2F1feE2F1fedD1E2F1feE2F1feE2F1fedcba	0	0	Mitogen-activated protein kinase kinase kinase 7	MAP3K7	O43318	563	0	1
DQRDINLSSLR	N2H2	Paucimannose	A2B2C1D1dcba	0	0	Disco-interacting protein 2 homolog C	DIP2C	Q9Y2E4	610	1	0
DRTGQGLPSSGNR	N2H6	High mannose	A2B2C1D1E1F1fedD1E1edcba	0	0	Dynein heavy chain 3, axonemal	DNAH3	Q8TD57	151	1	0
DRTGQGLPSSGNR	N3H5F1	Hybrid	A2B2C1D1E2edD1E1eE1edcbB5ba	0	1	Dynein heavy chain 3, axonemal	DNAH3	Q8TD57	151	0	1
DRTGQGLPSSGNR	N3H5F1	Hybrid	A2B2C1D1E2F1fedD1E1edcbB5ba	0	1	Dynein heavy chain 3, axonemal	DNAH3	Q8TD57	151	1	0
DSCESNHNITCK	N2H7	High mannose	A2B2C1D1E1F1fedD1E1eE1edcba	0	0	Integrin alpha-1	ITGA1	P56199	883	1	1
DSCESNHNITCK	N2H8	High mannose	A2B2C1D1E1F1fedD1E1eE1F1fedcba	0	0	Integrin alpha-1	ITGA1	P56199	883	1	1
DSCESNHNITCK	N2H9	High mannose	A2B2C1D1E1F1fedD1E1F1feE1F1fedcba	0	0	Integrin alpha-1	ITGA1	P56199	883	1	1
DSHHNQSER	N2H6	High mannose	A2B2C1D1E1F1fedD1E1edcba	0	0	Repetin	RPTN	Q6XPR3	183	0	1
DSLHGSTGAVNATR	N2H6	High mannose	A2B2C1D1E1F1fedD1E1edcba	0	0	Tensin-1	TNS1	Q9HBL0	383	0	1
DSLSINATNIK	N2H6	High mannose	A2B2C1D1E1F1fedD1E1edcba	0	0	Epidermal growth factor receptor	EGFR	P00533	352	0	1
DSLSINATNIK	N2H7	High mannose	A2B2C1D1E1F1fedD1E1eE1edcba	0	0	Epidermal growth factor receptor	EGFR	P00533	352	1	1
DSLSINATNIK	N2H8	High mannose	A2B2C1D1E1F1fedD1E1eE1F1fedcba	0	0	Epidermal growth factor receptor	EGFR	P00533	352	1	1
DSLSINATNIK	N2H9	High mannose	A2B2C1D1E1F1fedD1E1F1feE1F1fedcba	0	0	Epidermal growth factor receptor	EGFR	P00533	352	0	1
DSSGNETHFTGNEVGFFKPISCR	N2H8	High mannose	A2B2C1D1E1F1fedD1E1eE1F1fedcba	0	0	TM2 domain-containing protein 1	TM2D1	Q9BX74	96	0	1
DTCTQECSYFNITK	N2H5	High mannose	A2B2C1D1E1F1fedD1dcba	0	0	Integrin beta-1	ITGB1	P05556	669	1	0
DTCTQECSYFNITK	N2H6	High mannose	A2B2C1D1E1F1fedD1E1edcba	0	0	Integrin beta-1	ITGB1	P05556	669	1	1
DTCTQECSYFNITK	N2H7	High mannose	A2B2C1D1E1F1fedD1E1eE1edcba	0	0	Integrin beta-1	ITGB1	P05556	669	0	1
DTCTQECSYFNITK	N2H8	High mannose	A2B2C1D1E1F1fedD1E1eE1F1fedcba	0	0	Integrin beta-1	ITGB1	P05556	669	0	1
DTCTQECSYFNITK	N2H9	High mannose	A2B2C1D1E1F1fedD1E1F1feE1F1fedcba	0	0	Integrin beta-1	ITGB1	P05556	669	0	1
DTCTQECSYFNITK	N4H5F1S1	Complex	A2B2C1D1E2F1fF3fedD1E2F1fedcbB5ba	0	1	Integrin beta-1	ITGB1	P05556	669	1	1
DTCTQECSYFNITK	N4H5F1S1	Complex	A2B2C1D1E2F1G3gfedD1E2F1fedcbB5ba	0	1	Integrin beta-1	ITGB1	P05556	669	1	1
DTCTQECSYFNITK	N4H5F1S2	Complex	A2B2C1D1E2F1G3gfedD1E2F1G3gfedcbB5ba	0	1	Integrin beta-1	ITGB1	P05556	669	1	1
DTCTQECSYFNITK	N4H5F2S1	Hybrid	A2B2C1D1E2F5feE2F1fF3fedD1E1edcbB5ba	0	1	Integrin beta-1	ITGB1	P05556	669	1	0
DTCTQECSYFNITK	N4H5F2S1	Hybrid	A2B2C1D1E2F5feE2F1G3gfedD1E1edcbB5ba	0	1	Integrin beta-1	ITGB1	P05556	669	1	0
DTDLMTFNISVHRSWWR	N2H3	Paucimannose	A2B2C1D1dD1dcba	0	0	Sodium/potassium-transporting ATPase subunit beta-1-interacting protein 3	NKAIN3	Q8N8D7	99	0	1
DTGELNVTSILDR	N4H5S1	Complex	A2B2C1D1E2F1G3gfedD1E2F1fedcba	0	0	Desmoglein-2	DSG2	Q14126	112	0	1
DTNGSQFFITTVK	N2H8	High mannose	A2B2C1D1E1F1fedD1E1eE1F1fedcba	0	0	Peptidyl-prolyl cis-trans isomerase B	PPIB	P23284	148	0	1
DTWGLSDEHFQPRPEAVQFFNVTTLQK	N2H7	High mannose	A2B2C1D1E1F1fedD1E1eE1edcba	0	0	Cartilage-associated protein	CRTAP	O75718	363	1	0
DVECGEGHFCHDNQTCCR	N2H2F1	Paucimannose	A2B2C1D1dcbB5ba	0	1	Granulins	GRN	P28799	530	1	1
DVECGEGHFCHDNQTCCR	N2H3	Paucimannose	A2B2C1D1dD1dcba	0	0	Granulins	GRN	P28799	530	1	1
DVECGEGHFCHDNQTCCR	N2H3F1	Paucimannose	A2B2C1D1dD1dcbB5ba	0	1	Granulins	GRN	P28799	530	1	1
DVECGEGHFCHDNQTCCR	N2H4	High mannose	A2B2C1D1E1edD1dcba	0	0	Granulins	GRN	P28799	530	1	1
DVECGEGHFCHDNQTCCR	N2H4F1	High mannose	A2B2C1D1E1edD1dcbB5ba	0	1	Granulins	GRN	P28799	530	1	1
DVECGEGHFCHDNQTCCR	N2H5	High mannose	A2B2C1D1E1F1fedD1dcba	0	0	Granulins	GRN	P28799	530	1	1
DVECGEGHFCHDNQTCCR	N2H6	High mannose	A2B2C1D1E1F1fedD1E1edcba	0	0	Granulins	GRN	P28799	530	1	1
DVECGEGHFCHDNQTCCR	N2H7	High mannose	A2B2C1D1E1F1fedD1E1eE1edcba	0	0	Granulins	GRN	P28799	530	1	1
DVECGEGHFCHDNQTCCR	N2H8	High mannose	A2B2C1D1E1F1fedD1E1eE1F1fedcba	0	0	Granulins	GRN	P28799	530	1	1
DVECGEGHFCHDNQTCCR	N2H9	High mannose	A2B2C1D1E1F1fedD1E1F1feE1F1fedcba	0	0	Granulins	GRN	P28799	530	1	1
DVECGEGHFCHDNQTCCR	N2H10	High mannose	A2B2C1D1E1F1G1gfedD1E1F1feE1F1fedcba	0	0	Granulins	GRN	P28799	530	0	1
DVECGEGHFCHDNQTCCR	N3H4F1	Complex	A2B2C1D1E2F1fedD1dcbB5ba	0	1	Granulins	GRN	P28799	530	1	1
DVECGEGHFCHDNQTCCR	N3H6	Hybrid	A2B2C1D1E2F1fedD1E1eE1edcba	0	0	Granulins	GRN	P28799	530	0	1
DVECGEGHFCHDNQTCCR	N4H5F1	Complex	A2B2C1D1E2F1fedD1E2F1fedcbB5ba	0	1	Granulins	GRN	P28799	530	1	1
DVECGEGHFCHDNQTCCR	N3H4F1S1	Complex	A2B2C1D1E2F1G3gfedD1dcbB5ba	0	1	Granulins	GRN	P28799	530	1	1
DVECGEGHFCHDNQTCCR	N4H5F1S1	Complex	A2B2C1D1E2F1G3gfedD1E2F1fedcbB5ba	0	1	Granulins	GRN	P28799	530	1	1
DVECGEGHFCHDNQTCCR	N4H5F1S2	Complex	A2B2C1D1E2F1G3gfedD1E2F1G3gfedcbB5ba	0	1	Granulins	GRN	P28799	530	1	0
DVGNRTSLR	N4H5S2	Complex	A2B2C1D1E2F1G3gfedD1E2F1G3gfedcba	0	0	Alpha-N-acetylgalactosaminide alpha-2,6-sialyltransferase 5	ST6GALNAC5	Q9BVH7	137	0	1
DVGSENDFADDEHSTFEDNESRR	N5H7S2	Hybrid	A2B2C1D1E2F1feE2F1G3gfeE2F1G3gfedD1E1edcba	0	0	Sodium channel protein type 1 subunit alpha	SCN1A	P35498	601	0	1
DVNCSVMGPQEK	N2H6	High mannose	A2B2C1D1E1F1fedD1E1edcba	0	0	Dipeptidyl peptidase 1	CTSC	P53634	53	0	1
DVNCSVMGPQEK	N2H7	High mannose	A2B2C1D1E1F1fedD1E1eE1edcba	0	0	Dipeptidyl peptidase 1	CTSC	P53634	53	0	1
DVNCSVMGPQEK	N2H8	High mannose	A2B2C1D1E1F1fedD1E1eE1F1fedcba	0	0	Dipeptidyl peptidase 1	CTSC	P53634	53	0	1
DVNDSPPR	N2H5	High mannose	A2B2C1D1E1F1fedD1dcba	0	0	Protocadherin Fat 2	FAT2	Q9NYQ8	1866	0	1
DVNVTEDFSFSEPLPNTTNQQR	N2H5	High mannose	A2B2C1D1E1F1fedD1dcba	0	0	Bloom syndrome protein	BLM	P54132	66	0	1
DWSNSSDR	N3H4G1	Complex	A2B2C1D1E2F1G4gfedD1dcba	0	0	Protein PRR14L	PRR14L	Q5THK1	1293	1	0
DYNASASTISPPSSMEEDK	N2H4	High Mannose	A2B2C1D1E1edD1dcba	0	0	Microtubule-associated protein 1B	MAP1B	P46821	1201	1	0
DYSLTFGAINQTWSYR	N2H8	High mannose	A2B2C1D1E1F1fedD1E1eE1F1fedcba	0	0	Nidogen-2	NID2	Q14112	693	0	1
DYYPINESLASLPLR	N2H6	High mannose	A2B2C1D1E1F1fedD1E1edcba	0	0	Cleft lip and palate transmembrane protein 1	CLPTM1	O96005	295	1	1
DYYPINESLASLPLR	N2H7	High mannose	A2B2C1D1E1F1fedD1E1eE1edcba	0	0	Cleft lip and palate transmembrane protein 1	CLPTM1	O96005	295	1	1
DYYPINESLASLPLR	N2H8	High mannose	A2B2C1D1E1F1fedD1E1eE1F1fedcba	0	0	Cleft lip and palate transmembrane protein 1	CLPTM1	O96005	295	1	1
DYYPINESLASLPLR	N4H9F2S2	Hybrid	A2B2C1D1E2F1G3gfF5feE2F1G3gfF5fedD1E1F1feE1F1fedcba	0	0	Cleft lip and palate transmembrane protein 1	CLPTM1	O96005	295	1	0
EADNHTAFIR	N2H6	High mannose	A2B2C1D1E1F1fedD1E1edcba	0	0	Transmembrane protein 131	TMEM131	Q92545	290	0	1
EADNHTAFIR	N2H8	High mannose	A2B2C1D1E1F1fedD1E1eE1F1fedcba	0	0	Transmembrane protein 131	TMEM131	Q92545	290	1	1
EAGNHTSGAGLVQINK	N4H5F1S2	Complex	A2B2C1D1E2F1G3gfedD1E2F1G3gfedcbB5ba	0	1	Cation-dependent mannose-6-phosphate receptor	M6PR	P20645	83	1	1
EAGNINQSLMTLR	N2H9	High mannose	A2B2C1D1E1F1fedD1E1F1feE1F1fedcba	0	0	Kinesin-like protein KIF23	KIF23	Q02241	361	0	1
EAGQNVTFCCK	N7H8S1	Complex	A2B2C1D1E2F1G3gfeE2F1fedD1E2F1feE2F1feE2F1fedcba	0	0	Cartilage intermediate layer protein 2	CILP2	Q8IUL8	308	1	0
EAINITLDHK	N2H8	High mannose	A2B2C1D1E1F1fedD1E1eE1F1fedcba	0	0	Procollagen-lysine,2-oxoglutarate 5-dioxygenase 2	PLOD2	O00469	209	0	1
EAINITLDHK	N2H9	High mannose	A2B2C1D1E1F1fedD1E1F1feE1F1fedcba	0	0	Procollagen-lysine,2-oxoglutarate 5-dioxygenase 2	PLOD2	O00469	209	0	1
EAINITLDHK	N4H6	Hybrid	A2B2C1D1E2edD2dD1E1eE1F1fedcba	1	0	Procollagen-lysine,2-oxoglutarate 5-dioxygenase 2	PLOD2	O00469	209	0	1
EAINITLDHK	N5H5	Hybrid	A2B2C1D1E2eE2eE2edD1E1eE1edcba	0	0	Procollagen-lysine,2-oxoglutarate 5-dioxygenase 2	PLOD2	O00469	209	0	1
EAINITLDHK	N5H6	Hybrid	A2B2C1D1E2eE2eE2edD1E1eE1F1fedcba	0	0	Procollagen-lysine,2-oxoglutarate 5-dioxygenase 2	PLOD2	O00469	209	1	0
EAINITLDHK	N5H7	Hybrid	A2B2C1D1E2eE2eE2edD1E1F1feE1F1fedcba	0	0	Procollagen-lysine,2-oxoglutarate 5-dioxygenase 2	PLOD2	O00469	209	0	1
EAINITLDHK	N3H8	Hybrid	A2B2C1D1E2F1fedD1E1F1feE1F1fedcba	0	0	Procollagen-lysine,2-oxoglutarate 5-dioxygenase 2	PLOD2	O00469	209	1	1
EAINITLDHK	N5H6	Complex	A2B2C1D1E2F1fedD1E2F1feE2F1fedcba	0	0	Procollagen-lysine,2-oxoglutarate 5-dioxygenase 2	PLOD2	O00469	209	0	1
EANANGSSPEPVK	N4H5S2	Complex	A2B2C1D1E2F1G3gfedD1E2F1G3gfedcba	0	0	MAP7 domain-containing protein 1	MAP7D1	Q3KQU3	739	1	0
EANANGSSPEPVKAVEAR	N4H5F1S2	Complex	A2B2C1D1E2F1G3gfedD1E2F1G3gfedcbB5ba	0	1	MAP7 domain-containing protein 1	MAP7D1	Q3KQU3	739	0	1
EASIVGENETYPR	N2H5	High mannose	A2B2C1D1E1F1fedD1dcba	0	0	Protein sel-1 homolog 1	SEL1L	Q9UBV2	608	1	0
EASIVGENETYPR	N2H8	High mannose	A2B2C1D1E1F1fedD1E1eE1F1fedcba	0	0	Protein sel-1 homolog 1	SEL1L	Q9UBV2	608	1	1
EASIVGENETYPR	N2H9	High mannose	A2B2C1D1E1F1fedD1E1F1feE1F1fedcba	0	0	Protein sel-1 homolog 1	SEL1L	Q9UBV2	608	1	1
EEAMLYHNQTAELR	N2H8	High mannose	A2B2C1D1E1F1fedD1E1eE1F1fedcba	0	0	Endoplasmic reticulum protein SC65	P3H4	Q92791	361	1	1
EEAMLYHNQTAELR	N2H9	High mannose	A2B2C1D1E1F1fedD1E1F1feE1F1fedcba	0	0	Endoplasmic reticulum protein SC65	P3H4	Q92791	361	1	0
EEEAIQLDGLNASQIR	N2H6	High mannose	A2B2C1D1E1F1fedD1E1edcba	0	0	Endoplasmin	HSP90B1	P14625	62	0	1
EEEAIQLDGLNASQIR	N2H8	High mannose	A2B2C1D1E1F1fedD1E1eE1F1fedcba	0	0	Endoplasmin	HSP90B1	P14625	62	0	1
EEGDWNSSK	N2H8	High mannose	A2B2C1D1E1F1fedD1E1eE1F1fedcba	0	0	C-type lectin domain family 2 member B	CLEC2B	Q92478	57	1	0
EEGDWNSSK	N2H9	High mannose	A2B2C1D1E1F1fedD1E1F1feE1F1fedcba	0	0	C-type lectin domain family 2 member B	CLEC2B	Q92478	57	0	1
EEQFNSTYR	N4H4F1	Complex	A2B2C1D1E2F1fedD1E2edcbB5ba	0	1	Immunoglobulin heavy constant gamma 4	IGHG4	P01861	177	1	0
EEQFNSTYR	N4H5F1	Complex	A2B2C1D1E2F1fedD1E2F1fedcbB5ba	0	1	Immunoglobulin heavy constant gamma 4	IGHG4	P01861	177	1	0
EEQYNSTFR	N4H3F1	Complex	A2B2C1D1E2edD1E2edcbB5ba	0	1	Immunoglobulin heavy constant gamma 3	IGHG3	P01860	227	1	0
EERPLNASALK	N2H8	High mannose	A2B2C1D1E1F1fedD1E1eE1F1fedcba	0	0	Torsin-1B	TOR1B	O14657	64	1	1
EERPLNASALK	N2H9	High mannose	A2B2C1D1E1F1fedD1E1F1feE1F1fedcba	0	0	Torsin-1B	TOR1B	O14657	64	0	1
EFLMNTLNQSDTK	N2H7	High mannose	A2B2C1D1E1F1fedD1E1eE1edcba	0	0	Pre-mRNA cleavage complex 2 protein Pcf11	PCF11	O94913	323	1	0
EFTNLSGIR	N2H6	High mannose	A2B2C1D1E1F1fedD1E1edcba	0	0	Ubiquitin carboxyl-terminal hydrolase 40	USP40	Q9NVE5	39	1	0
EGDNITLK	N2H9	High mannose	A2B2C1D1E1F1fedD1E1F1feE1F1fedcba	0	0	CD166 antigen	ALCAM	Q13740	265	1	1
EGDNITLK	N4H5F1S1	Complex	A2B2C1D1E2F1G3gfedD1E2F1fedcbB5ba	0	1	CD166 antigen	ALCAM	Q13740	265	1	0
EGDNITLK	N4H5F1S2	Complex	A2B2C1D1E2F1G3gfedD1E2F1G3gfedcbB5ba	0	1	CD166 antigen	ALCAM	Q13740	265	1	1
EGKDNHSPVISYSIQAR	N2H8	High mannose	A2B2C1D1E1F1fedD1E1eE1F1fedcba	0	0	Contactin-3	CNTN3	Q9P232	624	1	0
EGPPAAFSGHNASSGR	N2H6	High mannose	A2B2C1D1E1F1fedD1E1edcba	0	0	Protein crumbs homolog 2	CRB2	Q5IJ48	886	1	0
EGSGYFFLNTSTADVVK	N2H6	High mannose	A2B2C1D1E1F1fedD1E1edcba	0	0	Nuclear pore membrane glycoprotein 210	NUP210	Q8TEM1	926	1	1
EGSGYFFLNTSTADVVK	N2H8	High mannose	A2B2C1D1E1F1fedD1E1eE1F1fedcba	0	0	Nuclear pore membrane glycoprotein 210	NUP210	Q8TEM1	926	1	1
EGSGYFFLNTSTADVVK	N5H8S1	Hybrid	A2B2C1D1E2F1feE2F1feE2F1G3gfedD1E1eE1edcba	0	0	Nuclear pore membrane glycoprotein 210	NUP210	Q8TEM1	926	0	1
EIDIYANLSDEK	N2H8	High mannose	A2B2C1D1E1F1fedD1E1eE1F1fedcba	0	0	UPF0547 protein C16orf87	C16orf87	Q6PH81	127	0	1
EIFVANGTQGK	N2H7	High mannose	A2B2C1D1E1F1fedD1E1eE1edcba	0	0	Myelin protein zero-like protein 1	MPZL1	O95297	50	1	1
EIFVANGTQGK	N2H8	High mannose	A2B2C1D1E1F1fedD1E1eE1F1fedcba	0	0	Myelin protein zero-like protein 1	MPZL1	O95297	50	0	1
EIFVANGTQGK	N2H9	High mannose	A2B2C1D1E1F1fedD1E1F1feE1F1fedcba	0	0	Myelin protein zero-like protein 1	MPZL1	O95297	50	0	1
EIFVANGTQGK	N2H10	High mannose	A2B2C1D1E1F1G1gfedD1E1F1feE1F1fedcba	0	0	Myelin protein zero-like protein 1	MPZL1	O95297	50	0	1
EIFVANGTQGK	N3H5S1	Hybrid	A2B2C1D1E2F1G3gfedD1E1edcba	0	0	Myelin protein zero-like protein 1	MPZL1	O95297	50	0	1
EIFVANGTQGK	N3H5F1S1	Hybrid	A2B2C1D1E2F1G3gfedD1E1edcbB5ba	0	1	Myelin protein zero-like protein 1	MPZL1	O95297	50	1	1
EIFVANGTQGK	N4H5F1S1	Complex	A2B2C1D1E2F1G3gfedD1E2F1fedcbB5ba	0	1	Myelin protein zero-like protein 1	MPZL1	O95297	50	1	1
EIFVANGTQGK	N4H5S2	Complex	A2B2C1D1E2F1G3gfedD1E2F1G3gfedcba	0	0	Myelin protein zero-like protein 1	MPZL1	O95297	50	0	1
EIFVANGTQGK	N4H5F1S2	Complex	A2B2C1D1E2F1G3gfedD1E2F1G3gfedcbB5ba	0	1	Myelin protein zero-like protein 1	MPZL1	O95297	50	0	1
ELAVPDGYTNR	N2H9	High mannose	A2B2C1D1E1F1fedD1E1F1feE1F1fedcba	0	0	Integrin alpha-3	ITGA3	P26006	86	0	1
ELAVPDGYTNR	N4H5F1	Complex	A2B2C1D1E2F1fedD1E2F1fedcbB5ba	0	1	Integrin alpha-3	ITGA3	P26006	86	1	0
ELAVPDGYTNR	N4H5F1S1	Complex	A2B2C1D1E2F1G3gfedD1E2F1fedcbB5ba	0	1	Integrin alpha-3	ITGA3	P26006	86	0	1
ELAVPDGYTNR	N5H6F1S2	Complex	A2B2C1D1E2F1G3gfedD1E2F1feE2F1G3gfedcbB5ba	0	1	Integrin alpha-3	ITGA3	P26006	86	0	1
ELAVPDGYTNR	N4H5F1S2	Complex	A2B2C1D1E2F1G3gfedD1E2F1G3gfedcbB5ba	0	1	Integrin alpha-3	ITGA3	P26006	86	1	0
ELAVPDGYTNR	N5H6F1S3	Complex	A2B2C1D1E2F1G3gfedD1E2F1G3gfeE2F1G3gfedcbB5ba	0	1	Integrin alpha-3	ITGA3	P26006	86	0	1
ELAVPDGYTNR	N4H5F1S1	Hybrid	A2B2C1D1E2F1G3gfedD2dD1E1edcbB5ba	1	1	Integrin alpha-3	ITGA3	P26006	86	0	1
EMNLSETAFIR	N3H4S1	Complex	A2B2C1D1E2F1G3gfedD1dcba	0	0	Phenazine biosynthesis-like domain-containing protein	PBLD	P30039	43	0	1
ENATTDLLTK	N2H8	High mannose	A2B2C1D1E1F1fedD1E1eE1F1fedcba	0	0	Granulins	GRN	P28799	265	1	1
ENATTDLLTK	N2H9	High mannose	A2B2C1D1E1F1fedD1E1F1feE1F1fedcba	0	0	Granulins	GRN	P28799	265	1	1
ENATVPENEEEIIR	N2H8	High mannose	A2B2C1D1E1F1fedD1E1eE1F1fedcba	0	0	Inositol 1,4,5-trisphosphate receptor-interacting protein	ITPRIP	Q8IWB1	27	1	1
ENFSLDWCK	N2H8	High mannose	A2B2C1D1E1F1fedD1E1eE1F1fedcba	0	0	Thymidylate kinase	DTYMK	P23919	111	0	1
ENGTDTVQEEEESPAEGSK	N2H6	High mannose	A2B2C1D1E1F1fedD1E1edcba	0	0	Hypoxia up-regulated protein 1	HYOU1	Q9Y4L1	596	1	1
ENGTDTVQEEEESPAEGSK	N2H8	High mannose	A2B2C1D1E1F1fedD1E1eE1F1fedcba	0	0	Hypoxia up-regulated protein 1	HYOU1	Q9Y4L1	596	0	1
ENPVEFDSLFNESK	N2H8	High mannose	A2B2C1D1E1F1fedD1E1eE1F1fedcba	0	0	GPI ethanolamine phosphate transferase 1	PIGN	O95427	128	0	1
ENPVEFDSLFNESK	N2H9	High mannose	A2B2C1D1E1F1fedD1E1F1feE1F1fedcba	0	0	GPI ethanolamine phosphate transferase 1	PIGN	O95427	128	0	1
ENQNHSYSLK	N2H6	High mannose	A2B2C1D1E1F1fedD1E1edcba	0	0	Integrin alpha-V	ITGAV	P06756	945	1	1
ENQNHSYSLK	N2H7	High mannose	A2B2C1D1E1F1fedD1E1eE1edcba	0	0	Integrin alpha-V	ITGAV	P06756	945	1	1
ENQNHSYSLK	N2H8	High mannose	A2B2C1D1E1F1fedD1E1eE1F1fedcba	0	0	Integrin alpha-V	ITGAV	P06756	945	1	1
ENQNHSYSLK	N2H9	High mannose	A2B2C1D1E1F1fedD1E1F1feE1F1fedcba	0	0	Integrin alpha-V	ITGAV	P06756	945	1	1
ENQNHSYSLK	N3H6	Hybrid	A2B2C1D1E2F1fedD1E1eE1edcba	0	0	Integrin alpha-V	ITGAV	P06756	945	0	1
ENQSILFTGESGAGK	N2H7	High mannose	A2B2C1D1E1F1fedD1E1eE1edcba	0	0	Myosin-15	MYH15	Q9Y2K3	189	0	1
ENTSDPSLVIAFGR	N2H6	High Mannose	A2B2C1D1E1F1fedD1E1edcba	0	0	Lysosome-associated membrane glycoprotein 1	LAMP1	P11279	84	1	0
ENTSDPSLVIAFGR	N2H9	High mannose	A2B2C1D1E1F1fedD1E1F1feE1F1fedcba	0	0	Lysosome-associated membrane glycoprotein 1	LAMP1	P11279	84	1	1
ENTSDPSLVIAFGR	N3H6S1	Hybrid	A2B2C1D1E2F1G3gfedD1E1eE1edcba	0	0	Lysosome-associated membrane glycoprotein 1	LAMP1	P11279	84	0	1
ENTSHHLK	N4H6	Hybrid	A2B2C1D1E2F1feE2F1fedD1E1edcba	0	0	Structural maintenance of chromosomes protein 1B	SMC1B	Q8NDV3	304	0	1
ENTSHHLK	N5H7S1	Hybrid	A2B2C1D1E2F1feE2F1feE2F1G3gfedD1E1edcba	0	0	Structural maintenance of chromosomes protein 1B	SMC1B	Q8NDV3	304	0	1
ENVGIYNLSK	N2H6	High mannose	A2B2C1D1E1F1fedD1E1edcba	0	0	Nodal modulator 1	NOMO1	Q15155	618	0	1
ENVGIYNLSK	N2H8	High mannose	A2B2C1D1E1F1fedD1E1eE1F1fedcba	0	0	Nodal modulator 1	NOMO1	Q15155	618	0	1
ENVGIYNLSK	N2H9	High mannose	A2B2C1D1E1F1fedD1E1F1feE1F1fedcba	0	0	Nodal modulator 1	NOMO1	Q15155	618	1	1
EQGAEARAAEEGGANQSPR	N3H4F1	Hybrid	A2B2C1D1E1edD2dD1dcbB5ba	1	1	Carbohydrate sulfotransferase 7	CHST7	Q9NS84	80	0	1
EQHNVSPR	N4H5S2	Complex	A2B2C1D1E2F1G3gfedD1E2F1G3gfedcba	0	0	Sulfate transporter	SLC26A2	P50443	10	0	1
EQINITLDHR	N2H6	High mannose	A2B2C1D1E1F1fedD1E1edcba	0	0	Procollagen-lysine,2-oxoglutarate 5-dioxygenase 1	PLOD1	Q02809	197	1	1
EQINITLDHR	N2H7	High mannose	A2B2C1D1E1F1fedD1E1eE1edcba	0	0	Procollagen-lysine,2-oxoglutarate 5-dioxygenase 1	PLOD1	Q02809	197	1	1
EQINITLDHR	N2H8	High mannose	A2B2C1D1E1F1fedD1E1eE1F1fedcba	0	0	Procollagen-lysine,2-oxoglutarate 5-dioxygenase 1	PLOD1	Q02809	197	1	1
EQINITLDHR	N2H9	High mannose	A2B2C1D1E1F1fedD1E1F1feE1F1fedcba	0	0	Procollagen-lysine,2-oxoglutarate 5-dioxygenase 1	PLOD1	Q02809	197	1	1
EQINITLDHR	N2H10	High mannose	A2B2C1D1E1F1G1gfedD1E1F1feE1F1fedcba	0	0	Procollagen-lysine,2-oxoglutarate 5-dioxygenase 1	PLOD1	Q02809	197	1	1
EQINITLDHR	N5H4	Hybrid	A2B2C1D1E2eE2eE2edD1E1edcba	0	0	Procollagen-lysine,2-oxoglutarate 5-dioxygenase 1	PLOD1	Q02809	197	1	1
EQINITLDHR	N5H5	Hybrid	A2B2C1D1E2eE2eE2edD1E1eE1edcba	0	0	Procollagen-lysine,2-oxoglutarate 5-dioxygenase 1	PLOD1	Q02809	197	0	1
EQINITLDHR	N5H7	Hybrid	A2B2C1D1E2eE2eE2edD1E1F1feE1F1fedcba	0	0	Procollagen-lysine,2-oxoglutarate 5-dioxygenase 1	PLOD1	Q02809	197	1	1
EQINITLDHR	N3H7	Hybrid	A2B2C1D1E2F1fedD1E1eE1F1fedcba	0	0	Procollagen-lysine,2-oxoglutarate 5-dioxygenase 1	PLOD1	Q02809	197	0	1
EQINITLDHR	N3H8	Hybrid	A2B2C1D1E2F1fedD1E1F1feE1F1fedcba	0	0	Procollagen-lysine,2-oxoglutarate 5-dioxygenase 1	PLOD1	Q02809	197	1	1
EQLERLYNR	N4H6S2	Hybrid	A2B2C1D1E2F1G3gfeE2F1G3gfedD1E1edcba	0	0	DNA methyltransferase 1-associated protein 1	DMAP1	Q9NPF5	235	1	0
EQNYSDDVLANMISEPR	N2H9	High mannose	A2B2C1D1E1F1fedD1E1F1feE1F1fedcba	0	0	Amyloid-beta A4 protein	APP	P05067	571	0	1
EQQALNESSAK	N2H9	High mannose	A2B2C1D1E1F1fedD1E1F1feE1F1fedcba	0	0	Tumor protein p73	TP73	O15350	316	1	1
EQQALNESSAK	N3H6S1	Hybrid	A2B2C1D1E2F1G3gfedD1E1eE1edcba	0	0	Tumor protein p73	TP73	O15350	316	0	1
EQYIHENYSR	N2H5	High mannose	A2B2C1D1E1F1fedD1dcba	0	0	Procollagen-lysine,2-oxoglutarate 5-dioxygenase 3	PLOD3	O60568	548	1	1
EQYIHENYSR	N2H6	High mannose	A2B2C1D1E1F1fedD1E1edcba	0	0	Procollagen-lysine,2-oxoglutarate 5-dioxygenase 3	PLOD3	O60568	548	1	1
EQYIHENYSR	N2H7	High mannose	A2B2C1D1E1F1fedD1E1eE1edcba	0	0	Procollagen-lysine,2-oxoglutarate 5-dioxygenase 3	PLOD3	O60568	548	1	1
EQYIHENYSR	N2H8	High mannose	A2B2C1D1E1F1fedD1E1eE1F1fedcba	0	0	Procollagen-lysine,2-oxoglutarate 5-dioxygenase 3	PLOD3	O60568	548	1	1
EQYIHENYSR	N2H9	High mannose	A2B2C1D1E1F1fedD1E1F1feE1F1fedcba	0	0	Procollagen-lysine,2-oxoglutarate 5-dioxygenase 3	PLOD3	O60568	548	1	1
EQYTIINR	N2H7	High mannose	A2B2C1D1E1F1fedD1E1eE1edcba	0	0	Interleukin-6 receptor subunit beta	IL6ST	P40189	83	1	0
EREMQNLSQHGR	N2H7	High mannose	A2B2C1D1E1F1fedD1E1eE1edcba	0	0	Secretory carrier-associated membrane protein 1	SCAMP1	O15126	110	1	0
ESNTTK	N2H8	High mannose	A2B2C1D1E1F1fedD1E1eE1F1fedcba	0	0	Nucleoprotein TPR	TPR	P12270	156	0	1
ESSANNSVSPSESLR	N2H4	High mannose	A2B2C1D1E1edD1dcba	0	0	Transducin-like enhancer protein 3	TLE3	Q04726	199	0	1
ESTTSEQSARMTAMDNASK	N2H8	High mannose	A2B2C1D1E1F1fedD1E1eE1F1fedcba	0	0	ATP synthase subunit gamma, mitochondrial	ATP5F1C	P36542	259	0	1
ESYNNSGSSSR	N5H5S2	Complex	A2B2C1D1E2F1G3gfedD1E2eE2F1G3gfedcba	0	0	AF4/FMR2 family member 4	AFF4	Q9UHB7	157	0	1
ETEGGNHSSGK	N2H5	High mannose	A2B2C1D1E1F1fedD1dcba	0	0	Voltage-dependent L-type calcium channel subunit alpha-1D	CACNA1D	Q01668	225	0	1
ETHLETNFTLK	N2H8	High mannose	A2B2C1D1E1F1fedD1E1eE1F1fedcba	0	0	Interleukin-6 receptor subunit beta	IL6ST	P40189	157	1	0
EVLNYTAENICK	N2H7	High mannose	A2B2C1D1E1F1fedD1E1eE1edcba	0	0	Thioredoxin domain-containing protein 11	TXNDC11	Q6PKC3	337	0	1
EVLNYTAENICK	N2H8	High mannose	A2B2C1D1E1F1fedD1E1eE1F1fedcba	0	0	Thioredoxin domain-containing protein 11	TXNDC11	Q6PKC3	337	0	1
EVSNFTMGSPLR	N2H3	Paucimannose	A2B2C1D1dD1dcba	0	0	Transcription regulator protein BACH2	BACH2	Q9BYV9	404	1	0
EWDNTTTECR	N2H8	High mannose	A2B2C1D1E1F1fedD1E1eE1F1fedcba	0	0	C4b-binding protein beta chain	C4BPB	P20851	71	0	1
EWDNTTTECR	N2H9	High mannose	A2B2C1D1E1F1fedD1E1F1feE1F1fedcba	0	0	C4b-binding protein beta chain	C4BPB	P20851	71	0	1
EWNLTSGSLLRR	N4H5S_dH2O1	Complex	A2B2C1D1E2F1G6gfedD1E2F1fedcba	0	0	WD repeat-containing protein 87	WDR87	Q6ZQQ6	272	1	0
EWNMTGK	N2H5	High mannose	A2B2C1D1E1F1fedD1dcba	0	0	SPATS2-like protein	SPATS2L	Q9NUQ6	60	0	1
EYLSVIIAKNGSLQIR	N2H6	High mannose	A2B2C1D1E1F1fedD1E1edcba	0	0	Contactin-associated protein-like 4	CNTNAP4	Q9C0A0	1073	1	0
FANEYPNITR	N4H5F1S2	Complex	A2B2C1D1E2F1G3gfedD1E2F1G3gfedcbB5ba	0	1	Carboxypeptidase D	CPD	O75976	522	1	1
FFNFSWR	N4H5S1	Complex	A2B2C1D1E2F1G3gfedD1E2F1fedcba	0	0	Endothelin-converting enzyme 1	ECE1	P42892	539	1	0
FFPYANGTLGIR	N2H6	High mannose	A2B2C1D1E1F1fedD1E1edcba	0	0	Neural cell adhesion molecule L1	L1CAM	P32004	479	0	1
FFPYANGTLGIR	N2H7	High mannose	A2B2C1D1E1F1fedD1E1eE1edcba	0	0	Neural cell adhesion molecule L1	L1CAM	P32004	479	1	1
FFPYANGTLGIR	N2H8	High mannose	A2B2C1D1E1F1fedD1E1eE1F1fedcba	0	0	Neural cell adhesion molecule L1	L1CAM	P32004	479	1	1
FFPYANGTLGIR	N2H9	High mannose	A2B2C1D1E1F1fedD1E1F1feE1F1fedcba	0	0	Neural cell adhesion molecule L1	L1CAM	P32004	479	1	1
FFPYANGTLGIR	N2H10	High mannose	A2B2C1D1E1F1G1gfedD1E1F1feE1F1fedcba	0	0	Neural cell adhesion molecule L1	L1CAM	P32004	479	0	1
FFPYANGTLGIR	N3H6	Hybrid	A2B2C1D1E2edD1E1eE1F1fedcba	0	0	Neural cell adhesion molecule L1	L1CAM	P32004	479	1	1
FFPYANGTLGIR	N3H6	Hybrid	A2B2C1D1E2F1fedD1E1eE1edcba	0	0	Neural cell adhesion molecule L1	L1CAM	P32004	479	1	1
FGEFGNYSLLVK	N2H7	High mannose	A2B2C1D1E1F1fedD1E1eE1edcba	0	0	Heparan-alpha-glucosaminide N-acetyltransferase	HGSNAT	Q68CP4	162	1	1
FGTCSQLCNNTK	N2H7	High mannose	A2B2C1D1E1F1fedD1E1eE1edcba	0	0	Prolow-density lipoprotein receptor-related protein 1	LRP1	Q07954	3839	1	0
FINYNQTVSR	N2H6	High mannose	A2B2C1D1E1F1fedD1E1edcba	0	0	ER membrane protein complex subunit 1	EMC1	Q8N766	913	0	1
FINYNQTVSR	N2H7	High mannose	A2B2C1D1E1F1fedD1E1eE1edcba	0	0	ER membrane protein complex subunit 1	EMC1	Q8N766	913	0	1
FINYNQTVSR	N2H8	High mannose	A2B2C1D1E1F1fedD1E1eE1F1fedcba	0	0	ER membrane protein complex subunit 1	EMC1	Q8N766	913	1	1
FINYNQTVSR	N2H9	High mannose	A2B2C1D1E1F1fedD1E1F1feE1F1fedcba	0	0	ER membrane protein complex subunit 1	EMC1	Q8N766	913	1	1
FINYNQTVSR	N2H10	High mannose	A2B2C1D1E1F1G1gfedD1E1F1feE1F1fedcba	0	0	ER membrane protein complex subunit 1	EMC1	Q8N766	913	1	1
FISFNK	N4H5S1	Complex	A2B2C1D1E2F1G3gfedD1E2F1fedcba	0	0	Polycystic kidney disease 2-like 2 protein	PKD2L2	Q9NZM6	390	1	0
FISFNK	N5H6S1	Complex	A2B2C1D1E2F1G3gfedD1E2F1feE2F1fedcba	0	0	Polycystic kidney disease 2-like 2 protein	PKD2L2	Q9NZM6	390	1	0
FISFNK	N5H6S2	Complex	A2B2C1D1E2F1G3gfedD1E2F1feE2F1G3gfedcba	0	0	Polycystic kidney disease 2-like 2 protein	PKD2L2	Q9NZM6	390	1	0
FISFNK	N5H6S3	Complex	A2B2C1D1E2F1G3gfedD1E2F1G3gfeE2F1G3gfedcba	0	0	Polycystic kidney disease 2-like 2 protein	PKD2L2	Q9NZM6	390	1	0
FISFNK	N5H6S2	Hybrid	A2B2C1D1E2F1G3gfeE2F1G3gfedD2dD1E1edcba	1	0	Polycystic kidney disease 2-like 2 protein	PKD2L2	Q9NZM6	390	1	0
FMNHSCNPNCETQK	N2H6	High mannose	A2B2C1D1E1F1fedD1E1edcba	0	0	Histone-lysine N-methyltransferase NSD3	NSD3	Q9BZ95	1223	0	1
FMVQNR	N2H8	High mannose	A2B2C1D1E1F1fedD1E1eE1F1fedcba	0	0	Zinc transporter ZIP2	SLC39A2	Q9NP94	83	0	1
FNHTDR	N2H7	High mannose	A2B2C1D1E1F1fedD1E1eE1edcba	0	0	Thioredoxin domain-containing protein 15	TXNDC15	Q96J42	278	0	1
FNHTDR	N2H8	High mannose	A2B2C1D1E1F1fedD1E1eE1F1fedcba	0	0	Thioredoxin domain-containing protein 15	TXNDC15	Q96J42	278	1	1
FNHTDR	N2H9	High mannose	A2B2C1D1E1F1fedD1E1F1feE1F1fedcba	0	0	Thioredoxin domain-containing protein 15	TXNDC15	Q96J42	278	1	1
FNQCNTTR	N2H7	High mannose	A2B2C1D1E1F1fedD1E1eE1edcba	0	0	Alkaline phosphatase, placental type	ALPP	P05187	144	0	1
FNQCNTTR	N2H8	High mannose	A2B2C1D1E1F1fedD1E1eE1F1fedcba	0	0	Alkaline phosphatase, placental type	ALPP	P05187	144	0	1
FNQCNTTR	N2H9	High mannose	A2B2C1D1E1F1fedD1E1F1feE1F1fedcba	0	0	Alkaline phosphatase, placental type	ALPP	P05187	144	1	1
FNQCNTTR	N2H10	High mannose	A2B2C1D1E1F1G1gfedD1E1F1feE1F1fedcba	0	0	Alkaline phosphatase, placental type	ALPP	P05187	144	0	1
FNQCNTTR	N2H11F1	High mannose	A2B2C1D1E1F1G1H1hgfedD1E1F1feE1F1fedcbB5ba	0	1	Alkaline phosphatase, placental type	ALPP	P05187	144	0	1
FNQCNTTR	N4H5F1	Hybrid	A2B2C1D1E2eE2F1fedD1E1edcbB5ba	0	1	Alkaline phosphatase, placental type	ALPP	P05187	144	0	1
FNQCNTTR	N4H5F1	Complex	A2B2C1D1E2F1fedD1E2F1fedcbB5ba	0	1	Alkaline phosphatase, placental type	ALPP	P05187	144	1	1
FNQCNTTR	N7H5F1	Complex	A2B2C1D1E2F1feE2F1fedD2dD1E2eE2edcbB5ba	1	1	Alkaline phosphatase, placental type	ALPP	P05187	144	0	1
FNQCNTTR	N4H5F2	Complex	A2B2C1D1E2F1fF5fedD1E2F1fedcbB5ba	0	1	Alkaline phosphatase, placental type	ALPP	P05187	144	1	0
FNQCNTTR	N4H4F1S1	Complex	A2B2C1D1E2F1G3gfedD1E2edcbB5ba	0	1	Alkaline phosphatase, placental type	ALPP	P05187	144	0	1
FNQCNTTR	N5H5F1S1	Complex	A2B2C1D1E2F1G3gfedD1E2eE2F1fedcbB5ba	0	1	Alkaline phosphatase, placental type	ALPP	P05187	144	0	1
FNQCNTTR	N5H5F1S2	Complex	A2B2C1D1E2F1G3gfedD1E2eE2F1fF3fedcbB5ba	0	1	Alkaline phosphatase, placental type	ALPP	P05187	144	0	1
FNQCNTTR	N5H5F1S2	Complex	A2B2C1D1E2F1G3gfedD1E2eE2F1G3gfedcbB5ba	0	1	Alkaline phosphatase, placental type	ALPP	P05187	144	0	1
FNQCNTTR	N4H5F1S1	Complex	A2B2C1D1E2F1G3gfedD1E2F1fedcbB5ba	0	1	Alkaline phosphatase, placental type	ALPP	P05187	144	1	1
FNQCNTTR	N5H6F1S2	Complex	A2B2C1D1E2F1G3gfedD1E2F1feE2F1G3gfedcbB5ba	0	1	Alkaline phosphatase, placental type	ALPP	P05187	144	0	1
FNQCNTTR	N4H5F1S2	Complex	A2B2C1D1E2F1G3gfedD1E2F1fF3fedcbB5ba	0	1	Alkaline phosphatase, placental type	ALPP	P05187	144	1	1
FNQCNTTR	N4H5F2S1	Complex	A2B2C1D1E2F1G3gfedD1E2F1fF5fedcbB5ba	0	1	Alkaline phosphatase, placental type	ALPP	P05187	144	1	1
FNQCNTTR	N4H5S2	Complex	A2B2C1D1E2F1G3gfedD1E2F1G3gfedcba	0	0	Alkaline phosphatase, placental type	ALPP	P05187	144	0	1
FNQCNTTR	N4H5F1S2	Complex	A2B2C1D1E2F1G3gfedD1E2F1G3gfedcbB5ba	0	1	Alkaline phosphatase, placental type	ALPP	P05187	144	1	1
FNQCNTTR	N5H6F1S3	Complex	A2B2C1D1E2F1G3gfedD1E2F1G3gfeE2F1fF3fedcbB5ba	0	1	Alkaline phosphatase, placental type	ALPP	P05187	144	0	1
FNQCNTTR	N5H6F1S3	Complex	A2B2C1D1E2F1G3gfedD1E2F1G3gfeE2F1G3gfedcbB5ba	0	1	Alkaline phosphatase, placental type	ALPP	P05187	144	0	1
FNQCNTTR	N4H5F1S1S_dH2O1	Complex	A2B2C1D1E2F1G3gfedD1E2F1G6gfedcbB5ba	0	1	Alkaline phosphatase, placental type	ALPP	P05187	144	1	1
FNQCNTTR	N4H5F2S1	Complex	A2B2C1D1E2F1G3gfF5fedD1E2F1fedcbB5ba	0	1	Alkaline phosphatase, placental type	ALPP	P05187	144	1	0
FNQCNTTR	N4H5F3	Complex	A2B2C1D1E2F1G5gfF5fedD1E2F1fedcbB5ba	0	1	Alkaline phosphatase, placental type	ALPP	P05187	144	1	0
FNQCNTTR	N4H5F1S_dH2O1	Complex	A2B2C1D1E2F1G6gfedD1E2F1fedcbB5ba	0	1	Alkaline phosphatase, placental type	ALPP	P05187	144	0	1
FNQCNTTR	N4H5F2S1	Hybrid	A2B2C1D1E2F5feE2F1G3gfedD1E1edcbB5ba	0	1	Alkaline phosphatase, placental type	ALPP	P05187	144	1	1
FNSSSSSLEEK	N2H6	High mannose	A2B2C1D1E1F1fedD1E1edcba	0	0	Nucleotide exchange factor SIL1	SIL1	Q9H173	193	1	1
FNSSSSSLEEK	N2H7	High mannose	A2B2C1D1E1F1fedD1E1eE1edcba	0	0	Nucleotide exchange factor SIL1	SIL1	Q9H173	193	0	1
FNSSSSSLEEK	N2H8	High mannose	A2B2C1D1E1F1fedD1E1eE1F1fedcba	0	0	Nucleotide exchange factor SIL1	SIL1	Q9H173	193	0	1
FPNFTFR	N3H5F2	Hybrid	A2B2C1D1E2F5fedD1E1eE1edcbB5ba	0	1	Ectonucleotide pyrophosphatase/phosphodiesterase family member 7	ENPP7	Q6UWV6	267	1	0
FRNSSNLAR	N2H8	High mannose	A2B2C1D1E1F1fedD1E1eE1F1fedcba	0	0	Zinc finger and SCAN domain-containing protein 10	ZSCAN10	Q96SZ4	618	0	1
FTFTSHTPGDHQICLHSNSTR	N2H1	Paucimannose	A2B2C1cba	0	0	Transmembrane emp24 domain-containing protein 4	TMED4	Q7Z7H5	117	0	1
FTFTSHTPGDHQICLHSNSTR	N4H5F1S2	Complex	A2B2C1D1E2F1G3gfedD1E2F1G3gfedcbB5ba	0	1	Transmembrane emp24 domain-containing protein 4	TMED4	Q7Z7H5	117	0	1
FTFTSHTPGEHQICLHSNSTK	N2H6	High mannose	A2B2C1D1E1F1fedD1E1edcba	0	0	Transmembrane emp24 domain-containing protein 9	TMED9	Q9BVK6	125	1	1
FTFTSHTPGEHQICLHSNSTK	N2H7	High mannose	A2B2C1D1E1F1fedD1E1eE1edcba	0	0	Transmembrane emp24 domain-containing protein 9	TMED9	Q9BVK6	125	1	1
FTFTSHTPGEHQICLHSNSTK	N2H8	High mannose	A2B2C1D1E1F1fedD1E1eE1F1fedcba	0	0	Transmembrane emp24 domain-containing protein 9	TMED9	Q9BVK6	125	1	1
FTFTSHTPGEHQICLHSNSTK	N4H5F1S1	Complex	A2B2C1D1E2F1G3gfedD1E2F1fedcbB5ba	0	1	Transmembrane emp24 domain-containing protein 9	TMED9	Q9BVK6	125	0	1
FTFTSHTPGEHQICLHSNSTK	N4H5F1S2	Complex	A2B2C1D1E2F1G3gfedD1E2F1G3gfedcbB5ba	0	1	Transmembrane emp24 domain-containing protein 9	TMED9	Q9BVK6	125	1	1
FTFTSHTPGEHQICLHSNSTK	N4H5F2S2	Complex	A2B2C1D1E2F1G3gfF5fedD1E2F1G3gfedcbB5ba	0	1	Transmembrane emp24 domain-containing protein 9	TMED9	Q9BVK6	125	1	0
FTFTSHTPGEHQICLHSNSTK	N4H5F3S2	Complex	A2B2C1D1E2F1G3gfF5fedD1E2F1G3gfF5fedcbB5ba	0	1	Transmembrane emp24 domain-containing protein 9	TMED9	Q9BVK6	125	1	0
FTFTSHTPGEHQICLHSNSTK	N4H5F3	Hybrid	A2B2C1D1E2F5feE2F5fedD1E1eE1edcbB5ba	0	1	Transmembrane emp24 domain-containing protein 9	TMED9	Q9BVK6	125	1	0
FTGHPYQNR	N2H9	High mannose	A2B2C1D1E1F1fedD1E1F1feE1F1fedcba	0	0	T-cell leukemia homeobox protein 1	TLX1	P31314	195	0	1
FTPVHNR	N2H8	High mannose	A2B2C1D1E1F1fedD1E1eE1F1fedcba	0	0	Transmembrane protein 131	TMEM131	Q92545	947	1	1
FTPVHNR	N2H9	High mannose	A2B2C1D1E1F1fedD1E1F1feE1F1fedcba	0	0	Transmembrane protein 131	TMEM131	Q92545	947	1	1
FVGTPEVNQTTLYQR	N2H8	High mannose	A2B2C1D1E1F1fedD1E1eE1F1fedcba	0	0	Metalloproteinase inhibitor 1	TIMP1	P01033	53	1	1
FVGTPEVNQTTLYQR	N2H9	High mannose	A2B2C1D1E1F1fedD1E1F1feE1F1fedcba	0	0	Metalloproteinase inhibitor 1	TIMP1	P01033	53	0	1
FVGTPEVNQTTLYQR	N4H5F1S1	Complex	A2B2C1D1E2F1G3gfedD1E2F1fedcbB5ba	0	1	Metalloproteinase inhibitor 1	TIMP1	P01033	53	0	1
FVGTPEVNQTTLYQR	N4H5F1S2	Complex	A2B2C1D1E2F1G3gfedD1E2F1fF3fedcbB5ba	0	1	Metalloproteinase inhibitor 1	TIMP1	P01033	53	1	1
FVGTPEVNQTTLYQR	N4H5F1S2	Complex	A2B2C1D1E2F1G3gfedD1E2F1G3gfedcbB5ba	0	1	Metalloproteinase inhibitor 1	TIMP1	P01033	53	1	1
FVHVNTSAVLK	N2H8	High mannose	A2B2C1D1E1F1fedD1E1eE1F1fedcba	0	0	Protein O-mannosyl-transferase 1	POMT1	Q9Y6A1	471	0	1
FVLQNASR	N2H8	High mannose	A2B2C1D1E1F1fedD1E1eE1F1fedcba	0	0	Torsin-4A	TOR4A	Q9NXH8	314	1	1
FVNDTK	N2H8	High mannose	A2B2C1D1E1F1fedD1E1eE1F1fedcba	0	0	Multidrug resistance-associated protein 1	ABCC1	P33527	354	1	1
FVNSTGYLTEAEK	N2H8	High mannose	A2B2C1D1E1F1fedD1E1eE1F1fedcba	0	0	Sulfatase-modifying factor 1	SUMF1	Q8NBK3	141	0	1
GAGGRWNSTSWSTGCK	N4H5F1S2	Complex	A2B2C1D1E2F1G3gfedD1E2F1G3gfedcbB5ba	0	1	Putative protein CASTOR 3	CASTOR3	Q8NAP1	13	0	1
GANDSTSAMPEQMK	N4H5F1S2	Complex	A2B2C1D1E2F1G3gfedD1E2F1fF3fedcbB5ba	0	1	Serine protease 23	PRSS23	O95084	207	1	0
GANDSTSAMPEQMK	N4H5F1S2	Complex	A2B2C1D1E2F1G3gfedD1E2F1G3gfedcbB5ba	0	1	Serine protease 23	PRSS23	O95084	207	1	0
GASNLTWR	N2H7	High mannose	A2B2C1D1E1F1fedD1E1eE1edcba	0	0	N-acetylglucosamine-6-sulfatase	GNS	P15586	405	1	1
GAYVCVVSNVAGNDSLR	N2H5	High mannose	A2B2C1D1E1F1fedD1dcba	0	0	Leucine-rich repeat and immunoglobulin-like domain-containing nogo receptor-interacting protein 4	LINGO4	Q6UY18	492	1	0
GDKNVTMGQSSAR	N2H7	High mannose	A2B2C1D1E1F1fedD1E1eE1edcba	0	0	CD97 antigen	CD97	P48960	371	1	0
GDKNVTMGQSSAR	N3H7	Hybrid	A2B2C1D1E2F1fedD1E1eE1F1fedcba	0	0	CD97 antigen	CD97	P48960	371	1	0
GDKNVTMGQSSAR	N4H5F1	Complex	A2B2C1D1E2F1fedD1E2F1fedcbB5ba	0	1	CD97 antigen	CD97	P48960	371	0	1
GDKNVTMGQSSAR	N4H5F2	Complex	A2B2C1D1E2F1fF5fedD1E2F1fedcbB5ba	0	1	CD97 antigen	CD97	P48960	371	1	0
GDKNVTMGQSSAR	N3H7S1	Hybrid	A2B2C1D1E2F1G3gfedD1E1eE1F1fedcba	0	0	CD97 antigen	CD97	P48960	371	1	0
GDKNVTMGQSSAR	N4H5F1S1	Complex	A2B2C1D1E2F1G3gfedD1E2F1fedcbB5ba	0	1	CD97 antigen	CD97	P48960	371	1	1
GDKNVTMGQSSAR	N3H7F1	Hybrid	A2B2C1D1E2F5fedD1E1F1feE1F1fedcba	0	0	CD97 antigen	CD97	P48960	371	1	0
GDKNVTMGQSSAR	N4H5F2	Hybrid	A2B2C1D1E2F5feE2F1fedD1E1edcbB5ba	0	1	CD97 antigen	CD97	P48960	371	1	0
GDPSVISVNGTDFTFR	N2H8	High mannose	A2B2C1D1E1F1fedD1E1eE1F1fedcba	0	0	Cell surface hyaluronidase	TMEM2	Q9UHN6	1234	1	1
GDPSVISVNGTDFTFR	N2H9	High mannose	A2B2C1D1E1F1fedD1E1F1feE1F1fedcba	0	0	Cell surface hyaluronidase	TMEM2	Q9UHN6	1234	1	1
GDPSVISVNGTDFTFR	N4H6	Hybrid	A2B2C1D1E2edD2dD1E1eE1F1fedcba	1	0	Cell surface hyaluronidase	TMEM2	Q9UHN6	1234	1	0
GDRGENGSPGAPGAPGHPGPPGPVGPAGK	N2H4	High mannose	A2B2C1D1E1edD1dcba	0	0	Collagen alpha-1(III) chain	COL3A1	P02461	1037	0	1
GELLCSYSNNK	N2H5	High mannose	A2B2C1D1E1F1fedD1dcba	0	0	Calpain-7	CAPN7	Q9Y6W3	366	0	1
GELNTSIFSSR	N2H7	High mannose	A2B2C1D1E1F1fedD1E1eE1edcba	0	0	Prenylcysteine oxidase 1	PCYOX1	Q9UHG3	353	1	1
GELNTSIFSSR	N2H8	High mannose	A2B2C1D1E1F1fedD1E1eE1F1fedcba	0	0	Prenylcysteine oxidase 1	PCYOX1	Q9UHG3	353	1	1
GELNTSIFSSR	N2H9	High mannose	A2B2C1D1E1F1fedD1E1F1feE1F1fedcba	0	0	Prenylcysteine oxidase 1	PCYOX1	Q9UHG3	353	0	1
GELNTSIFSSRPIDK	N2H8	High mannose	A2B2C1D1E1F1fedD1E1eE1F1fedcba	0	0	Prenylcysteine oxidase 1	PCYOX1	Q9UHG3	353	0	1
GELNTSIFSSRPIDK	N2H9	High mannose	A2B2C1D1E1F1fedD1E1F1feE1F1fedcba	0	0	Prenylcysteine oxidase 1	PCYOX1	Q9UHG3	353	0	1
GENFTETDVK	N4H5F1S2	Complex	A2B2C1D1E2F1G3gfedD1E2F1G3gfedcbB5ba	0	1	Major prion protein	PRNP	P04156	197	0	1
GESGSPGENGSPGPMGPR	N2H4	High mannose	A2B2C1D1E1edD1dcba	0	0	Collagen alpha-1(II) chain	COL2A1	P02458	317	1	0
GEYFVNVTTR	N2H8	High mannose	A2B2C1D1E1F1fedD1E1eE1F1fedcba	0	0	Integrin alpha-2	ITGA2	P17301	1074	0	1
GGDMSKNVSQSQMAK	N4H6F1S2	Hybrid	A2B2C1D1E2F1G3gfeE2F1G3gfedD1E1edcbB5ba	0	1	Signal recognition particle 54 kDa protein	SRP54	P61011	449	0	1
GGGDPWTNGSGLALCQR	N2H8	High mannose	A2B2C1D1E1F1fedD1E1eE1F1fedcba	0	0	Mucolipin-1	MCOLN1	Q9GZU1	159	0	1
GGNSSVK	N2H9	High mannose	A2B2C1D1E1F1fedD1E1F1feE1F1fedcba	0	0	Growth/differentiation factor 5	GDF5	P43026	189	0	1
GGPRNDTEER	N2H8	High mannose	A2B2C1D1E1F1fedD1E1eE1F1fedcba	0	0	Neuronal pentraxin-1	NPTX1	Q15818	193	0	1
GHEYRNQTFEGR	N3H3	Paucimannose	A2B2C1D1dD2dD1dcba	1	0	Death-inducer obliterator 1	DIDO1	Q9BTC0	2080	0	1
GHPQILEAAGNASAGTVLLR	N4H5F1S2	Complex	A2B2C1D1E2F1G3gfedD1E2F1G3gfedcbB5ba	0	1	Receptor-type tyrosine-protein phosphatase S	PTPRS	Q13332	940	0	1
GHTLTLNFTR	N2H2	Paucimannose	A2B2C1D1dcba	0	0	Lysosome-associated membrane glycoprotein 1	LAMP1	P11279	103	1	0
GHTLTLNFTR	N2H4	High mannose	A2B2C1D1E1edD1dcba	0	0	Lysosome-associated membrane glycoprotein 1	LAMP1	P11279	103	1	0
GHTLTLNFTR	N2H5	High mannose	A2B2C1D1E1F1fedD1dcba	0	0	Lysosome-associated membrane glycoprotein 1	LAMP1	P11279	103	1	1
GHTLTLNFTR	N2H6	High mannose	A2B2C1D1E1F1fedD1E1edcba	0	0	Lysosome-associated membrane glycoprotein 1	LAMP1	P11279	103	1	1
GHTLTLNFTR	N2H7	High mannose	A2B2C1D1E1F1fedD1E1eE1edcba	0	0	Lysosome-associated membrane glycoprotein 1	LAMP1	P11279	103	1	1
GHTLTLNFTR	N2H8	High mannose	A2B2C1D1E1F1fedD1E1eE1F1fedcba	0	0	Lysosome-associated membrane glycoprotein 1	LAMP1	P11279	103	1	1
GHTLTLNFTR	N2H9	High mannose	A2B2C1D1E1F1fedD1E1F1feE1F1fedcba	0	0	Lysosome-associated membrane glycoprotein 1	LAMP1	P11279	103	1	1
GHTLTLNFTR	N2H10	High mannose	A2B2C1D1E1F1G1gfedD1E1F1feE1F1fedcba	0	0	Lysosome-associated membrane glycoprotein 1	LAMP1	P11279	103	0	1
GHTLTLNFTR	N3H6	Hybrid	A2B2C1D1E2edD1E1eE1F1fedcba	0	0	Lysosome-associated membrane glycoprotein 1	LAMP1	P11279	103	1	1
GHTLTLNFTR	N4H5	Hybrid	A2B2C1D1E2eE2F1fedD1E1edcba	0	0	Lysosome-associated membrane glycoprotein 1	LAMP1	P11279	103	0	1
GHTLTLNFTR	N3H6	Hybrid	A2B2C1D1E2F1fedD1E1eE1edcba	0	0	Lysosome-associated membrane glycoprotein 1	LAMP1	P11279	103	0	1
GHTLTLNFTR	N3H7	Hybrid	A2B2C1D1E2F1fedD1E1eE1F1fedcba	0	0	Lysosome-associated membrane glycoprotein 1	LAMP1	P11279	103	1	1
GHTLTLNFTR	N6H4	Complex	A2B2C1D1E2F1feE2edD1E2eE2edcba	0	0	Lysosome-associated membrane glycoprotein 1	LAMP1	P11279	103	0	1
GHTLTLNFTR	N3H6S1	Hybrid	A2B2C1D1E2F1G3gfedD1E1eE1edcba	0	0	Lysosome-associated membrane glycoprotein 1	LAMP1	P11279	103	0	1
GINESYK	N2H7	High mannose	A2B2C1D1E1F1fedD1E1eE1edcba	0	0	Palmitoyl-protein thioesterase 1	PPT1	P50897	212	1	1
GINESYKK	N2H7	High mannose	A2B2C1D1E1F1fedD1E1eE1edcba	0	0	Palmitoyl-protein thioesterase 1	PPT1	P50897	212	1	1
GINESYKK	N2H8	High mannose	A2B2C1D1E1F1fedD1E1eE1F1fedcba	0	0	Palmitoyl-protein thioesterase 1	PPT1	P50897	212	1	0
GINESYKK	N2H9	High mannose	A2B2C1D1E1F1fedD1E1F1feE1F1fedcba	0	0	Palmitoyl-protein thioesterase 1	PPT1	P50897	212	1	1
GINESYKK	N2H10	High mannose	A2B2C1D1E1F1G1gfedD1E1F1feE1F1fedcba	0	0	Palmitoyl-protein thioesterase 1	PPT1	P50897	212	1	1
GINESYKK	N4H5	Hybrid	A2B2C1D1E2eE2edD1E1eE1edcba	0	0	Palmitoyl-protein thioesterase 1	PPT1	P50897	212	0	1
GISYQMFGNHSK	N3H4S1	Complex	A2B2C1D1E2F1G3gfedD1dcba	0	0	Protocadherin Fat 1	FAT1	Q14517	2325	1	0
GLMSNNLSELDTK	N4H5S2	Complex	A2B2C1D1E2F1G3gfedD1E2F1fF3fedcba	0	0	Intermediate filament family orphan 1	IFFO1	Q0D2I5	311	1	0
GLMSNNLSELDTK	N4H5S2	Complex	A2B2C1D1E2F1G3gfedD1E2F1G3gfedcba	0	0	Intermediate filament family orphan 1	IFFO1	Q0D2I5	311	1	0
GLMSNNLSELDTK	N5H6S3	Complex	A2B2C1D1E2F1G3gfedD1E2F1G3gfeE2F1G3gfedcba	0	0	Intermediate filament family orphan 1	IFFO1	Q0D2I5	311	1	0
GLNLTEDTYKPR	N2H8	High mannose	A2B2C1D1E1F1fedD1E1eE1F1fedcba	0	0	Galectin-3-binding protein	LGALS3BP	Q08380	398	1	1
GLNLTEDTYKPR	N2H9	High mannose	A2B2C1D1E1F1fedD1E1F1feE1F1fedcba	0	0	Galectin-3-binding protein	LGALS3BP	Q08380	398	1	1
GLNLTEDTYKPR	N2H10	High mannose	A2B2C1D1E1F1G1gfedD1E1F1feE1F1fedcba	0	0	Galectin-3-binding protein	LGALS3BP	Q08380	398	1	1
GLSPGNYSVR	N2H7	High mannose	A2B2C1D1E1F1fedD1E1eE1edcba	0	0	Insulin receptor	INSR	P06213	920	1	0
GNGTILK	N4H5F1S2	Complex	A2B2C1D1E2F1G3gfedD1E2F1G3gfedcbB5ba	0	1	Nephronectin	NPNT	Q6UXI9	273	1	1
GNITEYQCHQYITK	N2H9	High mannose	A2B2C1D1E1F1fedD1E1F1feE1F1fedcba	0	0	Golgi apparatus protein 1	GLG1	Q92896	210	0	1
GNITEYQCHQYITK	N5H7F1	Hybrid	A2B2C1D1E2F1feE2F1feE2F1fedD1E1edcbB5ba	0	1	Golgi apparatus protein 1	GLG1	Q92896	210	1	0
GNLSTEK	N2H8	High mannose	A2B2C1D1E1F1fedD1E1eE1F1fedcba	0	0	Integrin alpha-1	ITGA1	P56199	317	0	1
GNLSTEK	N4H5F1S1	Complex	A2B2C1D1E2F1G3gfedD1E2F1fedcbB5ba	0	1	Integrin alpha-1	ITGA1	P56199	317	1	0
GNLSTEK	N4H5F1S2	Complex	A2B2C1D1E2F1G3gfedD1E2F1G3gfedcbB5ba	0	1	Integrin alpha-1	ITGA1	P56199	317	1	1
GNMSGNR	N5H4	Complex	A2B2C1D1E2F1fedD2dD1E2edcba	1	0	Cyclic nucleotide-gated cation channel alpha-4	CNGA4	Q8IV77	424	1	0
GNPYSDLGNHTTCRYR	N2H5	High mannose	A2B2C1D1E1F1fedD1dcba	0	0	Anoctamin-6	ANO6	Q4KMQ2	802	1	0
GNVSACAR	N2H9	High mannose	A2B2C1D1E1F1fedD1E1F1feE1F1fedcba	0	0	Torsin-1A	TOR1A	O14656	158	1	1
GNVTQHVQGHR	N2H6	High mannose	A2B2C1D1E1F1fedD1E1edcba	0	0	Zinc transporter ZIP14	SLC39A14	Q15043	77	1	0
GNVTQHVQGHR	N2H7	High mannose	A2B2C1D1E1F1fedD1E1eE1edcba	0	0	Zinc transporter ZIP14	SLC39A14	Q15043	77	1	0
GNVTQHVQGHR	N2H8	High mannose	A2B2C1D1E1F1fedD1E1eE1F1fedcba	0	0	Zinc transporter ZIP14	SLC39A14	Q15043	77	1	1
GNVTQHVQGHR	N4H5F1	Complex	A2B2C1D1E2F1fedD1E2F1fedcbB5ba	0	1	Zinc transporter ZIP14	SLC39A14	Q15043	77	0	1
GNVTQHVQGHR	N3H5F1S1	Hybrid	A2B2C1D1E2F1G3gfedD1E1edcbB5ba	0	1	Zinc transporter ZIP14	SLC39A14	Q15043	77	1	0
GNVTQHVQGHR	N4H5F1S1	Complex	A2B2C1D1E2F1G3gfedD1E2F1fedcbB5ba	0	1	Zinc transporter ZIP14	SLC39A14	Q15043	77	1	1
GNVTQHVQGHR	N5H6F1S1	Complex	A2B2C1D1E2F1G3gfedD1E2F1feE2F1fedcbB5ba	0	1	Zinc transporter ZIP14	SLC39A14	Q15043	77	0	1
GNVTQHVQGHR	N4H5F1S2	Complex	A2B2C1D1E2F1G3gfedD1E2F1G3gfedcbB5ba	0	1	Zinc transporter ZIP14	SLC39A14	Q15043	77	0	1
GPGIKPNQTSK	N2H7	High mannose	A2B2C1D1E1F1fedD1E1eE1edcba	0	0	N-acetylglucosamine-6-sulfatase	GNS	P15586	362	1	1
GPGIKPNQTSK	N2H8	High mannose	A2B2C1D1E1F1fedD1E1eE1F1fedcba	0	0	N-acetylglucosamine-6-sulfatase	GNS	P15586	362	0	1
GPGIKPNQTSK	N2H9	High mannose	A2B2C1D1E1F1fedD1E1F1feE1F1fedcba	0	0	N-acetylglucosamine-6-sulfatase	GNS	P15586	362	0	1
GPLANPIWNVTGFTGR	N2H7	High mannose	A2B2C1D1E1F1fedD1E1eE1edcba	0	0	Receptor-type tyrosine-protein phosphatase kappa	PTPRK	Q15262	140	0	1
GPLANPIWNVTGFTGR	N2H8	High mannose	A2B2C1D1E1F1fedD1E1eE1F1fedcba	0	0	Receptor-type tyrosine-protein phosphatase kappa	PTPRK	Q15262	140	0	1
GPTNNTCVVR	N2H6	High mannose	A2B2C1D1E1F1fedD1E1edcba	0	0	Nuclear pore membrane glycoprotein 210	NUP210	Q8TEM1	1441	0	1
GPTNNTCVVR	N2H7	High mannose	A2B2C1D1E1F1fedD1E1eE1edcba	0	0	Nuclear pore membrane glycoprotein 210	NUP210	Q8TEM1	1441	1	1
GPTNNTCVVR	N2H8	High mannose	A2B2C1D1E1F1fedD1E1eE1F1fedcba	0	0	Nuclear pore membrane glycoprotein 210	NUP210	Q8TEM1	1441	1	1
GPTNNTCVVR	N2H9	High mannose	A2B2C1D1E1F1fedD1E1F1feE1F1fedcba	0	0	Nuclear pore membrane glycoprotein 210	NUP210	Q8TEM1	1441	1	1
GQNLTPYWALRLQGLR	N3H4S1	Complex	A2B2C1D1E2F1G3gfedD1dcba	0	0	Protein FAM234B	FAM234B	A2RU67	415	0	1
GQTALGFLYASGLGVNSSQAK	N2H8	High mannose	A2B2C1D1E1F1fedD1E1eE1F1fedcba	0	0	Protein sel-1 homolog 1	SEL1L	Q9UBV2	272	1	0
GQTALGFLYASGLGVNSSQAK	N2H9	High mannose	A2B2C1D1E1F1fedD1E1F1feE1F1fedcba	0	0	Protein sel-1 homolog 1	SEL1L	Q9UBV2	272	1	0
GQTEIQVNCPPAVTENK	N2H7	High mannose	A2B2C1D1E1F1fedD1E1eE1edcba	0	0	Synaptophysin-like protein 1	SYPL1	Q16563	71	1	1
GQTEIQVNCPPAVTENK	N3H6S1	Hybrid	A2B2C1D1E2F1G3gfedD1E1eE1edcba	0	0	Synaptophysin-like protein 1	SYPL1	Q16563	71	0	1
GQVMVVQNASAEYK	N2H9	High mannose	A2B2C1D1E1F1fedD1E1F1feE1F1fedcba	0	0	Protein piccolo	PCLO	Q9Y6V0	4748	1	0
GQVYPWGNWFQPNR	N2H8	High mannose	A2B2C1D1E1F1fedD1E1eE1F1fedcba	0	0	Sulfatase-modifying factor 2	SUMF2	Q8NBJ7	191	0	1
GQVYPWGNWFQPNR	N4H4	Hybrid	A2B2C1D1E2eE2edD1E1edcba	0	0	Sulfatase-modifying factor 2	SUMF2	Q8NBJ7	191	0	1
GQVYPWGNWFQPNR	N5H4	Hybrid	A2B2C1D1E2eE2eE2edD1E1edcba	0	0	Sulfatase-modifying factor 2	SUMF2	Q8NBJ7	191	0	1
GRDIYTFDGALNK	N2H7	High mannose	A2B2C1D1E1F1fedD1E1eE1edcba	0	0	Leukocyte surface antigen CD47	CD47	Q08722	73	0	1
GSLSYLNVTR	N2H2	Paucimannose	A2B2C1D1dcba	0	0	Cathepsin D	CTSD	P07339	263	1	1
GSLSYLNVTR	N2H3	Paucimannose	A2B2C1D1dD1dcba	0	0	Cathepsin D	CTSD	P07339	263	1	1
GSLSYLNVTR	N2H5	High mannose	A2B2C1D1E1F1fedD1dcba	0	0	Cathepsin D	CTSD	P07339	263	1	1
GSLSYLNVTR	N2H6	High mannose	A2B2C1D1E1F1fedD1E1edcba	0	0	Cathepsin D	CTSD	P07339	263	1	1
GSLSYLNVTR	N2H6F1	High mannose	A2B2C1D1E1F1fedD1E1edcbB5ba	0	1	Cathepsin D	CTSD	P07339	263	0	1
GSLSYLNVTR	N2H7	High mannose	A2B2C1D1E1F1fedD1E1eE1edcba	0	0	Cathepsin D	CTSD	P07339	263	1	1
GSLSYLNVTR	N2H8	High mannose	A2B2C1D1E1F1fedD1E1eE1F1fedcba	0	0	Cathepsin D	CTSD	P07339	263	1	1
GSLSYLNVTR	N2H9	High mannose	A2B2C1D1E1F1fedD1E1F1feE1F1fedcba	0	0	Cathepsin D	CTSD	P07339	263	1	1
GSLSYLNVTR	N3H9	High mannose	A2B2C1D1E1F1fedD2dD1E1F1feE1F1fedcba	1	0	Cathepsin D	CTSD	P07339	263	0	1
GSLSYLNVTR	N2H10	High mannose	A2B2C1D1E1F1G1gfedD1E1F1feE1F1fedcba	0	0	Cathepsin D	CTSD	P07339	263	1	1
GSLSYLNVTR	N4H4	Hybrid	A2B2C1D1E2edD2dD1E1edcba	1	0	Cathepsin D	CTSD	P07339	263	0	1
GSLSYLNVTR	N4H4	Hybrid	A2B2C1D1E2eE2edD1E1edcba	0	0	Cathepsin D	CTSD	P07339	263	0	1
GSLSYLNVTR	N4H5	Hybrid	A2B2C1D1E2eE2edD1E1eE1edcba	0	0	Cathepsin D	CTSD	P07339	263	0	1
GSLSYLNVTR	N4H4S1	Complex	A2B2C1D1E2F1fF3fedD1E2edcba	0	0	Cathepsin D	CTSD	P07339	263	1	0
GSLSYLNVTR	N3H4F1S1	Complex	A2B2C1D1E2F1G3gfedD1dcbB5ba	0	1	Cathepsin D	CTSD	P07339	263	0	1
GSLSYLNVTR	N4H4S1	Complex	A2B2C1D1E2F1G3gfedD1E2edcba	0	0	Cathepsin D	CTSD	P07339	263	1	1
GSNEEQVNGSPLER	N2H3	Paucimannose	A2B2C1D1dD1dcba	0	0	Zinc finger transcription factor Trps1	TRPS1	Q9UHF7	976	0	1
GSNYSEILDK	N2H7	High mannose	A2B2C1D1E1F1fedD1E1eE1edcba	0	0	Follistatin-related protein 1	FSTL1	Q12841	144	0	1
GSNYSEILDK	N2H8	High mannose	A2B2C1D1E1F1fedD1E1eE1F1fedcba	0	0	Follistatin-related protein 1	FSTL1	Q12841	144	1	1
GSNYSEILDK	N2H9	High mannose	A2B2C1D1E1F1fedD1E1F1feE1F1fedcba	0	0	Follistatin-related protein 1	FSTL1	Q12841	144	0	1
GSPMMNRTSDVTISSNK	N4H5F1S2	Complex	A2B2C1D1E2F1G3gfedD1E2F1G3gfedcbB5ba	0	1	Nuclear receptor corepressor 1	NCOR1	O75376	1500	0	1
GSQWSDIEEFCNR	N2H3	Paucimannose	A2B2C1D1dD1dcba	0	0	Complement decay-accelerating factor	CD55	P08174	95	1	0
GSQWSDIEEFCNR	N2H8	High mannose	A2B2C1D1E1F1fedD1E1eE1F1fedcba	0	0	Complement decay-accelerating factor	CD55	P08174	95	0	1
GSQWSDIEEFCNR	N2H9	High mannose	A2B2C1D1E1F1fedD1E1F1feE1F1fedcba	0	0	Complement decay-accelerating factor	CD55	P08174	95	1	1
GSQWSDIEEFCNR	N2H11	High mannose	A2B2C1D1E1F1G1H1hgfedD1E1F1feE1F1fedcba	0	0	Complement decay-accelerating factor	CD55	P08174	95	0	1
GSQWSDIEEFCNR	N3H4S1	Complex	A2B2C1D1E2F1G3gfedD1dcba	0	0	Complement decay-accelerating factor	CD55	P08174	95	1	1
GSQWSDIEEFCNR	N5H5S2	Complex	A2B2C1D1E2F1G3gfedD1E2eE2F1G3gfedcba	0	0	Complement decay-accelerating factor	CD55	P08174	95	0	1
GSQWSDIEEFCNR	N4H5S1	Complex	A2B2C1D1E2F1G3gfedD1E2F1fedcba	0	0	Complement decay-accelerating factor	CD55	P08174	95	1	1
GSQWSDIEEFCNR	N4H5F1S1	Complex	A2B2C1D1E2F1G3gfedD1E2F1fedcbB5ba	0	1	Complement decay-accelerating factor	CD55	P08174	95	1	0
GSQWSDIEEFCNR	N5H6S2	Complex	A2B2C1D1E2F1G3gfedD1E2F1feE2F1fF3fedcba	0	0	Complement decay-accelerating factor	CD55	P08174	95	1	0
GSQWSDIEEFCNR	N5H6S2	Complex	A2B2C1D1E2F1G3gfedD1E2F1feE2F1G3gfedcba	0	0	Complement decay-accelerating factor	CD55	P08174	95	1	1
GSQWSDIEEFCNR	N4H5S2	Complex	A2B2C1D1E2F1G3gfedD1E2F1fF3fedcba	0	0	Complement decay-accelerating factor	CD55	P08174	95	1	1
GSQWSDIEEFCNR	N4H5S2	Complex	A2B2C1D1E2F1G3gfedD1E2F1G3gfedcba	0	0	Complement decay-accelerating factor	CD55	P08174	95	1	1
GSQWSDIEEFCNR	N4H5F1S2	Complex	A2B2C1D1E2F1G3gfedD1E2F1G3gfedcbB5ba	0	1	Complement decay-accelerating factor	CD55	P08174	95	1	1
GSQWSDIEEFCNR	N5H6S3	Complex	A2B2C1D1E2F1G3gfedD1E2F1G3gfeE2F1fF3fedcba	0	0	Complement decay-accelerating factor	CD55	P08174	95	1	0
GSQWSDIEEFCNR	N5H6S3	Complex	A2B2C1D1E2F1G3gfedD1E2F1G3gfeE2F1G3gfedcba	0	0	Complement decay-accelerating factor	CD55	P08174	95	1	1
GSQWSDIEEFCNR	N4H5S1S_dH2O1	Complex	A2B2C1D1E2F1G3gfedD1E2F1G6gfedcba	0	0	Complement decay-accelerating factor	CD55	P08174	95	0	1
GSWIEEMINNRNK	N3H1	Paucimannose	A2B2C1D2dcba	1	0	WD repeat-containing protein 35	WDR35	Q9P2L0	114	0	1
GTDNITVR	N2H7	High mannose	A2B2C1D1E1F1fedD1E1eE1edcba	0	0	Limbic system-associated membrane protein	LSAMP	Q13449	40	0	1
GTNYTVR	N2H8	High mannose	A2B2C1D1E1F1fedD1E1eE1F1fedcba	0	0	Laminin subunit beta-1	LAMB1	P07942	677	0	1
GVFITNETGQPLIGK	N2H7	High mannose	A2B2C1D1E1F1fedD1E1eE1edcba	0	0	Lysosomal alpha-glucosidase	GAA	P10253	470	0	1
GVHGTACNLTDSNLQNRIR	N2H8	High mannose	A2B2C1D1E1F1fedD1E1eE1F1fedcba	0	0	Cas scaffolding protein family member 4	CASS4	Q9NQ75	506	1	0
GVTNQTGLKR	N2H5	High mannose	A2B2C1D1E1F1fedD1dcba	0	0	Probable U3 small nucleolar RNA-associated protein 11	UTP11	Q9Y3A2	184	0	1
GVVDSDDLPLNVSR	N2H7	High mannose	A2B2C1D1E1F1fedD1E1eE1edcba	0	0	Endoplasmin	HSP90B1	P14625	445	0	1
GVVDSDDLPLNVSR	N2H8	High mannose	A2B2C1D1E1F1fedD1E1eE1F1fedcba	0	0	Endoplasmin	HSP90B1	P14625	445	1	1
GWNWTSGFNK	N2H4	High mannose	A2B2C1D1E1edD1dcba	0	0	Folate receptor alpha	FOLR1	P15328	161	0	1
GWNWTSGFNK	N2H7	High mannose	A2B2C1D1E1F1fedD1E1eE1edcba	0	0	Folate receptor alpha	FOLR1	P15328	161	1	1
GWNWTSGFNK	N2H7F1	High mannose	A2B2C1D1E1F1fedD1E1eE1edcbB5ba	0	1	Folate receptor alpha	FOLR1	P15328	161	1	0
GWNWTSGFNK	N2H8	High mannose	A2B2C1D1E1F1fedD1E1eE1F1fedcba	0	0	Folate receptor alpha	FOLR1	P15328	161	1	1
GWNWTSGFNK	N2H9	High mannose	A2B2C1D1E1F1fedD1E1F1feE1F1fedcba	0	0	Folate receptor alpha	FOLR1	P15328	161	1	1
GWNWTSGFNK	N2H10	High mannose	A2B2C1D1E1F1G1gfedD1E1F1feE1F1fedcba	0	0	Folate receptor alpha	FOLR1	P15328	161	1	1
GWNWTSGFNK	N3H3F1	Complex	A2B2C1D1E2edD1dcbB5ba	0	1	Folate receptor alpha	FOLR1	P15328	161	1	0
GWNWTSGFNK	N3H6	Hybrid	A2B2C1D1E2edD1E1eE1F1fedcba	0	0	Folate receptor alpha	FOLR1	P15328	161	1	0
GWNWTSGFNK	N3H6F1	Hybrid	A2B2C1D1E2edD1E1eE1F1fedcbB5ba	0	1	Folate receptor alpha	FOLR1	P15328	161	1	0
GWNWTSGFNK	N3H5F1	Hybrid	A2B2C1D1E2F1fedD1E1edcbB5ba	0	1	Folate receptor alpha	FOLR1	P15328	161	1	0
GWNWTSGFNK	N3H6F1	Hybrid	A2B2C1D1E2F1fedD1E1eE1edcbB5ba	0	1	Folate receptor alpha	FOLR1	P15328	161	1	0
GWNWTSGFNK	N6H4	Complex	A2B2C1D1E2F1fedD1E2eE2eE2edcba	0	0	Folate receptor alpha	FOLR1	P15328	161	1	0
GWNWTSGFNK	N4H5F1	Complex	A2B2C1D1E2F1fedD1E2F1fedcbB5ba	0	1	Folate receptor alpha	FOLR1	P15328	161	1	1
GWNWTSGFNK	N7H4	Complex	A2B2C1D1E2F1feE2edD1E2eE2eE2edcba	0	0	Folate receptor alpha	FOLR1	P15328	161	1	0
GWNWTSGFNK	N7H5F1	Complex	A2B2C1D1E2F1feE2F1fedD1E2eE2eE2edcbB5ba	0	1	Folate receptor alpha	FOLR1	P15328	161	1	0
GWNWTSGFNK	N4H6F2	Hybrid	A2B2C1D1E2F1feE2F1fF5fedD1E1edcbB5ba	0	1	Folate receptor alpha	FOLR1	P15328	161	1	0
GWNWTSGFNK	N4H6S_dH2O1	Hybrid	A2B2C1D1E2F1feE2F1G6gfedD1E1edcba	0	0	Folate receptor alpha	FOLR1	P15328	161	1	0
GWNWTSGFNK	N4H5F1S1	Complex	A2B2C1D1E2F1fF3fedD1E2F1fedcbB5ba	0	1	Folate receptor alpha	FOLR1	P15328	161	1	1
GWNWTSGFNK	N5H6F2S1	Complex	A2B2C1D1E2F1fF3fedD1E2F1feE2F1fF5fedcbB5ba;A2B2C1D1E2F1G3gfF5fedD1E2F1feE2F1fedcbB5ba	0	1	Folate receptor alpha	FOLR1	P15328	161	1	0
GWNWTSGFNK	N4H5F2S1	Complex	A2B2C1D1E2F1fF3fedD1E2F1fF5fedcbB5ba	0	1	Folate receptor alpha	FOLR1	P15328	161	1	0
GWNWTSGFNK	N5H6F3S1	Complex	A2B2C1D1E2F1fF3fedD1E2F1fF5feE2F1fF5fedcbB5ba;A2B2C1D1E2F1G3gfF5fedD1E2F1feE2F1fF5fedcbB5ba	0	1	Folate receptor alpha	FOLR1	P15328	161	1	0
GWNWTSGFNK	N4H5F3S1	Complex	A2B2C1D1E2F1fF3fedD1E2F1G3gfedcbB5ba;A2B2C1D1E2F1G3gfF5fedD1E2F1fF5fedcbB5ba	0	1	Folate receptor alpha	FOLR1	P15328	161	1	0
GWNWTSGFNK	N4H5F2	Complex	A2B2C1D1E2F1fF5fedD1E2F1fedcbB5ba	0	1	Folate receptor alpha	FOLR1	P15328	161	1	0
GWNWTSGFNK	N4H5F3	Complex	A2B2C1D1E2F1fF5fedD1E2F1fF5fedcbB5ba	0	1	Folate receptor alpha	FOLR1	P15328	161	1	1
GWNWTSGFNK	N6H7F5	Complex	A2B2C1D1E2F1fF5feE2F1fF5fedD1E2F1fF5feE2F1fF5fedcbB5ba	0	1	Folate receptor alpha	FOLR1	P15328	161	1	0
GWNWTSGFNK	N3H4S1	Complex	A2B2C1D1E2F1G3gfedD1dcba	0	0	Folate receptor alpha	FOLR1	P15328	161	1	0
GWNWTSGFNK	N3H4F1S1	Complex	A2B2C1D1E2F1G3gfedD1dcbB5ba	0	1	Folate receptor alpha	FOLR1	P15328	161	1	0
GWNWTSGFNK	N3H5S1	Hybrid	A2B2C1D1E2F1G3gfedD1E1edcba	0	0	Folate receptor alpha	FOLR1	P15328	161	1	1
GWNWTSGFNK	N3H5F1S1	Hybrid	A2B2C1D1E2F1G3gfedD1E1edcbB5ba	0	1	Folate receptor alpha	FOLR1	P15328	161	0	1
GWNWTSGFNK	N3H6S1	Hybrid	A2B2C1D1E2F1G3gfedD1E1eE1edcba	0	0	Folate receptor alpha	FOLR1	P15328	161	1	1
GWNWTSGFNK	N4H5S1	Complex	A2B2C1D1E2F1G3gfedD1E2F1fedcba	0	0	Folate receptor alpha	FOLR1	P15328	161	1	1
GWNWTSGFNK	N4H5F1S1	Complex	A2B2C1D1E2F1G3gfedD1E2F1fedcbB5ba	0	1	Folate receptor alpha	FOLR1	P15328	161	1	1
GWNWTSGFNK	N5H6S1	Complex	A2B2C1D1E2F1G3gfedD1E2F1feE2F1fedcba	0	0	Folate receptor alpha	FOLR1	P15328	161	1	0
GWNWTSGFNK	N5H6F1S1	Complex	A2B2C1D1E2F1G3gfedD1E2F1feE2F1fedcbB5ba	0	1	Folate receptor alpha	FOLR1	P15328	161	1	1
GWNWTSGFNK	N5H6F2S1	Complex	A2B2C1D1E2F1G3gfedD1E2F1feE2F1fF5fedcbB5ba	0	1	Folate receptor alpha	FOLR1	P15328	161	1	0
GWNWTSGFNK	N5H6F1S2	Complex	A2B2C1D1E2F1G3gfedD1E2F1feE2F1G3gfedcbB5ba	0	1	Folate receptor alpha	FOLR1	P15328	161	1	0
GWNWTSGFNK	N4H5F2S1	Complex	A2B2C1D1E2F1G3gfedD1E2F1fF5fedcbB5ba	0	1	Folate receptor alpha	FOLR1	P15328	161	1	1
GWNWTSGFNK	N4H5S2	Complex	A2B2C1D1E2F1G3gfedD1E2F1G3gfedcba	0	0	Folate receptor alpha	FOLR1	P15328	161	1	1
GWNWTSGFNK	N4H5F1S2	Complex	A2B2C1D1E2F1G3gfedD1E2F1G3gfedcbB5ba	0	1	Folate receptor alpha	FOLR1	P15328	161	1	1
GWNWTSGFNK	N5H6S3	Complex	A2B2C1D1E2F1G3gfedD1E2F1G3gfeE2F1G3gfedcba	0	0	Folate receptor alpha	FOLR1	P15328	161	1	0
GWNWTSGFNK	N5H6F1S3	Complex	A2B2C1D1E2F1G3gfedD1E2F1G3gfeE2F1G3gfedcbB5ba	0	1	Folate receptor alpha	FOLR1	P15328	161	1	1
GWNWTSGFNK	N4H5S1S_dH2O1	Complex	A2B2C1D1E2F1G3gfedD1E2F1G6gfedcba	0	0	Folate receptor alpha	FOLR1	P15328	161	1	0
GWNWTSGFNK	N4H5F1S1S_dH2O1	Complex	A2B2C1D1E2F1G3gfedD1E2F1G6gfedcbB5ba	0	1	Folate receptor alpha	FOLR1	P15328	161	1	1
GWNWTSGFNK	N6H7F3S1	Complex	A2B2C1D1E2F1G3gfeE2F1fF5fedD1E2F1fF5feE2F1fedcbB5ba	0	1	Folate receptor alpha	FOLR1	P15328	161	1	0
GWNWTSGFNK	N6H7F1S2	Complex	A2B2C1D1E2F1G3gfeE2F1G3gfedD1E2F1feE2F1fedcbB5ba	0	1	Folate receptor alpha	FOLR1	P15328	161	1	0
GWNWTSGFNK	N6H7S3	Complex	A2B2C1D1E2F1G3gfeE2F1G3gfedD1E2F1G3gfeE2F1fedcba	0	0	Folate receptor alpha	FOLR1	P15328	161	1	0
GWNWTSGFNK	N6H7F1S3	Complex	A2B2C1D1E2F1G3gfeE2F1G3gfedD1E2F1G3gfeE2F1fedcbB5ba	0	1	Folate receptor alpha	FOLR1	P15328	161	1	0
GWNWTSGFNK	N7H8F1S3	Complex	A2B2C1D1E2F1G3gfeE2F1G3gfedD1E2F1G3gfeE2F1feE2F1fedcbB5ba	0	1	Folate receptor alpha	FOLR1	P15328	161	1	0
GWNWTSGFNK	N4H5F2S1	Complex	A2B2C1D1E2F1G3gfF5fedD1E2F1fedcbB5ba	0	1	Folate receptor alpha	FOLR1	P15328	161	1	1
GWNWTSGFNK	N5H6F2S2	Complex	A2B2C1D1E2F1G3gfF5fedD1E2F1feE2F1fF3fedcbB5ba	0	1	Folate receptor alpha	FOLR1	P15328	161	1	0
GWNWTSGFNK	N5H6F3S1	Complex	A2B2C1D1E2F1G3gfF5fedD1E2F1feE2F1fF5fedcbB5ba	0	1	Folate receptor alpha	FOLR1	P15328	161	1	0
GWNWTSGFNK	N5H6F2S2	Complex	A2B2C1D1E2F1G3gfF5fedD1E2F1feE2F1G3gfedcbB5ba	0	1	Folate receptor alpha	FOLR1	P15328	161	1	0
GWNWTSGFNK	N4H5F2S2	Complex	A2B2C1D1E2F1G3gfF5fedD1E2F1fF3fedcbB5ba	0	1	Folate receptor alpha	FOLR1	P15328	161	1	0
GWNWTSGFNK	N4H5F3S1	Complex	A2B2C1D1E2F1G3gfF5fedD1E2F1fF5fedcbB5ba	0	1	Folate receptor alpha	FOLR1	P15328	161	1	0
GWNWTSGFNK	N4H5F2S2	Complex	A2B2C1D1E2F1G3gfF5fedD1E2F1G3gfedcbB5ba	0	1	Folate receptor alpha	FOLR1	P15328	161	1	0
GWNWTSGFNK	N4H5F2S1	Hybrid	A2B2C1D1E2F1G3gfF5fedD2dD1E1edcbB5ba	1	1	Folate receptor alpha	FOLR1	P15328	161	0	1
GWNWTSGFNK	N4H5F3	Complex	A2B2C1D1E2F1G5gfF5fedD1E2F1fedcbB5ba	0	1	Folate receptor alpha	FOLR1	P15328	161	1	0
GWNWTSGFNK	N4H5F1	Hybrid	A2B2C1D1E2F5feE2F1fedD1E1edcba	0	0	Folate receptor alpha	FOLR1	P15328	161	1	0
GWNWTSGFNK	N4H5F2	Hybrid	A2B2C1D1E2F5feE2F1fedD1E1edcbB5ba	0	1	Folate receptor alpha	FOLR1	P15328	161	0	1
GWNWTSGFNK	N4H6F1	Hybrid	A2B2C1D1E2F5feE2F1fedD1E1eE1edcba	0	0	Folate receptor alpha	FOLR1	P15328	161	1	0
GWNWTSGFNK	N5H6F2S1	Hybrid	A2B2C1D1E2F5feE2F1feE2F1G3gfedD1E1edcbB5ba	0	1	Folate receptor alpha	FOLR1	P15328	161	1	0
GWNWTSGFNK	N4H5F2S1	Hybrid	A2B2C1D1E2F5feE2F1fF3fedD1E1edcbB5ba	0	1	Folate receptor alpha	FOLR1	P15328	161	1	0
GWNWTSGFNK	N4H5F3	Hybrid	A2B2C1D1E2F5feE2F1fF5fedD1E1edcbB5ba	0	1	Folate receptor alpha	FOLR1	P15328	161	1	0
GWNWTSGFNK	N4H6F2	Hybrid	A2B2C1D1E2F5feE2F1fF5fedD1E1eE1edcba	0	0	Folate receptor alpha	FOLR1	P15328	161	1	0
GWNWTSGFNK	N4H5F1S1	Hybrid	A2B2C1D1E2F5feE2F1G3gfedD1E1edcba	0	0	Folate receptor alpha	FOLR1	P15328	161	1	1
GWNWTSGFNK	N4H5F2S1	Hybrid	A2B2C1D1E2F5feE2F1G3gfedD1E1edcbB5ba	0	1	Folate receptor alpha	FOLR1	P15328	161	1	1
GWNWTSGFNK	N5H6F1S2	Hybrid	A2B2C1D1E2F5feE2F1G3gfeE2F1G3gfedD1E1edcba	0	0	Folate receptor alpha	FOLR1	P15328	161	1	0
GWNWTSGFNK	N5H6F2S2	Hybrid	A2B2C1D1E2F5feE2F1G3gfeE2F1G3gfedD1E1edcbB5ba	0	1	Folate receptor alpha	FOLR1	P15328	161	1	0
GWNWTSGFNK	N4H5F3S1	Hybrid	A2B2C1D1E2F5feE2F1G3gfF5fedD1E1edcbB5ba	0	1	Folate receptor alpha	FOLR1	P15328	161	1	0
GWNWTSGFNK	N4H6F2	Hybrid	A2B2C1D1E2F5feE2F5fedD1E1eE1F1fedcba	0	0	Folate receptor alpha	FOLR1	P15328	161	1	0
GYFYIPPLATHTICDRNHTWLPVSDDACYR	N4H5F1S2	Complex	A2B2C1D1E2F1G3gfedD1E2F1G3gfedcbB5ba	0	1	Membrane cofactor protein	CD46	P15529	83	1	0
GYIGVVNR	N2H7	High mannose	A2B2C1D1E1F1fedD1E1eE1edcba	0	0	Dynamin-2	DNM2	P50570	236	1	0
GYNITMFVEFFQTEK	N5H6S2	Complex	A2B2C1D1E2F1G3gfedD1E2F1feE2F1G3gfedcba	0	0	CUB and sushi domain-containing protein 3	CSMD3	Q7Z407	2495	1	0
GYNITMFVEFFQTEK	N4H5S2	Complex	A2B2C1D1E2F1G3gfedD1E2F1G3gfedcba	0	0	CUB and sushi domain-containing protein 3	CSMD3	Q7Z407	2495	0	1
GYNVTYWR	N2H7	High mannose	A2B2C1D1E1F1fedD1E1eE1edcba	0	0	Neural cell adhesion molecule L1	L1CAM	P32004	849	1	1
GYNVTYWR	N2H8	High mannose	A2B2C1D1E1F1fedD1E1eE1F1fedcba	0	0	Neural cell adhesion molecule L1	L1CAM	P32004	849	1	1
GYPCGGNK	N4H5F1S2	Complex	A2B2C1D1E2F1G3gfedD1E2F1G3gfedcbB5ba	0	1	Cation-independent mannose-6-phosphate receptor	IGF2R	P11717	2085	1	1
GYYNQSEAGSHTLQR	N2H3	Paucimannose	A2B2C1D1dD1dcba	0	0	HLA class I histocompatibility antigen, Cw-8 alpha chain	HLA-C	P30505	110	0	1
GYYNQSEAGSHTLQR	N2H8	High mannose	A2B2C1D1E1F1fedD1E1eE1F1fedcba	0	0	HLA class I histocompatibility antigen, Cw-8 alpha chain	HLA-C	P30505	110	1	1
GYYNQSEAGSHTLQR	N2H9	High mannose	A2B2C1D1E1F1fedD1E1F1feE1F1fedcba	0	0	HLA class I histocompatibility antigen, Cw-8 alpha chain	HLA-C	P30505	110	0	1
GYYNQSEAGSHTLQR	N2H10	High mannose	A2B2C1D1E1F1G1gfedD1E1F1feE1F1fedcba	0	0	HLA class I histocompatibility antigen, Cw-8 alpha chain	HLA-C	P30505	110	0	1
GYYNQSEAGSHTLQR	N4H5F1	Hybrid	A2B2C1D1E2eE2F1fedD1E1edcbB5ba	0	1	HLA class I histocompatibility antigen, Cw-8 alpha chain	HLA-C	P30505	110	1	0
GYYNQSEAGSHTLQR	N4H5F1	Complex	A2B2C1D1E2F1fedD1E2F1fedcbB5ba	0	1	HLA class I histocompatibility antigen, Cw-8 alpha chain	HLA-C	P30505	110	1	1
GYYNQSEAGSHTLQR	N4H5F2	Complex	A2B2C1D1E2F1fF5fedD1E2F1fedcbB5ba	0	1	HLA class I histocompatibility antigen, Cw-8 alpha chain	HLA-C	P30505	110	1	0
GYYNQSEAGSHTLQR	N3H4F1S1	Complex	A2B2C1D1E2F1G3gfedD1dcbB5ba	0	1	HLA class I histocompatibility antigen, Cw-8 alpha chain	HLA-C	P30505	110	1	1
GYYNQSEAGSHTLQR	N5H5F1S2	Complex	A2B2C1D1E2F1G3gfedD1E2eE2F1G3gfedcbB5ba	0	1	HLA class I histocompatibility antigen, Cw-8 alpha chain	HLA-C	P30505	110	0	1
GYYNQSEAGSHTLQR	N4H5F1S1	Complex	A2B2C1D1E2F1G3gfedD1E2F1fedcbB5ba	0	1	HLA class I histocompatibility antigen, Cw-8 alpha chain	HLA-C	P30505	110	1	1
GYYNQSEAGSHTLQR	N5H6F1S2	Complex	A2B2C1D1E2F1G3gfedD1E2F1feE2F1G3gfedcbB5ba	0	1	HLA class I histocompatibility antigen, Cw-8 alpha chain	HLA-C	P30505	110	0	1
GYYNQSEAGSHTLQR	N4H5F2S1	Complex	A2B2C1D1E2F1G3gfedD1E2F1fF5fedcbB5ba	0	1	HLA class I histocompatibility antigen, Cw-8 alpha chain	HLA-C	P30505	110	1	0
GYYNQSEAGSHTLQR	N4H5F1S2	Complex	A2B2C1D1E2F1G3gfedD1E2F1G3gfedcbB5ba	0	1	HLA class I histocompatibility antigen, Cw-8 alpha chain	HLA-C	P30505	110	1	1
GYYNQSEAGSHTLQR	N5H6F1S3	Complex	A2B2C1D1E2F1G3gfedD1E2F1G3gfeE2F1G3gfedcbB5ba	0	1	HLA class I histocompatibility antigen, Cw-8 alpha chain	HLA-C	P30505	110	0	1
GYYNQSEAGSHTLQR	N4H5F1S1S_dH2O1	Complex	A2B2C1D1E2F1G3gfedD1E2F1G6gfedcbB5ba	0	1	HLA class I histocompatibility antigen, Cw-8 alpha chain	HLA-C	P30505	110	0	1
GYYNQSEAGSHTLQR	N4H5F1S1	Hybrid	A2B2C1D1E2F1G3gfedD2dD1E1edcbB5ba	1	1	HLA class I histocompatibility antigen, Cw-8 alpha chain	HLA-C	P30505	110	1	1
GYYNQSEAGSHTLQR	N4H5F2S1	Complex	A2B2C1D1E2F1G3gfF5fedD1E2F1fedcbB5ba	0	1	HLA class I histocompatibility antigen, Cw-8 alpha chain	HLA-C	P30505	110	1	0
GYYNQSEAGSHTLQR	N4H5F2S2	Complex	A2B2C1D1E2F1G3gfF5fedD1E2F1G3gfedcbB5ba	0	1	HLA class I histocompatibility antigen, Cw-8 alpha chain	HLA-C	P30505	110	1	0
GYYNQSEAGSHTLQR	N4H5F3	Complex	A2B2C1D1E2F1G5gfF5fedD1E2F1fedcbB5ba	0	1	HLA class I histocompatibility antigen, Cw-8 alpha chain	HLA-C	P30505	110	1	0
GYYNQSEAGSHTLQR	N3H4F2	Hybrid	A2B2C1D1E2F5fedD1E1edcbB5ba	0	1	HLA class I histocompatibility antigen, Cw-8 alpha chain	HLA-C	P30505	110	1	0
GYYNQSEAGSHTLQR	N4H5F2	Hybrid	A2B2C1D1E2F5feE2F1fedD1E1edcbB5ba	0	1	HLA class I histocompatibility antigen, Cw-8 alpha chain	HLA-C	P30505	110	1	0
GYYNQSEAGSHTLQR	N4H5F2S1	Hybrid	A2B2C1D1E2F5feE2F1G3gfedD1E1edcbB5ba	0	1	HLA class I histocompatibility antigen, Cw-8 alpha chain	HLA-C	P30505	110	1	0
GYYNQSEAGSHTLQWMYGCDLGPDGR	N2H10	High mannose	A2B2C1D1E1F1G1gfedD1E1F1feE1F1fedcba	0	0	HLA class I histocompatibility antigen, Cw-16 alpha chain	HLA-C	Q29960	110	0	1
HFNYTSLIAFHCK	N4H5S2	Complex	A2B2C1D1E2F1G3gfedD1E2F1G3gfedcba	0	0	Cation-independent mannose-6-phosphate receptor	IGF2R	P11717	1757	0	1
HIQPICLQASTFEFENR	N2H8	High mannose	A2B2C1D1E1F1fedD1E1eE1F1fedcba	0	0	Testisin	PRSS21	Q9Y6M0	167	1	1
HIQPICLQASTFEFENR	N2H9	High mannose	A2B2C1D1E1F1fedD1E1F1feE1F1fedcba	0	0	Testisin	PRSS21	Q9Y6M0	167	1	1
HIQPICLQASTFEFENR	N2H10	High mannose	A2B2C1D1E1F1G1gfedD1E1F1feE1F1fedcba	0	0	Testisin	PRSS21	Q9Y6M0	167	0	1
HIYWTDSGNK	N4H5F1S2	Complex	A2B2C1D1E2F1G3gfedD1E2F1G3gfedcbB5ba	0	1	Low-density lipoprotein receptor-related protein 8	LRP8	Q14114	518	1	0
HLLENSTASVSEAER	N2H6	High mannose	A2B2C1D1E1F1fedD1E1edcba	0	0	Endothelin-converting enzyme 1	ECE1	P42892	166	1	1
HLLENSTASVSEAER	N2H7	High mannose	A2B2C1D1E1F1fedD1E1eE1edcba	0	0	Endothelin-converting enzyme 1	ECE1	P42892	166	1	1
HLLENSTASVSEAER	N2H8	High mannose	A2B2C1D1E1F1fedD1E1eE1F1fedcba	0	0	Endothelin-converting enzyme 1	ECE1	P42892	166	1	1
HLLENSTASVSEAER	N2H9	High mannose	A2B2C1D1E1F1fedD1E1F1feE1F1fedcba	0	0	Endothelin-converting enzyme 1	ECE1	P42892	166	0	1
HLLENSTASVSEAERK	N2H8	High mannose	A2B2C1D1E1F1fedD1E1eE1F1fedcba	0	0	Endothelin-converting enzyme 1	ECE1	P42892	166	1	0
HLNASNPTEPATIIFTAAR	N2H7	High mannose	A2B2C1D1E1F1fedD1E1eE1edcba	0	0	Torsin-1A-interacting protein 2	TOR1AIP2	Q8NFQ8	286	1	1
HLNASNPTEPATIIFTAAR	N2H8	High mannose	A2B2C1D1E1F1fedD1E1eE1F1fedcba	0	0	Torsin-1A-interacting protein 2	TOR1AIP2	Q8NFQ8	286	1	1
HLNASNPTEPATIIFTAAR	N2H9	High mannose	A2B2C1D1E1F1fedD1E1F1feE1F1fedcba	0	0	Torsin-1A-interacting protein 2	TOR1AIP2	Q8NFQ8	286	0	1
HLNGTITAK	N2H7	High mannose	A2B2C1D1E1F1fedD1E1eE1edcba	0	0	CD109 antigen	CD109	Q6YHK3	247	1	1
HLNGTITAK	N2H8	High mannose	A2B2C1D1E1F1fedD1E1eE1F1fedcba	0	0	CD109 antigen	CD109	Q6YHK3	247	1	1
HLNGTITAK	N2H9	High mannose	A2B2C1D1E1F1fedD1E1F1feE1F1fedcba	0	0	CD109 antigen	CD109	Q6YHK3	247	0	1
HLNSSHPR	N2H6	High mannose	A2B2C1D1E1F1fedD1E1edcba	0	0	Torsin-1A-interacting protein 1	TOR1AIP1	Q5JTV8	399	0	1
HLNSSHPR	N2H7	High mannose	A2B2C1D1E1F1fedD1E1eE1edcba	0	0	Torsin-1A-interacting protein 1	TOR1AIP1	Q5JTV8	399	1	1
HLNSSHPR	N2H8	High mannose	A2B2C1D1E1F1fedD1E1eE1F1fedcba	0	0	Torsin-1A-interacting protein 1	TOR1AIP1	Q5JTV8	399	1	1
HMLALAPNSTAR	N2H8	High mannose	A2B2C1D1E1F1fedD1E1eE1F1fedcba	0	0	Piezo-type mechanosensitive ion channel component 1	PIEZO1	Q92508	2331	0	1
HNGTVECK	N2H8	High mannose	A2B2C1D1E1F1fedD1E1eE1F1fedcba	0	0	Mast/stem cell growth factor receptor Kit	KIT	P10721	486	0	1
HNNDTQHIWESDSNEFSVIADPR	N2H4	High mannose	A2B2C1D1E1edD1dcba	0	0	Endoplasmin	HSP90B1	P14625	217	0	1
HNNDTQHIWESDSNEFSVIADPR	N2H6	High mannose	A2B2C1D1E1F1fedD1E1edcba	0	0	Endoplasmin	HSP90B1	P14625	217	1	1
HNNDTQHIWESDSNEFSVIADPR	N2H7	High mannose	A2B2C1D1E1F1fedD1E1eE1edcba	0	0	Endoplasmin	HSP90B1	P14625	217	1	1
HNNDTQHIWESDSNEFSVIADPR	N2H8	High mannose	A2B2C1D1E1F1fedD1E1eE1F1fedcba	0	0	Endoplasmin	HSP90B1	P14625	217	1	1
HNNDTQHIWESDSNEFSVIADPR	N2H9	High mannose	A2B2C1D1E1F1fedD1E1F1feE1F1fedcba	0	0	Endoplasmin	HSP90B1	P14625	217	1	1
HPCGNGTCK	N2H8	High mannose	A2B2C1D1E1F1fedD1E1eE1F1fedcba	0	0	Fibrillin-2	FBN2	P35556	1945	0	1
HPCGNGTCK	N2H9	High mannose	A2B2C1D1E1F1fedD1E1F1feE1F1fedcba	0	0	Fibrillin-2	FBN2	P35556	1945	1	1
HPDAVAWANLTNAIR	N2H7	High mannose	A2B2C1D1E1F1fedD1E1eE1edcba	0	0	Putative phospholipase B-like 2	PLBD2	Q8NHP8	88	0	1
HPGHYAVYNLSPRTYR	N2H7	High mannose	A2B2C1D1E1F1fedD1E1eE1edcba	0	0	Cyclin-G-associated kinase	GAK	O14976	454	1	0
HQGAWYVWNR	N8H5F3S2	Complex	A2B2C1D1E2F1G3gfeE2F1G3gfeE2F5fedD1E2F5feE2F5feE2edcba	0	0	Intestinal-type alkaline phosphatase	ALPI	P09923	268	1	0
HSHFIWNR	N3H6S1	Hybrid	A2B2C1D1E2F1G3gfedD1E1eE1edcba	0	0	Alkaline phosphatase, tissue-nonspecific isozyme	ALPL	P05186	271	1	0
HSHFIWNR	N4H5S1	Complex	A2B2C1D1E2F1G3gfedD1E2F1fedcba	0	0	Alkaline phosphatase, tissue-nonspecific isozyme	ALPL	P05186	271	1	0
HSHFIWNR	N4H5F1S1	Complex	A2B2C1D1E2F1G3gfedD1E2F1fedcbB5ba	0	1	Alkaline phosphatase, tissue-nonspecific isozyme	ALPL	P05186	271	1	0
HSHFIWNR	N5H6S2	Complex	A2B2C1D1E2F1G3gfedD1E2F1feE2F1G3gfedcba	0	0	Alkaline phosphatase, tissue-nonspecific isozyme	ALPL	P05186	271	1	0
HSHFIWNR	N5H6S3	Complex	A2B2C1D1E2F1G3gfedD1E2F1fF3feE2F1G3gfedcba	0	0	Alkaline phosphatase, tissue-nonspecific isozyme	ALPL	P05186	271	1	0
HSHFIWNR	N4H5S2	Complex	A2B2C1D1E2F1G3gfedD1E2F1G3gfedcba	0	0	Alkaline phosphatase, tissue-nonspecific isozyme	ALPL	P05186	271	1	1
HSHFIWNR	N5H6S3	Complex	A2B2C1D1E2F1G3gfedD1E2F1G3gfeE2F1G3gfedcba	0	0	Alkaline phosphatase, tissue-nonspecific isozyme	ALPL	P05186	271	1	0
HSHFIWNR	N4H5F1S1	Hybrid	A2B2C1D1E2F5feE2F1G3gfedD1E1edcba	0	0	Alkaline phosphatase, tissue-nonspecific isozyme	ALPL	P05186	271	1	0
HSNLSWQSQTRR	N2H6	High mannose	A2B2C1D1E1F1fedD1E1edcba	0	0	Kinase D-interacting substrate of 220 kDa	KIDINS220	Q9ULH0	1347	1	0
HSNLSWQSQTRR	N2H7	High mannose	A2B2C1D1E1F1fedD1E1eE1edcba	0	0	Kinase D-interacting substrate of 220 kDa	KIDINS220	Q9ULH0	1347	1	0
HTDYMNK	N2H6	High mannose	A2B2C1D1E1F1fedD1E1edcba	0	0	Filamin-A-interacting protein 1	FILIP1	Q7Z7B0	195	0	1
HTLERYANR	N6H4	Complex	A2B2C1D1E2F1feE2edD1E2eE2edcba	0	0	Putative cyclin-Y-like protein 3	CCNYL3	P0C7X3	44	0	1
HTNMNLTQLK	N2H7	High mannose	A2B2C1D1E1F1fedD1E1eE1edcba	0	0	Serum paraoxonase/arylesterase 2	PON2	Q15165	254	1	1
HTNMNLTQLK	N2H8	High mannose	A2B2C1D1E1F1fedD1E1eE1F1fedcba	0	0	Serum paraoxonase/arylesterase 2	PON2	Q15165	254	1	1
HTVFWNSSNPK	N2H8	High mannose	A2B2C1D1E1F1fedD1E1eE1F1fedcba	0	0	Ephrin-A1	EFNA1	P20827	26	1	0
HVYNNLTEEQK	N4H5F1S2	Complex	A2B2C1D1E2F1G3gfedD1E2F1G3gfedcbB5ba	0	1	CXADR-like membrane protein	CLMP	Q9H6B4	74	1	1
IADNHTPK	N2H9	High mannose	A2B2C1D1E1F1fedD1E1F1feE1F1fedcba	0	0	Small ubiquitin-related modifier 1	SUMO1	P63165	74	0	1
IAPASNVSHTVVLR	N2H8	High mannose	A2B2C1D1E1F1fedD1E1eE1F1fedcba	0	0	Translocon-associated protein subunit beta	SSR2	P43308	88	1	1
IAPASNVSHTVVLR	N2H9	High mannose	A2B2C1D1E1F1fedD1E1F1feE1F1fedcba	0	0	Translocon-associated protein subunit beta	SSR2	P43308	88	0	1
IAPASNVSHTVVLRPLK	N2H3	Paucimannose	A2B2C1D1dD1dcba	0	0	Translocon-associated protein subunit beta	SSR2	P43308	88	0	1
IAPASNVSHTVVLRPLK	N2H5	High mannose	A2B2C1D1E1F1fedD1dcba	0	0	Translocon-associated protein subunit beta	SSR2	P43308	88	1	0
IAPASNVSHTVVLRPLK	N2H6	High mannose	A2B2C1D1E1F1fedD1E1edcba	0	0	Translocon-associated protein subunit beta	SSR2	P43308	88	1	1
IAPASNVSHTVVLRPLK	N2H7	High mannose	A2B2C1D1E1F1fedD1E1eE1edcba	0	0	Translocon-associated protein subunit beta	SSR2	P43308	88	1	1
IAPASNVSHTVVLRPLK	N2H8	High mannose	A2B2C1D1E1F1fedD1E1eE1F1fedcba	0	0	Translocon-associated protein subunit beta	SSR2	P43308	88	1	1
IAPASNVSHTVVLRPLK	N2H9	High mannose	A2B2C1D1E1F1fedD1E1F1feE1F1fedcba	0	0	Translocon-associated protein subunit beta	SSR2	P43308	88	1	1
IAPASNVSHTVVLRPLK	N2H10	High mannose	A2B2C1D1E1F1G1gfedD1E1F1feE1F1fedcba	0	0	Translocon-associated protein subunit beta	SSR2	P43308	88	1	1
IATITTTHTPSQQGTQETRNTTK	N2H5	High mannose	A2B2C1D1E1F1fedD1dcba	0	0	Membrane-associated guanylate kinase, WW and PDZ domain-containing protein 1	MAGI1	Q96QZ7	1127	0	1
ICPNDTGGLR	N3H5S1	Hybrid	A2B2C1D1E2F1G3gfedD1E1edcba	0	0	Semaphorin-3C	SEMA3C	Q99985	268	0	1
ICPQGYTCCTSEMEENLANR	N4H5F1S2	Complex	A2B2C1D1E2F1G3gfedD1E2F1fF3fedcbB5ba	0	1	Glypican-1	GPC1	P35052	79	1	0
IDCLMEENISISQIIENPR	N2H7	High mannose	A2B2C1D1E1F1fedD1E1eE1edcba	0	0	Transcription termination factor 1, mitochondrial	MTERF1	Q99551	339	0	1
IDCLMEENISISQIIENPR	N2H8	High mannose	A2B2C1D1E1F1fedD1E1eE1F1fedcba	0	0	Transcription termination factor 1, mitochondrial	MTERF1	Q99551	339	0	1
IDENRIVEHTNSSPCK	N2H6	High mannose	A2B2C1D1E1F1fedD1E1edcba	0	0	Atrial natriuretic peptide receptor 3	NPR3	P17342	469	0	1
IDEYMRNFSDLR	N2H4	High mannose	A2B2C1D1E1edD1dcba	0	0	Protein phosphatase 1B	PPM1B	O75688	119	1	0
IDGGPVILLQAGTPHNLTCR	N4H5S2	Complex	A2B2C1D1E2F1G3gfedD1E2F1G3gfedcba	0	0	Kin of IRRE-like protein 1	KIRREL1	Q96J84	140	1	0
IDSTGNVTNELR	N2H8	High mannose	A2B2C1D1E1F1fedD1E1eE1F1fedcba	0	0	Attractin	ATRN	O75882	416	0	1
IDVNSWIENFTK	N2H8	High mannose	A2B2C1D1E1F1fedD1E1eE1F1fedcba	0	0	Voltage-dependent calcium channel subunit alpha-2/delta-1	CACNA2D1	P54289	824	1	0
IETVLPAEFFEVLSSSQNGSYHR	N2H9	High mannose	A2B2C1D1E1F1fedD1E1F1feE1F1fedcba	0	0	Nuclear pore membrane glycoprotein 210	NUP210	Q8TEM1	405	1	0
IEVLHRPENCSK	N5H6	Hybrid	A2B2C1D1E2eE2eE2edD1E1eE1F1fedcba	0	0	Peptidyl-prolyl cis-trans isomerase FKBP7	FKBP7	Q9Y680	45	0	1
IEVLHRPENCSK	N3H8	Hybrid	A2B2C1D1E2F1fedD1E1F1feE1F1fedcba	0	0	Peptidyl-prolyl cis-trans isomerase FKBP7	FKBP7	Q9Y680	45	0	1
IFENADNGTTVIK	N2H5	High mannose	A2B2C1D1E1F1fedD1dcba	0	0	Protocadherin alpha-8	PCDHA8	Q9Y5H6	257	0	1
IFIFNQTGIEAK	N2H8	High mannose	A2B2C1D1E1F1fedD1E1eE1F1fedcba	0	0	Thioredoxin domain-containing protein 15	TXNDC15	Q96J42	293	1	1
IFIFNQTGIEAK	N2H9	High mannose	A2B2C1D1E1F1fedD1E1F1feE1F1fedcba	0	0	Thioredoxin domain-containing protein 15	TXNDC15	Q96J42	293	1	1
IFISAPYWLINK	N2H9F1	High mannose	A2B2C1D1E1F1fedD1E1F1feE1F1fedcbB5ba	0	1	Vacuolar protein sorting-associated protein 13D	VPS13D	Q5THJ4	3288	0	1
IFNLSGGEK	N4H6S1	Hybrid	A2B2C1D1E2F1feE2F1G3gfedD1E1edcba	0	0	Structural maintenance of chromosomes protein 4	SMC4	Q9NTJ3	1190	0	1
IGHPYQNR	N4H5F1S1	Complex	A2B2C1D1E2F1G3gfedD1E2F1fedcbB5ba	0	1	T-cell leukemia homeobox protein 3	TLX3	O43711	160	0	1
IHNVTASDSGK	N2H8	High mannose	A2B2C1D1E1F1fedD1E1eE1F1fedcba	0	0	Butyrophilin subfamily 3 member A1	BTN3A1	O00481	115	0	1
IHNVTASDSGK	N2H9	High mannose	A2B2C1D1E1F1fedD1E1F1feE1F1fedcba	0	0	Butyrophilin subfamily 3 member A3	BTN3A3	O00478	115	1	0
IIEDQNQSK	N2H6	High mannose	A2B2C1D1E1F1fedD1E1edcba	0	0	Thyroid receptor-interacting protein 11	TRIP11	Q15643	923	0	1
IIISPEENVTLTCTAENQLER	N2H6	High mannose	A2B2C1D1E1F1fedD1E1edcba	0	0	CD166 antigen	ALCAM	Q13740	480	1	1
IIISPEENVTLTCTAENQLER	N2H7	High mannose	A2B2C1D1E1F1fedD1E1eE1edcba	0	0	CD166 antigen	ALCAM	Q13740	480	1	1
IIISPEENVTLTCTAENQLER	N3H6S1	Hybrid	A2B2C1D1E2F1G3gfedD1E1eE1edcba	0	0	CD166 antigen	ALCAM	Q13740	480	1	1
IIISPEENVTLTCTAENQLER	N4H5F1S1	Complex	A2B2C1D1E2F1G3gfedD1E2F1fedcbB5ba	0	1	CD166 antigen	ALCAM	Q13740	480	1	1
IIISPEENVTLTCTAENQLER	N4H5S2	Complex	A2B2C1D1E2F1G3gfedD1E2F1G3gfedcba	0	0	CD166 antigen	ALCAM	Q13740	480	1	0
IIISPEENVTLTCTAENQLER	N4H5F1S2	Complex	A2B2C1D1E2F1G3gfedD1E2F1G3gfedcbB5ba	0	1	CD166 antigen	ALCAM	Q13740	480	1	1
IINLDNESQTTSSSNNEK	N2H6	High mannose	A2B2C1D1E1F1fedD1E1edcba	0	0	WD repeat-containing protein 48	WDR48	Q8TAF3	609	0	1
ILCDNADNITR	N2H8	High mannose	A2B2C1D1E1F1fedD1E1eE1F1fedcba	0	0	Peroxidasin homolog	PXDN	Q92626	1280	1	0
ILGDKVNNTAVIEK	N2H8	High mannose	A2B2C1D1E1F1fedD1E1eE1F1fedcba	0	0	Transmembrane protein 245	TMEM245	Q9H330	551	0	1
ILLTCSLNDSATEVTGHR	N2H6	High mannose	A2B2C1D1E1F1fedD1E1edcba	0	0	Basigin	BSG	P35613	160	1	1
ILLTCSLNDSATEVTGHR	N2H7	High mannose	A2B2C1D1E1F1fedD1E1eE1edcba	0	0	Basigin	BSG	P35613	160	1	1
ILLTCSLNDSATEVTGHR	N2H8	High mannose	A2B2C1D1E1F1fedD1E1eE1F1fedcba	0	0	Basigin	BSG	P35613	160	1	1
ILLTCSLNDSATEVTGHR	N2H9	High mannose	A2B2C1D1E1F1fedD1E1F1feE1F1fedcba	0	0	Basigin	BSG	P35613	160	1	1
ILLTCSLNDSATEVTGHR	N4H5F1S1	Complex	A2B2C1D1E2F1G3gfedD1E2F1fedcbB5ba	0	1	Basigin	BSG	P35613	160	1	1
ILLTCSLNDSATEVTGHR	N5H6F1S2	Complex	A2B2C1D1E2F1G3gfedD1E2F1feE2F1G3gfedcbB5ba	0	1	Basigin	BSG	P35613	160	1	0
ILLTCSLNDSATEVTGHR	N4H5F2S1	Complex	A2B2C1D1E2F1G3gfedD1E2F1fF5fedcbB5ba	0	1	Basigin	BSG	P35613	160	1	0
ILLTCSLNDSATEVTGHR	N4H5F1S2	Complex	A2B2C1D1E2F1G3gfedD1E2F1G3gfedcbB5ba	0	1	Basigin	BSG	P35613	160	1	1
ILLTCSLNDSATEVTGHR	N5H6F1S3	Complex	A2B2C1D1E2F1G3gfedD1E2F1G3gfeE2F1G3gfedcbB5ba	0	1	Basigin	BSG	P35613	160	0	1
ILLTCSLNDSATEVTGHR	N4H5F2S1	Hybrid	A2B2C1D1E2F5feE2F1G3gfedD1E1edcbB5ba	0	1	Basigin	BSG	P35613	160	1	0
ILNGSNK	N2H8	High mannose	A2B2C1D1E1F1fedD1E1eE1F1fedcba	0	0	Protein sel-1 homolog 1	SEL1L	Q9UBV2	195	1	0
ILNGSNK	N2H9	High mannose	A2B2C1D1E1F1fedD1E1F1feE1F1fedcba	0	0	Protein sel-1 homolog 1	SEL1L	Q9UBV2	195	1	1
ILNGSNKK	N2H9	High mannose	A2B2C1D1E1F1fedD1E1F1feE1F1fedcba	0	0	Protein sel-1 homolog 1	SEL1L	Q9UBV2	195	1	1
ILNHSVDK	N3H6F1	Hybrid	A2B2C1D1E2edD1E1eE1F1fedcbB5ba	0	1	Chromodomain-helicase-DNA-binding protein 4	CHD4	Q14839	629	0	1
ILNMSSGIVNVSER	N3H3	Complex	A2B2C1D1E2edD1dcba	0	0	G-protein coupled receptor 52	GPR52	Q9Y2T5	13	0	1
ILYNGSR	N2H8	High mannose	A2B2C1D1E1F1fedD1E1eE1F1fedcba	0	0	FRAS1-related extracellular matrix protein 3	FREM3	P0C091	1588	1	0
IMNVSGGPITR	N5H4	Complex	A2B2C1D1E2F1fedD1E2eE2edcba	0	0	Retinal-specific ATP-binding cassette transporter	ABCA4	P78363	1588	0	1
INATDADEPNTLNSK	N4H5F1S1	Hybrid	A2B2C1D1E2eE2F1G3gfedD1E1edcbB5ba	0	1	Desmoglein-2	DSG2	Q14126	182	1	0
INATDADEPNTLNSK	N3H4F1S1	Complex	A2B2C1D1E2F1G3gfedD1dcbB5ba	0	1	Desmoglein-2	DSG2	Q14126	182	0	1
INATDADEPNTLNSK	N4H5F1S1	Complex	A2B2C1D1E2F1G3gfedD1E2F1fedcbB5ba	0	1	Desmoglein-2	DSG2	Q14126	182	1	1
INATDADEPNTLNSK	N4H5F1S2	Complex	A2B2C1D1E2F1G3gfedD1E2F1fF3fedcbB5ba	0	1	Desmoglein-2	DSG2	Q14126	182	1	1
INATDADEPNTLNSK	N4H5F1S2	Complex	A2B2C1D1E2F1G3gfedD1E2F1G3gfedcbB5ba	0	1	Desmoglein-2	DSG2	Q14126	182	1	1
INDTIYEVDSK	N2H3	Paucimannose	A2B2C1D1dD1dcba	0	0	Helicase POLQ-like	HELQ	Q8TDG4	531	1	0
INETMLR	N2H7	High mannose	A2B2C1D1E1F1fedD1E1eE1edcba	0	0	Smoothened homolog	SMO	Q99835	446	1	0
INFSDLDQR	N4H5	Hybrid	A2B2C1D1E2eE2edD1E1eE1edcba	0	0	Pericentriolar material 1 protein	PCM1	Q15154	108	1	0
INGSALSPHPGLR	N3H7	Hybrid	A2B2C1D1E1F1fedD2dD1E1eE1edcba	1	0	Protein FAM25E	FAM25E	A8MYX2	29	1	0
INGSANFSFNDEEMK	N2H8	High mannose	A2B2C1D1E1F1fedD1E1eE1F1fedcba	0	0	CD109 antigen	CD109	Q6YHK3	287	0	1
INGSEVIQAGGR	N2H7	High mannose	A2B2C1D1E1F1fedD1E1eE1edcba	0	0	Ovostatin homolog 2	OVOS2	Q6IE36	832	0	1
INSSVK	N2H6	High mannose	A2B2C1D1E1F1fedD1E1edcba	0	0	RalBP1-associated Eps domain-containing protein 1	REPS1	Q96D71	498	0	1
INTTADEKDPTNPFR	N2H9	High mannose	A2B2C1D1E1F1fedD1E1F1feE1F1fedcba	0	0	Disintegrin and metalloproteinase domain-containing protein 10	ADAM10	O14672	278	1	1
INYTVPQSGTFK	N2H9	High mannose	A2B2C1D1E1F1fedD1E1F1feE1F1fedcba	0	0	CD109 antigen	CD109	Q6YHK3	419	0	1
INYTVPQSGTFK	N5H6F1S2	Complex	A2B2C1D1E2F1G3gfedD1E2F1feE2F1G3gfedcbB5ba	0	1	CD109 antigen	CD109	Q6YHK3	419	0	1
INYTVPQSGTFK	N4H5F1S2	Complex	A2B2C1D1E2F1G3gfedD1E2F1fF3fedcbB5ba	0	1	CD109 antigen	CD109	Q6YHK3	419	0	1
INYTVPQSGTFK	N4H5F1S2	Complex	A2B2C1D1E2F1G3gfedD1E2F1G3gfedcbB5ba	0	1	CD109 antigen	CD109	Q6YHK3	419	0	1
INYTVPQSGTFK	N5H6F1S3	Complex	A2B2C1D1E2F1G3gfedD1E2F1G3gfeE2F1G3gfedcbB5ba	0	1	CD109 antigen	CD109	Q6YHK3	419	1	1
IPIEIVNK	N2H6	High mannose	A2B2C1D1E1F1fedD1E1edcba	0	0	Metalloreductase STEAP2	STEAP2	Q8NFT2	256	1	0
IPNTSLFVPLTVK	N2H8	High mannose	A2B2C1D1E1F1fedD1E1eE1F1fedcba	0	0	ATP-dependent RNA helicase SUPV3L1, mitochondrial	SUPV3L1	Q8IYB8	60	1	0
ISGQNGTFK	N4H5S2	Complex	A2B2C1D1E2F1G3gfedD1E2F1G3gfedcba	0	0	Serine/threonine-protein kinase VRK2	VRK2	Q86Y07	135	0	1
ISNCSQRAGAR	N2H8	High mannose	A2B2C1D1E1F1fedD1E1eE1F1fedcba	0	0	Kinesin-like protein KIF7	KIF7	Q2M1P5	646	0	1
ISNLTIVQAEIK	N2H6	High mannose	A2B2C1D1E1F1fedD1E1edcba	0	0	Inhibitor of nuclear factor kappa-B kinase-interacting protein	IKBIP	Q70UQ0	328	1	1
ISNLTIVQAEIK	N2H7	High mannose	A2B2C1D1E1F1fedD1E1eE1edcba	0	0	Inhibitor of nuclear factor kappa-B kinase-interacting protein	IKBIP	Q70UQ0	328	1	1
ISNLTIVQAEIK	N2H8	High mannose	A2B2C1D1E1F1fedD1E1eE1F1fedcba	0	0	Inhibitor of nuclear factor kappa-B kinase-interacting protein	IKBIP	Q70UQ0	328	0	1
ISNMSK	N2H8	High mannose	A2B2C1D1E1F1fedD1E1eE1F1fedcba	0	0	Uncharacterized protein C5orf34	C5orf34	Q96MH7	267	0	1
ISSLQTTEKNDTVAGQGER	N4H5F1S2	Complex	A2B2C1D1E2F1G3gfedD1E2F1G3gfedcbB5ba	0	1	Integrin alpha-V	ITGAV	P06756	874	1	1
ISYFLNNTFR	N2H9	High mannose	A2B2C1D1E1F1fedD1E1F1feE1F1fedcba	0	0	Leucine-rich repeat transmembrane neuronal protein 3	LRRTM3	Q86VH5	126	0	1
ITDSEDKALMNGSESR	N2H6	High mannose	A2B2C1D1E1F1fedD1E1edcba	0	0	Basigin	BSG	P35613	268	1	1
ITDSEDKALMNGSESR	N2H8	High mannose	A2B2C1D1E1F1fedD1E1eE1F1fedcba	0	0	Basigin	BSG	P35613	268	1	1
ITEGVSDTNSKSWANHENK	N7H3	Complex	A2B2C1D1E2eE2edD2dD1E2eE2edcba	1	0	Ubiquitin-conjugating enzyme E2 variant 3	UEVLD	Q8IX04	179	1	0
IVDVNLTSEGK	N3H4S1	Complex	A2B2C1D1E2F1G3gfedD1dcba	0	0	Transmembrane 9 superfamily member 3	TM9SF3	Q9HD45	174	0	1
IVDVNLTSEGK	N3H5S1	Hybrid	A2B2C1D1E2F1G3gfedD1E1edcba	0	0	Transmembrane 9 superfamily member 3	TM9SF3	Q9HD45	174	0	1
IVDVNLTSEGK	N3H6S1	Hybrid	A2B2C1D1E2F1G3gfedD1E1eE1edcba	0	0	Transmembrane 9 superfamily member 3	TM9SF3	Q9HD45	174	0	1
IVDVNLTSEGK	N4H5S1	Complex	A2B2C1D1E2F1G3gfedD1E2F1fedcba	0	0	Transmembrane 9 superfamily member 3	TM9SF3	Q9HD45	174	0	1
IVDVNLTSEGK	N4H5S2	Complex	A2B2C1D1E2F1G3gfedD1E2F1fF3fedcba	0	0	Transmembrane 9 superfamily member 3	TM9SF3	Q9HD45	174	1	0
IVDVNLTSEGK	N4H5S2	Complex	A2B2C1D1E2F1G3gfedD1E2F1G3gfedcba	0	0	Transmembrane 9 superfamily member 3	TM9SF3	Q9HD45	174	1	1
IVDVNLTSEGK	N4H5F1S2	Complex	A2B2C1D1E2F1G3gfF5fedD1E2F1G3gfedcba	0	0	Transmembrane 9 superfamily member 3	TM9SF3	Q9HD45	174	1	0
IVNETLYENTK	N4H5F1S1	Complex	A2B2C1D1E2F1G3gfedD1E2F1fedcbB5ba	0	1	Tetraspanin-8	TSPAN8	P19075	118	0	1
IVNETLYENTK	N4H5F1S2	Complex	A2B2C1D1E2F1G3gfedD1E2F1G3gfedcbB5ba	0	1	Tetraspanin-8	TSPAN8	P19075	118	0	1
IVTPEEYYNVTVQ	N2H6	High mannose	A2B2C1D1E1F1fedD1E1edcba	0	0	Protein CREG1	CREG1	O75629	216	1	1
IVTPEEYYNVTVQ	N2H7	High mannose	A2B2C1D1E1F1fedD1E1eE1edcba	0	0	Protein CREG1	CREG1	O75629	216	1	1
IVTPEEYYNVTVQ	N2H8	High mannose	A2B2C1D1E1F1fedD1E1eE1F1fedcba	0	0	Protein CREG1	CREG1	O75629	216	0	1
IVTPEEYYNVTVQ	N4H5	Complex	A2B2C1D1E2F1fedD1E2F1fedcba	0	0	Protein CREG1	CREG1	O75629	216	1	0
IVTPEEYYNVTVQ	N5H6	Complex	A2B2C1D1E2F1fedD1E2F1feE2F1fedcba	0	0	Protein CREG1	CREG1	O75629	216	0	1
IWNVTR	N2H5	High mannose	A2B2C1D1E1F1fedD1dcba	0	0	Junctional adhesion molecule C	JAM3	Q9BX67	104	0	1
IYIPLNK	N2H5	High mannose	A2B2C1D1E1F1fedD1dcba	0	0	Nicastrin	NCSTN	Q92542	45	0	1
IYIPLNK	N2H8	High mannose	A2B2C1D1E1F1fedD1E1eE1F1fedcba	0	0	Nicastrin	NCSTN	Q92542	45	0	1
IYIPLNK	N2H9	High mannose	A2B2C1D1E1F1fedD1E1F1feE1F1fedcba	0	0	Nicastrin	NCSTN	Q92542	45	1	1
IYIPLNK	N2H10	High mannose	A2B2C1D1E1F1G1gfedD1E1F1feE1F1fedcba	0	0	Nicastrin	NCSTN	Q92542	45	0	1
KCGNCSLTTLK	N3H4F1S1	Complex	A2B2C1D1E2F1G3gfedD1dcbB5ba	0	1	Selenoprotein P	SELENOP	P49908	174	0	1
KDFEDLYTPVNGSIVIVR	N7H5F1	Complex	A2B2C1D1E2F1feE2F1fedD1E2eE2eE2edcbB5ba	0	1	Transferrin receptor protein 1	TFRC	P02786	251	1	0
KDFEDLYTPVNGSIVIVR	N3H4F1S1	Complex	A2B2C1D1E2F1G3gfedD1dcbB5ba	0	1	Transferrin receptor protein 1	TFRC	P02786	251	1	0
KDFEDLYTPVNGSIVIVR	N4H5F1S1	Complex	A2B2C1D1E2F1G3gfedD1E2F1fedcbB5ba	0	1	Transferrin receptor protein 1	TFRC	P02786	251	1	1
KDFEDLYTPVNGSIVIVR	N4H5F2S1	Complex	A2B2C1D1E2F1G3gfedD1E2F1fF5fedcbB5ba	0	1	Transferrin receptor protein 1	TFRC	P02786	251	1	0
KDFEDLYTPVNGSIVIVR	N4H5F1S2	Complex	A2B2C1D1E2F1G3gfedD1E2F1G3gfedcbB5ba	0	1	Transferrin receptor protein 1	TFRC	P02786	251	1	1
KDFEDLYTPVNGSIVIVR	N4H5F1S1S_dH2O1	Complex	A2B2C1D1E2F1G3gfedD1E2F1G6gfedcbB5ba	0	1	Transferrin receptor protein 1	TFRC	P02786	251	0	1
KDFEDLYTPVNGSIVIVR	N4H5F2S1	Hybrid	A2B2C1D1E2F5feE2F1fF3fedD1E1edcbB5ba	0	1	Transferrin receptor protein 1	TFRC	P02786	251	1	0
KDNTTVTR	N2H9	High mannose	A2B2C1D1E1F1fedD1E1F1feE1F1fedcba	0	0	Lysosome-associated membrane glycoprotein 1	LAMP1	P11279	249	0	1
KDNTTVTR	N3H3F1	Complex	A2B2C1D1E2edD1dcbB5ba	0	1	Lysosome-associated membrane glycoprotein 1	LAMP1	P11279	249	0	1
KDNTTVTR	N3H4F1	Complex	A2B2C1D1E2F1fedD1dcbB5ba	0	1	Lysosome-associated membrane glycoprotein 1	LAMP1	P11279	249	1	1
KDNTTVTR	N4H5F1	Complex	A2B2C1D1E2F1fedD1E2F1fedcbB5ba	0	1	Lysosome-associated membrane glycoprotein 1	LAMP1	P11279	249	1	1
KDNTTVTR	N3H4F1S1	Complex	A2B2C1D1E2F1G3gfedD1dcbB5ba	0	1	Lysosome-associated membrane glycoprotein 1	LAMP1	P11279	249	1	1
KDNTTVTR	N4H4F1S1	Complex	A2B2C1D1E2F1G3gfedD1E2edcbB5ba	0	1	Lysosome-associated membrane glycoprotein 1	LAMP1	P11279	249	0	1
KDNTTVTR	N4H5F1S1	Complex	A2B2C1D1E2F1G3gfedD1E2F1fedcbB5ba	0	1	Lysosome-associated membrane glycoprotein 1	LAMP1	P11279	249	1	1
KDNTTVTR	N5H6F1S1	Complex	A2B2C1D1E2F1G3gfedD1E2F1feE2F1fedcbB5ba	0	1	Lysosome-associated membrane glycoprotein 1	LAMP1	P11279	249	1	0
KDNTTVTR	N5H6F2S1	Complex	A2B2C1D1E2F1G3gfedD1E2F1feE2F1fF5fedcbB5ba	0	1	Lysosome-associated membrane glycoprotein 1	LAMP1	P11279	249	1	0
KDNTTVTR	N4H5F2S1	Complex	A2B2C1D1E2F1G3gfedD1E2F1fF5fedcbB5ba	0	1	Lysosome-associated membrane glycoprotein 1	LAMP1	P11279	249	0	1
KDNTTVTR	N4H5F1S2	Complex	A2B2C1D1E2F1G3gfedD1E2F1G3gfedcbB5ba	0	1	Lysosome-associated membrane glycoprotein 1	LAMP1	P11279	249	1	1
KDNTTVTR	N4H5F2	Hybrid	A2B2C1D1E2F5feE2F1fedD1E1edcbB5ba	0	1	Lysosome-associated membrane glycoprotein 1	LAMP1	P11279	249	1	0
KDTCTQECSYFNITK	N2H6	High mannose	A2B2C1D1E1F1fedD1E1edcba	0	0	Integrin beta-1	ITGB1	P05556	669	1	1
KDTCTQECSYFNITK	N2H7	High mannose	A2B2C1D1E1F1fedD1E1eE1edcba	0	0	Integrin beta-1	ITGB1	P05556	669	1	1
KDTCTQECSYFNITK	N2H8	High mannose	A2B2C1D1E1F1fedD1E1eE1F1fedcba	0	0	Integrin beta-1	ITGB1	P05556	669	1	1
KDTCTQECSYFNITK	N2H9	High mannose	A2B2C1D1E1F1fedD1E1F1feE1F1fedcba	0	0	Integrin beta-1	ITGB1	P05556	669	1	1
KDTCTQECSYFNITK	N4H5F1	Complex	A2B2C1D1E2F1fedD1E2F1fedcbB5ba	0	1	Integrin beta-1	ITGB1	P05556	669	1	1
KDTCTQECSYFNITK	N5H7F1	Hybrid	A2B2C1D1E2F1feE2F1feE2F1fedD1E1edcbB5ba	0	1	Integrin beta-1	ITGB1	P05556	669	1	0
KDTCTQECSYFNITK	N4H6S_dH2O1	Hybrid	A2B2C1D1E2F1feE2F1G6gfedD1E1edcba	0	0	Integrin beta-1	ITGB1	P05556	669	0	1
KDTCTQECSYFNITK	N4H5F1S2	Complex	A2B2C1D1E2F1fF3fedD1E2F1fF3fedcbB5ba	0	1	Integrin beta-1	ITGB1	P05556	669	1	0
KDTCTQECSYFNITK	N4H5F1S1	Complex	A2B2C1D1E2F1G3gfedD1E2F1fedcbB5ba	0	1	Integrin beta-1	ITGB1	P05556	669	1	1
KDTCTQECSYFNITK	N4H5F1S2	Complex	A2B2C1D1E2F1G3gfedD1E2F1fF3fedcbB5ba	0	1	Integrin beta-1	ITGB1	P05556	669	1	1
KDTCTQECSYFNITK	N4H5F2S1	Complex	A2B2C1D1E2F1G3gfedD1E2F1fF5fedcbB5ba	0	1	Integrin beta-1	ITGB1	P05556	669	1	0
KDTCTQECSYFNITK	N4H5F1S2	Complex	A2B2C1D1E2F1G3gfedD1E2F1G3gfedcbB5ba	0	1	Integrin beta-1	ITGB1	P05556	669	1	1
KDTCTQECSYFNITK	N6H4S1	Complex	A2B2C1D1E2F1G3gfeE2edD1E2eE2edcba	0	0	Integrin beta-1	ITGB1	P05556	669	1	1
KDTCTQECSYFNITK	N4H5F1S1	Hybrid	A2B2C1D1E2F5feE2F1G3gfedD1E1edcba	0	0	Integrin beta-1	ITGB1	P05556	669	0	1
KDTCTQECSYFNITK	N4H6F2S1	Hybrid	A2B2C1D1E2F5feE2F1G3gfedD1E1eE1edcbB5ba	0	1	Integrin beta-1	ITGB1	P05556	669	1	0
KENSSEICSNNGECVCGQCVCR	N2H6	High Mannose	A2B2C1D1E1F1fedD1E1edcba	0	0	Integrin beta-1	ITGB1	P05556	520	1	1
KENSSEICSNNGECVCGQCVCR	N2H7	High mannose	A2B2C1D1E1F1fedD1E1eE1edcba	0	0	Integrin beta-1	ITGB1	P05556	520	1	1
KENSSEICSNNGECVCGQCVCR	N2H8	High mannose	A2B2C1D1E1F1fedD1E1eE1F1fedcba	0	0	Integrin beta-1	ITGB1	P05556	520	1	1
KENSSEICSNNGECVCGQCVCR	N2H9	High mannose	A2B2C1D1E1F1fedD1E1F1feE1F1fedcba	0	0	Integrin beta-1	ITGB1	P05556	520	1	1
KFNTTER	N2H8	High mannose	A2B2C1D1E1F1fedD1E1eE1F1fedcba	0	0	Mucin-16	MUC16	Q8WXI7	13816	1	0
KFNTTER	N4H5F1S1	Complex	A2B2C1D1E2F1G3gfedD1E2F1fedcbB5ba	0	1	Mucin-16	MUC16	Q8WXI7	13816	0	1
KLNYTLSQGHR	N2H7	High mannose	A2B2C1D1E1F1fedD1E1eE1edcba	0	0	Aminopeptidase N	ANPEP	P15144	128	1	0
KLNYTLSQGHR	N2H8	High mannose	A2B2C1D1E1F1fedD1E1eE1F1fedcba	0	0	Aminopeptidase N	ANPEP	P15144	128	1	0
KNACCSTNTSQEAHK	N2H5	High mannose	A2B2C1D1E1F1fedD1dcba	0	0	Folate receptor alpha	FOLR1	P15328	69	1	0
KNACCSTNTSQEAHK	N2H6	High mannose	A2B2C1D1E1F1fedD1E1edcba	0	0	Folate receptor alpha	FOLR1	P15328	69	1	0
KNACCSTNTSQEAHK	N2H7	High mannose	A2B2C1D1E1F1fedD1E1eE1edcba	0	0	Folate receptor alpha	FOLR1	P15328	69	1	1
KNACCSTNTSQEAHK	N2H8	High mannose	A2B2C1D1E1F1fedD1E1eE1F1fedcba	0	0	Folate receptor alpha	FOLR1	P15328	69	1	1
KNACCSTNTSQEAHK	N2H9	High mannose	A2B2C1D1E1F1fedD1E1F1feE1F1fedcba	0	0	Folate receptor alpha	FOLR1	P15328	69	1	1
KNACCSTNTSQEAHK	N2H10	High mannose	A2B2C1D1E1F1G1gfedD1E1F1feE1F1fedcba	0	0	Folate receptor alpha	FOLR1	P15328	69	1	1
KNACCSTNTSQEAHK	N3H6	Hybrid	A2B2C1D1E2edD1E1eE1F1fedcba	0	0	Folate receptor alpha	FOLR1	P15328	69	1	0
KNACCSTNTSQEAHK	N3H5F1	Hybrid	A2B2C1D1E2F1fedD1E1edcbB5ba	0	1	Folate receptor alpha	FOLR1	P15328	69	1	1
KNACCSTNTSQEAHK	N3H6	Hybrid	A2B2C1D1E2F1fedD1E1eE1edcba	0	0	Folate receptor alpha	FOLR1	P15328	69	1	1
KNACCSTNTSQEAHK	N3H6F1	Hybrid	A2B2C1D1E2F1fedD1E1eE1edcbB5ba	0	1	Folate receptor alpha	FOLR1	P15328	69	1	1
KNACCSTNTSQEAHK	N4H5F1	Complex	A2B2C1D1E2F1fedD1E2F1fedcbB5ba	0	1	Folate receptor alpha	FOLR1	P15328	69	1	1
KNACCSTNTSQEAHK	N5H7F1	Hybrid	A2B2C1D1E2F1feE2F1feE2F1fedD1E1edcbB5ba	0	1	Folate receptor alpha	FOLR1	P15328	69	1	0
KNACCSTNTSQEAHK	N3H5F2	Hybrid	A2B2C1D1E2F1fF5fedD1E1edcbB5ba	0	1	Folate receptor alpha	FOLR1	P15328	69	1	0
KNACCSTNTSQEAHK	N4H5F2	Complex	A2B2C1D1E2F1fF5fedD1E2F1fedcbB5ba	0	1	Folate receptor alpha	FOLR1	P15328	69	1	0
KNACCSTNTSQEAHK	N4H5F1S1	Complex	A2B2C1D1E2F1fF5fedD1E2F1fF5fedcbB5ba;A2B2C1D1E2F1G3gfedD1E2F1fedcbB5ba	0	1	Folate receptor alpha	FOLR1	P15328	69	1	0
KNACCSTNTSQEAHK	N4H5F1S1	Complex	A2B2C1D1E2F1G3gfedD1E2F1fedcbB5ba	0	1	Folate receptor alpha	FOLR1	P15328	69	1	1
KNACCSTNTSQEAHK	N4H5F1S2	Complex	A2B2C1D1E2F1G3gfedD1E2F1G3gfedcbB5ba	0	1	Folate receptor alpha	FOLR1	P15328	69	1	1
KNACCSTNTSQEAHK	N4H5F2	Hybrid	A2B2C1D1E2F5feE2F1fedD1E1edcbB5ba	0	1	Folate receptor alpha	FOLR1	P15328	69	1	0
KNACCSTNTSQEAHK	N5H6F2S1	Hybrid	A2B2C1D1E2F5feE2F1feE2F1G3gfedD1E1edcbB5ba	0	1	Folate receptor alpha	FOLR1	P15328	69	1	0
KNACCSTNTSQEAHK	N4H5F2S1	Hybrid	A2B2C1D1E2F5feE2F1G3gfedD1E1edcbB5ba	0	1	Folate receptor alpha	FOLR1	P15328	69	1	0
KNACCSTNTSQEAHK	N4H5F3	Hybrid	A2B2C1D1E2F5feE2F5fedD1E1eE1edcbB5ba	0	1	Folate receptor alpha	FOLR1	P15328	69	1	0
KNASNMEYR	N2H6	High mannose	A2B2C1D1E1F1fedD1E1edcba	0	0	Neuroplastin	NPTN	Q9Y639	197	1	1
KNASNMEYR	N2H7	High mannose	A2B2C1D1E1F1fedD1E1eE1edcba	0	0	Neuroplastin	NPTN	Q9Y639	197	1	1
KNASNMEYR	N2H8	High mannose	A2B2C1D1E1F1fedD1E1eE1F1fedcba	0	0	Neuroplastin	NPTN	Q9Y639	197	1	1
KPENTTR	N2H6	High mannose	A2B2C1D1E1F1fedD1E1edcba	0	0	CKLF-like MARVEL transmembrane domain-containing protein 6	CMTM6	Q9NX76	170	0	1
KQNNGAFNETLFR	N2H7	High mannose	A2B2C1D1E1F1fedD1E1eE1edcba	0	0	Transferrin receptor protein 1	TFRC	P02786	727	1	1
KQNNGAFNETLFR	N2H8	High mannose	A2B2C1D1E1F1fedD1E1eE1F1fedcba	0	0	Transferrin receptor protein 1	TFRC	P02786	727	1	1
KQNNGAFNETLFR	N2H9	High mannose	A2B2C1D1E1F1fedD1E1F1feE1F1fedcba	0	0	Transferrin receptor protein 1	TFRC	P02786	727	1	1
KQNNGAFNETLFR	N2H10	High mannose	A2B2C1D1E1F1G1gfedD1E1F1feE1F1fedcba	0	0	Transferrin receptor protein 1	TFRC	P02786	727	1	1
KQNNGAFNETLFR	N4H6S1	Hybrid	A2B2C1D1E2F1feE2F1G3gfedD1E1edcba	0	0	Transferrin receptor protein 1	TFRC	P02786	727	0	1
KQNNGAFNETLFR	N3H6F1	Hybrid	A2B2C1D1E2F5fedD1E1eE1F1fedcba	0	0	Transferrin receptor protein 1	TFRC	P02786	727	0	1
KTYAIYDLLDTAMINNSR	N2H6	High mannose	A2B2C1D1E1F1fedD1E1edcba	0	0	GPI transamidase component PIG-T	PIGT	Q969N2	327	0	1
KWNVTSLETLK	N4H5F1S2	Complex	A2B2C1D1E2F1G3gfedD1E2F1G3gfedcbB5ba	0	1	Mesothelin	MSLN	Q13421	388	1	1
KYQTLNCSVNVNCVNIR	N2H6	High mannose	A2B2C1D1E1F1fedD1E1edcba	0	0	Integrin alpha-6	ITGA6	P23229	966	0	1
LAFATMFNSSEQSQK	N4H5F1S2	Complex	A2B2C1D1E2F1G3gfedD1E2F1G3gfedcbB5ba	0	1	Glutathione hydrolase 1 proenzyme	GGT1	P19440	120	1	0
LAFQNMNGSEYFVK	N2H8	High mannose	A2B2C1D1E1F1fedD1E1eE1F1fedcba	0	0	Mesothelin	MSLN	Q13421	496	0	1
LAFQNMNGSEYFVK	N2H9	High mannose	A2B2C1D1E1F1fedD1E1F1feE1F1fedcba	0	0	Mesothelin	MSLN	Q13421	496	0	1
LAFQNMNGSEYFVK	N6H3	Complex	A2B2C1D1E2edD1E2eE2eE2edcba	0	0	Mesothelin	MSLN	Q13421	496	0	1
LANLTQGEDQYYLR	N2H6	High mannose	A2B2C1D1E1F1fedD1E1edcba	0	0	Clusterin	CLU	P10909	374	1	0
LANLTQGEDQYYLR	N2H8	High mannose	A2B2C1D1E1F1fedD1E1eE1F1fedcba	0	0	Clusterin	CLU	P10909	374	1	1
LANLTQGEDQYYLR	N2H9	High mannose	A2B2C1D1E1F1fedD1E1F1feE1F1fedcba	0	0	Clusterin	CLU	P10909	374	0	1
LANNTTVK	N2H8	High mannose	A2B2C1D1E1F1fedD1E1eE1F1fedcba	0	0	Zinc finger protein 532	ZNF532	Q9HCE3	472	0	1
LAPAWNRTGHLLIQGR	N2H9	High mannose	A2B2C1D1E1F1fedD1E1F1feE1F1fedcba	0	0	Uncharacterized protein C18orf63	C18orf63	Q68DL7	119	0	1
LAPGVSMWNR	N6H7S4	Complex	A2B2C1D1E2F1G3gfeE2F1fF3fedD1E2F1G3gfeE2F1G3gfedcba	0	0	Uncharacterized protein C2orf81	C2orf81	A6NN90	544	0	1
LAPPLDCVEGKNCSR	N2H3	Paucimannose	A2B2C1D1dD1dcba	0	0	Group 3 secretory phospholipase A2	PLA2G3	Q9NZ20	439	1	0
LAVTNTTMTGTVLK	N2H8	High mannose	A2B2C1D1E1F1fedD1E1eE1F1fedcba	0	0	Stromal interaction molecule 1	STIM1	Q13586	171	1	1
LAVTNTTMTGTVLK	N6H3	Complex	A2B2C1D1E2edD2dD1E2eE2edcba	1	0	Stromal interaction molecule 1	STIM1	Q13586	171	0	1
LAWEGNETVTTR	N7H3F4	Complex	A2B2C1D1E2edD1E2F5feE2F5feE2F5feE2F5fedcba	0	0	Solute carrier family 12 member 5	SLC12A5	Q9H2X9	333	1	0
LAYNESEDR	N5H6S3	Complex	A2B2C1D1E2F1G3gfedD1E2F1G3gfeE2F1G3gfedcba	0	0	Calcium/calmodulin-dependent protein kinase kinase 1	CAMKK1	Q8N5S9	147	1	0
LCSLYSFRNTSTSPHK	N2H9	High mannose	A2B2C1D1E1F1fedD1E1F1feE1F1fedcba	0	0	Transcription factor SOX-6	SOX6	P35712	94	0	1
LDEDLCAAPANGGNVSR	N5H6S3	Complex	A2B2C1D1E2F1G3gfedD1E2F1G3gfeE2F1fF3fedcba	0	0	Poly(rC)-binding protein 4	PCBP4	P57723	96	1	0
LDLPVNTSIPNVTEVK	N4H5F1S2	Complex	A2B2C1D1E2F1G3gfedD1E2F1G3gfedcbB5ba	0	1	Integrin alpha-1	ITGA1	P56199	100	0	1
LDPTVLDAGELANR	N5H6F1S2	Complex	A2B2C1D1E2F1G3gfedD1E2F1feE2F1G3gfedcbB5ba	0	1	Chondroitin sulfate proteoglycan 4	CSPG4	Q6UVK1	2075	0	1
LDPTVLDAGELANR	N4H5F1S2	Complex	A2B2C1D1E2F1G3gfedD1E2F1G3gfedcbB5ba	0	1	Chondroitin sulfate proteoglycan 4	CSPG4	Q6UVK1	2075	0	1
LDPTVLDAGELANR	N5H6F1S3	Complex	A2B2C1D1E2F1G3gfedD1E2F1G3gfeE2F1G3gfedcbB5ba	0	1	Chondroitin sulfate proteoglycan 4	CSPG4	Q6UVK1	2075	0	1
LEGNETLK	N2H8	High mannose	A2B2C1D1E1F1fedD1E1eE1F1fedcba	0	0	Cyclic AMP-responsive element-binding protein 3-like protein 2	CREB3L2	Q70SY1	504	1	1
LENESK	N2H6	High mannose	A2B2C1D1E1F1fedD1E1edcba	0	0	Coiled-coil domain-containing protein 186	CCDC186	Q7Z3E2	40	0	1
LENGTITQNERR	N4H4F1S1	Complex	A2B2C1D1E2F1G3gfedD1E2F5fedcba	0	0	Inositol 1,4,5-trisphosphate receptor type 2	ITPR2	Q14571	461	1	0
LENITTGTYTIHAQK	N2H6	High mannose	A2B2C1D1E1F1fedD1E1edcba	0	0	Nodal modulator 1	NOMO1	Q15155	369	1	1
LENITTGTYTIHAQK	N2H7	High mannose	A2B2C1D1E1F1fedD1E1eE1edcba	0	0	Nodal modulator 1	NOMO1	Q15155	369	1	1
LENITTGTYTIHAQK	N2H8	High mannose	A2B2C1D1E1F1fedD1E1eE1F1fedcba	0	0	Nodal modulator 1	NOMO1	Q15155	369	1	1
LENITTGTYTIHAQK	N2H9	High mannose	A2B2C1D1E1F1fedD1E1F1feE1F1fedcba	0	0	Nodal modulator 1	NOMO1	Q15155	369	0	1
LENLSSSEMGYTATLTR	N2H5	High mannose	A2B2C1D1E1F1fedD1dcba	0	0	Lysosomal alpha-glucosidase	GAA	P10253	140	0	1
LENLSSSEMGYTATLTR	N2H6	High mannose	A2B2C1D1E1F1fedD1E1edcba	0	0	Lysosomal alpha-glucosidase	GAA	P10253	140	0	1
LFNSTR	N4H5S2	Complex	A2B2C1D1E2F1G3gfedD1E2F1G3gfedcba	0	0	Carnitine O-palmitoyltransferase 2, mitochondrial	CPT2	P23786	222	0	1
LFNSTR	N4H6S2	Hybrid	A2B2C1D1E2F1G3gfeE2F1G3gfedD1E1edcba	0	0	Carnitine O-palmitoyltransferase 2, mitochondrial	CPT2	P23786	222	0	1
LFQNCSELFK	N4H5F1S2	Complex	A2B2C1D1E2F1G3gfedD1E2F1G3gfedcbB5ba	0	1	Transmembrane protein 87A	TMEM87A	Q8NBN3	127	1	0
LGDCISEDSYPDGNITWYR	N4H5F1S1	Complex	A2B2C1D1E2F1G3gfedD1E2F1fedcbB5ba	0	1	CD166 antigen	ALCAM	Q13740	167	0	1
LGIYADVGNK	N2H9	High mannose	A2B2C1D1E1F1fedD1E1F1feE1F1fedcba	0	0	Alpha-galactosidase A	GLA	P06280	139	0	1
LGNPAGTENNSIWELIHTK	N2H4	High mannose	A2B2C1D1E1edD1dcba	0	0	T-lymphoma invasion and metastasis-inducing protein 2	TIAM2	Q8IVF5	1412	0	1
LGVIEDHSNR	N2H6	High mannose	A2B2C1D1E1F1fedD1E1edcba	0	0	Endoplasmin	HSP90B1	P14625	502	1	1
LGVIEDHSNR	N2H7	High mannose	A2B2C1D1E1F1fedD1E1eE1edcba	0	0	Endoplasmin	HSP90B1	P14625	502	1	1
LGVIEDHSNR	N2H8	High mannose	A2B2C1D1E1F1fedD1E1eE1F1fedcba	0	0	Endoplasmin	HSP90B1	P14625	502	1	1
LGVIEDHSNR	N2H9	High mannose	A2B2C1D1E1F1fedD1E1F1feE1F1fedcba	0	0	Endoplasmin	HSP90B1	P14625	502	1	1
LHEITNETFR	N4H5F1S2	Complex	A2B2C1D1E2F1G3gfedD1E2F1G3gfedcbB5ba	0	1	Vasorin	VASN	Q6EMK4	117	1	1
LHFRNISR	N3H5S1	Hybrid	A2B2C1D1E2F1G3gfedD1E1edcba	0	0	ERO1-like protein alpha	ERO1A	Q96HE7	384	0	1
LHPPLNHSRSIPMPASR	N4H6S4	Hybrid	A2B2C1D1E2F1G3gfF3feE2F1G3gfF3fedD1E1edcba	0	0	Insulin receptor substrate 1	IRS1	P35568	370	1	0
LHVGNISPTCTNK	N2H9	High mannose	A2B2C1D1E1F1fedD1E1F1feE1F1fedcba	0	0	RNA-binding protein 4	RBM4	Q9BWF3	84	0	1
LHVTLYNCSFGR	N2H6	High mannose	A2B2C1D1E1F1fedD1E1edcba	0	0	Plexin-B2	PLXNB2	O15031	759	1	1
LHVTLYNCSFGR	N2H7	High mannose	A2B2C1D1E1F1fedD1E1eE1edcba	0	0	Plexin-B2	PLXNB2	O15031	759	1	1
LIDNNK	N2H6	High mannose	A2B2C1D1E1F1fedD1E1edcba	0	0	Prosaposin	PSAP	P07602	332	0	1
LIDNNK	N2H7	High mannose	A2B2C1D1E1F1fedD1E1eE1edcba	0	0	Prosaposin	PSAP	P07602	332	0	1
LIDNNKTEK	N2H2F1	Paucimannose	A2B2C1D1dcbB5ba	0	1	Prosaposin	PSAP	P07602	332	0	1
LIDNNKTEK	N2H3F1	Paucimannose	A2B2C1D1dD1dcbB5ba	0	1	Prosaposin	PSAP	P07602	332	1	1
LIDNNKTEK	N2H4	High mannose	A2B2C1D1E1edD1dcba	0	0	Prosaposin	PSAP	P07602	332	1	1
LIDNNKTEK	N2H5	High mannose	A2B2C1D1E1F1fedD1dcba	0	0	Prosaposin	PSAP	P07602	332	1	1
LIDNNKTEK	N2H6	High mannose	A2B2C1D1E1F1fedD1E1edcba	0	0	Prosaposin	PSAP	P07602	332	1	1
LIDNNKTEK	N2H7	High mannose	A2B2C1D1E1F1fedD1E1eE1edcba	0	0	Prosaposin	PSAP	P07602	332	1	1
LIDNNKTEK	N2H8	High mannose	A2B2C1D1E1F1fedD1E1eE1F1fedcba	0	0	Prosaposin	PSAP	P07602	332	1	1
LIDNNKTEK	N2H9	High mannose	A2B2C1D1E1F1fedD1E1F1feE1F1fedcba	0	0	Prosaposin	PSAP	P07602	332	1	1
LIDNNKTEK	N4H4	Hybrid	A2B2C1D1E2eE2edD1E1edcba	0	0	Prosaposin	PSAP	P07602	332	0	1
LIDNNKTEK	N5H4	Hybrid	A2B2C1D1E2eE2eE2edD1E1edcba	0	0	Prosaposin	PSAP	P07602	332	0	1
LIDNNKTEK	N3H6	Hybrid	A2B2C1D1E2F1fedD1E1eE1edcba	0	0	Prosaposin	PSAP	P07602	332	1	0
LIDNNKTEK	N4H5F1S2	Complex	A2B2C1D1E2F1G3gfedD1E2F1G3gfedcbB5ba	0	1	Prosaposin	PSAP	P07602	332	1	0
LINGTGLSAVK	N4H5S1	Complex	A2B2C1D1E2F1G3gfedD1E2F1fedcba	0	0	Zinc finger protein 619	ZNF619	Q8N2I2	469	0	1
LKPLFNK	N2H7	High mannose	A2B2C1D1E1F1fedD1E1eE1edcba	0	0	Cation-dependent mannose-6-phosphate receptor	M6PR	P20645	57	1	1
LKPLFNK	N2H8	High mannose	A2B2C1D1E1F1fedD1E1eE1F1fedcba	0	0	Cation-dependent mannose-6-phosphate receptor	M6PR	P20645	57	1	1
LLDRFSTSNK	N2H8	High mannose	A2B2C1D1E1F1fedD1E1eE1F1fedcba	0	0	Myotubularin-related protein 6	MTMR6	Q9Y217	22	0	1
LLHALGGDDFLGMLNR	N2H7	High mannose	A2B2C1D1E1F1fedD1E1eE1edcba	0	0	Prenylcysteine oxidase 1	PCYOX1	Q9UHG3	196	0	1
LLHALGGDDFLGMLNR	N2H8	High mannose	A2B2C1D1E1F1fedD1E1eE1F1fedcba	0	0	Prenylcysteine oxidase 1	PCYOX1	Q9UHG3	196	1	1
LLHALGGDDFLGMLNR	N2H9	High mannose	A2B2C1D1E1F1fedD1E1F1feE1F1fedcba	0	0	Prenylcysteine oxidase 1	PCYOX1	Q9UHG3	196	0	1
LLHALGGDDFLGMLNR	N5H8G2	Hybrid	A2B2C1D1E2eE2F1G4gfeE2F1G4gfedD1E1eE1F1fedcba	0	0	Prenylcysteine oxidase 1	PCYOX1	Q9UHG3	196	1	0
LLHALGGDDFLGMLNR	N5H10S1	Hybrid	A2B2C1D1E2F1feE2F1feE2F1G3gfedD1E1F1feE1F1fedcba	0	0	Prenylcysteine oxidase 1	PCYOX1	Q9UHG3	196	1	1
LLHAYNR	N2H6	High mannose	A2B2C1D1E1F1fedD1E1edcba	0	0	Semaphorin-3B	SEMA3B	Q13214	124	1	1
LLHAYNR	N2H7	High mannose	A2B2C1D1E1F1fedD1E1eE1edcba	0	0	Semaphorin-3B	SEMA3B	Q13214	124	1	1
LLHAYNR	N2H8	High mannose	A2B2C1D1E1F1fedD1E1eE1F1fedcba	0	0	Semaphorin-3B	SEMA3B	Q13214	124	1	1
LLHAYNR	N2H9	High mannose	A2B2C1D1E1F1fedD1E1F1feE1F1fedcba	0	0	Semaphorin-3B	SEMA3B	Q13214	124	1	1
LLHAYNR	N2H10	High mannose	A2B2C1D1E1F1G1gfedD1E1F1feE1F1fedcba	0	0	Semaphorin-3B	SEMA3B	Q13214	124	1	1
LLHAYNR	N3H5S1	Hybrid	A2B2C1D1E2F1G3gfedD1E1edcba	0	0	Semaphorin-3B	SEMA3B	Q13214	124	0	1
LLHAYNR	N3H6S1	Hybrid	A2B2C1D1E2F1G3gfedD1E1eE1edcba	0	0	Semaphorin-3B	SEMA3B	Q13214	124	0	1
LLLSINVTNTR	N2H7	High mannose	A2B2C1D1E1F1fedD1E1eE1edcba	0	0	Integrin alpha-3	ITGA3	P26006	656	0	1
LLNGSQR	N2H6	High mannose	A2B2C1D1E1F1fedD1E1edcba	0	0	Prolyl 3-hydroxylase 1	P3H1	Q32P28	467	1	1
LLNGSQR	N2H7	High mannose	A2B2C1D1E1F1fedD1E1eE1edcba	0	0	Prolyl 3-hydroxylase 1	P3H1	Q32P28	467	0	1
LLNGSQR	N2H8	High mannose	A2B2C1D1E1F1fedD1E1eE1F1fedcba	0	0	Prolyl 3-hydroxylase 1	P3H1	Q32P28	467	0	1
LLNINPNK	N2H5	High mannose	A2B2C1D1E1F1fedD1dcba	0	0	Lysosome-associated membrane glycoprotein 1	LAMP1	P11279	261	1	1
LLNINPNK	N2H6	High mannose	A2B2C1D1E1F1fedD1E1edcba	0	0	Lysosome-associated membrane glycoprotein 1	LAMP1	P11279	261	1	1
LLNINPNK	N2H7	High mannose	A2B2C1D1E1F1fedD1E1eE1edcba	0	0	Lysosome-associated membrane glycoprotein 1	LAMP1	P11279	261	1	1
LLNINPNK	N2H8	High mannose	A2B2C1D1E1F1fedD1E1eE1F1fedcba	0	0	Lysosome-associated membrane glycoprotein 1	LAMP1	P11279	261	1	1
LLNINPNK	N2H9	High mannose	A2B2C1D1E1F1fedD1E1F1feE1F1fedcba	0	0	Lysosome-associated membrane glycoprotein 1	LAMP1	P11279	261	0	1
LLNINPNK	N3H5	Hybrid	A2B2C1D1E2edD1E1eE1edcba	0	0	Lysosome-associated membrane glycoprotein 1	LAMP1	P11279	261	1	1
LLNINPNK	N3H5F1	Hybrid	A2B2C1D1E2edD1E1eE1edcbB5ba	0	1	Lysosome-associated membrane glycoprotein 1	LAMP1	P11279	261	1	1
LLNINPNK	N3H6	Hybrid	A2B2C1D1E2edD1E1eE1F1fedcba	0	0	Lysosome-associated membrane glycoprotein 1	LAMP1	P11279	261	1	1
LLNINPNK	N3H5F1	Hybrid	A2B2C1D1E2F1fedD1E1edcbB5ba	0	1	Lysosome-associated membrane glycoprotein 1	LAMP1	P11279	261	1	1
LLNINPNK	N3H6	Hybrid	A2B2C1D1E2F1fedD1E1eE1edcba	0	0	Lysosome-associated membrane glycoprotein 1	LAMP1	P11279	261	0	1
LLNINPNK	N3H6F1	Hybrid	A2B2C1D1E2F1fedD1E1eE1edcbB5ba	0	1	Lysosome-associated membrane glycoprotein 1	LAMP1	P11279	261	0	1
LLNINPNK	N4H5F1	Complex	A2B2C1D1E2F1fedD1E2F1fedcbB5ba	0	1	Lysosome-associated membrane glycoprotein 1	LAMP1	P11279	261	1	1
LLNINPNK	N3H5S1	Hybrid	A2B2C1D1E2F1G3gfedD1E1edcba	0	0	Lysosome-associated membrane glycoprotein 1	LAMP1	P11279	261	0	1
LLNINPNK	N3H5F1S1	Hybrid	A2B2C1D1E2F1G3gfedD1E1edcbB5ba	0	1	Lysosome-associated membrane glycoprotein 1	LAMP1	P11279	261	0	1
LLNINPNK	N3H6S1	Hybrid	A2B2C1D1E2F1G3gfedD1E1eE1edcba	0	0	Lysosome-associated membrane glycoprotein 1	LAMP1	P11279	261	1	1
LLNINPNK	N3H6F1S1	Hybrid	A2B2C1D1E2F1G3gfedD1E1eE1edcbB5ba	0	1	Lysosome-associated membrane glycoprotein 1	LAMP1	P11279	261	0	1
LLNINPNK	N4H5F1S1	Complex	A2B2C1D1E2F1G3gfedD1E2F1fedcbB5ba	0	1	Lysosome-associated membrane glycoprotein 1	LAMP1	P11279	261	1	1
LLNINPNK	N4H5F1S2	Complex	A2B2C1D1E2F1G3gfedD1E2F1G3gfedcbB5ba	0	1	Lysosome-associated membrane glycoprotein 1	LAMP1	P11279	261	0	1
LLNNLTSIK	N2H7	High mannose	A2B2C1D1E1F1fedD1E1eE1edcba	0	0	Laminin subunit gamma-1	LAMC1	P11047	650	0	1
LLNNLTSIK	N2H8	High mannose	A2B2C1D1E1F1fedD1E1eE1F1fedcba	0	0	Laminin subunit gamma-1	LAMC1	P11047	650	0	1
LLNNLTSIK	N2H9	High mannose	A2B2C1D1E1F1fedD1E1F1feE1F1fedcba	0	0	Laminin subunit gamma-1	LAMC1	P11047	650	0	1
LLNQTEK	N2H6	High mannose	A2B2C1D1E1F1fedD1E1edcba	0	0	Coronin-2A	CORO2A	Q92828	428	0	1
LLNTTR	N4H4	Hybrid	A2B2C1D1E2eE2edD1E1edcba	0	0	Carboxypeptidase Z	CPZ	Q66K79	281	0	1
LLPAFNTTSGLPYPR	N2H8	High mannose	A2B2C1D1E1F1fedD1E1eE1F1fedcba	0	0	ER degradation-enhancing alpha-mannosidase-like protein 3	EDEM3	Q9BZQ6	195	0	1
LMGGFKNLSPSFSR	N2H8	High mannose	A2B2C1D1E1F1fedD1E1eE1F1fedcba	0	0	Lysine-rich nucleolar protein 1	KNOP1	Q1ED39	385	0	1
LNAINITSALDR	N2H8	High mannose	A2B2C1D1E1F1fedD1E1eE1F1fedcba	0	0	Epsilon-sarcoglycan	SGCE	O43556	200	1	0
LNDTYVNVGLYSTK	N2H9	High mannose	A2B2C1D1E1F1fedD1E1F1feE1F1fedcba	0	0	Nuclear envelope integral membrane protein 1	NEMP1	O14524	125	0	1
LNESERQIR	N2H4	High mannose	A2B2C1D1E1edD1dcba	0	0	Centrosomal protein of 152 kDa	CEP152	O94986	260	1	0
LNITCESSK	N2H7	High mannose	A2B2C1D1E1F1fedD1E1eE1edcba	0	0	Anoctamin-6	ANO6	Q4KMQ2	361	1	1
LNITCESSK	N2H8	High mannose	A2B2C1D1E1F1fedD1E1eE1F1fedcba	0	0	Anoctamin-6	ANO6	Q4KMQ2	361	1	1
LNLNASK	N5H6S2	Complex	A2B2C1D1E2F1G3gfedD1E2F1feE2F1G3gfedcba	0	0	Protein AMN1 homolog	AMN1	Q8IY45	93	0	1
LNLQTSTSIPNVTEMK	N5H7F1	Hybrid	A2B2C1D1E2F1feE2F1feE2F1fedD1E1edcbB5ba	0	1	Integrin alpha-2	ITGA2	P17301	105	1	0
LNLQTSTSIPNVTEMK	N4H5F1S2	Complex	A2B2C1D1E2F1G3gfedD1E2F1G3gfedcbB5ba	0	1	Integrin alpha-2	ITGA2	P17301	105	0	1
LNLTTDPK	N4H5S2	Complex	A2B2C1D1E2F1G3gfedD1E2F1G3gfedcba	0	0	Golgi apparatus protein 1	GLG1	Q92896	165	1	1
LNPTVTYGNDSFSAK	N5H6F1S3	Complex	A2B2C1D1E2F1G3gfedD1E2F1G3gfeE2F1G3gfedcbB5ba	0	1	Intercellular adhesion molecule 1	ICAM1	P05362	267	1	1
LNQSTDDINRR	N2H7	High mannose	A2B2C1D1E1F1fedD1E1eE1edcba	0	0	SH3 domain-binding protein 5	SH3BP5	O60239	53	1	1
LNSSFK	N3H6	Hybrid	A2B2C1D1E2F1fedD1E1eE1edcba	0	0	Delphilin	GRID2IP	A4D2P6	564	0	1
LNSSSQTNSLK	N2H6	High mannose	A2B2C1D1E1F1fedD1E1edcba	0	0	Neuronal pentraxin-1	NPTX1	Q15818	154	0	1
LNSSSQTNSLK	N2H8	High mannose	A2B2C1D1E1F1fedD1E1eE1F1fedcba	0	0	Neuronal pentraxin-1	NPTX1	Q15818	154	0	1
LNSSTIK	N2H7	High mannose	A2B2C1D1E1F1fedD1E1eE1edcba	0	0	Lysosome-associated membrane glycoprotein 2	LAMP2	P13473	275	1	0
LNSSTIK	N2H9	High mannose	A2B2C1D1E1F1fedD1E1F1feE1F1fedcba	0	0	Lysosome-associated membrane glycoprotein 2	LAMP2	P13473	275	0	1
LNSSTIK	N3H6	Hybrid	A2B2C1D1E2edD1E1eE1F1fedcba	0	0	Lysosome-associated membrane glycoprotein 2	LAMP2	P13473	275	1	0
LNSSTIK	N5H6	Hybrid	A2B2C1D1E2eE2F1feE2F1fedD1E1edcba	0	0	Lysosome-associated membrane glycoprotein 2	LAMP2	P13473	275	1	1
LNSSTIK	N4H5	Complex	A2B2C1D1E2F1fedD1E2F1fedcba	0	0	Lysosome-associated membrane glycoprotein 2	LAMP2	P13473	275	1	1
LNSSTIK	N5H6	Complex	A2B2C1D1E2F1fedD1E2F1feE2F1fedcba	0	0	Lysosome-associated membrane glycoprotein 2	LAMP2	P13473	275	1	1
LNSSTIK	N3H6S1	Hybrid	A2B2C1D1E2F1G3gfedD1E1eE1edcba	0	0	Lysosome-associated membrane glycoprotein 2	LAMP2	P13473	275	0	1
LNSSTIK	N4H5S1	Complex	A2B2C1D1E2F1G3gfedD1E2F1fedcba	0	0	Lysosome-associated membrane glycoprotein 2	LAMP2	P13473	275	1	1
LNSSTIK	N4H5F1S1	Complex	A2B2C1D1E2F1G3gfedD1E2F1fedcbB5ba	0	1	Lysosome-associated membrane glycoprotein 2	LAMP2	P13473	275	1	1
LNSSTIK	N5H6S1	Complex	A2B2C1D1E2F1G3gfedD1E2F1feE2F1fedcba	0	0	Lysosome-associated membrane glycoprotein 2	LAMP2	P13473	275	1	1
LNSSTIK	N5H6S2	Complex	A2B2C1D1E2F1G3gfedD1E2F1feE2F1G3gfedcba	0	0	Lysosome-associated membrane glycoprotein 2	LAMP2	P13473	275	0	1
LNSSTIK	N4H5S2	Complex	A2B2C1D1E2F1G3gfedD1E2F1G3gfedcba	0	0	Lysosome-associated membrane glycoprotein 2	LAMP2	P13473	275	0	1
LNSSTIK	N5H6S2	Complex	A2B2C1D1E2F1G3gfedD1E2F1G3gfeE2F1fedcba	0	0	Lysosome-associated membrane glycoprotein 2	LAMP2	P13473	275	0	1
LNSSTIK	N6H7S1	Complex	A2B2C1D1E2F1G3gfeE2F1fedD1E2F1feE2F1fedcba	0	0	Lysosome-associated membrane glycoprotein 2	LAMP2	P13473	275	0	1
LNWTSLLPASFTK	N2H8	High mannose	A2B2C1D1E1F1fedD1E1eE1F1fedcba	0	0	Neutral cholesterol ester hydrolase 1	NCEH1	Q6PIU2	287	1	1
LPNSTIYVVEPGYLGFTVHPGDR	N2H8	High mannose	A2B2C1D1E1F1fedD1E1eE1F1fedcba	0	0	Nuclear pore membrane glycoprotein 210	NUP210	Q8TEM1	337	0	1
LQEDPNYSPQR	N4H6S2	Hybrid	A2B2C1D1E2F1G3gfeE2F1G3gfedD1E1edcba	0	0	Large proline-rich protein BAG6	BAG6	P46379	1115	0	1
LQFDDNGTYTCQVK	N2H7	High mannose	A2B2C1D1E1F1fedD1E1eE1edcba	0	0	Myelin protein zero-like protein 2	MPZL2	O60487	118	0	1
LQFDDNGTYTCQVK	N2H8	High mannose	A2B2C1D1E1F1fedD1E1eE1F1fedcba	0	0	Myelin protein zero-like protein 2	MPZL2	O60487	118	1	0
LQGLENWGQDPGVSANASK	N2H8	High mannose	A2B2C1D1E1F1fedD1E1eE1F1fedcba	0	0	Pre-B-cell leukemia transcription factor-interacting protein 1	PBXIP1	Q96AQ6	455	0	1
LQILNASSDVLR	N2H8	High mannose	A2B2C1D1E1F1fedD1E1eE1F1fedcba	0	0	Collagen alpha-1(VII) chain	COL7A1	Q02388	786	1	1
LRNPCTSEQNCTSPFSYK	N2H2	Paucimannose	A2B2C1D1dcba	0	0	Integrin beta-1	ITGB1	P05556	212	0	1
LRNPCTSEQNCTSPFSYK	N2H7	High mannose	A2B2C1D1E1F1fedD1E1eE1edcba	0	0	Integrin beta-1	ITGB1	P05556	212	1	1
LRNPCTSEQNCTSPFSYK	N2H8	High mannose	A2B2C1D1E1F1fedD1E1eE1F1fedcba	0	0	Integrin beta-1	ITGB1	P05556	212	1	1
LRNPCTSEQNCTSPFSYK	N2H9	High mannose	A2B2C1D1E1F1fedD1E1F1feE1F1fedcba	0	0	Integrin beta-1	ITGB1	P05556	212	1	1
LRNPCTSEQNCTSPFSYK	N2H10	High mannose	A2B2C1D1E1F1G1gfedD1E1F1feE1F1fedcba	0	0	Integrin beta-1	ITGB1	P05556	212	1	1
LRNPCTSEQNCTSPFSYK	N5H7F1	Hybrid	A2B2C1D1E2F1feE2F1feE2F1fedD1E1edcbB5ba	0	1	Integrin beta-1	ITGB1	P05556	212	0	1
LRNPCTSEQNCTSPFSYK	N4H5F1S1	Complex	A2B2C1D1E2F1G3gfedD1E2F1fedcbB5ba	0	1	Integrin beta-1	ITGB1	P05556	212	0	1
LRNPCTSEQNCTSPFSYK	N4H5F1S2	Complex	A2B2C1D1E2F1G3gfedD1E2F1G3gfedcbB5ba	0	1	Integrin beta-1	ITGB1	P05556	212	0	1
LSAVNSIFLSHNNTK	N4H5F1S1	Complex	A2B2C1D1E2F1G3gfedD1E2F1fedcbB5ba	0	1	CD97 antigen	CD97	P48960	453	1	1
LSAVNSIFLSHNNTK	N4H5F1S2	Complex	A2B2C1D1E2F1G3gfedD1E2F1G3gfedcbB5ba	0	1	CD97 antigen	CD97	P48960	453	1	1
LSCTASNSNRSTPACSPILR	N4H7	Hybrid	A2B2C1D1E2F1feE2F1fedD1E1eE1edcba	0	0	GRAM domain-containing protein 1B	GRAMD1B	Q3KR37	14	0	1
LSDTTSQSNSTAK	N2H5	High mannose	A2B2C1D1E1F1fedD1dcba	0	0	Laminin subunit beta-1	LAMB1	P07942	1279	1	1
LSDTTSQSNSTAK	N2H6	High mannose	A2B2C1D1E1F1fedD1E1edcba	0	0	Laminin subunit beta-1	LAMB1	P07942	1279	1	1
LSDTTSQSNSTAK	N2H7	High mannose	A2B2C1D1E1F1fedD1E1eE1edcba	0	0	Laminin subunit beta-1	LAMB1	P07942	1279	1	1
LSDTTSQSNSTAK	N2H8	High mannose	A2B2C1D1E1F1fedD1E1eE1F1fedcba	0	0	Laminin subunit beta-1	LAMB1	P07942	1279	1	1
LSDTTSQSNSTAK	N2H9	High mannose	A2B2C1D1E1F1fedD1E1F1feE1F1fedcba	0	0	Laminin subunit beta-1	LAMB1	P07942	1279	1	1
LSHDANETLPLHLYVK	N4H5F1S2	Complex	A2B2C1D1E2F1G3gfedD1E2F1G3gfedcbB5ba	0	1	Plexin-B2	PLXNB2	O15031	733	0	1
LSNCSR	N4H5S2	Complex	A2B2C1D1E2F1G3gfedD1E2F1G3gfedcba	0	0	Toll-like receptor 7	TLR7	Q9NYK1	720	0	1
LTFRTQPSSENK	N4H5S1	Complex	A2B2C1D1E2F1G3gfedD1E2F1fedcba	0	0	Complement C1r subcomponent-like protein	C1RL	Q9NZP8	147	1	0
LTQRQVNITVQK	N2H8	High mannose	A2B2C1D1E1F1fedD1E1eE1F1fedcba	0	0	Very-long-chain (3R)-3-hydroxyacyl-CoA dehydratase 3	HACD3	Q9P035	79	1	0
LTQYHGGSLPNVSQLR	N2H8	High mannose	A2B2C1D1E1F1fedD1E1eE1F1fedcba	0	0	CREB-regulated transcription coactivator 3	CRTC3	Q6UUV7	65	1	0
LTSCATNASICGDEAR	N4H5F1S2	Complex	A2B2C1D1E2F1G3gfedD1E2F1G3gfedcbB5ba	0	1	Prolow-density lipoprotein receptor-related protein 1	LRP1	Q07954	3788	1	0
LVALAVIDEKNTSVEHTR	N2H8	High mannose	A2B2C1D1E1F1fedD1E1eE1F1fedcba	0	0	Protein disulfide-isomerase TMX3	TMX3	Q96JJ7	258	0	1
LVALAVIDEKNTSVEHTR	N6H4	Complex	A2B2C1D1E2F1feE2edD1E2eE2edcba	0	0	Protein disulfide-isomerase TMX3	TMX3	Q96JJ7	258	0	1
LVANESVPFETSCR	N2H6	High mannose	A2B2C1D1E1F1fedD1E1edcba	0	0	Transmembrane prolyl 4-hydroxylase	P4HTM	Q9NXG6	348	0	1
LVEEGTNVTICYVSR	N4H5S1	Complex	A2B2C1D1E2F1G3gfedD1E2F1fedcba	0	0	Oncostatin-M-specific receptor subunit beta	OSMR	Q99650	163	1	0
LVGGPVAGGDPNQTIR	N2H4	High mannose	A2B2C1D1E1edD1dcba	0	0	Laminin subunit alpha-5	LAMA5	O15230	95	0	1
LVGGPVAGGDPNQTIR	N2H8	High mannose	A2B2C1D1E1F1fedD1E1eE1F1fedcba	0	0	Laminin subunit alpha-5	LAMA5	O15230	95	1	1
LVMNATLK	N5H6F1S3	Complex	A2B2C1D1E2F1G3gfedD1E2F1G3gfeE2F1G3gfedcbB5ba	0	1	UPF0577 protein KIAA1324	KIAA1324	Q6UXG2	947	0	1
LVNINSTDIADGR	N6H3	Complex	A2B2C1D1E2eE2edD1E2eE2edcba	0	0	Nesprin-1	SYNE1	Q8NF91	110	0	1
LVQLFPNDTSLK	N2H6	High mannose	A2B2C1D1E1F1fedD1E1edcba	0	0	Aspartyl/asparaginyl beta-hydroxylase	ASPH	Q12797	452	1	1
LVQLFPNDTSLK	N2H7	High mannose	A2B2C1D1E1F1fedD1E1eE1edcba	0	0	Aspartyl/asparaginyl beta-hydroxylase	ASPH	Q12797	452	0	1
LVQLFPNDTSLK	N2H8	High mannose	A2B2C1D1E1F1fedD1E1eE1F1fedcba	0	0	Aspartyl/asparaginyl beta-hydroxylase	ASPH	Q12797	452	1	1
LVQLFPNDTSLK	N2H9	High mannose	A2B2C1D1E1F1fedD1E1F1feE1F1fedcba	0	0	Aspartyl/asparaginyl beta-hydroxylase	ASPH	Q12797	452	0	1
LVSFEVPQNTSVK	N5H6F1S3	Complex	A2B2C1D1E2F1G3gfedD1E2F1fF3feE2F1fF3fedcbB5ba	0	1	Delta and Notch-like epidermal growth factor-related receptor	DNER	Q8NFT8	223	1	0
LVSFEVPQNTSVK	N4H5F1S2	Complex	A2B2C1D1E2F1G3gfedD1E2F1G3gfedcbB5ba	0	1	Delta and Notch-like epidermal growth factor-related receptor	DNER	Q8NFT8	223	1	0
LVSNESQRR	N2H6	High mannose	A2B2C1D1E1F1fedD1E1edcba	0	0	Probable glutamate--tRNA ligase, mitochondrial	EARS2	Q5JPH6	365	0	1
LVYNKTSR	N2H7	High mannose	A2B2C1D1E1F1fedD1E1eE1edcba	0	0	Group XV phospholipase A2	PLA2G15	Q8NCC3	99	1	0
LWNFTMNAK	N2H7	High mannose	A2B2C1D1E1F1fedD1E1eE1edcba	0	0	Adhesion G-protein coupled receptor G6	ADGRG6	Q86SQ4	314	0	1
LWNSTFLEEYSK	N2H9	High mannose	A2B2C1D1E1F1fedD1E1F1feE1F1fedcba	0	0	Integrin alpha-6	ITGA6	P23229	997	1	1
LWNSTFLEEYSK	N7H8S4	Complex	A2B2C1D1E2F1G3gfeE2F1G3gfedD1E2F1G3gfeE2F1G3gfeE2F1fedcba	0	0	Integrin alpha-6	ITGA6	P23229	997	1	0
LWNTTEVAPALSVFNDTK	N2H4	High mannose	A2B2C1D1E1edD1dcba	0	0	Striatin	STRN	O43815	597	0	1
LYLQQTLNDTVGR	N3H4F1S1	Complex	A2B2C1D1E2F1G3gfedD1dcbB5ba	0	1	Hypoxia-inducible factor 1-alpha inhibitor	HIF1AN	Q9NWT6	151	0	1
LYWISSGNHTINR	N2H7	High mannose	A2B2C1D1E1F1fedD1E1eE1edcba	0	0	Prolow-density lipoprotein receptor-related protein 1	LRP1	Q07954	1763	0	1
MDPPCTNTTAASTYLNNPYVR	N2H6	High mannose	A2B2C1D1E1F1fedD1E1edcba	0	0	Lysosomal protective protein	CTSA	P10619	333	1	1
MDPPCTNTTAASTYLNNPYVR	N2H7	High mannose	A2B2C1D1E1F1fedD1E1eE1edcba	0	0	Lysosomal protective protein	CTSA	P10619	333	1	1
MEMPSTPQQLQNLTEDIR	N2H6	High mannose	A2B2C1D1E1F1fedD1E1edcba	0	0	Laminin subunit beta-1	LAMB1	P07942	1542	1	0
MLEAYNLTEK	N2H9	High mannose	A2B2C1D1E1F1fedD1E1F1feE1F1fedcba	0	0	Collagen alpha-1(XII) chain	COL12A1	Q99715	2528	0	1
MLQNVTPHNK	N4H5F1S1	Complex	A2B2C1D1E2F1G3gfedD1E2F1fedcbB5ba	0	1	Bromodomain-containing protein 2	BRD2	P25440	4	1	0
MNESTR	N4H5S1	Complex	A2B2C1D1E2F1G3gfedD1E2F1fedcba	0	0	DNA replication licensing factor MCM4	MCM4	P33991	580	0	1
MNFTGGDTCHK	N2H7	High mannose	A2B2C1D1E1F1fedD1E1eE1edcba	0	0	Cation-independent mannose-6-phosphate receptor	IGF2R	P11717	1312	1	0
MNFTGGDTCHK	N2H8	High mannose	A2B2C1D1E1F1fedD1E1eE1F1fedcba	0	0	Cation-independent mannose-6-phosphate receptor	IGF2R	P11717	1312	1	1
MNFTGGDTCHK	N2H9	High mannose	A2B2C1D1E1F1fedD1E1F1feE1F1fedcba	0	0	Cation-independent mannose-6-phosphate receptor	IGF2R	P11717	1312	1	1
MNFTGGDTCHK	N2H10	High mannose	A2B2C1D1E1F1G1gfedD1E1F1feE1F1fedcba	0	0	Cation-independent mannose-6-phosphate receptor	IGF2R	P11717	1312	1	1
MNITVK	N5H6F1S3	Complex	A2B2C1D1E2F1G3gfedD1E2F1G3gfeE2F1G3gfedcbB5ba	0	1	Integrin alpha-3	ITGA3	P26006	107	1	0
MNLTVHQRTHTGEK	N2H7	High mannose	A2B2C1D1E1F1fedD1E1eE1edcba	0	0	Endothelial zinc finger protein induced by tumor necrosis factor alpha	ZNF71	Q9NQZ8	200	0	1
MPANWTSPQK	N2H8	High mannose	A2B2C1D1E1F1fedD1E1eE1F1fedcba	0	0	Zinc finger protein 585A	ZNF585A	Q6P3V2	4	0	1
MPNGSAGVK	N6H6F2S1	Hybrid	A2B2C1D1E2F5feE2F5feE2F1G3gfedD2dD1E1eE1edcba	1	0	Heat shock 70 kDa protein 4L	HSPA4L	O95757	96	1	0
MQTDTSNLSARSCR	N2H9	High mannose	A2B2C1D1E1F1fedD1E1F1feE1F1fedcba	0	0	Putative protein RFPL3S	RFPL3S	P0C7P2	7	0	1
MRLNSSAPGTPGTPAADPFQR	N4H5F1S2	Complex	A2B2C1D1E2F1G3gfedD1E2F1G3gfedcbB5ba	0	1	Neurotensin receptor type 1	NTSR1	P30989	4	0	1
MSTLSNFTQTLEDVFR	N5H5S2	Complex	A2B2C1D1E2F1G3gfedD2dD1E2F1fF3fedcba	1	0	Potassium voltage-gated channel subfamily E member 2	KCNE2	Q9Y6J6	6	1	0
MTNMSWSFLTR	N3H5S1	Hybrid	A2B2C1D1E2F1G3gfedD1E1edcba	0	0	Gap junction gamma-2 protein	GJC2	Q5T442	3	0	1
NACCSTNTSQEAHK	N2H1	Paucimannose	A2B2C1cba	0	0	Folate receptor alpha	FOLR1	P15328	69	1	0
NACCSTNTSQEAHK	N2H1F1	Paucimannose	A2B2C1cbB5ba	0	1	Folate receptor alpha	FOLR1	P15328	69	1	0
NACCSTNTSQEAHK	N2H3F1	Paucimannose	A2B2C1D1dD1dcbB5ba	0	1	Folate receptor alpha	FOLR1	P15328	69	1	1
NACCSTNTSQEAHK	N2H4	High mannose	A2B2C1D1E1edD1dcba	0	0	Folate receptor alpha	FOLR1	P15328	69	1	0
NACCSTNTSQEAHK	N2H4F1	High mannose	A2B2C1D1E1edD1dcbB5ba	0	1	Folate receptor alpha	FOLR1	P15328	69	1	1
NACCSTNTSQEAHK	N2H5	High mannose	A2B2C1D1E1F1fedD1dcba	0	0	Folate receptor alpha	FOLR1	P15328	69	1	1
NACCSTNTSQEAHK	N2H5F1	Hybrid	A2B2C1D1E1F1fedD1dcbB5ba	0	1	Folate receptor alpha	FOLR1	P15328	69	1	0
NACCSTNTSQEAHK	N2H6	High mannose	A2B2C1D1E1F1fedD1E1edcba	0	0	Folate receptor alpha	FOLR1	P15328	69	1	1
NACCSTNTSQEAHK	N2H7	High mannose	A2B2C1D1E1F1fedD1E1eE1edcba	0	0	Folate receptor alpha	FOLR1	P15328	69	1	1
NACCSTNTSQEAHK	N2H8	High mannose	A2B2C1D1E1F1fedD1E1eE1F1fedcba	0	0	Folate receptor alpha	FOLR1	P15328	69	1	1
NACCSTNTSQEAHK	N2H9	High mannose	A2B2C1D1E1F1fedD1E1F1feE1F1fedcba	0	0	Folate receptor alpha	FOLR1	P15328	69	1	1
NACCSTNTSQEAHK	N2H10	High mannose	A2B2C1D1E1F1G1gfedD1E1F1feE1F1fedcba	0	0	Folate receptor alpha	FOLR1	P15328	69	1	1
NACCSTNTSQEAHK	N2H11F1	High mannose	A2B2C1D1E1F1G1H1hgfedD1E1F1feE1F1fedcbB5ba	0	1	Folate receptor alpha	FOLR1	P15328	69	0	1
NACCSTNTSQEAHK	N3H3F1	Complex	A2B2C1D1E2edD1dcbB5ba	0	1	Folate receptor alpha	FOLR1	P15328	69	1	1
NACCSTNTSQEAHK	N3H4F1	Hybrid	A2B2C1D1E2edD1E1edcbB5ba	0	1	Folate receptor alpha	FOLR1	P15328	69	1	0
NACCSTNTSQEAHK	N3H5	Hybrid	A2B2C1D1E2edD1E1eE1edcba	0	0	Folate receptor alpha	FOLR1	P15328	69	1	0
NACCSTNTSQEAHK	N3H5F1	Hybrid	A2B2C1D1E2edD1E1eE1edcbB5ba	0	1	Folate receptor alpha	FOLR1	P15328	69	1	1
NACCSTNTSQEAHK	N3H6	Hybrid	A2B2C1D1E2edD1E1eE1F1fedcba	0	0	Folate receptor alpha	FOLR1	P15328	69	1	0
NACCSTNTSQEAHK	N3H6F1	Hybrid	A2B2C1D1E2edD1E1eE1F1fedcbB5ba	0	1	Folate receptor alpha	FOLR1	P15328	69	1	1
NACCSTNTSQEAHK	N4H3F1	Complex	A2B2C1D1E2edD1E2edcbB5ba	0	1	Folate receptor alpha	FOLR1	P15328	69	1	0
NACCSTNTSQEAHK	N4H5F1	Hybrid	A2B2C1D1E2eE2F1fedD1E1edcbB5ba	0	1	Folate receptor alpha	FOLR1	P15328	69	1	0
NACCSTNTSQEAHK	N5H6F1	Hybrid	A2B2C1D1E2eE2F1feE2F1fedD1E1edcbB5ba	0	1	Folate receptor alpha	FOLR1	P15328	69	1	0
NACCSTNTSQEAHK	N4H6F1S1	Hybrid	A2B2C1D1E2eE2F1G3gfedD1E1eE1edcbB5ba	0	1	Folate receptor alpha	FOLR1	P15328	69	1	0
NACCSTNTSQEAHK	N3H4F1	Complex	A2B2C1D1E2F1fedD1dcbB5ba	0	1	Folate receptor alpha	FOLR1	P15328	69	1	1
NACCSTNTSQEAHK	N3H5	Hybrid	A2B2C1D1E2F1fedD1E1edcba	0	0	Folate receptor alpha	FOLR1	P15328	69	1	0
NACCSTNTSQEAHK	N3H5F1	Hybrid	A2B2C1D1E2F1fedD1E1edcbB5ba	0	1	Folate receptor alpha	FOLR1	P15328	69	1	1
NACCSTNTSQEAHK	N3H6	Hybrid	A2B2C1D1E2F1fedD1E1eE1edcba	0	0	Folate receptor alpha	FOLR1	P15328	69	1	1
NACCSTNTSQEAHK	N3H6F1	Hybrid	A2B2C1D1E2F1fedD1E1eE1edcbB5ba	0	1	Folate receptor alpha	FOLR1	P15328	69	1	1
NACCSTNTSQEAHK	N3H7	Hybrid	A2B2C1D1E2F1fedD1E1eE1F1fedcba	0	0	Folate receptor alpha	FOLR1	P15328	69	1	1
NACCSTNTSQEAHK	N4H4F1	Complex	A2B2C1D1E2F1fedD1E2edcbB5ba	0	1	Folate receptor alpha	FOLR1	P15328	69	1	0
NACCSTNTSQEAHK	N4H5F1	Complex	A2B2C1D1E2F1fedD1E2F1fedcbB5ba	0	1	Folate receptor alpha	FOLR1	P15328	69	1	1
NACCSTNTSQEAHK	N5H6F1	Complex	A2B2C1D1E2F1fedD1E2F1feE2F1fedcbB5ba	0	1	Folate receptor alpha	FOLR1	P15328	69	1	0
NACCSTNTSQEAHK	N6H7F1	Complex	A2B2C1D1E2F1fedD1E2F1feE2F1feE2F1fedcbB5ba	0	1	Folate receptor alpha	FOLR1	P15328	69	1	0
NACCSTNTSQEAHK	N4H6F1	Hybrid	A2B2C1D1E2F1feE2F1fedD1E1edcbB5ba	0	1	Folate receptor alpha	FOLR1	P15328	69	1	0
NACCSTNTSQEAHK	N6H7F1	Complex	A2B2C1D1E2F1feE2F1fedD1E2F1feE2F1fedcbB5ba	0	1	Folate receptor alpha	FOLR1	P15328	69	1	0
NACCSTNTSQEAHK	N4H6S1	Hybrid	A2B2C1D1E2F1feE2F1G3gfedD1E1edcba	0	0	Folate receptor alpha	FOLR1	P15328	69	0	1
NACCSTNTSQEAHK	N4H6F1S1	Hybrid	A2B2C1D1E2F1feE2F1G3gfedD1E1edcbB5ba	0	1	Folate receptor alpha	FOLR1	P15328	69	1	0
NACCSTNTSQEAHK	N5H6F1S1	Hybrid	A2B2C1D1E2F1feE2F1G3gfedD2dD1E1edcbB5ba	1	1	Folate receptor alpha	FOLR1	P15328	69	0	1
NACCSTNTSQEAHK	N3H5F2	Hybrid	A2B2C1D1E2F1fF5fedD1E1edcbB5ba	0	1	Folate receptor alpha	FOLR1	P15328	69	1	0
NACCSTNTSQEAHK	N3H6F2	Hybrid	A2B2C1D1E2F1fF5fedD1E1eE1edcbB5ba	0	1	Folate receptor alpha	FOLR1	P15328	69	1	0
NACCSTNTSQEAHK	N4H5F2	Complex	A2B2C1D1E2F1fF5fedD1E2F1fedcbB5ba	0	1	Folate receptor alpha	FOLR1	P15328	69	1	1
NACCSTNTSQEAHK	N5H6F4	Complex	A2B2C1D1E2F1fF5fedD1E2F1fF5feE2F1fF5fedcbB5ba	0	1	Folate receptor alpha	FOLR1	P15328	69	1	0
NACCSTNTSQEAHK	N3H4F1S1	Complex	A2B2C1D1E2F1G3gfedD1dcbB5ba	0	1	Folate receptor alpha	FOLR1	P15328	69	1	1
NACCSTNTSQEAHK	N3H5S1	Hybrid	A2B2C1D1E2F1G3gfedD1E1edcba	0	0	Folate receptor alpha	FOLR1	P15328	69	1	0
NACCSTNTSQEAHK	N3H5F1S1	Hybrid	A2B2C1D1E2F1G3gfedD1E1edcbB5ba	0	1	Folate receptor alpha	FOLR1	P15328	69	1	1
NACCSTNTSQEAHK	N3H6S1	Hybrid	A2B2C1D1E2F1G3gfedD1E1eE1edcba	0	0	Folate receptor alpha	FOLR1	P15328	69	1	1
NACCSTNTSQEAHK	N3H6F1S1	Hybrid	A2B2C1D1E2F1G3gfedD1E1eE1edcbB5ba	0	1	Folate receptor alpha	FOLR1	P15328	69	1	1
NACCSTNTSQEAHK	N4H5F1S1	Complex	A2B2C1D1E2F1G3gfedD1E2F1fedcbB5ba	0	1	Folate receptor alpha	FOLR1	P15328	69	1	1
NACCSTNTSQEAHK	N5H6F1S1	Complex	A2B2C1D1E2F1G3gfedD1E2F1feE2F1fedcbB5ba	0	1	Folate receptor alpha	FOLR1	P15328	69	1	0
NACCSTNTSQEAHK	N5H6F1S2	Complex	A2B2C1D1E2F1G3gfedD1E2F1feE2F1G3gfedcbB5ba	0	1	Folate receptor alpha	FOLR1	P15328	69	1	1
NACCSTNTSQEAHK	N4H5F2S1	Complex	A2B2C1D1E2F1G3gfedD1E2F1fF5fedcbB5ba	0	1	Folate receptor alpha	FOLR1	P15328	69	1	1
NACCSTNTSQEAHK	N4H5F1S2	Complex	A2B2C1D1E2F1G3gfedD1E2F1G3gfedcbB5ba	0	1	Folate receptor alpha	FOLR1	P15328	69	1	1
NACCSTNTSQEAHK	N5H6F1S3	Complex	A2B2C1D1E2F1G3gfedD1E2F1G3gfeE2F1G3gfedcbB5ba	0	1	Folate receptor alpha	FOLR1	P15328	69	1	1
NACCSTNTSQEAHK	N4H5F1S1S_dH2O1	Complex	A2B2C1D1E2F1G3gfedD1E2F1G6gfedcbB5ba	0	1	Folate receptor alpha	FOLR1	P15328	69	1	1
NACCSTNTSQEAHK	N6H7F1S1	Complex	A2B2C1D1E2F1G3gfeE2F1fedD1E2F1feE2F1fedcbB5ba	0	1	Folate receptor alpha	FOLR1	P15328	69	1	0
NACCSTNTSQEAHK	N6H7F1S2	Complex	A2B2C1D1E2F1G3gfeE2F1G3gfedD1E2F1feE2F1fedcbB5ba	0	1	Folate receptor alpha	FOLR1	P15328	69	1	0
NACCSTNTSQEAHK	N4H5F2S1	Complex	A2B2C1D1E2F1G3gfF5fedD1E2F1fedcbB5ba	0	1	Folate receptor alpha	FOLR1	P15328	69	1	0
NACCSTNTSQEAHK	N5H6F2S1	Complex	A2B2C1D1E2F1G3gfF5fedD1E2F1feE2F1fedcbB5ba	0	1	Folate receptor alpha	FOLR1	P15328	69	1	0
NACCSTNTSQEAHK	N5H6F2S2	Complex	A2B2C1D1E2F1G3gfF5fedD1E2F1feE2F1G3gfedcbB5ba	0	1	Folate receptor alpha	FOLR1	P15328	69	1	0
NACCSTNTSQEAHK	N4H5F3S1	Complex	A2B2C1D1E2F1G3gfF5fedD1E2F1fF5fedcbB5ba;A2B2C1D1E2F1G5gfF5fedD1E2F1G3gfedcbB5ba	0	1	Folate receptor alpha	FOLR1	P15328	69	1	0
NACCSTNTSQEAHK	N4H5F2S1	Hybrid	A2B2C1D1E2F1G3gfF5fedD2dD1E1edcbB5ba	1	1	Folate receptor alpha	FOLR1	P15328	69	1	0
NACCSTNTSQEAHK	N3H5F3	Hybrid	A2B2C1D1E2F1G5gfF5fedD1E1edcbB5ba	0	1	Folate receptor alpha	FOLR1	P15328	69	1	0
NACCSTNTSQEAHK	N4H5F3	Complex	A2B2C1D1E2F1G5gfF5fedD1E2F1fedcbB5ba	0	1	Folate receptor alpha	FOLR1	P15328	69	1	1
NACCSTNTSQEAHK	N4H5F1S_dH2O1	Complex	A2B2C1D1E2F1G6gfedD1E2F1fedcbB5ba	0	1	Folate receptor alpha	FOLR1	P15328	69	0	1
NACCSTNTSQEAHK	N3H4F2	Hybrid	A2B2C1D1E2F5fedD1E1edcbB5ba	0	1	Folate receptor alpha	FOLR1	P15328	69	1	0
NACCSTNTSQEAHK	N3H5F1	Hybrid	A2B2C1D1E2F5fedD1E1eE1edcba	0	0	Folate receptor alpha	FOLR1	P15328	69	1	0
NACCSTNTSQEAHK	N3H5F2	Hybrid	A2B2C1D1E2F5fedD1E1eE1edcbB5ba	0	1	Folate receptor alpha	FOLR1	P15328	69	1	1
NACCSTNTSQEAHK	N3H6F1	Hybrid	A2B2C1D1E2F5fedD1E1eE1F1fedcba	0	0	Folate receptor alpha	FOLR1	P15328	69	1	0
NACCSTNTSQEAHK	N3H6F2	Hybrid	A2B2C1D1E2F5fedD1E1eE1F1fedcbB5ba	0	1	Folate receptor alpha	FOLR1	P15328	69	1	0
NACCSTNTSQEAHK	N4H5F2	Hybrid	A2B2C1D1E2F5fedD2dD1E1eE1edcbB5ba	1	1	Folate receptor alpha	FOLR1	P15328	69	0	1
NACCSTNTSQEAHK	N4H5F2	Hybrid	A2B2C1D1E2F5feE2F1fedD1E1edcbB5ba	0	1	Folate receptor alpha	FOLR1	P15328	69	1	1
NACCSTNTSQEAHK	N4H6F2	Hybrid	A2B2C1D1E2F5feE2F1fedD1E1eE1edcbB5ba	0	1	Folate receptor alpha	FOLR1	P15328	69	1	0
NACCSTNTSQEAHK	N4H7F1	Hybrid	A2B2C1D1E2F5feE2F1fedD1E1eE1F1fedcba	0	0	Folate receptor alpha	FOLR1	P15328	69	1	0
NACCSTNTSQEAHK	N5H6F2	Hybrid	A2B2C1D1E2F5feE2F1feE2F1fedD1E1edcbB5ba	0	1	Folate receptor alpha	FOLR1	P15328	69	1	0
NACCSTNTSQEAHK	N4H5F2S1	Hybrid	A2B2C1D1E2F5feE2F1G3gfedD1E1edcbB5ba	0	1	Folate receptor alpha	FOLR1	P15328	69	1	1
NACCSTNTSQEAHK	N4H5F3S1	Hybrid	A2B2C1D1E2F5feE2F1G3gfF5fedD1E1edcbB5ba	0	1	Folate receptor alpha	FOLR1	P15328	69	1	0
NACCSTNTSQEAHK	N4H5F4	Hybrid	A2B2C1D1E2F5feE2F1G5gfF5fedD1E1edcbB5ba	0	1	Folate receptor alpha	FOLR1	P15328	69	1	0
NACCSTNTSQEAHK	N4H4F2	Hybrid	A2B2C1D1E2F5feE2F5fedD1E1edcba	0	0	Folate receptor alpha	FOLR1	P15328	69	1	0
NACCSTNTSQEAHK	N4H6F2	Hybrid	A2B2C1D1E2F5feE2F5fedD1E1eE1F1fedcba	0	0	Folate receptor alpha	FOLR1	P15328	69	1	0
NACCSTNTSQEAHK	N6H3F4	Complex	A2B2C1D1E2F5feE2F5fedD1E2F5feE2edcbB5ba	0	1	Folate receptor alpha	FOLR1	P15328	69	1	0
NACCSTNTSQEAHKDVSYLYR	N2H5	High mannose	A2B2C1D1E1F1fedD1dcba	0	0	Folate receptor alpha	FOLR1	P15328	69	1	0
NACCSTNTSQEAHKDVSYLYR	N2H6	High mannose	A2B2C1D1E1F1fedD1E1edcba	0	0	Folate receptor alpha	FOLR1	P15328	69	1	0
NACCSTNTSQEAHKDVSYLYR	N2H7	High mannose	A2B2C1D1E1F1fedD1E1eE1edcba	0	0	Folate receptor alpha	FOLR1	P15328	69	1	1
NACCSTNTSQEAHKDVSYLYR	N2H7F1	High mannose	A2B2C1D1E1F1fedD1E1eE1edcbB5ba	0	1	Folate receptor alpha	FOLR1	P15328	69	1	0
NACCSTNTSQEAHKDVSYLYR	N2H8	High mannose	A2B2C1D1E1F1fedD1E1eE1F1fedcba	0	0	Folate receptor alpha	FOLR1	P15328	69	1	1
NACCSTNTSQEAHKDVSYLYR	N2H9	High mannose	A2B2C1D1E1F1fedD1E1F1feE1F1fedcba	0	0	Folate receptor alpha	FOLR1	P15328	69	1	1
NACCSTNTSQEAHKDVSYLYR	N2H10	High mannose	A2B2C1D1E1F1G1gfedD1E1F1feE1F1fedcba	0	0	Folate receptor alpha	FOLR1	P15328	69	1	0
NACCSTNTSQEAHKDVSYLYR	N3H4F1	Hybrid	A2B2C1D1E2edD1E1edcbB5ba	0	1	Folate receptor alpha	FOLR1	P15328	69	1	0
NACCSTNTSQEAHKDVSYLYR	N3H5	Hybrid	A2B2C1D1E2edD1E1eE1edcba	0	0	Folate receptor alpha	FOLR1	P15328	69	1	0
NACCSTNTSQEAHKDVSYLYR	N3H5F1	Hybrid	A2B2C1D1E2edD1E1eE1edcbB5ba	0	1	Folate receptor alpha	FOLR1	P15328	69	1	1
NACCSTNTSQEAHKDVSYLYR	N3H6	Hybrid	A2B2C1D1E2edD1E1eE1F1fedcba	0	0	Folate receptor alpha	FOLR1	P15328	69	1	0
NACCSTNTSQEAHKDVSYLYR	N3H6F1	Hybrid	A2B2C1D1E2edD1E1eE1F1fedcbB5ba	0	1	Folate receptor alpha	FOLR1	P15328	69	1	0
NACCSTNTSQEAHKDVSYLYR	N4H5F1S1	Hybrid	A2B2C1D1E2eE2F1G3gfedD1E1edcbB5ba	0	1	Folate receptor alpha	FOLR1	P15328	69	1	0
NACCSTNTSQEAHKDVSYLYR	N3H5F1	Hybrid	A2B2C1D1E2F1fedD1E1edcbB5ba	0	1	Folate receptor alpha	FOLR1	P15328	69	1	1
NACCSTNTSQEAHKDVSYLYR	N3H6F1	Hybrid	A2B2C1D1E2F1fedD1E1eE1edcbB5ba	0	1	Folate receptor alpha	FOLR1	P15328	69	1	0
NACCSTNTSQEAHKDVSYLYR	N4H5F1	Complex	A2B2C1D1E2F1fedD1E2F1fedcbB5ba	0	1	Folate receptor alpha	FOLR1	P15328	69	1	1
NACCSTNTSQEAHKDVSYLYR	N4H5F2	Complex	A2B2C1D1E2F1fF5fedD1E2F1fedcbB5ba	0	1	Folate receptor alpha	FOLR1	P15328	69	1	1
NACCSTNTSQEAHKDVSYLYR	N5H6F2	Complex	A2B2C1D1E2F1fF5fedD1E2F1feE2F1fedcbB5ba	0	1	Folate receptor alpha	FOLR1	P15328	69	1	0
NACCSTNTSQEAHKDVSYLYR	N3H4F1S1	Complex	A2B2C1D1E2F1G3gfedD1dcbB5ba	0	1	Folate receptor alpha	FOLR1	P15328	69	1	0
NACCSTNTSQEAHKDVSYLYR	N3H5S1	Hybrid	A2B2C1D1E2F1G3gfedD1E1edcba	0	0	Folate receptor alpha	FOLR1	P15328	69	1	0
NACCSTNTSQEAHKDVSYLYR	N3H5F1S1	Hybrid	A2B2C1D1E2F1G3gfedD1E1edcbB5ba	0	1	Folate receptor alpha	FOLR1	P15328	69	1	1
NACCSTNTSQEAHKDVSYLYR	N3H6F1S1	Hybrid	A2B2C1D1E2F1G3gfedD1E1eE1edcbB5ba	0	1	Folate receptor alpha	FOLR1	P15328	69	1	0
NACCSTNTSQEAHKDVSYLYR	N4H5F1S1	Complex	A2B2C1D1E2F1G3gfedD1E2F1fedcbB5ba	0	1	Folate receptor alpha	FOLR1	P15328	69	1	1
NACCSTNTSQEAHKDVSYLYR	N4H5F2S1	Complex	A2B2C1D1E2F1G3gfedD1E2F1fF5fedcbB5ba	0	1	Folate receptor alpha	FOLR1	P15328	69	1	0
NACCSTNTSQEAHKDVSYLYR	N4H5F1S2	Complex	A2B2C1D1E2F1G3gfedD1E2F1G3gfedcbB5ba	0	1	Folate receptor alpha	FOLR1	P15328	69	1	1
NACCSTNTSQEAHKDVSYLYR	N4H5F3	Complex	A2B2C1D1E2F1G5gfF5fedD1E2F1fedcbB5ba	0	1	Folate receptor alpha	FOLR1	P15328	69	1	0
NACCSTNTSQEAHKDVSYLYR	N4H5F4	Complex	A2B2C1D1E2F1G5gfF5fedD1E2F1fF5fedcbB5ba	0	1	Folate receptor alpha	FOLR1	P15328	69	1	0
NACCSTNTSQEAHKDVSYLYR	N4H5F1S_dH2O1	Complex	A2B2C1D1E2F1G6gfedD1E2F1fedcbB5ba	0	1	Folate receptor alpha	FOLR1	P15328	69	1	0
NACCSTNTSQEAHKDVSYLYR	N3H4F2	Hybrid	A2B2C1D1E2F5fedD1E1edcbB5ba	0	1	Folate receptor alpha	FOLR1	P15328	69	1	0
NACCSTNTSQEAHKDVSYLYR	N3H5F2	Hybrid	A2B2C1D1E2F5fedD1E1eE1edcbB5ba	0	1	Folate receptor alpha	FOLR1	P15328	69	1	1
NACCSTNTSQEAHKDVSYLYR	N3H6F1	Hybrid	A2B2C1D1E2F5fedD1E1eE1F1fedcba	0	0	Folate receptor alpha	FOLR1	P15328	69	1	0
NACCSTNTSQEAHKDVSYLYR	N3H6F2	Hybrid	A2B2C1D1E2F5fedD1E1eE1F1fedcbB5ba	0	1	Folate receptor alpha	FOLR1	P15328	69	1	0
NACCSTNTSQEAHKDVSYLYR	N4H5F2	Hybrid	A2B2C1D1E2F5feE2F1fedD1E1edcbB5ba	0	1	Folate receptor alpha	FOLR1	P15328	69	1	0
NACCSTNTSQEAHKDVSYLYR	N4H5F2S1	Hybrid	A2B2C1D1E2F5feE2F1G3gfedD1E1edcbB5ba	0	1	Folate receptor alpha	FOLR1	P15328	69	1	0
NACCSTNTSQEAHKDVSYLYR	N4H5F4	Hybrid	A2B2C1D1E2F5feE2F1G5gfF5fedD1E1edcbB5ba	0	1	Folate receptor alpha	FOLR1	P15328	69	1	0
NACCSTNTSQEAHKDVSYLYR	N4H5F3	Hybrid	A2B2C1D1E2F5feE2F5fedD1E1eE1edcbB5ba	0	1	Folate receptor alpha	FOLR1	P15328	69	1	0
NAGQGERNFNETGLSMNTHFK	N2H3	Paucimannose	A2B2C1D1dD1dcba	0	0	Transcriptional activator MN1	MN1	Q10571	24	0	1
NALQNQSQR	N2H7	High mannose	A2B2C1D1E1F1fedD1E1eE1edcba	0	0	Uncharacterized protein C12orf56	C12orf56	Q8IXR9	398	0	1
NAMLNITLNQR	N2H12	High mannose	A2B2C1D1E1F1G1H1I1ihgfedD1E1F1feE1F1fedcba	0	0	BTB/POZ domain-containing protein KCTD21	KCTD21	Q4G0X4	113	0	1
NASGHHSK	N2H8	High mannose	A2B2C1D1E1F1fedD1E1eE1F1fedcba	0	0	Rho GTPase-activating protein 32	ARHGAP32	A7KAX9	1543	0	1
NASNDIVR	N2H8	High mannose	A2B2C1D1E1F1fedD1E1eE1F1fedcba	0	0	26S proteasome non-ATPase regulatory subunit 1	PSMD1	Q99460	467	0	1
NASPEAK	N2H8	High mannose	A2B2C1D1E1F1fedD1E1eE1F1fedcba	0	0	Adhesion G-protein coupled receptor G7	ADGRG7	Q96K78	195	0	1
NASSEYSGTYSCTVR	N2H7	High mannose	A2B2C1D1E1F1fedD1E1eE1edcba	0	0	Coxsackievirus and adenovirus receptor	CXADR	P78310	201	1	1
NATAGSDR	N8H8S1	Complex	A2B2C1D1E2F1G3gfeE2F1feE2F1fedD1E2F1feE2F1feE2edcba	0	0	ARL14 effector protein	ARL14EP	Q8N8R7	178	0	1
NATGDYK	N4H5F1S1	Complex	A2B2C1D1E2F1G3gfedD1E2F1fedcbB5ba	0	1	CD166 antigen	ALCAM	Q13740	306	1	1
NATGDYK	N5H6F1S2	Complex	A2B2C1D1E2F1G3gfedD1E2F1feE2F1G3gfedcbB5ba	0	1	CD166 antigen	ALCAM	Q13740	306	1	1
NATGDYK	N4H5F1S2	Complex	A2B2C1D1E2F1G3gfedD1E2F1G3gfedcbB5ba	0	1	CD166 antigen	ALCAM	Q13740	306	1	1
NATGDYK	N5H6F1S3	Complex	A2B2C1D1E2F1G3gfedD1E2F1G3gfeE2F1G3gfedcbB5ba	0	1	CD166 antigen	ALCAM	Q13740	306	1	1
NATGDYK	N4H5F1S1	Hybrid	A2B2C1D1E2F1G3gfedD2dD1E1edcbB5ba	1	1	CD166 antigen	ALCAM	Q13740	306	1	0
NATLAEQAK	N2H2	Paucimannose	A2B2C1D1dcba	0	0	Hypoxia up-regulated protein 1	HYOU1	Q9Y4L1	869	1	1
NATLAEQAK	N2H3	Paucimannose	A2B2C1D1dD1dcba	0	0	Hypoxia up-regulated protein 1	HYOU1	Q9Y4L1	869	1	1
NATLAEQAK	N2H4	High mannose	A2B2C1D1E1edD1dcba	0	0	Hypoxia up-regulated protein 1	HYOU1	Q9Y4L1	869	1	1
NATLAEQAK	N2H5	High mannose	A2B2C1D1E1F1fedD1dcba	0	0	Hypoxia up-regulated protein 1	HYOU1	Q9Y4L1	869	1	1
NATLAEQAK	N2H6	High mannose	A2B2C1D1E1F1fedD1E1edcba	0	0	Hypoxia up-regulated protein 1	HYOU1	Q9Y4L1	869	1	1
NATLAEQAK	N2H7	High mannose	A2B2C1D1E1F1fedD1E1eE1edcba	0	0	Hypoxia up-regulated protein 1	HYOU1	Q9Y4L1	869	1	1
NATLAEQAK	N2H8	High mannose	A2B2C1D1E1F1fedD1E1eE1F1fedcba	0	0	Hypoxia up-regulated protein 1	HYOU1	Q9Y4L1	869	1	1
NATLAEQAK	N2H9	High mannose	A2B2C1D1E1F1fedD1E1F1feE1F1fedcba	0	0	Hypoxia up-regulated protein 1	HYOU1	Q9Y4L1	869	1	1
NATPGDTGAGCQK	N2H8	High mannose	A2B2C1D1E1F1fedD1E1eE1F1fedcba	0	0	Mucin-5AC	MUC5AC	P98088	813	0	1
NATSVCIATVIGITGAR	N3H4	High Mannose	A2B2C1D1E1edD2dD1dcba	1	0	Sex comb on midleg-like protein 2	SCML2	Q9UQR0	76	0	1
NATVVWMK	N4H5F1S2	Complex	A2B2C1D1E2F1G3gfedD1E2F1G3gfedcbB5ba	0	1	CD166 antigen	ALCAM	Q13740	361	1	1
NATVVWMK	N5H6F1S3	Complex	A2B2C1D1E2F1G3gfedD1E2F1G3gfeE2F1G3gfedcbB5ba	0	1	CD166 antigen	ALCAM	Q13740	361	1	0
NATVVWMK	N4H5F2S1	Hybrid	A2B2C1D1E2F5feE2F1fF3fedD1E1edcbB5ba	0	1	CD166 antigen	ALCAM	Q13740	361	1	0
NATYGHYAPGEEFHDVEDAETYK	N2H6	High mannose	A2B2C1D1E1F1fedD1E1edcba	0	0	Reticulocalbin-3	RCN3	Q96D15	140	1	1
NATYGHYAPGEEFHDVEDAETYKK	N2H3F1	Paucimannose	A2B2C1D1dD1dcbB5ba	0	1	Reticulocalbin-3	RCN3	Q96D15	140	1	0
NATYGHYAPGEEFHDVEDAETYKK	N2H5	High mannose	A2B2C1D1E1F1fedD1dcba	0	0	Reticulocalbin-3	RCN3	Q96D15	140	1	1
NATYGHYAPGEEFHDVEDAETYKK	N2H6	High mannose	A2B2C1D1E1F1fedD1E1edcba	0	0	Reticulocalbin-3	RCN3	Q96D15	140	1	1
NATYGHYAPGEEFHDVEDAETYKK	N2H7	High mannose	A2B2C1D1E1F1fedD1E1eE1edcba	0	0	Reticulocalbin-3	RCN3	Q96D15	140	1	1
NATYGHYAPGEEFHDVEDAETYKK	N2H8	High mannose	A2B2C1D1E1F1fedD1E1eE1F1fedcba	0	0	Reticulocalbin-3	RCN3	Q96D15	140	1	1
NATYGHYAPGEEFHDVEDAETYKK	N4H3F1	Complex	A2B2C1D1E2edD1E2edcbB5ba	0	1	Reticulocalbin-3	RCN3	Q96D15	140	1	1
NATYGHYAPGEEFHDVEDAETYKK	N3H4F2	Hybrid	A2B2C1D1E2F5fedD1E1edcbB5ba	0	1	Reticulocalbin-3	RCN3	Q96D15	140	1	0
NATYGYVLDDPDPDDGFNYK	N2H5	High mannose	A2B2C1D1E1F1fedD1dcba	0	0	Calumenin	CALU	O43852	131	1	1
NATYGYVLDDPDPDDGFNYK	N2H6	High mannose	A2B2C1D1E1F1fedD1E1edcba	0	0	Calumenin	CALU	O43852	131	1	1
NATYGYVLDDPDPDDGFNYK	N3H3F1	Complex	A2B2C1D1E2edD1dcbB5ba	0	1	Calumenin	CALU	O43852	131	0	1
NATYGYVLDDPDPDDGFNYK	N4H3F1	Complex	A2B2C1D1E2edD1E2edcbB5ba	0	1	Calumenin	CALU	O43852	131	1	1
NATYGYVLDDPDPDDGFNYK	N4H3F1	Complex	A2B2C1D1E2eE2edD1dcbB5ba	0	1	Calumenin	CALU	O43852	131	1	1
NATYGYVLDDPDPDDGFNYK	N4H4F1	Complex	A2B2C1D1E2F1fedD1E2edcbB5ba	0	1	Calumenin	CALU	O43852	131	0	1
NATYGYVLDDPDPDDGFNYK	N4H4F2	Complex	A2B2C1D1E2F1fF5fedD1E2edcbB5ba	0	1	Calumenin	CALU	O43852	131	1	0
NCLYGNNMSGQR	N2H8	High mannose	A2B2C1D1E1F1fedD1E1eE1F1fedcba	0	0	Guanine nucleotide-binding protein G(s) subunit alpha isoforms XLas	GNAS	Q5JWF2	11	1	0
NCSAAPQPEPAAGLASYPELR	N2H6	High mannose	A2B2C1D1E1F1fedD1E1edcba	0	0	Cartilage-associated protein	CRTAP	O75718	87	1	1
NCSAAPQPEPAAGLASYPELR	N2H7	High mannose	A2B2C1D1E1F1fedD1E1eE1edcba	0	0	Cartilage-associated protein	CRTAP	O75718	87	0	1
NCSAAPQPEPAAGLASYPELR	N2H8	High mannose	A2B2C1D1E1F1fedD1E1eE1F1fedcba	0	0	Cartilage-associated protein	CRTAP	O75718	87	1	1
NCTDIDECR	N2H8	High mannose	A2B2C1D1E1F1fedD1E1eE1F1fedcba	0	0	Fibrillin-3	FBN3	Q75N90	1025	0	1
NCTDIDECR	N2H9	High mannose	A2B2C1D1E1F1fedD1E1F1feE1F1fedcba	0	0	Fibrillin-3	FBN3	Q75N90	1025	0	1
NCTDIDECR	N5H8	Hybrid	A2B2C1D1E2F1feE2F1feE2F1fedD1E1eE1edcba	0	0	Fibrillin-3	FBN3	Q75N90	1025	0	1
NCTHLIAER	N2H5	High mannose	A2B2C1D1E1F1fedD1dcba	0	0	SMC5-SMC6 complex localization factor protein 1	SLF1	Q9BQI6	42	0	1
NCTSISGDLHILPVAFR	N2H7	High mannose	A2B2C1D1E1F1fedD1E1eE1edcba	0	0	Epidermal growth factor receptor	EGFR	P00533	361	1	1
NCTSISGDLHILPVAFR	N2H8	High mannose	A2B2C1D1E1F1fedD1E1eE1F1fedcba	0	0	Epidermal growth factor receptor	EGFR	P00533	361	1	1
NDSANACSAFK	N5H6S4	Complex	A2B2C1D1E2F1G3gfF3fedD1E2F1G3gfeE2F1G3gfedcba	0	0	Slit homolog 3 protein	SLIT3	O75094	1406	1	0
NDTLQEAK	N2H9	High mannose	A2B2C1D1E1F1fedD1E1F1feE1F1fedcba	0	0	Golgi apparatus protein 1	GLG1	Q92896	786	0	1
NEEDEGHSNSSPR	N2H7	High mannose	A2B2C1D1E1F1fedD1E1eE1edcba	0	0	Heterogeneous nuclear ribonucleoprotein D0	HNRNPD	Q14103	81	1	0
NESTGSLGTQGR	N4H5F1S1	Complex	A2B2C1D1E2F1G3gfedD1E2F1fedcbB5ba	0	1	Protein Wnt-5a	WNT5A	P41221	312	0	1
NETHSICTACDESCK	N2H5	High mannose	A2B2C1D1E1F1fedD1dcba	0	0	Cysteine-rich with EGF-like domain protein 2	CRELD2	Q6UXH1	190	1	1
NETHSICTACDESCK	N2H6	High mannose	A2B2C1D1E1F1fedD1E1edcba	0	0	Cysteine-rich with EGF-like domain protein 2	CRELD2	Q6UXH1	190	0	1
NETHSICTACDESCK	N2H7	High mannose	A2B2C1D1E1F1fedD1E1eE1edcba	0	0	Cysteine-rich with EGF-like domain protein 2	CRELD2	Q6UXH1	190	0	1
NETHSICTACDESCK	N2H8	High mannose	A2B2C1D1E1F1fedD1E1eE1F1fedcba	0	0	Cysteine-rich with EGF-like domain protein 2	CRELD2	Q6UXH1	190	0	1
NETLRR	N2H4	High mannose	A2B2C1D1E1edD1dcba	0	0	Dedicator of cytokinesis protein 6	DOCK6	Q96HP0	219	1	0
NETLVGDCR	N2H7	High mannose	A2B2C1D1E1F1fedD1E1eE1edcba	0	0	Synaptotagmin-15	SYT15	Q9BQS2	253	1	0
NFNTSR	N4H5S1	Complex	A2B2C1D1E2F1G3gfedD1E2F1fedcba	0	0	Gastric triacylglycerol lipase	LIPF	P07098	271	0	1
NFSSCSAEDFEK	N2H8	High mannose	A2B2C1D1E1F1fedD1E1eE1F1fedcba	0	0	Disintegrin and metalloproteinase domain-containing protein 9	ADAM9	Q13443	381	1	1
NFTMNEK	N2H6	High mannose	A2B2C1D1E1F1fedD1E1edcba	0	0	Gamma-glutamyl hydrolase	GGH	Q92820	203	0	1
NFTMNEK	N2H7	High mannose	A2B2C1D1E1F1fedD1E1eE1edcba	0	0	Gamma-glutamyl hydrolase	GGH	Q92820	203	1	1
NFTMNEK	N2H8	High mannose	A2B2C1D1E1F1fedD1E1eE1F1fedcba	0	0	Gamma-glutamyl hydrolase	GGH	Q92820	203	0	1
NFTMNEK	N2H9	High mannose	A2B2C1D1E1F1fedD1E1F1feE1F1fedcba	0	0	Gamma-glutamyl hydrolase	GGH	Q92820	203	1	1
NFTPPPRR	N3H4F1	Complex	A2B2C1D1E2F1fedD1dcbB5ba	0	1	Protein jagged-2	JAG2	Q9Y219	1153	1	0
NGEIFDYLANHGRLNESEAR	N5H4F1	Hybrid	A2B2C1D1E2eE2eE2edD1E1edcbB5ba	0	1	Serine/threonine-protein kinase SIK2	SIK2	Q9H0K1	115	0	1
NGSIPTYMRQTEDVAEVLNR	N3H5	Hybrid	A2B2C1D1E2F1fedD1E1edcba	0	0	CLIP-associating protein 2	CLASP2	O75122	642	1	0
NGSSIVDLSPLIHR	N2H10	High mannose	A2B2C1D1E1F1G1gfedD1E1F1feE1F1fedcba	0	0	Cation-independent mannose-6-phosphate receptor	IGF2R	P11717	1656	0	1
NGSSIVDLSPLIHR	N3H6S1	Hybrid	A2B2C1D1E2F1G3gfedD1E1eE1edcba	0	0	Cation-independent mannose-6-phosphate receptor	IGF2R	P11717	1656	1	1
NGSSNTGAK	N2H7	High mannose	A2B2C1D1E1F1fedD1E1eE1edcba	0	0	Sciellin	SCEL	O95171	562	0	1
NGSVPVEIVPRSAR	N2H5	High mannose	A2B2C1D1E1F1fedD1dcba	0	0	Protocadherin alpha-C1	PCDHAC1	Q9H158	562	1	0
NGTAEEQPK	N2H4	High mannose	A2B2C1D1E1edD1dcba	0	0	ATP-binding cassette sub-family B member 5	ABCB5	Q2M3G0	17	0	1
NGTEIDLESDYR	N2H9	High mannose	A2B2C1D1E1F1fedD1E1F1feE1F1fedcba	0	0	Contactin-5	CNTN5	O94779	138	1	0
NGTNVIVEK	N2H4	High mannose	A2B2C1D1E1edD1dcba	0	0	Neutrophil collagenase	MMP8	P22894	54	0	1
NGYELSPTAAANFTR	N2H7	High mannose	A2B2C1D1E1F1fedD1E1eE1edcba	0	0	Proteasome subunit beta type-2	PSMB2	P49721	82	1	0
NGYELSPTAAANFTRR	N2H4	High mannose	A2B2C1D1E1edD1dcba	0	0	Proteasome subunit beta type-2	PSMB2	P49721	82	0	1
NHSGGGMSLTHNKNFR	N2H3	Paucimannose	A2B2C1D1dD1dcba	0	0	Integrator complex subunit 6-like	INTS6L	Q5JSJ4	455	1	0
NHSIFLADINQER	N2H5	High mannose	A2B2C1D1E1F1fedD1dcba	0	0	Palmitoyl-protein thioesterase 1	PPT1	P50897	197	1	1
NHSIFLADINQER	N2H6	High mannose	A2B2C1D1E1F1fedD1E1edcba	0	0	Palmitoyl-protein thioesterase 1	PPT1	P50897	197	1	1
NHSIFLADINQER	N2H7	High mannose	A2B2C1D1E1F1fedD1E1eE1edcba	0	0	Palmitoyl-protein thioesterase 1	PPT1	P50897	197	1	1
NHSIFLADINQER	N2H9	High mannose	A2B2C1D1E1F1fedD1E1F1feE1F1fedcba	0	0	Palmitoyl-protein thioesterase 1	PPT1	P50897	197	1	1
NHSIFLADINQER	N2H10	High mannose	A2B2C1D1E1F1G1gfedD1E1F1feE1F1fedcba	0	0	Palmitoyl-protein thioesterase 1	PPT1	P50897	197	1	1
NHSIFLADINQER	N4H4	Hybrid	A2B2C1D1E2eE2edD1E1edcba	0	0	Palmitoyl-protein thioesterase 1	PPT1	P50897	197	1	0
NHTYNTYIGQGYIIPGMDQGLQGACMGER	N2H6	Hybrid	A2B2C1D1E1F1fedD1E1edcba	0	0	Peptidyl-prolyl cis-trans isomerase FKBP10	FKBP10	Q96AY3	310	1	0
NHTYNTYIGQGYIIPGMDQGLQGACMGER	N2H7	High mannose	A2B2C1D1E1F1fedD1E1eE1edcba	0	0	Peptidyl-prolyl cis-trans isomerase FKBP10	FKBP10	Q96AY3	310	1	0
NILDALMLNTTR	N2H5	High mannose	A2B2C1D1E1F1fedD1dcba	0	0	Adenosine deaminase 2	ADA2	Q9NZK5	378	0	1
NIPCAAVSPNR	N2H4	High mannose	A2B2C1D1E1edD1dcba	0	0	Krueppel-like factor 10	KLF10	Q13118	208	1	0
NISGVVLADHSGAFHNK	N2H8	High mannose	A2B2C1D1E1F1fedD1E1eE1F1fedcba	0	0	Nicastrin	NCSTN	Q92542	435	1	1
NISGVVLADHSGAFHNK	N2H9	High mannose	A2B2C1D1E1F1fedD1E1F1feE1F1fedcba	0	0	Nicastrin	NCSTN	Q92542	435	1	1
NISQDLEK	N2H8	High mannose	A2B2C1D1E1F1fedD1E1eE1F1fedcba	0	0	Laminin subunit gamma-1	LAMC1	P11047	1241	1	1
NISQVLEK	N2H8	High mannose	A2B2C1D1E1F1fedD1E1eE1F1fedcba	0	0	Disintegrin and metalloproteinase domain-containing protein 10	ADAM10	O14672	439	1	0
NISTGMAIAGIMLLLR	N2H8	High mannose	A2B2C1D1E1F1fedD1E1eE1F1fedcba	0	0	Protein C3orf33	C3orf33	Q6P1S2	39	0	1
NISVMLGR	N2H8	High mannose	A2B2C1D1E1F1fedD1E1eE1F1fedcba	0	0	Olfactomedin-like protein 1	OLFML1	Q6UWY5	66	0	1
NITIMASGNTGGEK	N4H5S1	Complex	A2B2C1D1E2F1G3gfedD1E2F1fedcba	0	0	Trinucleotide repeat-containing gene 6A protein	TNRC6A	Q8NDV7	267	1	0
NITIVTGAPR	N2H6	High mannose	A2B2C1D1E1F1fedD1E1edcba	0	0	Integrin alpha-3	ITGA3	P26006	265	1	1
NITIVTGAPR	N4H5S2	Complex	A2B2C1D1E2F1G3gfedD1E2F1G3gfedcba	0	0	Integrin alpha-3	ITGA3	P26006	265	1	1
NITLDDASAPR	N2H8	High mannose	A2B2C1D1E1F1fedD1E1eE1F1fedcba	0	0	Cold shock domain-containing protein E1	CSDE1	O75534	759	0	1
NKSASVFLGTHSK	N2H7	High mannose	A2B2C1D1E1F1fedD1E1eE1edcba	0	0	Tubulin polyglutamylase TTLL5	TTLL5	Q6EMB2	811	0	1
NKTDVEYESDEK	N2H8	High mannose	A2B2C1D1E1F1fedD1E1eE1F1fedcba	0	0	Alkaline phosphatase, tissue-nonspecific isozyme	ALPL	P05186	230	1	0
NKTDVEYESDEK	N4H5F1S1	Complex	A2B2C1D1E2F1G3gfedD1E2F1fedcbB5ba	0	1	Alkaline phosphatase, tissue-nonspecific isozyme	ALPL	P05186	230	1	0
NKTDVEYESDEK	N5H6F1S1	Complex	A2B2C1D1E2F1G3gfedD1E2F1feE2F1fedcbB5ba	0	1	Alkaline phosphatase, tissue-nonspecific isozyme	ALPL	P05186	230	1	0
NKTDVEYESDEK	N5H6F1S2	Complex	A2B2C1D1E2F1G3gfedD1E2F1feE2F1G3gfedcbB5ba	0	1	Alkaline phosphatase, tissue-nonspecific isozyme	ALPL	P05186	230	1	0
NKTDVEYESDEK	N5H6F1S3	Complex	A2B2C1D1E2F1G3gfedD1E2F1G3gfeE2F1G3gfedcbB5ba	0	1	Alkaline phosphatase, tissue-nonspecific isozyme	ALPL	P05186	230	1	0
NLEKNSTK	N2H3F1	Paucimannose	A2B2C1D1dD1dcbB5ba	0	1	Prosaposin	PSAP	P07602	426	1	1
NLEKNSTK	N2H5	High mannose	A2B2C1D1E1F1fedD1dcba	0	0	Prosaposin	PSAP	P07602	426	1	1
NLEKNSTK	N2H5F1	High mannose	A2B2C1D1E1F1fedD1dcbB5ba	0	1	Prosaposin	PSAP	P07602	426	1	1
NLEKNSTK	N2H6	High mannose	A2B2C1D1E1F1fedD1E1edcba	0	0	Prosaposin	PSAP	P07602	426	1	1
NLEKNSTK	N2H6F1	High mannose	A2B2C1D1E1F1fedD1E1edcbB5ba	0	1	Prosaposin	PSAP	P07602	426	1	1
NLEKNSTK	N2H7	High mannose	A2B2C1D1E1F1fedD1E1eE1edcba	0	0	Prosaposin	PSAP	P07602	426	1	0
NLNSSVRGDR	N2H7	High mannose	A2B2C1D1E1F1fedD1E1eE1edcba	0	0	E3 ubiquitin-protein ligase Topors	TOPORS	Q9NS56	575	0	1
NLQVYNATSNSLTVK	N2H9	High mannose	A2B2C1D1E1F1fedD1E1F1feE1F1fedcba	0	0	Collagen alpha-1(XII) chain	COL12A1	Q99715	1763	0	1
NLSCERTGK	N2H4	High mannose	A2B2C1D1E1edD1dcba	0	0	Solute carrier family 35 member G5	SLC35G5	Q96KT7	327	1	0
NLSCIVNEGK	N2H5	High mannose	A2B2C1D1E1F1fedD1dcba	0	0	Interleukin-6 receptor subunit beta	IL6ST	P40189	131	1	0
NLSDIR	N4H4	Complex	A2B2C1D1E2F1fedD1E2edcba	0	0	39S ribosomal protein L16, mitochondrial	MRPL16	Q9NX20	68	1	0
NLSDSLAR	N2H5	High mannose	A2B2C1D1E1F1fedD1dcba	0	0	Glutathione hydrolase 7	GGT7	Q9UJ14	586	0	1
NLSDSLAR	N2H7	High mannose	A2B2C1D1E1F1fedD1E1eE1edcba	0	0	Glutathione hydrolase 7	GGT7	Q9UJ14	586	0	1
NLSGPDKR	N2H7	High mannose	A2B2C1D1E1F1fedD1E1eE1edcba	0	0	Vasorin	VASN	Q6EMK4	500	1	0
NLSGPDKR	N2H8	High mannose	A2B2C1D1E1F1fedD1E1eE1F1fedcba	0	0	Vasorin	VASN	Q6EMK4	500	1	1
NLSMEK	N4H5S2	Complex	A2B2C1D1E2F1G3gfedD1E2F1G3gfedcba	0	0	Zinc finger protein 214	ZNF214	Q9UL59	175	0	1
NLSPTK	N2H8	High mannose	A2B2C1D1E1F1fedD1E1eE1F1fedcba	0	0	Heat-stable enterotoxin receptor	GUCY2C	P25092	313	1	1
NLSQER	N4H5F1S1	Complex	A2B2C1D1E2F1G3gfedD1E2F1fedcbB5ba	0	1	NADP-dependent oxidoreductase domain-containing protein 1	NOXRED1	Q6NXP6	297	0	1
NLSSDK	N2H6	High mannose	A2B2C1D1E1F1fedD1E1edcba	0	0	Zinc finger protein 330	ZNF330	Q9Y3S2	256	1	0
NLSSDK	N2H8	High mannose	A2B2C1D1E1F1fedD1E1eE1F1fedcba	0	0	Zinc finger protein 330	ZNF330	Q9Y3S2	256	1	1
NLSSPGWENISR	N2H4	High mannose	A2B2C1D1E1edD1dcba	0	0	Homocysteine-responsive endoplasmic reticulum-resident ubiquitin-like domain member 1 protein	HERPUD1	Q15011	133	1	0
NLSVDGK	N2H9	High mannose	A2B2C1D1E1F1fedD1E1F1feE1F1fedcba	0	0	Cadherin EGF LAG seven-pass G-type receptor 1	CELSR1	Q9NYQ6	1623	1	1
NLSWSTK	N2H7	High mannose	A2B2C1D1E1F1fedD1E1eE1edcba	0	0	Polycystic kidney disease and receptor for egg jelly-related protein	PKDREJ	Q9NTG1	1646	1	1
NLSYTR	N4H5S1	Complex	A2B2C1D1E2F1G3gfedD1E2F1fedcba	0	0	SCAN domain-containing protein 3	ZBED9	Q6R2W3	43	0	1
NLSYTR	N4H5S2	Complex	A2B2C1D1E2F1G3gfedD1E2F1G3gfedcba	0	0	SCAN domain-containing protein 3	ZBED9	Q6R2W3	43	0	1
NLTATK	N2H6	High mannose	A2B2C1D1E1F1fedD1E1edcba	0	0	Pecanex-like protein 1	PCNX1	Q96RV3	1091	0	1
NLTGSLGGGEDK	N2H7	High mannose	A2B2C1D1E1F1fedD1E1eE1edcba	0	0	Complexin-3	CPLX3	Q8WVH0	15	1	0
NLTLMATTSQLPK	N2H8	High mannose	A2B2C1D1E1F1fedD1E1eE1F1fedcba	0	0	Lysosomal acid phosphatase	ACP2	P11117	267	0	1
NLTSSPTR	N2H6	High mannose	A2B2C1D1E1F1fedD1E1edcba	0	0	Putative viral protein-binding protein C1	Unknown	Q6Q795	35	1	1
NLTSSPTR	N2H7	High mannose	A2B2C1D1E1F1fedD1E1eE1edcba	0	0	Putative viral protein-binding protein C1	Unknown	Q6Q795	35	1	1
NLTSSPTR	N2H9	High mannose	A2B2C1D1E1F1fedD1E1F1feE1F1fedcba	0	0	Putative viral protein-binding protein C1	Unknown	Q6Q795	35	1	0
NLTVCPDGALFEQK	N2H8	High mannose	A2B2C1D1E1F1fedD1E1eE1F1fedcba	0	0	Sodium/potassium-transporting ATPase subunit beta-3	ATP1B3	P54709	124	0	1
NLTVCPDGALFEQK	N2H9	High mannose	A2B2C1D1E1F1fedD1E1F1feE1F1fedcba	0	0	Sodium/potassium-transporting ATPase subunit beta-3	ATP1B3	P54709	124	0	1
NMANLSGVNGSPQSALDFIR	N2H8	High mannose	A2B2C1D1E1F1fedD1E1eE1F1fedcba	0	0	Glutamate receptor ionotropic, NMDA 2B	GRIN2B	Q13224	910	0	1
NMSFVNDLTVTQDGR	N2H5	High mannose	A2B2C1D1E1F1fedD1dcba	0	0	Adipocyte plasma membrane-associated protein	APMAP	Q9HDC9	196	1	1
NMSFVNDLTVTQDGR	N2H6	High mannose	A2B2C1D1E1F1fedD1E1edcba	0	0	Adipocyte plasma membrane-associated protein	APMAP	Q9HDC9	196	1	1
NMSFVNDLTVTQDGR	N2H7	High mannose	A2B2C1D1E1F1fedD1E1eE1edcba	0	0	Adipocyte plasma membrane-associated protein	APMAP	Q9HDC9	196	1	1
NMSFVNDLTVTQDGR	N2H8	High mannose	A2B2C1D1E1F1fedD1E1eE1F1fedcba	0	0	Adipocyte plasma membrane-associated protein	APMAP	Q9HDC9	196	1	1
NMSLTLEDFQR	N2H3	Paucimannose	A2B2C1D1dD1dcba	0	0	Ankyrin repeat domain-containing protein 50	ANKRD50	Q9ULJ7	377	1	0
NMSSAGADGR	N4H5S2	Complex	A2B2C1D1E2F1G3gfedD1E2F1G3gfedcba	0	0	Plakophilin-2	PKP2	Q99959	564	1	0
NMTISR	N4H5F1S1	Hybrid	A2B2C1D1E2F5feE2F1G3gfedD1E1edcba	0	0	Integrin alpha-V	ITGAV	P06756	554	1	0
NMTISR	N4H5F3S1	Hybrid	A2B2C1D1E2F5feE2F1G3gfF5fedD1E1edcbB5ba	0	1	Integrin alpha-V	ITGAV	P06756	554	0	1
NNHSKSGTSTLR	N2H3F1	Paucimannose	A2B2C1D1dD1dcbB5ba	0	1	Sister chromatid cohesion protein PDS5 homolog B	PDS5B	Q9NTI5	842	1	0
NNHTASILDR	N2H2	Paucimannose	A2B2C1D1dcba	0	0	CD63 antigen	CD63	P08962	130	1	0
NNHTASILDR	N2H5	High mannose	A2B2C1D1E1F1fedD1dcba	0	0	CD63 antigen	CD63	P08962	130	1	1
NNHTASILDR	N2H6	High mannose	A2B2C1D1E1F1fedD1E1edcba	0	0	CD63 antigen	CD63	P08962	130	1	1
NNHTASILDR	N2H7	High mannose	A2B2C1D1E1F1fedD1E1eE1edcba	0	0	CD63 antigen	CD63	P08962	130	1	1
NNHTASILDR	N2H8	High mannose	A2B2C1D1E1F1fedD1E1eE1F1fedcba	0	0	CD63 antigen	CD63	P08962	130	1	1
NNHTASILDR	N2H9	High mannose	A2B2C1D1E1F1fedD1E1F1feE1F1fedcba	0	0	CD63 antigen	CD63	P08962	130	1	1
NNHTASILDR	N2H10	High mannose	A2B2C1D1E1F1G1gfedD1E1F1feE1F1fedcba	0	0	CD63 antigen	CD63	P08962	130	1	1
NNHTASILDR	N3H4F1	Hybrid	A2B2C1D1E2edD1E1edcbB5ba	0	1	CD63 antigen	CD63	P08962	130	1	0
NNHTASILDR	N3H5	Hybrid	A2B2C1D1E2edD1E1eE1edcba	0	0	CD63 antigen	CD63	P08962	130	1	0
NNHTASILDR	N3H5F1	Hybrid	A2B2C1D1E2edD1E1eE1edcbB5ba	0	1	CD63 antigen	CD63	P08962	130	1	0
NNHTASILDR	N3H6	Hybrid	A2B2C1D1E2edD1E1eE1F1fedcba	0	0	CD63 antigen	CD63	P08962	130	1	1
NNHTASILDR	N3H6F1	Hybrid	A2B2C1D1E2edD1E1eE1F1fedcbB5ba	0	1	CD63 antigen	CD63	P08962	130	1	1
NNHTASILDR	N3H7	Hybrid	A2B2C1D1E2edD1E1F1feE1F1fedcba	0	0	CD63 antigen	CD63	P08962	130	1	0
NNHTASILDR	N5H8	Hybrid	A2B2C1D1E2eE2F1feE2F1fedD1E1eE1F1fedcba	0	0	CD63 antigen	CD63	P08962	130	1	0
NNHTASILDR	N3H4F1	Complex	A2B2C1D1E2F1fedD1dcbB5ba	0	1	CD63 antigen	CD63	P08962	130	1	0
NNHTASILDR	N3H5F1	Hybrid	A2B2C1D1E2F1fedD1E1edcbB5ba	0	1	CD63 antigen	CD63	P08962	130	1	0
NNHTASILDR	N3H6	Hybrid	A2B2C1D1E2F1fedD1E1eE1edcba	0	0	CD63 antigen	CD63	P08962	130	1	1
NNHTASILDR	N3H6F1	Hybrid	A2B2C1D1E2F1fedD1E1eE1edcbB5ba	0	1	CD63 antigen	CD63	P08962	130	1	1
NNHTASILDR	N4H5F1	Complex	A2B2C1D1E2F1fedD1E2F1fedcbB5ba	0	1	CD63 antigen	CD63	P08962	130	1	1
NNHTASILDR	N3H5F1S1	Hybrid	A2B2C1D1E2F1G3gfedD1E1edcbB5ba	0	1	CD63 antigen	CD63	P08962	130	1	0
NNHTASILDR	N4H5F1S1	Complex	A2B2C1D1E2F1G3gfedD1E2F1fedcbB5ba	0	1	CD63 antigen	CD63	P08962	130	1	1
NNHTASILDR	N4H5F1S2	Complex	A2B2C1D1E2F1G3gfedD1E2F1G3gfedcbB5ba	0	1	CD63 antigen	CD63	P08962	130	1	1
NNISLVK	N2H9	High mannose	A2B2C1D1E1F1fedD1E1F1feE1F1fedcba	0	0	Cell surface hyaluronidase	TMEM2	Q9UHN6	914	1	1
NNLPFLTNVTLPR	N4H4	Hybrid	A2B2C1D1E2eE2edD1E1edcba	0	0	Acyl-CoA:lysophosphatidylglycerol acyltransferase 1	LPGAT1	Q92604	209	1	0
NNPNESVTANAATNSPSCTR	N4H5S1	Hybrid	A2B2C1D1E2eE2F1G3gfedD1E1edcba	0	0	Selenocysteine insertion sequence-binding protein 2	SECISBP2	Q96T21	277	1	0
NNSASTTQHLR	N2H7	High mannose	A2B2C1D1E1F1fedD1E1eE1edcba	0	0	Centrosomal protein of 192 kDa	CEP192	Q8TEP8	1195	0	1
NNSHNR	N4H5S2	Complex	A2B2C1D1E2F1G3gfedD1E2F1G3gfedcba	0	0	Coagulation factor XIII A chain	F13A1	P00488	542	0	1
NNSSCR	N5H3F1	Complex	A2B2C1D1E2edD1E2eE2edcbB5ba	0	1	Gap junction alpha-1 protein	GJA1	P17302	294	0	1
NNSSCR	N5H4	Hybrid	A2B2C1D1E2eE2eE2edD1E1edcba	0	0	Gap junction alpha-1 protein	GJA1	P17302	294	1	0
NNTTFLECAPK	N2H8	High mannose	A2B2C1D1E1F1fedD1E1eE1F1fedcba	0	0	Semaphorin-3C	SEMA3C	Q99985	585	1	1
NNVITLNITGK	N2H8	High mannose	A2B2C1D1E1F1fedD1E1eE1F1fedcba	0	0	Beta-galactosidase	GLB1	P16278	464	0	1
NNVITLNITGK	N3H7S1	Hybrid	A2B2C1D1E2F1G3gfedD1E1eE1F1fedcba	0	0	Beta-galactosidase	GLB1	P16278	464	0	1
NPCTSEQNCTSPFSYK	N2H6	High mannose	A2B2C1D1E1F1fedD1E1edcba	0	0	Integrin beta-1	ITGB1	P05556	212	1	1
NPCTSEQNCTSPFSYK	N2H7	High mannose	A2B2C1D1E1F1fedD1E1eE1edcba	0	0	Integrin beta-1	ITGB1	P05556	212	1	1
NPCTSEQNCTSPFSYK	N2H8	High mannose	A2B2C1D1E1F1fedD1E1eE1F1fedcba	0	0	Integrin beta-1	ITGB1	P05556	212	1	1
NPCTSEQNCTSPFSYK	N2H9	High mannose	A2B2C1D1E1F1fedD1E1F1feE1F1fedcba	0	0	Integrin beta-1	ITGB1	P05556	212	1	1
NPCTSEQNCTSPFSYK	N2H10	High mannose	A2B2C1D1E1F1G1gfedD1E1F1feE1F1fedcba	0	0	Integrin beta-1	ITGB1	P05556	212	1	1
NPCTSEQNCTSPFSYK	N6H3	Complex	A2B2C1D1E2eE2edD1E2eE2edcba	0	0	Integrin beta-1	ITGB1	P05556	212	0	1
NPCTSEQNCTSPFSYK	N4H5F1S1	Complex	A2B2C1D1E2F1fF3fedD1E2F1fedcbB5ba	0	1	Integrin beta-1	ITGB1	P05556	212	1	1
NPCTSEQNCTSPFSYK	N4H5F1S1	Complex	A2B2C1D1E2F1G3gfedD1E2F1fedcbB5ba	0	1	Integrin beta-1	ITGB1	P05556	212	1	1
NPCTSEQNCTSPFSYK	N4H5F1S2	Complex	A2B2C1D1E2F1G3gfedD1E2F1fF3fedcbB5ba	0	1	Integrin beta-1	ITGB1	P05556	212	1	0
NPCTSEQNCTSPFSYK	N5H6F1S3	Complex	A2B2C1D1E2F1G3gfedD1E2F1fF3feE2F1fF3fedcbB5ba	0	1	Integrin beta-1	ITGB1	P05556	212	1	0
NPCTSEQNCTSPFSYK	N4H5F1S2	Complex	A2B2C1D1E2F1G3gfedD1E2F1G3gfedcbB5ba	0	1	Integrin beta-1	ITGB1	P05556	212	0	1
NPCTSEQNCTSPFSYK	N5H6F1S3	Complex	A2B2C1D1E2F1G3gfedD1E2F1G3gfeE2F1G3gfedcbB5ba	0	1	Integrin beta-1	ITGB1	P05556	212	1	1
NPCTSEQNCTSPFSYK	N4H5F1S1	Hybrid	A2B2C1D1E2F5feE2F1G3gfedD1E1edcba	0	0	Integrin beta-1	ITGB1	P05556	212	1	0
NPPNQSSNER	N6H6S2	Complex	A2B2C1D1E2F1G3gfeE2F1G3gfedD1E2F1feE2edcba	0	0	U2 snRNP-associated SURP motif-containing protein	U2SURP	O15042	172	0	1
NQNGTFK	N5H9	Hybrid	A2B2C1D1E2F1feE2F1feE2F1fedD1E1eE1F1fedcba	0	0	Probable lysosomal cobalamin transporter	LMBRD1	Q9NUN5	78	0	1
NQSGTMFR	N3H5S1	Hybrid	A2B2C1D1E2F1G3gfedD1E1edcba	0	0	Peroxisome biogenesis factor 1	PEX1	O43933	1268	0	1
NQSVPLSCCR	N2H3	Paucimannose	A2B2C1D1dD1dcba	0	0	Tetraspanin-3	TSPAN3	O60637	167	1	0
NQSVPLSCCR	N2H6	High mannose	A2B2C1D1E1F1fedD1E1edcba	0	0	Tetraspanin-3	TSPAN3	O60637	167	1	0
NQSVPLSCCR	N2H7	High mannose	A2B2C1D1E1F1fedD1E1eE1edcba	0	0	Tetraspanin-3	TSPAN3	O60637	167	1	1
NQSVPLSCCR	N2H8	High mannose	A2B2C1D1E1F1fedD1E1eE1F1fedcba	0	0	Tetraspanin-3	TSPAN3	O60637	167	1	1
NQSVPLSCCR	N3H5F1	Hybrid	A2B2C1D1E2edD1E1eE1edcbB5ba	0	1	Tetraspanin-3	TSPAN3	O60637	167	1	1
NQSVPLSCCR	N3H6	Hybrid	A2B2C1D1E2edD1E1eE1F1fedcba	0	0	Tetraspanin-3	TSPAN3	O60637	167	1	1
NQSWSWRR	N2H8	High mannose	A2B2C1D1E1F1fedD1E1eE1F1fedcba	0	0	ALK tyrosine kinase receptor	ALK	Q9UM73	285	0	1
NQTFTYMGK	N2H7	High mannose	A2B2C1D1E1F1fedD1E1eE1edcba	0	0	E3 SUMO-protein ligase EGR2	EGR2	P11161	87	1	0
NRSLEDHR	N2H7	High mannose	A2B2C1D1E1F1fedD1E1eE1edcba	0	0	Plexin-D1	PLXND1	Q9Y4D7	224	1	0
NRSMDVLPPDR	N2H9	High mannose	A2B2C1D1E1F1fedD1E1F1feE1F1fedcba	0	0	Receptor-type tyrosine-protein phosphatase U	PTPRU	Q92729	1207	0	1
NRSSGK	N2H6	High mannose	A2B2C1D1E1F1fedD1E1edcba	0	0	Mediator of DNA damage checkpoint protein 1	MDC1	Q14676	1397	1	0
NRTIQR	N2H7	High mannose	A2B2C1D1E1F1fedD1E1eE1edcba	0	0	TRIO and F-actin-binding protein	TRIOBP	Q9H2D6	736	0	1
NRTIQR	N2H8	High mannose	A2B2C1D1E1F1fedD1E1eE1F1fedcba	0	0	TRIO and F-actin-binding protein	TRIOBP	Q9H2D6	736	1	1
NRTLGLIDASWSAIR	N2H7	High mannose	A2B2C1D1E1F1fedD1E1eE1edcba	0	0	Heparan sulfate glucosamine 3-O-sulfotransferase 4	HS3ST4	Q9Y661	318	0	1
NRTLGLIDASWSAIR	N2H8	High mannose	A2B2C1D1E1F1fedD1E1eE1F1fedcba	0	0	Heparan sulfate glucosamine 3-O-sulfotransferase 4	HS3ST4	Q9Y661	318	1	1
NRTTVR	N4H5S1	Complex	A2B2C1D1E2F1G3gfedD1E2F1fedcba	0	0	Carcinoembryonic antigen-related cell adhesion molecule 8	CEACAM8	P31997	309	1	1
NRVPDSCCINVTVGCGINFNEK	N2H7	High mannose	A2B2C1D1E1F1fedD1E1eE1edcba	0	0	CD63 antigen	CD63	P08962	172	1	0
NSEENSTFR	N4H3	Complex	A2B2C1D1E2edD1E2edcba	0	0	Protocadherin beta-11	PCDHB11	Q9Y5F2	786	1	0
NSINSRNESHK	N5H8	Hybrid	A2B2C1D1E2F1feE2F1feE2F1fedD1E1eE1edcba	0	0	EF-hand calcium-binding domain-containing protein 6	EFCAB6	Q5THR3	386	0	1
NSNSSR	N6H4	Complex	A2B2C1D1E2F1feE2edD1E2eE2edcba	0	0	Methyl-CpG-binding domain protein 6	MBD6	Q96DN6	964	0	1
NSNTSK	N2H8	High mannose	A2B2C1D1E1F1fedD1E1eE1F1fedcba	0	0	RIMS-binding protein 2	RIMBP2	O15034	159	0	1
NSSAVIQR	N2H4	High mannose	A2B2C1D1E1edD1dcba	0	0	Beta-defensin 129	DEFB129	Q9H1M3	88	0	1
NSSGKR	N2H6	High mannose	A2B2C1D1E1F1fedD1E1edcba	0	0	Protein FAM217B	FAM217B	Q9NTX9	15	0	1
NSSLDQMFR	N2H4	High mannose	A2B2C1D1E1edD1dcba	0	0	Dexamethasone-induced Ras-related protein 1	RASD1	Q9Y272	181	0	1
NSSQSGGK	N5H6S3	Complex	A2B2C1D1E2F1G3gfedD1E2F1G3gfeE2F1G3gfedcba	0	0	Mediator of RNA polymerase II transcription subunit 1	MED1	Q15648	1145	1	0
NSTIEAANLAGLK	N2H5	High mannose	A2B2C1D1E1F1fedD1dcba	0	0	Heat shock 70 kDa protein 13	HSPA13	P48723	184	0	1
NSTIEAANLAGLK	N2H8	High mannose	A2B2C1D1E1F1fedD1E1eE1F1fedcba	0	0	Heat shock 70 kDa protein 13	HSPA13	P48723	184	0	1
NSTKQEILAALEK	N2H6	High mannose	A2B2C1D1E1F1fedD1E1edcba	0	0	Prosaposin	PSAP	P07602	426	1	1
NSTKQEILAALEK	N2H7	High mannose	A2B2C1D1E1F1fedD1E1eE1edcba	0	0	Prosaposin	PSAP	P07602	426	1	1
NSTTLVMHMK	N2H8	High mannose	A2B2C1D1E1F1fedD1E1eE1F1fedcba	0	0	Prolow-density lipoprotein receptor-related protein 1	LRP1	Q07954	1825	1	0
NSTVNIPLFRR	N2H8	High mannose	A2B2C1D1E1F1fedD1E1eE1F1fedcba	0	0	Immunoglobulin superfamily member 10	IGSF10	Q6WRI0	999	1	0
NTSGMISRPAPGR	N4H6F1	Hybrid	A2B2C1D1E2F5feE2F1fedD1E1eE1edcba	0	0	Receptor-type tyrosine-protein phosphatase gamma	PTPRG	P23470	722	0	1
NTSQETMLR	N2H3	Paucimannose	A2B2C1D1dD1dcba	0	0	Centromere protein F	CENPF	P49454	530	1	0
NTSWDNAGFK	N2H8	High mannose	A2B2C1D1E1F1fedD1E1eE1F1fedcba	0	0	Disintegrin and metalloproteinase domain-containing protein 17	ADAM17	P78536	264	1	0
NTSWGVVQEPPGRASR	N4H5S2	Complex	A2B2C1D1E2F1G3gfedD1E2F1G3gfedcba	0	0	Transducin-like enhancer protein 6	TLE6	Q9H808	227	1	0
NTTFNVESTK	N2H6	High mannose	A2B2C1D1E1F1fedD1E1edcba	0	0	Integrin alpha-1	ITGA1	P56199	418	1	1
NTTFNVESTK	N2H7	High mannose	A2B2C1D1E1F1fedD1E1eE1edcba	0	0	Integrin alpha-1	ITGA1	P56199	418	1	1
NTTFNVESTK	N2H8	High mannose	A2B2C1D1E1F1fedD1E1eE1F1fedcba	0	0	Integrin alpha-1	ITGA1	P56199	418	1	1
NTTFNVESTK	N2H9	High mannose	A2B2C1D1E1F1fedD1E1F1feE1F1fedcba	0	0	Integrin alpha-1	ITGA1	P56199	418	1	1
NTTFNVESTK	N6H3	Complex	A2B2C1D1E2eE2edD1E2eE2edcba	0	0	Integrin alpha-1	ITGA1	P56199	418	0	1
NTTFNVESTKK	N2H8	High mannose	A2B2C1D1E1F1fedD1E1eE1F1fedcba	0	0	Integrin alpha-1	ITGA1	P56199	418	1	1
NTTIFLK	N3H6S1	Hybrid	A2B2C1D1E2F1G3gfedD1E1eE1edcba	0	0	Transmembrane protein 87A	TMEM87A	Q8NBN3	62	0	1
NVDSSGNK	N2H7	High mannose	A2B2C1D1E1F1fedD1E1eE1edcba	0	0	Scaffold attachment factor B1	SAFB	Q15424	53	1	0
NVSCLWCNTNK	N2H6	High mannose	A2B2C1D1E1F1fedD1E1edcba	0	0	Pituitary tumor-transforming gene 1 protein-interacting protein	PTTG1IP	P53801	54	0	1
NVSCLWCNTNK	N2H7	High mannose	A2B2C1D1E1F1fedD1E1eE1edcba	0	0	Pituitary tumor-transforming gene 1 protein-interacting protein	PTTG1IP	P53801	54	1	1
NVSCLWCNTNK	N2H8	High mannose	A2B2C1D1E1F1fedD1E1eE1F1fedcba	0	0	Pituitary tumor-transforming gene 1 protein-interacting protein	PTTG1IP	P53801	54	1	1
NVSCLWCNTNK	N2H9	High mannose	A2B2C1D1E1F1fedD1E1F1feE1F1fedcba	0	0	Pituitary tumor-transforming gene 1 protein-interacting protein	PTTG1IP	P53801	54	0	1
NVSCLWCNTNK	N9H7S1	Complex	A2B2C1D1E2F1G3gfeE2eE2eE2F1fedD1E2F1feE2F1feE2edcba	0	0	Pituitary tumor-transforming gene 1 protein-interacting protein	PTTG1IP	P53801	54	1	1
NVSCLWCNTNK	N4H4S_dH2O1	Complex	A2B2C1D1E2F1G6gfedD1E2edcba	0	0	Pituitary tumor-transforming gene 1 protein-interacting protein	PTTG1IP	P53801	54	0	1
NVSEEK	N4H5S2	Complex	A2B2C1D1E2F1G3gfedD1E2F1G3gfedcba	0	0	Abnormal spindle-like microcephaly-associated protein	ASPM	Q8IZT6	2760	0	1
NVSFNYPSR	N3H3	Complex	A2B2C1D1E2edD1dcba	0	0	ATP-binding cassette sub-family B member 5	ABCB5	Q2M3G0	390	0	1
NVSLSK	N2H6	High mannose	A2B2C1D1E1F1fedD1E1edcba	0	0	Cyclin-dependent kinase-like 2	CDKL2	Q92772	310	0	1
NVSLSK	N2H7	High mannose	A2B2C1D1E1F1fedD1E1eE1edcba	0	0	Cyclin-dependent kinase-like 2	CDKL2	Q92772	310	1	1
NVSLSK	N2H8	High mannose	A2B2C1D1E1F1fedD1E1eE1F1fedcba	0	0	Cyclin-dependent kinase-like 2	CDKL2	Q92772	310	1	1
NVSLSK	N2H9	High mannose	A2B2C1D1E1F1fedD1E1F1feE1F1fedcba	0	0	Cyclin-dependent kinase-like 2	CDKL2	Q92772	310	1	1
NVSSDGAEARR	N6H4	Complex	A2B2C1D1E2F1feE2edD1E2eE2edcba	0	0	Armadillo repeat protein deleted in velo-cardio-facial syndrome	ARVCF	O00192	528	1	0
NVSSSK	N4H5S2	Complex	A2B2C1D1E2F1G3gfedD1E2F1G3gfedcba	0	0	FYN-binding protein 1	FYB1	O15117	218	1	1
NVSTNVFFK	N2H4	High mannose	A2B2C1D1E1edD1dcba	0	0	CD109 antigen	CD109	Q6YHK3	337	0	1
NVSTNVFFK	N2H9	High mannose	A2B2C1D1E1F1fedD1E1F1feE1F1fedcba	0	0	CD109 antigen	CD109	Q6YHK3	337	1	1
NVSVAEGK	N4H5F1S1	Complex	A2B2C1D1E2F1G3gfedD1E2F1fedcbB5ba	0	1	Prostaglandin F2 receptor negative regulator	PTGFRN	Q9P2B2	286	1	1
NVSVAEGK	N5H6F1S2	Complex	A2B2C1D1E2F1G3gfedD1E2F1feE2F1G3gfedcbB5ba	0	1	Prostaglandin F2 receptor negative regulator	PTGFRN	Q9P2B2	286	0	1
NVSVAEGK	N4H5F1S2	Complex	A2B2C1D1E2F1G3gfedD1E2F1fF3fedcbB5ba	0	1	Prostaglandin F2 receptor negative regulator	PTGFRN	Q9P2B2	286	1	0
NVSVAEGK	N4H5F1S2	Complex	A2B2C1D1E2F1G3gfedD1E2F1G3gfedcbB5ba	0	1	Prostaglandin F2 receptor negative regulator	PTGFRN	Q9P2B2	286	1	1
NVTANDLQENITK	N7H4	Complex	A2B2C1D1E2F1feE2edD2dD1E2eE2edcba	1	0	Rho GTPase-activating protein 19	ARHGAP19	Q14CB8	280	1	0
NVTAYFPR	N6H7S4	Complex	A2B2C1D1E2F1G3gfeE2F1G3gfedD1E2F1G3gfeE2F1G3gfedcba	0	0	Maltase-glucoamylase, intestinal	MGAM	O43451	1672	1	0
NVTCQATSVVSEK	N4H5	Complex	A2B2C1D1E2F1fedD1E2F1fedcba	0	0	DNA polymerase theta	POLQ	O75417	1145	0	1
NVTDFLK	N2H8	High mannose	A2B2C1D1E1F1fedD1E1eE1F1fedcba	0	0	Ryanodine receptor 3	RYR3	Q15413	4152	1	1
NVTDFLK	N3H6S1	Hybrid	A2B2C1D1E2F1G3gfedD1E1eE1edcba	0	0	Ryanodine receptor 3	RYR3	Q15413	4152	0	1
NVTDSLAR	N2H5	High mannose	A2B2C1D1E1F1fedD1dcba	0	0	ATP-binding cassette sub-family A member 12	ABCA12	Q86UK0	383	1	1
NVTDSLAR	N2H6	High mannose	A2B2C1D1E1F1fedD1E1edcba	0	0	ATP-binding cassette sub-family A member 12	ABCA12	Q86UK0	383	1	1
NVTDSLAR	N2H7	High mannose	A2B2C1D1E1F1fedD1E1eE1edcba	0	0	ATP-binding cassette sub-family A member 12	ABCA12	Q86UK0	383	0	1
NVTDSLAR	N2H8	High mannose	A2B2C1D1E1F1fedD1E1eE1F1fedcba	0	0	ATP-binding cassette sub-family A member 12	ABCA12	Q86UK0	383	1	1
NVTDSLAR	N2H9	High mannose	A2B2C1D1E1F1fedD1E1F1feE1F1fedcba	0	0	ATP-binding cassette sub-family A member 12	ABCA12	Q86UK0	383	0	1
NVTHHVSVTK	N2H8	High mannose	A2B2C1D1E1F1fedD1E1eE1F1fedcba	0	0	SUN domain-containing protein 1	SUN1	O94901	588	0	1
NVTHLLQQELTEAQK	N2H4	High mannose	A2B2C1D1E1edD1dcba	0	0	Bone marrow stromal antigen 2	BST2	Q10589	65	0	1
NVTHLLQQELTEAQK	N2H8	High mannose	A2B2C1D1E1F1fedD1E1eE1F1fedcba	0	0	Bone marrow stromal antigen 2	BST2	Q10589	65	0	1
NVTHLLQQELTEAQK	N2H9	High mannose	A2B2C1D1E1F1fedD1E1F1feE1F1fedcba	0	0	Bone marrow stromal antigen 2	BST2	Q10589	65	0	1
NVTHLLQQELTEAQK	N2H10	High mannose	A2B2C1D1E1F1G1gfedD1E1F1feE1F1fedcba	0	0	Bone marrow stromal antigen 2	BST2	Q10589	65	0	1
NVTHLLQQELTEAQK	N4H5F1S1	Complex	A2B2C1D1E2F1G3gfedD1E2F1fedcbB5ba	0	1	Bone marrow stromal antigen 2	BST2	Q10589	65	0	1
NVTHLLQQELTEAQK	N4H5F1S2	Complex	A2B2C1D1E2F1G3gfedD1E2F1G3gfedcbB5ba	0	1	Bone marrow stromal antigen 2	BST2	Q10589	65	0	1
NVTLILDCK	N2H9	High mannose	A2B2C1D1E1F1fedD1E1F1feE1F1fedcba	0	0	Collagen alpha-1(V) chain	COL5A1	P20908	176	0	1
NVTLILDCK	N4H5S2	Complex	A2B2C1D1E2F1G3gfedD1E2F1G3gfedcba	0	0	Collagen alpha-1(V) chain	COL5A1	P20908	176	0	1
NVTSESTCCVAK	N2H6	High mannose	A2B2C1D1E1F1fedD1E1edcba	0	0	Glycoprotein hormones alpha chain	CGA	P01215	76	1	0
NVTSESTCCVAK	N2H8	High mannose	A2B2C1D1E1F1fedD1E1eE1F1fedcba	0	0	Glycoprotein hormones alpha chain	CGA	P01215	76	1	0
NVTVSFR	N2H8	High mannose	A2B2C1D1E1F1fedD1E1eE1F1fedcba	0	0	Centromere protein N	CENPN	Q96H22	118	1	0
NVTVTLK	N2H7	High mannose	A2B2C1D1E1F1fedD1E1eE1edcba	0	0	Adhesion G-protein coupled receptor G2	ADGRG2	Q8IZP9	551	0	1
NVTVTLK	N2H8	High mannose	A2B2C1D1E1F1fedD1E1eE1F1fedcba	0	0	Adhesion G-protein coupled receptor G2	ADGRG2	Q8IZP9	551	0	1
NVTVTLK	N2H9	High mannose	A2B2C1D1E1F1fedD1E1F1feE1F1fedcba	0	0	Adhesion G-protein coupled receptor G2	ADGRG2	Q8IZP9	551	0	1
NWSRGAAGGDGQEVR	N2H7	High mannose	A2B2C1D1E1F1fedD1E1eE1edcba	0	0	Transmembrane protein FAM155A	FAM155A	B1AL88	194	0	1
NYEIIQQPMSYDNLTQR	N2H8	High mannose	A2B2C1D1E1F1fedD1E1eE1F1fedcba	0	0	Steryl-sulfatase	STS	P08842	259	1	0
NYFLVNGTSR	N2H7	High mannose	A2B2C1D1E1F1fedD1E1eE1edcba	0	0	Granulocyte-macrophage colony-stimulating factor receptor subunit alpha	CSF2RA	P15509	195	1	0
NYFLVNGTSR	N2H8	High mannose	A2B2C1D1E1F1fedD1E1eE1F1fedcba	0	0	Granulocyte-macrophage colony-stimulating factor receptor subunit alpha	CSF2RA	P15509	195	0	1
NYSDTPPTSK	N2H8	High mannose	A2B2C1D1E1F1fedD1E1eE1F1fedcba	0	0	Twisted gastrulation protein homolog 1	TWSG1	Q9GZX9	81	1	1
NYSHHQLNR	N2H5	High mannose	A2B2C1D1E1F1fedD1dcba	0	0	SPARC-like protein 1	SPARCL1	Q14515	169	0	1
NYSNMK	N3H4F1S1	Complex	A2B2C1D1E2F1G3gfedD1dcbB5ba	0	1	Arginine-fifty homeobox	ARGFX	A6NJG6	19	0	1
NYSNMK	N4H5F1S2	Complex	A2B2C1D1E2F1G3gfedD1E2F1G3gfedcbB5ba	0	1	Arginine-fifty homeobox	ARGFX	A6NJG6	19	0	1
NYSVLYFQQK	N4H5	Hybrid	A2B2C1D1E2eE2edD1E1eE1edcba	0	0	Lysosomal Pro-X carboxypeptidase	PRCP	P42785	47	0	1
NYTADYDK	N2H6	High mannose	A2B2C1D1E1F1fedD1E1edcba	0	0	Erlin-2	ERLIN2	O94905	106	1	1
NYTADYDK	N2H7	High mannose	A2B2C1D1E1F1fedD1E1eE1edcba	0	0	Erlin-2	ERLIN2	O94905	106	1	1
NYTADYDK	N2H8	High mannose	A2B2C1D1E1F1fedD1E1eE1F1fedcba	0	0	Erlin-1	ERLIN1	O75477	106	1	1
NYTADYDK	N2H9	High mannose	A2B2C1D1E1F1fedD1E1F1feE1F1fedcba	0	0	Erlin-1	ERLIN1	O75477	106	1	1
NYTMSFLPR	N2H7	High mannose	A2B2C1D1E1F1fedD1E1eE1edcba	0	0	Cytochrome P450 2A6	CYP2A6	P11509	486	0	1
NYTPYTR	N8H4S1	Complex	A2B2C1D1E2F1G3gfeE2eE2edD1E2eE2eE2edcba	0	0	Myocardial zonula adherens protein	MYZAP	P0CAP1	449	1	0
NYTSVYDK	N2H7	High mannose	A2B2C1D1E1F1fedD1E1eE1edcba	0	0	Guanine deaminase	GDA	Q9Y2T3	260	1	0
NYTSVYDK	N2H8	High mannose	A2B2C1D1E1F1fedD1E1eE1F1fedcba	0	0	Guanine deaminase	GDA	Q9Y2T3	260	1	0
PEPTNSSVEVSPDIYQQVR	N2H11	High mannose	A2B2C1D1E1F1G1H1hgfedD1E1F1feE1F1fedcba	0	0	DNA-binding protein SATB2	SATB2	Q9UPW6	355	1	0
PEQLGEGSVPDGPGNQSIELSR	N2H6	Hybrid	A2B2C1D1E1F1fedD1E1edcba	0	0	E3 ubiquitin-protein ligase HECW1	HECW1	Q76N89	407	1	0
PLGLANDTDHYFLR	N2H8	High mannose	A2B2C1D1E1F1fedD1E1eE1F1fedcba	0	0	GPI transamidase component PIG-T	PIGT	Q969N2	164	0	1
PMSSEELPLASSWRSNNSR	N2H6	High mannose	A2B2C1D1E1F1fedD1E1edcba	0	0	Probable ATP-dependent RNA helicase YTHDC2	YTHDC2	Q9H6S0	1196	0	1
PQQQIYDNK	N4H5F1S2	Complex	A2B2C1D1E2F1G3gfedD1E2F1G3gfedcbB5ba	0	1	Protein dispatched homolog 1	DISP1	Q96F81	680	0	1
PRCVCAPDCSNITWK	N2H5	High mannose	A2B2C1D1E1F1fedD1dcba	0	0	Follistatin	FST	P19883	124	0	1
PSETCNETTK	N5H6	Hybrid	A2B2C1D1E2eE2eE2edD1E1eE1F1fedcba	0	0	Peptidyl-prolyl cis-trans isomerase FKBP10	FKBP10	Q96AY3	393	0	1
PSGNQTDLDGSLRR	N2H6	High mannose	A2B2C1D1E1F1fedD1E1edcba	0	0	Leiomodin-3	LMOD3	Q0VAK6	237	0	1
QACSSLGPVLNESR	N4H5S2	Complex	A2B2C1D1E2F1G3gfedD1E2F1G3gfedcba	0	0	E3 ubiquitin-protein ligase SH3RF1	SH3RF1	Q7Z6J0	824	1	0
QDILNNSLTTLSQDITK	N2H6	High mannose	A2B2C1D1E1F1fedD1E1edcba	0	0	Inhibitor of nuclear factor kappa-B kinase-interacting protein	IKBIP	Q70UQ0	144	1	1
QDILNNSLTTLSQDITK	N2H8	High mannose	A2B2C1D1E1F1fedD1E1eE1F1fedcba	0	0	Inhibitor of nuclear factor kappa-B kinase-interacting protein	IKBIP	Q70UQ0	144	0	1
QDNETFGFEIQSYR	N2H5	High mannose	A2B2C1D1E1F1fedD1dcba	0	0	Cytohesin-interacting protein	CYTIP	O60759	85	0	1
QEIFYTAIVNR	N2H3	Paucimannose	A2B2C1D1dD1dcba	0	0	Lymphoid-specific helicase	HELLS	Q9NRZ9	485	1	0
QFNFQNISK	N2H6	High mannose	A2B2C1D1E1F1fedD1E1edcba	0	0	ATP-binding cassette sub-family A member 13	ABCA13	Q86UQ4	1006	1	0
QGIDFCPGQNVSGVTTHNLEDHTK	N2H8	High mannose	A2B2C1D1E1F1fedD1E1eE1F1fedcba	0	0	N-acetylgalactosamine-6-sulfatase	GALNS	P34059	423	0	1
QGNLSLPLNR	N4H3	Complex	A2B2C1D1E2edD1E2edcba	0	0	NAD kinase 2, mitochondrial	NADK2	Q4G0N4	343	0	1
QGNNHTCTWK	N2H8	High mannose	A2B2C1D1E1F1fedD1E1eE1F1fedcba	0	0	Extracellular matrix protein 1	ECM1	Q16610	354	1	0
QHNLTAVNVR	N2H6	High mannose	A2B2C1D1E1F1fedD1E1edcba	0	0	GON-4-like protein	GON4L	Q3T8J9	285	1	0
QLSCVANQNGSQADCELGNPFK	N4H5F1S1	Complex	A2B2C1D1E2F1G3gfedD1E2F1fedcbB5ba	0	1	Integrin alpha-6	ITGA6	P23229	770	0	1
QLVHSFAEGQDQGSAYANR	N4H5F1S2	Complex	A2B2C1D1E2F1G3gfedD1E2F1fF3fedcbB5ba	0	1	CD276 antigen	CD276	Q5ZPR3	91	0	1
QLVHSFAEGQDQGSAYANR	N4H5F1S2	Complex	A2B2C1D1E2F1G3gfedD1E2F1G3gfedcbB5ba	0	1	CD276 antigen	CD276	Q5ZPR3	91	1	1
QLVLNLTGNTLCAGGASDEK	N4H5F1S1	Hybrid	A2B2C1D1E2eE2F1fF3fedD1E1edcbB5ba	0	1	Podocalyxin	PODXL	O00592	360	1	0
QLVLNLTGNTLCAGGASDEK	N4H5F1S1	Complex	A2B2C1D1E2F1fF3fedD1E2F1fedcbB5ba	0	1	Podocalyxin	PODXL	O00592	360	1	0
QLVLNLTGNTLCAGGASDEK	N4H5F1S1	Complex	A2B2C1D1E2F1G3gfedD1E2F1fedcbB5ba	0	1	Podocalyxin	PODXL	O00592	360	0	1
QLVLNLTGNTLCAGGASDEK	N4H5F1S2	Complex	A2B2C1D1E2F1G3gfedD1E2F1fF3fedcbB5ba	0	1	Podocalyxin	PODXL	O00592	360	0	1
QLVLNLTGNTLCAGGASDEK	N4H5F1S2	Complex	A2B2C1D1E2F1G3gfedD1E2F1G3gfedcbB5ba	0	1	Podocalyxin	PODXL	O00592	360	0	1
QMDPTDFVNSSETR	N2H10	High mannose	A2B2C1D1E1F1G1gfedD1E1F1feE1F1fedcba	0	0	CLIP-associating protein 1	CLASP1	Q7Z460	1016	0	1
QNANTTGRR	N4H5S2	Complex	A2B2C1D1E2F1G3gfedD1E2F1G3gfedcba	0	0	Probable G-protein coupled receptor 85	GPR85	P60893	264	1	0
QNKTTR	N5H6S3	Complex	A2B2C1D1E2F1G3gfedD1E2F1G3gfeE2F1G3gfedcba	0	0	Voltage-dependent N-type calcium channel subunit alpha-1B	CACNA1B	Q00975	1867	1	0
QNLTVK	N7H8S4S_dH2O1	Complex	A2B2C1D1E2F1G3gfeE2F1G3gfedD1E2F1G3gfeE2F1G3gfeE2F1G6gfedcba	0	0	Titin	TTN	Q8WZ42	2322	0	1
QNNGAFNETLFR	N2H7	High mannose	A2B2C1D1E1F1fedD1E1eE1edcba	0	0	Transferrin receptor protein 1	TFRC	P02786	727	0	1
QNNGAFNETLFR	N2H8	High mannose	A2B2C1D1E1F1fedD1E1eE1F1fedcba	0	0	Transferrin receptor protein 1	TFRC	P02786	727	1	1
QNNGAFNETLFR	N2H9	High mannose	A2B2C1D1E1F1fedD1E1F1feE1F1fedcba	0	0	Transferrin receptor protein 1	TFRC	P02786	727	1	1
QNSSFTEK	N2H9	High mannose	A2B2C1D1E1F1fedD1E1F1feE1F1fedcba	0	0	ATP-binding cassette sub-family A member 2	ABCA2	Q9BZC7	628	1	1
QQMENYPKNNHTASILDR	N2H6	High mannose	A2B2C1D1E1F1fedD1E1edcba	0	0	CD63 antigen	CD63	P08962	130	1	0
QQMENYPKNNHTASILDR	N2H7	High mannose	A2B2C1D1E1F1fedD1E1eE1edcba	0	0	CD63 antigen	CD63	P08962	130	1	0
QQNGTASSR	N5H7	Hybrid	A2B2C1D1E2F1feE2F1feE2F1fedD1E1edcba	0	0	G-patch domain and KOW motifs-containing protein	GPKOW	Q92917	308	1	0
QSNFSR	N2H11	High mannose	A2B2C1D1E1F1G1H1hgfedD1E1F1feE1F1fedcba	0	0	SPATS2-like protein	SPATS2L	Q9NUQ6	386	0	1
QSNFSR	N4H5S1	Complex	A2B2C1D1E2F1G3gfedD1E2F1fedcba	0	0	SPATS2-like protein	SPATS2L	Q9NUQ6	386	0	1
QSNFSR	N4H5S2	Complex	A2B2C1D1E2F1G3gfedD1E2F1G3gfedcba	0	0	SPATS2-like protein	SPATS2L	Q9NUQ6	386	0	1
QTQVGIVQYGENVTHEFNLNK	N4H5F1S1	Complex	A2B2C1D1E2F1G3gfedD1E2F1fedcbB5ba	0	1	Integrin alpha-1	ITGA1	P56199	217	1	1
QTQVGIVQYGENVTHEFNLNK	N4H5F1S2	Complex	A2B2C1D1E2F1G3gfedD1E2F1G3gfedcbB5ba	0	1	Integrin alpha-1	ITGA1	P56199	217	1	1
QTQVGIVQYGENVTHEFNLNK	N5H6F1S3	Complex	A2B2C1D1E2F1G3gfedD1E2F1G3gfeE2F1G3gfedcbB5ba	0	1	Integrin alpha-1	ITGA1	P56199	217	1	0
QVALQTFGNQTTIIPAGGAGYK	N3H3F1	Complex	A2B2C1D1E2edD1dcbB5ba	0	1	Inositol monophosphatase 3	IMPAD1	Q9NX62	259	0	1
QVALQTFGNQTTIIPAGGAGYK	N7H7	Complex	A2B2C1D1E2F1feE2F1fedD1E2F1feE2F1feE2edcba	0	0	Inositol monophosphatase 3	IMPAD1	Q9NX62	259	0	1
QVALQTFGNQTTIIPAGGAGYK	N6H7F2	Complex	A2B2C1D1E2F1fF5feE2F1fedD1E2F1feE2F1fedcbB5ba	0	1	Inositol monophosphatase 3	IMPAD1	Q9NX62	259	1	0
QVALQTFGNQTTIIPAGGAGYK	N5H5F1S2	Complex	A2B2C1D1E2F1G3gfedD1E2eE2F1fF3fedcbB5ba	0	1	Inositol monophosphatase 3	IMPAD1	Q9NX62	259	0	1
QVALQTFGNQTTIIPAGGAGYK	N5H5F1S2	Complex	A2B2C1D1E2F1G3gfedD1E2eE2F1G3gfedcbB5ba	0	1	Inositol monophosphatase 3	IMPAD1	Q9NX62	259	0	1
QVALQTFGNQTTIIPAGGAGYK	N4H5F1S2	Complex	A2B2C1D1E2F1G3gfedD1E2F1G3gfedcbB5ba	0	1	Inositol monophosphatase 3	IMPAD1	Q9NX62	259	0	1
RDNASGDAAK	N4H5S1	Complex	A2B2C1D1E2F1G3gfedD1E2F1fedcba	0	0	Egl nine homolog 1	EGLN1	Q9GZT9	102	1	0
RFVNDTLR	N2H8	High mannose	A2B2C1D1E1F1fedD1E1eE1F1fedcba	0	0	Spliceosome-associated protein CWC15 homolog	CWC15	Q9P013	212	1	0
RGAAGGNLSSR	N2H7	High mannose	A2B2C1D1E1F1fedD1E1eE1edcba	0	0	Paired amphipathic helix protein Sin3b	SIN3B	O75182	925	1	0
RNNSSLMVPK	N4H5F1S2	Complex	A2B2C1D1E2F1G3gfedD1E2F1G3gfedcbB5ba	0	1	ATP-sensitive inward rectifier potassium channel 8	KCNJ8	Q15842	401	1	0
RNQSLSLLYK	N2H8	High mannose	A2B2C1D1E1F1fedD1E1eE1F1fedcba	0	0	Amyloid-like protein 2	APLP2	Q06481	541	1	1
RNQSLSLLYK	N2H9	High mannose	A2B2C1D1E1F1fedD1E1F1feE1F1fedcba	0	0	Amyloid-like protein 2	APLP2	Q06481	541	1	1
RNQSLSLLYK	N4H5F1S1	Complex	A2B2C1D1E2F1G3gfedD1E2F1fedcbB5ba	0	1	Amyloid-like protein 2	APLP2	Q06481	541	1	0
RNVSAPESR	N5H8	Hybrid	A2B2C1D1E2F1feE2F1feE2F1fedD1E1eE1edcba	0	0	39S ribosomal protein L44, mitochondrial	MRPL44	Q9H9J2	249	0	1
RNWSNAGK	N2H12	High mannose	A2B2C1D1E1F1G1H1I1ihgfedD1E1F1feE1F1fedcba	0	0	Protein FAM217A	FAM217A	Q8IXS0	370	1	0
RNWTITR	N2H8	High mannose	A2B2C1D1E1F1fedD1E1eE1F1fedcba	0	0	Cadherin-2	CDH2	P19022	651	1	1
RPNQSQPLPPSSLQR	N2H8	High mannose	A2B2C1D1E1F1fedD1E1eE1F1fedcba	0	0	Nicastrin	NCSTN	Q92542	417	0	1
RPPLAELAALNLSGSR	N2H7	High mannose	A2B2C1D1E1F1fedD1E1eE1edcba	0	0	Trophoblast glycoprotein	TPBG	Q13641	124	1	1
RPPLAELAALNLSGSR	N2H8	High mannose	A2B2C1D1E1F1fedD1E1eE1F1fedcba	0	0	Trophoblast glycoprotein	TPBG	Q13641	124	1	1
SAAATNLSALYYMGK	N3H5F1S1	Hybrid	A2B2C1D1E2F1G3gfedD1E1edcbB5ba	0	1	Intraflagellar transport protein 88 homolog	IFT88	Q13099	464	1	0
SAEFFNYTVR	N2H6	High mannose	A2B2C1D1E1F1fedD1E1edcba	0	0	Procollagen-lysine,2-oxoglutarate 5-dioxygenase 3	PLOD3	O60568	63	1	1
SAEFFNYTVR	N2H7	High mannose	A2B2C1D1E1F1fedD1E1eE1edcba	0	0	Procollagen-lysine,2-oxoglutarate 5-dioxygenase 3	PLOD3	O60568	63	1	1
SAEFFNYTVR	N2H8	High mannose	A2B2C1D1E1F1fedD1E1eE1F1fedcba	0	0	Procollagen-lysine,2-oxoglutarate 5-dioxygenase 3	PLOD3	O60568	63	1	1
SAEFFNYTVR	N2H9	High mannose	A2B2C1D1E1F1fedD1E1F1feE1F1fedcba	0	0	Procollagen-lysine,2-oxoglutarate 5-dioxygenase 3	PLOD3	O60568	63	1	1
SAEGTFFINK	N2H5	High mannose	A2B2C1D1E1F1fedD1dcba	0	0	Beta-hexosaminidase subunit alpha	HEXA	P06865	157	0	1
SAEGTFFINK	N2H7	High mannose	A2B2C1D1E1F1fedD1E1eE1edcba	0	0	Beta-hexosaminidase subunit alpha	HEXA	P06865	157	0	1
SAEGTFFINK	N2H8	High mannose	A2B2C1D1E1F1fedD1E1eE1F1fedcba	0	0	Beta-hexosaminidase subunit alpha	HEXA	P06865	157	1	1
SAEGTFFINK	N2H9	High mannose	A2B2C1D1E1F1fedD1E1F1feE1F1fedcba	0	0	Beta-hexosaminidase subunit alpha	HEXA	P06865	157	1	1
SAEGTFFINK	N2H10	High mannose	A2B2C1D1E1F1G1gfedD1E1F1feE1F1fedcba	0	0	Beta-hexosaminidase subunit alpha	HEXA	P06865	157	1	0
SAEGTFFINK	N4H5	Hybrid	A2B2C1D1E2eE2edD1E1eE1edcba	0	0	Beta-hexosaminidase subunit alpha	HEXA	P06865	157	0	1
SAEGTFFINK	N4H7	Hybrid	A2B2C1D1E2eE2edD1E1F1feE1F1fedcba	0	0	Beta-hexosaminidase subunit alpha	HEXA	P06865	157	0	1
SAEGTFFINK	N5H6	Hybrid	A2B2C1D1E2eE2eE2edD1E1eE1F1fedcba	0	0	Beta-hexosaminidase subunit alpha	HEXA	P06865	157	0	1
SANSTLAQALHWTR	N2H8	High mannose	A2B2C1D1E1F1fedD1E1eE1F1fedcba	0	0	Lipase maturation factor 2	LMF2	Q9BU23	616	1	1
SCHTGINR	N2H7	High mannose	A2B2C1D1E1F1fedD1E1eE1edcba	0	0	Melanotransferrin	MELTF	P08582	135	0	1
SCHTGINR	N2H8	High mannose	A2B2C1D1E1F1fedD1E1eE1F1fedcba	0	0	Melanotransferrin	MELTF	P08582	135	0	1
SCHTGINR	N2H9	High mannose	A2B2C1D1E1F1fedD1E1F1feE1F1fedcba	0	0	Melanotransferrin	MELTF	P08582	135	0	1
SCVAVTSAQPQNMSR	N2H6	High mannose	A2B2C1D1E1F1fedD1E1edcba	0	0	Plexin-B2	PLXNB2	O15031	528	1	1
SCVAVTSAQPQNMSR	N2H8	High mannose	A2B2C1D1E1F1fedD1E1eE1F1fedcba	0	0	Plexin-B2	PLXNB2	O15031	528	0	1
SCVAVTSAQPQNMSR	N2H9	High mannose	A2B2C1D1E1F1fedD1E1F1feE1F1fedcba	0	0	Plexin-B2	PLXNB2	O15031	528	0	1
SCVAVTSAQPQNMSR	N3H6S1	Hybrid	A2B2C1D1E2F1G3gfedD1E1eE1edcba	0	0	Plexin-B2	PLXNB2	O15031	528	0	1
SCVAVTSAQPQNMSR	N4H5S2	Complex	A2B2C1D1E2F1G3gfedD1E2F1fF3fedcba	0	0	Plexin-B2	PLXNB2	O15031	528	0	1
SCVAVTSAQPQNMSR	N4H5S2	Complex	A2B2C1D1E2F1G3gfedD1E2F1G3gfedcba	0	0	Plexin-B2	PLXNB2	O15031	528	0	1
SDAVSHTGNYTCEVTELTR	N2H7	High mannose	A2B2C1D1E1F1fedD1E1eE1edcba	0	0	Leukocyte surface antigen CD47	CD47	Q08722	111	1	1
SDAVSHTGNYTCEVTELTR	N3H5F1	Hybrid	A2B2C1D1E2F1fedD1E1edcbB5ba	0	1	Leukocyte surface antigen CD47	CD47	Q08722	111	1	1
SEASEGNITVTCR	N2H8	High mannose	A2B2C1D1E1F1fedD1E1eE1F1fedcba	0	0	MHC class I polypeptide-related sequence A	MICA	Q29983	220	0	1
SEASEGNITVTCR	N5H8S1	Hybrid	A2B2C1D1E2F1feE2F1feE2F1G3gfedD1E1eE1edcba	0	0	MHC class I polypeptide-related sequence A	MICA	Q29983	220	0	1
SEASEGNITVTCR	N4H5F1S1	Complex	A2B2C1D1E2F1G3gfedD1E2F1fedcbB5ba	0	1	MHC class I polypeptide-related sequence A	MICA	Q29983	220	0	1
SEDIKNVSR	N2H8	High mannose	A2B2C1D1E1F1fedD1E1eE1F1fedcba	0	0	Disintegrin and metalloproteinase domain-containing protein 17	ADAM17	P78536	174	0	1
SELVNETR	N2H3	Paucimannose	A2B2C1D1dD1dcba	0	0	Sushi domain-containing protein 2	SUSD2	Q9UGT4	162	0	1
SELVNETR	N2H6	High mannose	A2B2C1D1E1F1fedD1E1edcba	0	0	Sushi domain-containing protein 2	SUSD2	Q9UGT4	162	0	1
SELVNETR	N2H7	High mannose	A2B2C1D1E1F1fedD1E1eE1edcba	0	0	Sushi domain-containing protein 2	SUSD2	Q9UGT4	162	0	1
SELVNETR	N3H6	Hybrid	A2B2C1D1E2edD1E1eE1F1fedcba	0	0	Sushi domain-containing protein 2	SUSD2	Q9UGT4	162	0	1
SENASLVLSSSNQK	N2H4	High mannose	A2B2C1D1E1edD1dcba	0	0	Integrin alpha-1	ITGA1	P56199	1113	0	1
SENASLVLSSSNQK	N2H7	High mannose	A2B2C1D1E1F1fedD1E1eE1edcba	0	0	Integrin alpha-1	ITGA1	P56199	1113	1	1
SENASLVLSSSNQK	N2H8	High mannose	A2B2C1D1E1F1fedD1E1eE1F1fedcba	0	0	Integrin alpha-1	ITGA1	P56199	1113	1	1
SENASLVLSSSNQK	N2H9	High mannose	A2B2C1D1E1F1fedD1E1F1feE1F1fedcba	0	0	Integrin alpha-1	ITGA1	P56199	1113	1	1
SENASLVLSSSNQK	N4H5S2	Complex	A2B2C1D1E2F1G3gfedD1E2F1G3gfedcba	0	0	Integrin alpha-1	ITGA1	P56199	1113	1	1
SEQLVNFTGK	N2H7	High mannose	A2B2C1D1E1F1fedD1E1eE1edcba	0	0	Transmembrane protein 106C	TMEM106C	Q9BVX2	186	1	0
SFDDHFQHLLNDSER	N2H7	High mannose	A2B2C1D1E1F1fedD1E1eE1edcba	0	0	Glypican-1	GPC1	P35052	116	1	0
SFGGWNTSGCVAHR	N2H7	High mannose	A2B2C1D1E1F1fedD1E1eE1edcba	0	0	Adhesion G-protein coupled receptor G6	ADGRG6	Q86SQ4	818	1	0
SFGGWNTSGCVAHR	N2H8	High mannose	A2B2C1D1E1F1fedD1E1eE1F1fedcba	0	0	Adhesion G-protein coupled receptor G6	ADGRG6	Q86SQ4	818	1	0
SFNTSESK	N2H6	High mannose	A2B2C1D1E1F1fedD1E1edcba	0	0	Ribosomal protein S6 kinase delta-1	RPS6KC1	Q96S38	646	0	1
SFNTSESK	N2H8	High mannose	A2B2C1D1E1F1fedD1E1eE1F1fedcba	0	0	Ribosomal protein S6 kinase delta-1	RPS6KC1	Q96S38	646	0	1
SGAWGAQEAEMKVLESPENK	N2H5	High mannose	A2B2C1D1E1F1fedD1dcba	0	0	EH domain-binding protein 1-like protein 1	EHBP1L1	Q8N3D4	967	0	1
SGDASINVTNLQLSDIGTYQCK	N4H5S2	Complex	A2B2C1D1E2F1G3gfedD1E2F1G3gfedcba	0	0	Coxsackievirus and adenovirus receptor	CXADR	P78310	106	1	0
SHGCTAEGLCCHSECLGNCSQPDDPTK	N2H8	High mannose	A2B2C1D1E1F1fedD1E1eE1F1fedcba	0	0	Insulin receptor	INSR	P06213	242	1	1
SHYVAQTGILWLLMNNCFLNLSPR	N2H4	High mannose	A2B2C1D1E1edD1dcba	0	0	G antigen 1	GAGE1	Q13065	133	0	1
SIFDPPVFPVCMLGNR	N2H8	High mannose	A2B2C1D1E1F1fedD1E1eE1F1fedcba	0	0	Solute carrier family 12 member 4	SLC12A4	Q9UP95	312	0	1
SINVTGQGFSLIQR	N2H7	High mannose	A2B2C1D1E1F1fedD1E1eE1edcba	0	0	Plexin-B2	PLXNB2	O15031	1002	0	1
SINVTGQGFSLIQR	N2H8	High mannose	A2B2C1D1E1F1fedD1E1eE1F1fedcba	0	0	Plexin-B2	PLXNB2	O15031	1002	1	1
SINVTGQGFSLIQR	N2H9	High mannose	A2B2C1D1E1F1fedD1E1F1feE1F1fedcba	0	0	Plexin-B2	PLXNB2	O15031	1002	1	1
SINYSMLGK	N6H6S2	Hybrid	A2B2C1D1E2F2feE2F1G3gfeE2F1G3gfedD1E1edcba	0	0	Mediator of RNA polymerase II transcription subunit 12-like protein	MED12L	Q86YW9	992	0	1
SLDAYPILNQAQALENHTEVQFQK	N2H8	High mannose	A2B2C1D1E1F1fedD1E1eE1F1fedcba	0	0	Integrin alpha-3	ITGA3	P26006	605	1	1
SLEEIGIQNYSTTSSCQAR	N4H5F1S2	Complex	A2B2C1D1E2F1G3gfedD1E2F1G3gfedcbB5ba	0	1	Podocalyxin-like protein 2	PODXL2	Q9NZ53	480	0	1
SLSNSTAR	N2H2	Paucimannose	A2B2C1D1dcba	0	0	Serpin H1	SERPINH1	P50454	120	0	1
SLSNSTAR	N2H3	Paucimannose	A2B2C1D1dD1dcba	0	0	Serpin H1	SERPINH1	P50454	120	0	1
SLSNSTAR	N2H4	High mannose	A2B2C1D1E1edD1dcba	0	0	Serpin H1	SERPINH1	P50454	120	1	1
SLSNSTAR	N2H5	High mannose	A2B2C1D1E1F1fedD1dcba	0	0	Serpin H1	SERPINH1	P50454	120	1	1
SLSNSTAR	N2H6	High mannose	A2B2C1D1E1F1fedD1E1edcba	0	0	Serpin H1	SERPINH1	P50454	120	1	1
SLSNSTAR	N2H7	High mannose	A2B2C1D1E1F1fedD1E1eE1edcba	0	0	Serpin H1	SERPINH1	P50454	120	1	1
SLSNSTAR	N2H8	High mannose	A2B2C1D1E1F1fedD1E1eE1F1fedcba	0	0	Serpin H1	SERPINH1	P50454	120	1	1
SLSNSTAR	N2H9	High mannose	A2B2C1D1E1F1fedD1E1F1feE1F1fedcba	0	0	Serpin H1	SERPINH1	P50454	120	1	1
SLTQGSLIVGDLAPVNGTSQGK	N4H5F1S1	Complex	A2B2C1D1E2F1G3gfedD1E2F1fedcbB5ba	0	1	Basement membrane-specific heparan sulfate proteoglycan core protein	HSPG2	P98160	3780	0	1
SLVNQSVQDGEEQVRR	N2H6	High mannose	A2B2C1D1E1F1fedD1E1edcba	0	0	Stereocilin	STRC	Q7RTU9	916	1	0
SLVTQYLNATGNR	N2H8	High mannose	A2B2C1D1E1F1fedD1E1eE1F1fedcba	0	0	4F2 cell-surface antigen heavy chain	SLC3A2	P08195	424	1	1
SLVTQYLNATGNR	N2H10	High mannose	A2B2C1D1E1F1G1gfedD1E1F1feE1F1fedcba	0	0	4F2 cell-surface antigen heavy chain	SLC3A2	P08195	424	1	1
SLVTQYLNATGNR	N6H3	Complex	A2B2C1D1E2edD1E2eE2eE2edcba	0	0	4F2 cell-surface antigen heavy chain	SLC3A2	P08195	424	0	1
SLVTQYLNATGNR	N4H5F1	Complex	A2B2C1D1E2F1fedD1E2F1fedcbB5ba	0	1	4F2 cell-surface antigen heavy chain	SLC3A2	P08195	424	1	1
SLVTQYLNATGNR	N5H9S2	Hybrid	A2B2C1D1E2F1feE2F1G3gfeE2F1G3gfedD1E1eE1F1fedcba	0	0	4F2 cell-surface antigen heavy chain	SLC3A2	P08195	424	1	0
SLVTQYLNATGNR	N4H5F1S1	Complex	A2B2C1D1E2F1fF5fedD1E2F1fF5fedcbB5ba;A2B2C1D1E2F1G3gfedD1E2F1fedcbB5ba	0	1	4F2 cell-surface antigen heavy chain	SLC3A2	P08195	424	1	0
SLVTQYLNATGNR	N3H5F1S1	Hybrid	A2B2C1D1E2F1G3gfedD1E1edcbB5ba	0	1	4F2 cell-surface antigen heavy chain	SLC3A2	P08195	424	1	0
SLVTQYLNATGNR	N4H5F1S1	Complex	A2B2C1D1E2F1G3gfedD1E2F1fedcbB5ba	0	1	4F2 cell-surface antigen heavy chain	SLC3A2	P08195	424	1	1
SLVTQYLNATGNR	N5H6F1S1	Complex	A2B2C1D1E2F1G3gfedD1E2F1feE2F1fedcbB5ba	0	1	4F2 cell-surface antigen heavy chain	SLC3A2	P08195	424	0	1
SLVTQYLNATGNR	N5H6F1S2	Complex	A2B2C1D1E2F1G3gfedD1E2F1feE2F1G3gfedcbB5ba	0	1	4F2 cell-surface antigen heavy chain	SLC3A2	P08195	424	1	1
SLVTQYLNATGNR	N4H5F1S2	Complex	A2B2C1D1E2F1G3gfedD1E2F1G3gfedcbB5ba	0	1	4F2 cell-surface antigen heavy chain	SLC3A2	P08195	424	1	1
SLVTQYLNATGNR	N5H6F1S3	Complex	A2B2C1D1E2F1G3gfedD1E2F1G3gfeE2F1G3gfedcbB5ba	0	1	4F2 cell-surface antigen heavy chain	SLC3A2	P08195	424	0	1
SLVTQYLNATGNR	N5H6F1S2	Hybrid	A2B2C1D1E2F1G3gfeE2F1fF3fedD2dD1E1edcbB5ba	1	1	4F2 cell-surface antigen heavy chain	SLC3A2	P08195	424	0	1
SLVTQYLNATGNR	N5H6F1S2	Hybrid	A2B2C1D1E2F1G3gfeE2F1G3gfedD2dD1E1edcbB5ba	1	1	4F2 cell-surface antigen heavy chain	SLC3A2	P08195	424	0	1
SLVTQYLNATGNR	N8H9F1S2	Complex	A2B2C1D1E2F1G3gfeE2F1G3gfeE2F1fedD1E2F1feE2F1feE2F1fedcbB5ba	0	1	4F2 cell-surface antigen heavy chain	SLC3A2	P08195	424	1	0
SMRSMNGSR	N2H6	High mannose	A2B2C1D1E1F1fedD1E1edcba	0	0	EVI5-like protein	EVI5L	Q96CN4	59	0	1
SNDSGNGEHK	N2H7	High mannose	A2B2C1D1E1F1fedD1E1eE1edcba	0	0	Basic immunoglobulin-like variable motif-containing protein	BIVM	Q86UB2	11	0	1
SNNSYLR	N4H5	Hybrid	A2B2C1D1E2eE2edD1E1eE1edcba	0	0	DNA annealing helicase and endonuclease ZRANB3	ZRANB3	Q5FWF4	949	1	0
SNSSGSTGGGDMQPSLR	N4H5S1	Hybrid	A2B2C1D1E2F1G3gfedD2dD1E1edcba	1	0	Ankyrin repeat domain-containing protein 50	ANKRD50	Q9ULJ7	1136	0	1
SPNGTSRR	N2H6	High mannose	A2B2C1D1E1F1fedD1E1edcba	0	0	Nucleoporin p54	NUP54	Q7Z3B4	250	1	0
SQDLMINSSQFSK	N2H5	High mannose	A2B2C1D1E1F1fedD1dcba	0	0	Zinc finger protein 224	ZNF224	Q9NZL3	120	1	0
SQNDKFNVSLTVK	N2H7	High mannose	A2B2C1D1E1F1fedD1E1eE1edcba	0	0	Integrin alpha-1	ITGA1	P56199	840	1	1
SQNDKFNVSLTVK	N2H8	High mannose	A2B2C1D1E1F1fedD1E1eE1F1fedcba	0	0	Integrin alpha-1	ITGA1	P56199	840	1	1
SQNHSRSPSEER	N5H6S4	Complex	A2B2C1D1E2F1G3gfF3fedD1E2F1G3gfeE2F1G3gfedcba	0	0	Nuclear speckle splicing regulatory protein 1	NSRP1	Q9H0G5	287	1	0
SSCGKENTSDPSLVIAFGR	N2H3F1	Paucimannose	A2B2C1D1dD1dcbB5ba	0	1	Lysosome-associated membrane glycoprotein 1	LAMP1	P11279	84	1	1
SSCGKENTSDPSLVIAFGR	N3H4F1S1	Complex	A2B2C1D1E2F1G3gfedD1dcbB5ba	0	1	Lysosome-associated membrane glycoprotein 1	LAMP1	P11279	84	1	1
SSCGKENTSDPSLVIAFGR	N4H5F1S1	Complex	A2B2C1D1E2F1G3gfedD1E2F1fedcbB5ba	0	1	Lysosome-associated membrane glycoprotein 1	LAMP1	P11279	84	1	1
SSCGKENTSDPSLVIAFGR	N5H6F1S2	Complex	A2B2C1D1E2F1G3gfedD1E2F1feE2F1G3gfedcbB5ba	0	1	Lysosome-associated membrane glycoprotein 1	LAMP1	P11279	84	1	0
SSCGKENTSDPSLVIAFGR	N4H5F1S2	Complex	A2B2C1D1E2F1G3gfedD1E2F1G3gfedcbB5ba	0	1	Lysosome-associated membrane glycoprotein 1	LAMP1	P11279	84	1	1
SSCGKENTSDPSLVIAFGR	N5H6F1S3	Complex	A2B2C1D1E2F1G3gfedD1E2F1G3gfeE2F1fF3fedcbB5ba	0	1	Lysosome-associated membrane glycoprotein 1	LAMP1	P11279	84	1	0
SSCGKENTSDPSLVIAFGR	N5H6F1S3	Complex	A2B2C1D1E2F1G3gfedD1E2F1G3gfeE2F1G3gfedcbB5ba	0	1	Lysosome-associated membrane glycoprotein 1	LAMP1	P11279	84	1	1
SSGHRNDTAR	N3H4	Hybrid	A2B2C1D1E2edD1E1edcba	0	0	Zona pellucida sperm-binding protein 1	ZP1	P60852	561	0	1
SSISALNSSQLEPVVR	N3H5	Hybrid	A2B2C1D1E1F1fedD2dD1dcba	1	0	Dedicator of cytokinesis protein 7	DOCK7	Q96N67	778	1	0
SSLSHAMVIDSRNSSILPR	N4H5F1S1	Hybrid	A2B2C1D1E2F5feE2F1G3gfedD1E1edcba	0	0	Sorting and assembly machinery component 50 homolog	SAMM50	Q9Y512	268	0	1
SSNLTK	N2H7	High mannose	A2B2C1D1E1F1fedD1E1eE1edcba	0	0	Zinc finger protein 431	ZNF431	Q8TF32	498	1	0
SVDVLNTTPR	N2H8	High mannose	A2B2C1D1E1F1fedD1E1eE1F1fedcba	0	0	Protein spire homolog 2	SPIRE2	Q8WWL2	691	0	1
SVEGGAEINTSR	N2H3	Paucimannose	A2B2C1D1dD1dcba	0	0	G-protein coupled receptor 98	GPR98	Q8WXG9	246	1	0
SVFANSSTSSPALGSR	N2H8	High mannose	A2B2C1D1E1F1fedD1E1eE1F1fedcba	0	0	Uncharacterized protein C10orf88	C10orf88	Q9H8K7	172	0	1
SWEAFSNLSYYTR	N2H8	High mannose	A2B2C1D1E1F1fedD1E1eE1F1fedcba	0	0	Prostaglandin G/H synthase 2	PTGS2	P35354	130	1	0
SWVQGNLTACGR	N2H9	High mannose	A2B2C1D1E1F1fedD1E1F1feE1F1fedcba	0	0	Torsin-2A	TOR2A	Q5JU69	149	0	1
SYFSSLNLTIR	N2H8	High mannose	A2B2C1D1E1F1fedD1E1eE1F1fedcba	0	0	Integrin alpha-1	ITGA1	P56199	1102	1	1
SYTLNR	N4H5S2	Complex	A2B2C1D1E2F1G3gfedD1E2F1G3gfedcba	0	0	Ankyrin-3	ANK3	Q12955	926	0	1
TAADTTGLQPILNQFTPANISR	N2H8	High mannose	A2B2C1D1E1F1fedD1E1eE1F1fedcba	0	0	Integrin alpha-V	ITGAV	P06756	615	0	1
TAADTTGLQPILNQFTPANISR	N2H9	High mannose	A2B2C1D1E1F1fedD1E1F1feE1F1fedcba	0	0	Integrin alpha-V	ITGAV	P06756	615	1	1
TALFPDLLAQGNASLR	N2H6	High mannose	A2B2C1D1E1F1fedD1E1edcba	0	0	CD276 antigen	CD276	Q5ZPR3	104	1	0
TALFPDLLAQGNASLR	N2H7	High mannose	A2B2C1D1E1F1fedD1E1eE1edcba	0	0	CD276 antigen	CD276	Q5ZPR3	104	1	1
TALFPDLLAQGNASLR	N3H6S1	Hybrid	A2B2C1D1E2F1fF3fedD1E1eE1edcba	0	0	CD276 antigen	CD276	Q5ZPR3	104	0	1
TALFPDLLAQGNASLR	N3H5S1	Hybrid	A2B2C1D1E2F1G3gfedD1E1edcba	0	0	CD276 antigen	CD276	Q5ZPR3	104	1	1
TALFPDLLAQGNASLR	N3H6S1	Hybrid	A2B2C1D1E2F1G3gfedD1E1eE1edcba	0	0	CD276 antigen	CD276	Q5ZPR3	104	0	1
TALFPDLLAQGNASLR	N4H5S1	Complex	A2B2C1D1E2F1G3gfedD1E2F1fedcba	0	0	CD276 antigen	CD276	Q5ZPR3	104	1	0
TALSMGLNGTMGPR	N2H6	High mannose	A2B2C1D1E1F1fedD1E1edcba	0	0	Ataxin-7-like protein 2	ATXN7L2	Q5T6C5	614	0	1
TALWVATDHNMDNTSTVLR	N2H5	High mannose	A2B2C1D1E1F1fedD1dcba	0	0	Procollagen galactosyltransferase 1	COLGALT1	Q8NBJ5	96	0	1
TALWVATDHNMDNTSTVLR	N2H6	High mannose	A2B2C1D1E1F1fedD1E1edcba	0	0	Procollagen galactosyltransferase 1	COLGALT1	Q8NBJ5	96	0	1
TALWVATDHNMDNTSTVLR	N2H7	High mannose	A2B2C1D1E1F1fedD1E1eE1edcba	0	0	Procollagen galactosyltransferase 1	COLGALT1	Q8NBJ5	96	1	1
TALWVATDHNMDNTSTVLR	N2H8	High mannose	A2B2C1D1E1F1fedD1E1eE1F1fedcba	0	0	Procollagen galactosyltransferase 1	COLGALT1	Q8NBJ5	96	1	1
TALWVATDHNMDNTSTVLR	N2H9	High mannose	A2B2C1D1E1F1fedD1E1F1feE1F1fedcba	0	0	Procollagen galactosyltransferase 1	COLGALT1	Q8NBJ5	96	1	1
TANDTSTEAYNLLLR	N2H6	High mannose	A2B2C1D1E1F1fedD1E1edcba	0	0	Laminin subunit gamma-1	LAMC1	P11047	1205	1	1
TANDTSTEAYNLLLR	N2H7	High mannose	A2B2C1D1E1F1fedD1E1eE1edcba	0	0	Laminin subunit gamma-1	LAMC1	P11047	1205	1	1
TANDTSTEAYNLLLR	N2H8	High mannose	A2B2C1D1E1F1fedD1E1eE1F1fedcba	0	0	Laminin subunit gamma-1	LAMC1	P11047	1205	1	1
TANLTGHAEK	N4H5S2	Complex	A2B2C1D1E2F1G3gfedD1E2F1G3gfedcba	0	0	Ribosomal protein S6 kinase alpha-5	RPS6KA5	O75582	36	0	1
TASCSNVTCWLK	N4H5F1S1	Complex	A2B2C1D1E2F1G3gfedD1E2F1fedcbB5ba	0	1	Integrin alpha-2	ITGA2	P17301	1057	0	1
TAVNCSSDFDACLITK	N3H3	Complex	A2B2C1D1E2edD1dcba	0	0	CD59 glycoprotein	CD59	P13987	43	1	0
TAVNCSSDFDACLITK	N4H5F1S1	Hybrid	A2B2C1D1E2eE2F1G3gfedD1E1edcbB5ba	0	1	CD59 glycoprotein	CD59	P13987	43	1	0
TAVNCSSDFDACLITK	N5H7F1	Hybrid	A2B2C1D1E2F1feE2F1feE2F1fedD1E1edcbB5ba	0	1	CD59 glycoprotein	CD59	P13987	43	0	1
TAVNCSSDFDACLITK	N4H6F1S1	Hybrid	A2B2C1D1E2F1feE2F1G3gfedD1E1edcbB5ba	0	1	CD59 glycoprotein	CD59	P13987	43	1	0
TAVNCSSDFDACLITK	N3H4F1S1	Complex	A2B2C1D1E2F1G3gfedD1dcbB5ba	0	1	CD59 glycoprotein	CD59	P13987	43	0	1
TAVNCSSDFDACLITK	N3H5F1S1	Hybrid	A2B2C1D1E2F1G3gfedD1E1edcbB5ba	0	1	CD59 glycoprotein	CD59	P13987	43	1	0
TAVNCSSDFDACLITK	N4H5F1S1	Complex	A2B2C1D1E2F1G3gfedD1E2F1fedcbB5ba	0	1	CD59 glycoprotein	CD59	P13987	43	1	1
TAVNCSSDFDACLITK	N5H6F1S2	Complex	A2B2C1D1E2F1G3gfedD1E2F1feE2F1G3gfedcbB5ba	0	1	CD59 glycoprotein	CD59	P13987	43	0	1
TAVNCSSDFDACLITK	N4H5F1S2	Complex	A2B2C1D1E2F1G3gfedD1E2F1fF3fedcbB5ba	0	1	CD59 glycoprotein	CD59	P13987	43	0	1
TAVNCSSDFDACLITK	N4H5F2S1	Complex	A2B2C1D1E2F1G3gfedD1E2F1fF5fedcbB5ba	0	1	CD59 glycoprotein	CD59	P13987	43	1	0
TAVNCSSDFDACLITK	N4H5F1S2	Complex	A2B2C1D1E2F1G3gfedD1E2F1G3gfedcbB5ba	0	1	CD59 glycoprotein	CD59	P13987	43	1	1
TAVNCSSDFDACLITK	N6H7F1S2	Complex	A2B2C1D1E2F1G3gfeE2F1G3gfedD1E2F1feE2F1fedcbB5ba	0	1	CD59 glycoprotein	CD59	P13987	43	0	1
TAVNCSSDFDACLITK	N5H7S3	Hybrid	A2B2C1D1E2F1G3gfeE2F1G3gfeE2F1G3gfedD1E1edcba	0	0	CD59 glycoprotein	CD59	P13987	43	1	0
TAVNCSSDFDACLITK	N4H4F1S1G1	Complex	A2B2C1D1E2F1G3gfF4fedD1E2edcbB5ba	0	1	CD59 glycoprotein	CD59	P13987	43	1	0
TAVNCSSDFDACLITK	N4H5F2S1	Hybrid	A2B2C1D1E2F5feE2F1G3gfedD1E1edcbB5ba	0	1	CD59 glycoprotein	CD59	P13987	43	1	0
TCDWLPKPNMSASCK	N4H5F1S1	Complex	A2B2C1D1E2F1G3gfedD1E2F1fedcbB5ba	0	1	Prosaposin	PSAP	P07602	101	1	1
TCDWLPKPNMSASCK	N5H6F1S2	Complex	A2B2C1D1E2F1G3gfedD1E2F1feE2F1G3gfedcbB5ba	0	1	Prosaposin	PSAP	P07602	101	1	0
TCDWLPKPNMSASCK	N4H5F1S2	Complex	A2B2C1D1E2F1G3gfedD1E2F1G3gfedcbB5ba	0	1	Prosaposin	PSAP	P07602	101	1	1
TCDWLPKPNMSASCK	N5H6F1S3	Complex	A2B2C1D1E2F1G3gfedD1E2F1G3gfeE2F1G3gfedcbB5ba	0	1	Prosaposin	PSAP	P07602	101	1	0
TCDWLPKPNMSASCK	N5H6F1S2	Hybrid	A2B2C1D1E2F1G3gfeE2F1G3gfedD2dD1E1edcbB5ba	1	1	Prosaposin	PSAP	P07602	101	1	0
TCEECLKNVSCLWCNTNK	N2H7	High mannose	A2B2C1D1E1F1fedD1E1eE1edcba	0	0	Pituitary tumor-transforming gene 1 protein-interacting protein	PTTG1IP	P53801	54	1	1
TCEECLKNVSCLWCNTNK	N2H8	High mannose	A2B2C1D1E1F1fedD1E1eE1F1fedcba	0	0	Pituitary tumor-transforming gene 1 protein-interacting protein	PTTG1IP	P53801	54	1	1
TCPAGVMGENNTLVWK	N5H7F1	Hybrid	A2B2C1D1E2F1feE2F1feE2F1fedD1E1edcbB5ba	0	1	Epidermal growth factor receptor	EGFR	P00533	603	0	1
TCPAGVMGENNTLVWK	N4H5F1S1	Complex	A2B2C1D1E2F1G3gfedD1E2F1fedcbB5ba	0	1	Epidermal growth factor receptor	EGFR	P00533	603	1	0
TCPAGVMGENNTLVWK	N4H5F1S2	Complex	A2B2C1D1E2F1G3gfedD1E2F1G3gfedcbB5ba	0	1	Epidermal growth factor receptor	EGFR	P00533	603	1	1
TDDEVVQREEEAIQLDGLNASQIR	N2H5	High mannose	A2B2C1D1E1F1fedD1dcba	0	0	Endoplasmin	HSP90B1	P14625	62	1	1
TDDEVVQREEEAIQLDGLNASQIR	N2H6	High mannose	A2B2C1D1E1F1fedD1E1edcba	0	0	Endoplasmin	HSP90B1	P14625	62	1	1
TDDEVVQREEEAIQLDGLNASQIR	N2H7	High mannose	A2B2C1D1E1F1fedD1E1eE1edcba	0	0	Endoplasmin	HSP90B1	P14625	62	1	0
TDDEVVQREEEAIQLDGLNASQIR	N2H8	High mannose	A2B2C1D1E1F1fedD1E1eE1F1fedcba	0	0	Endoplasmin	HSP90B1	P14625	62	1	1
TEAGAFEYVPDPTFENFTGGVK	N4H5F1S1	Complex	A2B2C1D1E2F1G3gfedD1E2F1fedcbB5ba	0	1	Plexin-B2	PLXNB2	O15031	1099	1	0
TEKEPLSDPVGTCYLSTDNFTR	N3H5F1S1	Hybrid	A2B2C1D1E2F1G3gfedD1E1edcbB5ba	0	1	Integrin alpha-5	ITGA5	P08648	182	1	0
TEKEPLSDPVGTCYLSTDNFTR	N4H5F1S1	Complex	A2B2C1D1E2F1G3gfedD1E2F1fedcbB5ba	0	1	Integrin alpha-5	ITGA5	P08648	182	1	1
TEKEPLSDPVGTCYLSTDNFTR	N4H5F1S2	Complex	A2B2C1D1E2F1G3gfedD1E2F1G3gfedcbB5ba	0	1	Integrin alpha-5	ITGA5	P08648	182	1	1
TENSSLTK	N2H2	Paucimannose	A2B2C1D1dcba	0	0	Kinectin	KTN1	Q86UP2	772	1	0
TENTTPITSR	N2H8	High mannose	A2B2C1D1E1F1fedD1E1eE1F1fedcba	0	0	Nucleoside diphosphate-linked moiety X motif 6	NUDT6	P53370	259	0	1
TENTTPITSR	N4H5F1S1	Complex	A2B2C1D1E2F1G3gfedD1E2F1fedcbB5ba	0	1	Nucleoside diphosphate-linked moiety X motif 6	NUDT6	P53370	259	0	1
TESPNASRGSSLPR	N2H11	High mannose	A2B2C1D1E1F1G1H1hgfedD1E1F1feE1F1fedcba	0	0	Uncharacterized protein KIAA1109	KIAA1109	Q2LD37	3896	0	1
TFHFAGVASMNITLGVPR	N2H7	High mannose	A2B2C1D1E1F1fedD1E1eE1edcba	0	0	DNA-directed RNA polymerase III subunit RPC1	POLR3A	O14802	1062	0	1
TFKNESENTCQDVDECQQNPR	N4H5F1S2	Complex	A2B2C1D1E2F1G3gfedD1E2F1fF3fedcbB5ba	0	1	Adhesion G protein-coupled receptor E2	ADGRE2	Q9UHX3	111	1	0
TFKNESENTCQDVDECQQNPR	N4H5F1S2	Complex	A2B2C1D1E2F1G3gfedD1E2F1G3gfedcbB5ba	0	1	Adhesion G protein-coupled receptor E2	ADGRE2	Q9UHX3	111	1	1
TGFYGENCSTPEFLTR	N2H9	High mannose	A2B2C1D1E1F1fedD1E1F1feE1F1fedcba	0	0	Prostaglandin G/H synthase 2	PTGS2	P35354	53	1	1
TGPVVEDSGSLLLEYVNGSACTTSDGR	N4H5F1S2	Complex	A2B2C1D1E2F1G3gfedD1E2F1fF3fedcbB5ba	0	1	Cation-independent mannose-6-phosphate receptor	IGF2R	P11717	871	1	0
TGPVVEDSGSLLLEYVNGSACTTSDGR	N4H5F1S2	Complex	A2B2C1D1E2F1G3gfedD1E2F1G3gfedcbB5ba	0	1	Cation-independent mannose-6-phosphate receptor	IGF2R	P11717	871	1	1
TGYTMDNMTGLCR	N3H6	Hybrid	A2B2C1D1E2F1fedD1E1eE1edcba	0	0	Multiple epidermal growth factor-like domains protein 8	MEGF8	Q7Z7M0	2214	0	1
THANGSIK	N2H8	High mannose	A2B2C1D1E1F1fedD1E1eE1F1fedcba	0	0	Prolow-density lipoprotein receptor-related protein 1	LRP1	Q07954	2117	1	0
THANGSIK	N2H9	High mannose	A2B2C1D1E1F1fedD1E1F1feE1F1fedcba	0	0	Prolow-density lipoprotein receptor-related protein 1	LRP1	Q07954	2117	1	1
THNLTDLSPHLR	N2H7	High mannose	A2B2C1D1E1F1fedD1E1eE1edcba	0	0	Neural cell adhesion molecule L1	L1CAM	P32004	979	1	0
THNLTDLSPHLR	N2H8	High mannose	A2B2C1D1E1F1fedD1E1eE1F1fedcba	0	0	Neural cell adhesion molecule L1	L1CAM	P32004	979	1	1
THNLTDLSPHLR	N2H9	High mannose	A2B2C1D1E1F1fedD1E1F1feE1F1fedcba	0	0	Neural cell adhesion molecule L1	L1CAM	P32004	979	1	1
THNLTDLSPHLR	N3H5F1S1	Hybrid	A2B2C1D1E2F1G3gfedD1E1edcbB5ba	0	1	Neural cell adhesion molecule L1	L1CAM	P32004	979	1	1
THNLTDLSPHLR	N3H6S1	Hybrid	A2B2C1D1E2F1G3gfedD1E1eE1edcba	0	0	Neural cell adhesion molecule L1	L1CAM	P32004	979	0	1
THNLTDLSPHLR	N4H5F1S1	Complex	A2B2C1D1E2F1G3gfedD1E2F1fedcbB5ba	0	1	Neural cell adhesion molecule L1	L1CAM	P32004	979	1	0
TILVDNNTWNNTHISR	N2H7	High mannose	A2B2C1D1E1F1fedD1E1eE1edcba	0	0	Dolichyl-diphosphooligosaccharide--protein glycosyltransferase subunit STT3A	STT3A	P46977	544	1	1
TILVDNNTWNNTHISR	N2H8	High mannose	A2B2C1D1E1F1fedD1E1eE1F1fedcba	0	0	Dolichyl-diphosphooligosaccharide--protein glycosyltransferase subunit STT3A	STT3A	P46977	544	1	1
TILVDNNTWNNTHISR	N2H9	High mannose	A2B2C1D1E1F1fedD1E1F1feE1F1fedcba	0	0	Dolichyl-diphosphooligosaccharide--protein glycosyltransferase subunit STT3A	STT3A	P46977	544	1	1
TLAGENQTAFEIEELNR	N2H5	High mannose	A2B2C1D1E1F1fedD1dcba	0	0	Laminin subunit gamma-1	LAMC1	P11047	1223	1	0
TLAGENQTAFEIEELNR	N2H6	High mannose	A2B2C1D1E1F1fedD1E1edcba	0	0	Laminin subunit gamma-1	LAMC1	P11047	1223	0	1
TLAGENQTAFEIEELNR	N2H8	High mannose	A2B2C1D1E1F1fedD1E1eE1F1fedcba	0	0	Laminin subunit gamma-1	LAMC1	P11047	1223	0	1
TLENGVNVTVSQINTVLNGR	N2H8	High mannose	A2B2C1D1E1F1fedD1E1eE1F1fedcba	0	0	Teneurin-4	TENM4	Q6N022	2646	1	1
TLETHSNK	N2H8	High mannose	A2B2C1D1E1F1fedD1E1eE1F1fedcba	0	0	Sortilin-related receptor	SORL1	Q92673	1608	0	1
TLFCNASK	N2H8	High mannose	A2B2C1D1E1F1fedD1E1eE1F1fedcba	0	0	C4b-binding protein beta chain	C4BPB	P20851	64	0	1
TLNSSGLPFGSYTFEK	N2H9	High mannose	A2B2C1D1E1F1fedD1E1F1feE1F1fedcba	0	0	Cell surface hyaluronidase	TMEM2	Q9UHN6	248	1	0
TLNSSGLPFGSYTFEK	N2H10	High mannose	A2B2C1D1E1F1G1gfedD1E1F1feE1F1fedcba	0	0	Cell surface hyaluronidase	TMEM2	Q9UHN6	248	1	0
TLPANRSSPSGASSPR	N3H5S1	Hybrid	A2B2C1D1E2F1G3gfedD1E1edcba	0	0	E3 ubiquitin-protein ligase MYCBP2	MYCBP2	O75592	2792	1	0
TLSPTGNISSAPK	N2H7	High mannose	A2B2C1D1E1F1fedD1E1eE1edcba	0	0	SUN domain-containing protein 1	SUN1	O94901	732	1	0
TLSPTGNISSAPK	N2H8	High mannose	A2B2C1D1E1F1fedD1E1eE1F1fedcba	0	0	SUN domain-containing protein 1	SUN1	O94901	732	0	1
TLSRPSETCNETTK	N2H6	High mannose	A2B2C1D1E1F1fedD1E1edcba	0	0	Peptidyl-prolyl cis-trans isomerase FKBP10	FKBP10	Q96AY3	393	1	1
TLSRPSETCNETTK	N2H7	High mannose	A2B2C1D1E1F1fedD1E1eE1edcba	0	0	Peptidyl-prolyl cis-trans isomerase FKBP10	FKBP10	Q96AY3	393	1	1
TLSRPSETCNETTK	N2H8	High mannose	A2B2C1D1E1F1fedD1E1eE1F1fedcba	0	0	Peptidyl-prolyl cis-trans isomerase FKBP10	FKBP10	Q96AY3	393	1	1
TLSRPSETCNETTK	N2H9	High mannose	A2B2C1D1E1F1fedD1E1F1feE1F1fedcba	0	0	Peptidyl-prolyl cis-trans isomerase FKBP10	FKBP10	Q96AY3	393	0	1
TLSRPSETCNETTK	N3H7	High mannose	A2B2C1D1E1F1fedD2dD1E1eE1edcba	1	0	Peptidyl-prolyl cis-trans isomerase FKBP10	FKBP10	Q96AY3	393	1	0
TLSRPSETCNETTK	N3H8	High Mannose	A2B2C1D1E1F1fedD2dD1E1eE1F1fedcba	1	0	Peptidyl-prolyl cis-trans isomerase FKBP10	FKBP10	Q96AY3	393	1	0
TLSRPSETCNETTK	N2H10	High mannose	A2B2C1D1E1F1G1gfedD1E1F1feE1F1fedcba	0	0	Peptidyl-prolyl cis-trans isomerase FKBP10	FKBP10	Q96AY3	393	1	1
TLSRPSETCNETTK	N3H7	Hybrid	A2B2C1D1E2edD1E1F1feE1F1fedcba	0	0	Peptidyl-prolyl cis-trans isomerase FKBP10	FKBP10	Q96AY3	393	0	1
TLSRPSETCNETTK	N5H3	Complex	A2B2C1D1E2edD1E2eE2edcba	0	0	Peptidyl-prolyl cis-trans isomerase FKBP10	FKBP10	Q96AY3	393	1	0
TLSRPSETCNETTK	N4H4F1	Hybrid	A2B2C1D1E2edD2dD1E1edcbB5ba	1	1	Peptidyl-prolyl cis-trans isomerase FKBP10	FKBP10	Q96AY3	393	0	1
TLSRPSETCNETTK	N4H4	Hybrid	A2B2C1D1E2eE2edD1E1edcba	0	0	Peptidyl-prolyl cis-trans isomerase FKBP10	FKBP10	Q96AY3	393	1	1
TLSRPSETCNETTK	N4H6	Hybrid	A2B2C1D1E2eE2edD1E1eE1F1fedcba	0	0	Peptidyl-prolyl cis-trans isomerase FKBP10	FKBP10	Q96AY3	393	1	0
TLSRPSETCNETTK	N4H7	Hybrid	A2B2C1D1E2eE2edD1E1F1feE1F1fedcba	0	0	Peptidyl-prolyl cis-trans isomerase FKBP10	FKBP10	Q96AY3	393	1	0
TLSRPSETCNETTK	N5H3	Complex	A2B2C1D1E2eE2edD1E2edcba	0	0	Peptidyl-prolyl cis-trans isomerase FKBP10	FKBP10	Q96AY3	393	1	0
TLSRPSETCNETTK	N6H4	Complex	A2B2C1D1E2eE2edD1E2eE2F1fedcba	0	0	Peptidyl-prolyl cis-trans isomerase FKBP10	FKBP10	Q96AY3	393	0	1
TLSRPSETCNETTK	N6H5	Complex	A2B2C1D1E2eE2edD1E2F1feE2F1fedcba	0	0	Peptidyl-prolyl cis-trans isomerase FKBP10	FKBP10	Q96AY3	393	0	1
TLSRPSETCNETTK	N5H4	Hybrid	A2B2C1D1E2eE2eE2edD1E1edcba	0	0	Peptidyl-prolyl cis-trans isomerase FKBP10	FKBP10	Q96AY3	393	0	1
TLSRPSETCNETTK	N5H5	Hybrid	A2B2C1D1E2eE2eE2edD1E1eE1edcba	0	0	Peptidyl-prolyl cis-trans isomerase FKBP10	FKBP10	Q96AY3	393	0	1
TLSRPSETCNETTK	N3H6	Hybrid	A2B2C1D1E2F1fedD1E1eE1edcba	0	0	Peptidyl-prolyl cis-trans isomerase FKBP10	FKBP10	Q96AY3	393	1	1
TLSRPSETCNETTK	N3H8	Hybrid	A2B2C1D1E2F1fedD1E1F1feE1F1fedcba	0	0	Peptidyl-prolyl cis-trans isomerase FKBP10	FKBP10	Q96AY3	393	1	1
TLSRPSETCNETTK	N5H4	Complex	A2B2C1D1E2F1fedD1E2eE2edcba	0	0	Peptidyl-prolyl cis-trans isomerase FKBP10	FKBP10	Q96AY3	393	1	1
TLSRPSETCNETTK	N5H5	Complex	A2B2C1D1E2F1fedD1E2F1feE2edcba	0	0	Peptidyl-prolyl cis-trans isomerase FKBP10	FKBP10	Q96AY3	393	0	1
TLSRPSETCNETTK	N5H4	Complex	A2B2C1D1E2F1fedD2dD1E2edcba	1	0	Peptidyl-prolyl cis-trans isomerase FKBP10	FKBP10	Q96AY3	393	1	1
TLSRPSETCNETTK	N6H4	Complex	A2B2C1D1E2F1fedD2dD1E2eE2edcba	1	0	Peptidyl-prolyl cis-trans isomerase FKBP10	FKBP10	Q96AY3	393	1	0
TLSRPSETCNETTK	N6H5	Complex	A2B2C1D1E2F1fedD2dD1E2eE2F1fedcba	1	0	Peptidyl-prolyl cis-trans isomerase FKBP10	FKBP10	Q96AY3	393	1	1
TLSRPSETCNETTK	N5H5	Complex	A2B2C1D1E2F1fedD2dD1E2F1fedcba	1	0	Peptidyl-prolyl cis-trans isomerase FKBP10	FKBP10	Q96AY3	393	0	1
TLSRPSETCNETTK	N4H7	Hybrid	A2B2C1D1E2F1feE2F1fedD1E1eE1edcba	0	0	Peptidyl-prolyl cis-trans isomerase FKBP10	FKBP10	Q96AY3	393	1	1
TMEQNRSLEK	N2H3	Paucimannose	A2B2C1D1dD1dcba	0	0	Coiled-coil domain-containing protein 125	CCDC125	Q86Z20	172	1	0
TNESVASQDICGEK	N2H9	High mannose	A2B2C1D1E1F1fedD1E1F1feE1F1fedcba	0	0	Zinc finger protein 699	ZNF699	Q32M78	104	0	1
TNFSTKQLTELEK	N2H6	High mannose	A2B2C1D1E1F1fedD1E1edcba	0	0	Homeobox protein Hox-D1	HOXD1	Q9GZZ0	235	0	1
TNITLVCKPGDLESAPVLR	N2H8	High mannose	A2B2C1D1E1F1fedD1E1eE1F1fedcba	0	0	Cation-independent mannose-6-phosphate receptor	IGF2R	P11717	581	1	1
TNMSLGLILTR	N2H9	High mannose	A2B2C1D1E1F1fedD1E1F1feE1F1fedcba	0	0	Integrin alpha-2	ITGA2	P17301	112	1	0
TNSTFVQALVEHVK	N2H3F1	Paucimannose	A2B2C1D1dD1dcbB5ba	0	1	Prosaposin	PSAP	P07602	215	1	1
TNSTFVQALVEHVK	N2H8	High mannose	A2B2C1D1E1F1fedD1E1eE1F1fedcba	0	0	Prosaposin	PSAP	P07602	215	1	1
TNSTFVQALVEHVK	N2H9	High mannose	A2B2C1D1E1F1fedD1E1F1feE1F1fedcba	0	0	Prosaposin	PSAP	P07602	215	0	1
TNSTFVQALVEHVK	N4H5F1S2	Complex	A2B2C1D1E2F1G3gfedD1E2F1G3gfedcbB5ba	0	1	Prosaposin	PSAP	P07602	215	1	0
TNSTFVQALVEHVKEECDR	N2H3F1	Paucimannose	A2B2C1D1dD1dcbB5ba	0	1	Prosaposin	PSAP	P07602	215	1	1
TNSTFVQALVEHVKEECDR	N2H8	High mannose	A2B2C1D1E1F1fedD1E1eE1F1fedcba	0	0	Prosaposin	PSAP	P07602	215	1	1
TNSTFVQALVEHVKEECDR	N2H9	High mannose	A2B2C1D1E1F1fedD1E1F1feE1F1fedcba	0	0	Prosaposin	PSAP	P07602	215	1	1
TNSTFVQALVEHVKEECDR	N3H4F1	Complex	A2B2C1D1E2F1fedD1dcbB5ba	0	1	Prosaposin	PSAP	P07602	215	1	0
TNSTFVQALVEHVKEECDR	N4H5F1S1	Complex	A2B2C1D1E2F1G3gfedD1E2F1fedcbB5ba	0	1	Prosaposin	PSAP	P07602	215	1	0
TNVSGSIR	N3H3	Paucimannose	A2B2C1D1dD2dD1dcba	1	0	Coiled-coil domain-containing protein 126	CCDC126	Q96EE4	134	0	1
TNVSGSIR	N3H5	Hybrid	A2B2C1D1E1F1fedD2dD1dcba	1	0	Coiled-coil domain-containing protein 126	CCDC126	Q96EE4	134	0	1
TNVSGSIR	N3H6	Hybrid	A2B2C1D1E1F1fedD2dD1E1edcba	1	0	Coiled-coil domain-containing protein 126	CCDC126	Q96EE4	134	0	1
TPEFHPNK	N2H8	High mannose	A2B2C1D1E1F1fedD1E1eE1F1fedcba	0	0	JmjC domain-containing protein 8	JMJD8	Q96S16	279	1	0
TPMNSSWLPGSPMPQAQSPEEGQR	N4H4F1	Hybrid	A2B2C1D1E2edD2dD1E1edcbB5ba	1	1	PH and SEC7 domain-containing protein 4	PSD4	Q8NDX1	551	0	1
TPMTNSSIQFLDNAFR	N2H6	High mannose	A2B2C1D1E1F1fedD1E1edcba	0	0	N-acetylglucosamine-6-sulfatase	GNS	P15586	279	1	1
TPMTNSSIQFLDNAFR	N2H7	High mannose	A2B2C1D1E1F1fedD1E1eE1edcba	0	0	N-acetylglucosamine-6-sulfatase	GNS	P15586	279	1	1
TPMTNSSIQFLDNAFR	N2H8	High mannose	A2B2C1D1E1F1fedD1E1eE1F1fedcba	0	0	N-acetylglucosamine-6-sulfatase	GNS	P15586	279	1	1
TPMTNSSIQFLDNAFR	N5H8	Hybrid	A2B2C1D1E2F1feE2F1feE2F1fedD1E1eE1edcba	0	0	N-acetylglucosamine-6-sulfatase	GNS	P15586	279	0	1
TPNSTLPPAGR	N4H3	Complex	A2B2C1D1E2edD1E2edcba	0	0	Phosphoprotein associated with glycosphingolipid-enriched microdomains 1	PAG1	Q9NWQ8	370	1	0
TQDEILFSNSTR	N2H9	High mannose	A2B2C1D1E1F1fedD1E1F1feE1F1fedcba	0	0	CD109 antigen	CD109	Q6YHK3	118	0	1
TQDEILFSNSTR	N3H6	Hybrid	A2B2C1D1E2F1fedD1E1eE1edcba	0	0	CD109 antigen	CD109	Q6YHK3	118	0	1
TQDEILFSNSTR	N3H6S1	Hybrid	A2B2C1D1E2F1G3gfedD1E1eE1edcba	0	0	CD109 antigen	CD109	Q6YHK3	118	0	1
TQDEILFSNSTR	N4H5S1	Complex	A2B2C1D1E2F1G3gfedD1E2F1fedcba	0	0	CD109 antigen	CD109	Q6YHK3	118	0	1
TQDEILFSNSTR	N5H6S2	Complex	A2B2C1D1E2F1G3gfedD1E2F1feE2F1G3gfedcba	0	0	CD109 antigen	CD109	Q6YHK3	118	0	1
TQDEILFSNSTR	N4H5S2	Complex	A2B2C1D1E2F1G3gfedD1E2F1G3gfedcba	0	0	CD109 antigen	CD109	Q6YHK3	118	0	1
TRDNFTK	N2H5	High mannose	A2B2C1D1E1F1fedD1dcba	0	0	G protein-regulated inducer of neurite outgrowth 1	GPRIN1	Q7Z2K8	793	0	1
TRVFDLEQQNR	N4H7	Hybrid	A2B2C1D1E2F1feE2F1fedD1E1eE1edcba	0	0	Nck-associated protein 5	NCKAP5	O14513	249	1	0
TSGNSSPK	N2H7	High mannose	A2B2C1D1E1F1fedD1E1eE1edcba	0	0	Kinesin-like protein KIF24	KIF24	Q5T7B8	565	0	1
TSTPFNK	N2H7	High mannose	A2B2C1D1E1F1fedD1E1eE1edcba	0	0	Uncharacterized protein KIAA1109	KIAA1109	Q2LD37	4387	0	1
TTASTNMNASSSR	N3H6S1S_dH2O1	Hybrid	A2B2C1D1E2F1G6gfF3fedD1E1eE1edcba	0	0	Kinesin-like protein KIF28P	KIF28P	B7ZC32	223	1	0
TTGDLENTTK	N2H4	Hybrid	A2B2C1D1E1edD1dcba	0	0	Apelin receptor	APLNR	P35414	175	0	1
TTLVDNNTWNNSHIALVGK	N2H7	High mannose	A2B2C1D1E1F1fedD1E1eE1edcba	0	0	Dolichyl-diphosphooligosaccharide--protein glycosyltransferase subunit STT3B	STT3B	Q8TCJ2	623	0	1
TTLVDNNTWNNSHIALVGK	N2H8	High mannose	A2B2C1D1E1F1fedD1E1eE1F1fedcba	0	0	Dolichyl-diphosphooligosaccharide--protein glycosyltransferase subunit STT3B	STT3B	Q8TCJ2	623	1	1
TTLVDNNTWNNSHIALVGK	N2H9	High mannose	A2B2C1D1E1F1fedD1E1F1feE1F1fedcba	0	0	Dolichyl-diphosphooligosaccharide--protein glycosyltransferase subunit STT3B	STT3B	Q8TCJ2	623	1	1
TTLVDNNTWNNSHIALVGK	N2H10	High mannose	A2B2C1D1E1F1G1gfedD1E1F1feE1F1fedcba	0	0	Dolichyl-diphosphooligosaccharide--protein glycosyltransferase subunit STT3B	STT3B	Q8TCJ2	623	1	1
TTLVDNNTWNNSHIALVGK	N5H9S1	Hybrid	A2B2C1D1E2eE2F1feE2F1G3gfedD1E1F1feE1F1fedcba	0	0	Dolichyl-diphosphooligosaccharide--protein glycosyltransferase subunit STT3B	STT3B	Q8TCJ2	623	1	0
TTLVDNNTWNNSHIALVGK	N5H9S1	Hybrid	A2B2C1D1E2F1feE2F1feE2F1G3gfedD1E1eE1F1fedcba	0	0	Dolichyl-diphosphooligosaccharide--protein glycosyltransferase subunit STT3B	STT3B	Q8TCJ2	623	1	0
TVIRPFYLTNSSGVD	N2H7	High mannose	A2B2C1D1E1F1fedD1E1eE1edcba	0	0	Galectin-3-binding protein	LGALS3BP	Q08380	580	0	1
TVIRPFYLTNSSGVD	N2H8	High mannose	A2B2C1D1E1F1fedD1E1eE1F1fedcba	0	0	Galectin-3-binding protein	LGALS3BP	Q08380	580	1	1
TVIRPFYLTNSSGVD	N2H9	High mannose	A2B2C1D1E1F1fedD1E1F1feE1F1fedcba	0	0	Galectin-3-binding protein	LGALS3BP	Q08380	580	0	1
TVIRPFYLTNSSGVD	N2H10	High mannose	A2B2C1D1E1F1G1gfedD1E1F1feE1F1fedcba	0	0	Galectin-3-binding protein	LGALS3BP	Q08380	580	0	1
TVLENSTSYEEAK	N2H6	High mannose	A2B2C1D1E1F1fedD1E1edcba	0	0	Acid ceramidase	ASAH1	Q13510	259	0	1
TVLENSTSYEEAK	N2H7	High mannose	A2B2C1D1E1F1fedD1E1eE1edcba	0	0	Acid ceramidase	ASAH1	Q13510	259	1	1
TVLENSTSYEEAK	N2H8	High mannose	A2B2C1D1E1F1fedD1E1eE1F1fedcba	0	0	Acid ceramidase	ASAH1	Q13510	259	1	1
TVNVSVPK	N2H6	High mannose	A2B2C1D1E1F1fedD1E1edcba	0	0	Cleft lip and palate transmembrane protein 1-like protein	CLPTM1L	Q96KA5	91	1	1
TVNVSVPK	N2H7	High mannose	A2B2C1D1E1F1fedD1E1eE1edcba	0	0	Cleft lip and palate transmembrane protein 1-like protein	CLPTM1L	Q96KA5	91	1	1
TVNVSVPK	N2H8	High mannose	A2B2C1D1E1F1fedD1E1eE1F1fedcba	0	0	Cleft lip and palate transmembrane protein 1-like protein	CLPTM1L	Q96KA5	91	1	1
TVPPMVNVTR	N2H8	High mannose	A2B2C1D1E1F1fedD1E1eE1F1fedcba	0	0	MHC class I polypeptide-related sequence A	MICA	Q29983	210	1	1
TVRDYINR	N2H7	High mannose	A2B2C1D1E1F1fedD1E1eE1edcba	0	0	Receptor-type tyrosine-protein phosphatase beta	PTPRB	P23467	1892	0	1
TVTINASSSR	N2H6	High mannose	A2B2C1D1E1F1fedD1E1edcba	0	0	Prostaglandin G/H synthase 2	PTGS2	P35354	580	1	1
TVTINASSSR	N2H7	High mannose	A2B2C1D1E1F1fedD1E1eE1edcba	0	0	Prostaglandin G/H synthase 2	PTGS2	P35354	580	1	1
TVTINASSSR	N2H8	High mannose	A2B2C1D1E1F1fedD1E1eE1F1fedcba	0	0	Prostaglandin G/H synthase 2	PTGS2	P35354	580	1	1
TWSAFQNGTDRR	N4H7F1	Hybrid	A2B2C1D1E2F1feE2F1fedD1E1eE1edcbB5ba	0	1	Low-density lipoprotein receptor-related protein 2	LRP2	P98164	1496	0	1
TWTNYTQCNVNTHEK	N2H9	High mannose	A2B2C1D1E1F1fedD1E1F1feE1F1fedcba	0	0	Calcitonin gene-related peptide type 1 receptor	CALCRL	Q16602	123	0	1
TWTSSSNRSR	N2H5	High mannose	A2B2C1D1E1F1fedD1dcba	0	0	Protein NipSnap homolog 2	NIPSNAP2	O75323	38	0	1
TYAAPYNISQAMEK	N8H4F1S1	Complex	A2B2C1D1E2F1G3gfeE2eE2edD1E2eE2eE2edcbB5ba	0	1	Zinc finger matrin-type protein 1	ZMAT1	Q5H9K5	285	1	0
TYAAPYNISQAMEK	N6H7F1S2	Complex	A2B2C1D1E2F1G3gfeE2F1G3gfedD1E2F1feE2F1fedcbB5ba	0	1	Zinc finger matrin-type protein 1	ZMAT1	Q5H9K5	285	1	0
TYAIYDLLDTAMINNSR	N2H6	High mannose	A2B2C1D1E1F1fedD1E1edcba	0	0	GPI transamidase component PIG-T	PIGT	Q969N2	327	1	1
TYNASVLPVR	N2H6	High mannose	A2B2C1D1E1F1fedD1E1edcba	0	0	GPI transamidase component PIG-S	PIGS	Q96S52	370	1	1
TYNASVLPVR	N2H8	High mannose	A2B2C1D1E1F1fedD1E1eE1F1fedcba	0	0	GPI transamidase component PIG-S	PIGS	Q96S52	370	0	1
TYNGTNPDAASR	N2H5	High mannose	A2B2C1D1E1F1fedD1dcba	0	0	Tetraspanin-3	TSPAN3	O60637	127	1	0
TYNGTNPDAASR	N2H7	High mannose	A2B2C1D1E1F1fedD1E1eE1edcba	0	0	Tetraspanin-3	TSPAN3	O60637	127	1	0
TYNGTNPDAASR	N3H6	Hybrid	A2B2C1D1E2edD1E1eE1F1fedcba	0	0	Tetraspanin-3	TSPAN3	O60637	127	1	0
TYTYADTPDDFQLHNFSLPEEDTK	N2H1F1	Paucimannose	A2B2C1cbB5ba	0	1	Glucosylceramidase	GBA	P04062	185	1	0
VASVININPNTTHSTGSCR	N2H6	High mannose	A2B2C1D1E1F1fedD1E1edcba	0	0	Lysosome-associated membrane glycoprotein 2	LAMP2	P13473	257	1	0
VASVININPNTTHSTGSCR	N2H8	High mannose	A2B2C1D1E1F1fedD1E1eE1F1fedcba	0	0	Lysosome-associated membrane glycoprotein 2	LAMP2	P13473	257	1	0
VASVININPNTTHSTGSCR	N3H5F1	Hybrid	A2B2C1D1E2edD1E1eE1edcbB5ba	0	1	Lysosome-associated membrane glycoprotein 2	LAMP2	P13473	257	1	0
VASVININPNTTHSTGSCR	N3H6	Hybrid	A2B2C1D1E2edD1E1eE1F1fedcba	0	0	Lysosome-associated membrane glycoprotein 2	LAMP2	P13473	257	1	0
VASVININPNTTHSTGSCR	N4H5F1	Hybrid	A2B2C1D1E2eE2F1fedD1E1edcbB5ba	0	1	Lysosome-associated membrane glycoprotein 2	LAMP2	P13473	257	1	0
VASVININPNTTHSTGSCR	N5H6F1	Hybrid	A2B2C1D1E2eE2F1feE2F1fedD1E1edcbB5ba	0	1	Lysosome-associated membrane glycoprotein 2	LAMP2	P13473	257	1	1
VASVININPNTTHSTGSCR	N3H5F1	Hybrid	A2B2C1D1E2F1fedD1E1edcbB5ba	0	1	Lysosome-associated membrane glycoprotein 2	LAMP2	P13473	257	1	1
VASVININPNTTHSTGSCR	N3H6	Hybrid	A2B2C1D1E2F1fedD1E1eE1edcba	0	0	Lysosome-associated membrane glycoprotein 2	LAMP2	P13473	257	1	0
VASVININPNTTHSTGSCR	N3H6F1	Hybrid	A2B2C1D1E2F1fedD1E1eE1edcbB5ba	0	1	Lysosome-associated membrane glycoprotein 2	LAMP2	P13473	257	0	1
VASVININPNTTHSTGSCR	N4H5F1	Complex	A2B2C1D1E2F1fedD1E2F1fedcbB5ba	0	1	Lysosome-associated membrane glycoprotein 2	LAMP2	P13473	257	1	1
VASVININPNTTHSTGSCR	N5H6F1	Complex	A2B2C1D1E2F1fedD1E2F1feE2F1fedcbB5ba	0	1	Lysosome-associated membrane glycoprotein 2	LAMP2	P13473	257	1	1
VASVININPNTTHSTGSCR	N3H5F1S1	Hybrid	A2B2C1D1E2F1G3gfedD1E1edcbB5ba	0	1	Lysosome-associated membrane glycoprotein 2	LAMP2	P13473	257	1	0
VASVININPNTTHSTGSCR	N4H5F1S1	Complex	A2B2C1D1E2F1G3gfedD1E2F1fedcbB5ba	0	1	Lysosome-associated membrane glycoprotein 2	LAMP2	P13473	257	1	0
VASVININPNTTHSTGSCR	N5H6F1S1	Complex	A2B2C1D1E2F1G3gfedD1E2F1feE2F1fedcbB5ba	0	1	Lysosome-associated membrane glycoprotein 2	LAMP2	P13473	257	0	1
VASVININPNTTHSTGSCR	N5H6F1S2	Complex	A2B2C1D1E2F1G3gfedD1E2F1feE2F1G3gfedcbB5ba	0	1	Lysosome-associated membrane glycoprotein 2	LAMP2	P13473	257	0	1
VCEIHEDNSTR	N2H7	High mannose	A2B2C1D1E1F1fedD1E1eE1edcba	0	0	MHC class I polypeptide-related sequence A	MICA	Q29983	125	0	1
VCEIHEDNSTR	N2H8	High mannose	A2B2C1D1E1F1fedD1E1eE1F1fedcba	0	0	MHC class I polypeptide-related sequence A	MICA	Q29983	125	0	1
[truncated: 309 more rows]
