# Supplementary material for: Site-specific glycoproteomic analysis revealing increased core-fucosylation on FOLR1 enhances folate uptake capacity of HCC cells to promote EMT
Source: Theranostics. 2021 May 8;11(14):6905–21. doi: 10.7150/thno.56882 (PMC8171077; doi:10.7150/thno.56882)
Supplement: Supplementary file 2 — Supplementary tables. [file thnov11p6905s2.zip › Supplementary Tables/Table S2 Proteins identified from SMMC-7721 cell line by using mass spectrometry-based proteomics.xlsx]

## Sheet: Table S2A
Table S2A. Proteins identified from SMMC-7721 cell line by using mass spectrometry-based proteomics
Gene Name	Accession	Description	PSMs	0h	6h	12h	24h	48h	72h
AAMDC	Q9H7C9	Mth938 domain-containing protein OS=Homo sapiens GN=AAMDC PE=1 SV=1	2	104.3	98.8	101.3	102.5	104.2	119.3
AARS	P49588	Alanine--tRNA ligase, cytoplasmic OS=Homo sapiens GN=AARS PE=1 SV=2	84	80.8	106	89.8	95.8	110.6	105.8
AASDHPPT	Q9NRN7	L-aminoadipate-semialdehyde dehydrogenase-phosphopantetheinyl transferase OS=Homo sapiens GN=AASDHPPT PE=1 SV=2	3	113	80.3	109.2	97	105.6	98.6
ABCD3	P28288	ATP-binding cassette sub-family D member 3 OS=Homo sapiens GN=ABCD3 PE=1 SV=1	11	88.1	96.5	90.3	96.1	100.8	89.9
ABCE1	P61221	ATP-binding cassette sub-family E member 1 OS=Homo sapiens GN=ABCE1 PE=1 SV=1	21	123.2	88.6	102.1	99.7	109.6	91.5
ABCF1	Q8NE71	ATP-binding cassette sub-family F member 1 OS=Homo sapiens GN=ABCF1 PE=1 SV=2	35	102.8	105.1	98.3	100	98.8	97.4
ABCF2	Q9UG63	ATP-binding cassette sub-family F member 2 OS=Homo sapiens GN=ABCF2 PE=1 SV=2	16	119.7	100.8	101.1	98.2	102.5	100.3
ABCF3	Q9NUQ8	ATP-binding cassette sub-family F member 3 OS=Homo sapiens GN=ABCF3 PE=1 SV=2	2	107.9	97.1	94.6	97.2	107.7	101.5
ABHD10	Q9NUJ1	Mycophenolic acid acyl-glucuronide esterase, mitochondrial OS=Homo sapiens GN=ABHD10 PE=1 SV=1	2	85.9	106	98.8	100.5	105.1	109.6
ABHD14B	Q96IU4	Protein ABHD14B OS=Homo sapiens GN=ABHD14B PE=1 SV=1	4	86	104.2	98.6	100.6	101.2	101.9
ABRACL	Q9P1F3	Costars family protein ABRACL OS=Homo sapiens GN=ABRACL PE=1 SV=1	2	85.9	122.3	87.2	100.8	102.3	93
ACAA2	P42765	3-ketoacyl-CoA thiolase, mitochondrial OS=Homo sapiens GN=ACAA2 PE=1 SV=2	35	105.2	108.1	102.2	102.6	113.4	107.5
ACACA	Q13085	Acetyl-CoA carboxylase 1 OS=Homo sapiens GN=ACACA PE=1 SV=2	5	103.9	100.2	85.6	95.5	132.5	88.3
ACAD9	Q9H845	Acyl-CoA dehydrogenase family member 9, mitochondrial OS=Homo sapiens GN=ACAD9 PE=1 SV=1	6	91.1	108.4	101.7	98.8	107.7	99.9
ACADM	P11310	Medium-chain specific acyl-CoA dehydrogenase, mitochondrial OS=Homo sapiens GN=ACADM PE=1 SV=1	12	84.7	93.2	91	85.5	93.3	103.8
ACADVL	P49748	Very long-chain specific acyl-CoA dehydrogenase, mitochondrial OS=Homo sapiens GN=ACADVL PE=1 SV=1	45	92.8	86.6	89.8	94.7	101.4	89
ACAT1	P24752	Acetyl-CoA acetyltransferase, mitochondrial OS=Homo sapiens GN=ACAT1 PE=1 SV=1	53	103.6	109.4	113.1	112.1	119.8	118.8
ACAT2	Q9BWD1	Acetyl-CoA acetyltransferase, cytosolic OS=Homo sapiens GN=ACAT2 PE=1 SV=2	31	81.1	107.3	95.3	98.4	107.4	114.1
ACBD3	Q9H3P7	Golgi resident protein GCP60 OS=Homo sapiens GN=ACBD3 PE=1 SV=4	10	98.9	104.7	101.1	103.9	99.1	101.8
ACIN1	Q9UKV3	Apoptotic chromatin condensation inducer in the nucleus OS=Homo sapiens GN=ACIN1 PE=1 SV=2	35	99.5	92	96.6	95.4	103.8	101.8
ACLY	P53396	ATP-citrate synthase OS=Homo sapiens GN=ACLY PE=1 SV=3	182	77.2	102	93.8	100.7	117.8	117
ACO1	P21399	Cytoplasmic aconitate hydratase OS=Homo sapiens GN=ACO1 PE=1 SV=3	19	88.9	105.3	95.6	97.9	98.1	104.7
ACO2	Q99798	Aconitate hydratase, mitochondrial OS=Homo sapiens GN=ACO2 PE=1 SV=2	11	94.3	98.8	103.6	103.7	103.7	83.8
ACOT13	Q9NPJ3	Acyl-coenzyme A thioesterase 13 OS=Homo sapiens GN=ACOT13 PE=1 SV=1	5	98.8	104.2	95.6	99.4	92.6	96.2
ACOT2	P49753	Acyl-coenzyme A thioesterase 2, mitochondrial OS=Homo sapiens GN=ACOT2 PE=1 SV=6	4	94.1	107.5	93.4	100.1	116.3	116.2
ACOT7	O00154	Cytosolic acyl coenzyme A thioester hydrolase OS=Homo sapiens GN=ACOT7 PE=1 SV=3	28	90.3	87.2	91.1	90.7	94.9	88.7
ACOT9	Q9Y305	Acyl-coenzyme A thioesterase 9, mitochondrial OS=Homo sapiens GN=ACOT9 PE=1 SV=2	9	100.3	103.6	104	106.1	98.7	105
ACP1	P24666	Low molecular weight phosphotyrosine protein phosphatase OS=Homo sapiens GN=ACP1 PE=1 SV=3	8	106.2	103	107.2	104.2	109.4	100.1
ACP2	P11117	Lysosomal acid phosphatase OS=Homo sapiens GN=ACP2 PE=1 SV=3	4	83.5	115.3	108.1	98.7	97.9	99.8
ACSL3	O95573	Long-chain-fatty-acid--CoA ligase 3 OS=Homo sapiens GN=ACSL3 PE=1 SV=3	28	88.3	102.8	96.5	94.4	104.8	107.8
ACSL4	O60488	Long-chain-fatty-acid--CoA ligase 4 OS=Homo sapiens GN=ACSL4 PE=1 SV=2	17	95.3	88.1	100.1	103.5	112.2	105.1
ACSS2	Q9NR19	Acetyl-coenzyme A synthetase, cytoplasmic OS=Homo sapiens GN=ACSS2 PE=1 SV=1	24	68.1	86.3	80.9	96.2	120.8	128.8
ACTB	P60709	Actin, cytoplasmic 1 OS=Homo sapiens GN=ACTB PE=1 SV=1	515	100	111.3	115.7	110.8	104.9	91.6
ACTBL2	Q562R1	Beta-actin-like protein 2 OS=Homo sapiens GN=ACTBL2 PE=1 SV=2	195	99.5	102	101.1	103.3	103.1	99.8
ACTC1	P68032	Actin, alpha cardiac muscle 1 OS=Homo sapiens GN=ACTC1 PE=1 SV=1	390	102.2	104.7	113.4	110.9	113.8	83.4
ACTL6A	O96019	Actin-like protein 6A OS=Homo sapiens GN=ACTL6A PE=1 SV=1	14	109.6	96.2	103.9	104.5	109	91.6
ACTN1	P12814	Alpha-actinin-1 OS=Homo sapiens GN=ACTN1 PE=1 SV=2	193	85.3	102.3	104.9	105.8	107.2	101.2
ACTN4	O43707	Alpha-actinin-4 OS=Homo sapiens GN=ACTN4 PE=1 SV=2	310	90.7	101.5	100.7	99.5	102.9	94.9
ACTR1A	P61163	Alpha-centractin OS=Homo sapiens GN=ACTR1A PE=1 SV=1	12	100	117.2	113.4	109.1	103.4	102.4
ACTR2	P61160	Actin-related protein 2 OS=Homo sapiens GN=ACTR2 PE=1 SV=1	17	90.2	106.4	100.9	100.1	96.4	94.7
ACTR3	P61158	Actin-related protein 3 OS=Homo sapiens GN=ACTR3 PE=1 SV=3	38	93.6	109.2	96.4	99.6	98	89
ADAR	P55265	Double-stranded RNA-specific adenosine deaminase OS=Homo sapiens GN=ADAR PE=1 SV=4	25	96	95.2	97.1	100	99.7	98.4
ADH5	P11766	Alcohol dehydrogenase class-3 OS=Homo sapiens GN=ADH5 PE=1 SV=4	29	92.4	100.4	94.9	97.2	100.2	101.3
ADK	P55263	Adenosine kinase OS=Homo sapiens GN=ADK PE=1 SV=2	26	111.3	93.7	96.1	99.2	109.6	98.8
ADPRHL2	Q9NX46	Poly(ADP-ribose) glycohydrolase ARH3 OS=Homo sapiens GN=ADPRHL2 PE=1 SV=1	2	77.8	101.5	108	104.5	101.7	102.8
ADRM1	Q16186	Proteasomal ubiquitin receptor ADRM1 OS=Homo sapiens GN=ADRM1 PE=1 SV=2	14	114.7	103.9	105.9	101.7	104.2	101.7
ADSL	P30566	Adenylosuccinate lyase OS=Homo sapiens GN=ADSL PE=1 SV=2	11	104.2	93.2	99.5	97.6	102.7	96.1
ADSS	P30520	Adenylosuccinate synthetase isozyme 2 OS=Homo sapiens GN=ADSS PE=1 SV=3	27	98.1	98	99.7	97.9	99.3	94.6
AFG3L2	Q9Y4W6	AFG3-like protein 2 OS=Homo sapiens GN=AFG3L2 PE=1 SV=2	10	90.6	117.1	109	100.4	111.1	102.5
AGPS	O00116	Alkyldihydroxyacetonephosphate synthase, peroxisomal OS=Homo sapiens GN=AGPS PE=1 SV=1	21	109.3	97.3	102.8	100	108.2	99.7
AHCTF1	Q8WYP5	Protein ELYS OS=Homo sapiens GN=AHCTF1 PE=1 SV=3	3	101.9	100.9	99.9	81.6	117.6	103
AHCY	P23526	Adenosylhomocysteinase OS=Homo sapiens GN=AHCY PE=1 SV=4	63	101.6	110.2	108.7	104.9	101.8	96.9
AHCYL1	O43865	Adenosylhomocysteinase 2 OS=Homo sapiens GN=AHCYL1 PE=1 SV=2	19	87.5	100.7	95.5	96.4	99.1	102.4
AHNAK	Q09666	Neuroblast differentiation-associated protein AHNAK OS=Homo sapiens GN=AHNAK PE=1 SV=2	409	104.1	85.6	95.8	101.6	100.7	101.7
AHNAK2	Q8IVF2	Protein AHNAK2 OS=Homo sapiens GN=AHNAK2 PE=1 SV=2	32	104.6	100.7	106	108.9	112.7	113.9
AHSA1	O95433	Activator of 90 kDa heat shock protein ATPase homolog 1 OS=Homo sapiens GN=AHSA1 PE=1 SV=1	28	103.6	104.4	102.1	99.6	93.7	94.5
AHSG	P02765	Alpha-2-HS-glycoprotein OS=Homo sapiens GN=AHSG PE=1 SV=1	17	262.7	334.5	59.9	66.8	32.5	30.3
AIFM1	O95831	Apoptosis-inducing factor 1, mitochondrial OS=Homo sapiens GN=AIFM1 PE=1 SV=1	23	87.3	106.5	96.1	97.2	98.1	102.1
AIMP1	Q12904	Aminoacyl tRNA synthase complex-interacting multifunctional protein 1 OS=Homo sapiens GN=AIMP1 PE=1 SV=2	25	104.1	101.2	103.3	100.4	102.4	101.4
AIMP2	Q13155	Aminoacyl tRNA synthase complex-interacting multifunctional protein 2 OS=Homo sapiens GN=AIMP2 PE=1 SV=2	15	101.8	102.4	104.5	102.9	104	96.7
AIP	O00170	AH receptor-interacting protein OS=Homo sapiens GN=AIP PE=1 SV=2	9	105.8	92.8	96.4	105.7	101.8	94.3
AK1	P00568	Adenylate kinase isoenzyme 1 OS=Homo sapiens GN=AK1 PE=1 SV=3	29	102.1	106.3	103.2	105.9	108.8	109.2
AK2	P54819	Adenylate kinase 2, mitochondrial OS=Homo sapiens GN=AK2 PE=1 SV=2	22	101.6	87.1	90.4	89.9	96.2	97.3
AKAP8	O43823	A-kinase anchor protein 8 OS=Homo sapiens GN=AKAP8 PE=1 SV=1	3	121.4	100	107.3	92.6	98	100.2
AKAP8L	Q9ULX6	A-kinase anchor protein 8-like OS=Homo sapiens GN=AKAP8L PE=1 SV=3	3	135.4	107.9	91.9	92.6	100.8	101
AKR1A1	P14550	Alcohol dehydrogenase [NADP(+)] OS=Homo sapiens GN=AKR1A1 PE=1 SV=3	32	92.3	106.7	93.5	98.6	112.8	114
AKR1B1	P15121	Aldose reductase OS=Homo sapiens GN=AKR1B1 PE=1 SV=3	59	68.2	88.3	84.1	88.5	91.9	90.1
AKR1C1	Q04828	Aldo-keto reductase family 1 member C1 OS=Homo sapiens GN=AKR1C1 PE=1 SV=1	36	98.9	136.5	133.7	146.8	147	111.2
AKR1C3	P42330	Aldo-keto reductase family 1 member C3 OS=Homo sapiens GN=AKR1C3 PE=1 SV=4	39	98.4	116.5	124.9	130	133.3	108.1
AKR7A2	O43488	Aflatoxin B1 aldehyde reductase member 2 OS=Homo sapiens GN=AKR7A2 PE=1 SV=3	12	92.9	107.3	99.2	101.5	98.4	100.4
ALB	P02768	Serum albumin OS=Homo sapiens GN=ALB PE=1 SV=2	18	479.5	95.4	100.1	54	32.4	29.8
ALCAM	Q13740	CD166 antigen OS=Homo sapiens GN=ALCAM PE=1 SV=2	16	72.1	109	86.3	96.2	100.7	110.8
ALDH18A1	P54886	Delta-1-pyrroline-5-carboxylate synthase OS=Homo sapiens GN=ALDH18A1 PE=1 SV=2	31	103.4	113	101.7	101.2	105.7	101.3
ALDH1B1	P30837	Aldehyde dehydrogenase X, mitochondrial OS=Homo sapiens GN=ALDH1B1 PE=1 SV=3	7	87.3	89.4	102.6	106.4	93.9	109.9
ALDH2	P05091	Aldehyde dehydrogenase, mitochondrial OS=Homo sapiens GN=ALDH2 PE=1 SV=2	15	86	110.4	100.2	100.9	110	107.1
ALDH3A2	P51648	Fatty aldehyde dehydrogenase OS=Homo sapiens GN=ALDH3A2 PE=1 SV=1	6	103.8	109.7	109.4	109.6	102.7	90.9
ALDH5A1	P51649	Succinate-semialdehyde dehydrogenase, mitochondrial OS=Homo sapiens GN=ALDH5A1 PE=1 SV=2	2
ALDH7A1	P49419	Alpha-aminoadipic semialdehyde dehydrogenase OS=Homo sapiens GN=ALDH7A1 PE=1 SV=5	32	81.6	100.1	92.4	94.4	99.1	91.2
ALDH9A1	P49189	4-trimethylaminobutyraldehyde dehydrogenase OS=Homo sapiens GN=ALDH9A1 PE=1 SV=3	22	82.7	101	90.9	94.1	98.6	96.9
ALDOA	P04075	Fructose-bisphosphate aldolase A OS=Homo sapiens GN=ALDOA PE=1 SV=2	215	72.7	105.3	86.5	85	83.6	85.7
ALDOC	P09972	Fructose-bisphosphate aldolase C OS=Homo sapiens GN=ALDOC PE=1 SV=2	100	85.1	103.1	97.3	95.8	100.3	95.4
ALPL	P05186	Alkaline phosphatase, tissue-nonspecific isozyme OS=Homo sapiens GN=ALPL PE=1 SV=4	31	107.3	152.9	127	122.4	127.9	130.7
ALPP	P05187	Alkaline phosphatase, placental type OS=Homo sapiens GN=ALPP PE=1 SV=2	72	71.3	87.2	71.3	71.1	70.1	70.2
ALPPL2	P10696	Alkaline phosphatase, placental-like OS=Homo sapiens GN=ALPPL2 PE=2 SV=4	51	98.3	186.9	88	83.6	75.7	72.7
ALYREF	Q86V81	THO complex subunit 4 OS=Homo sapiens GN=ALYREF PE=1 SV=3	15	104.3	93.2	95.4	103.2	102.9	101.3
AMPD2	Q01433	AMP deaminase 2 OS=Homo sapiens GN=AMPD2 PE=1 SV=2	4	104.3	94.4	99.9	101.5	103.8	103.1
ANAPC7	Q9UJX3	Anaphase-promoting complex subunit 7 OS=Homo sapiens GN=ANAPC7 PE=1 SV=4	2	103.4	94.6	100.8	104.3	112.7	102.8
ANLN	Q9NQW6	Anillin OS=Homo sapiens GN=ANLN PE=1 SV=2	12	110.8	112.2	111.1	98.6	96.4	97.2
ANP32A	P39687	Acidic leucine-rich nuclear phosphoprotein 32 family member A OS=Homo sapiens GN=ANP32A PE=1 SV=1	38	108.4	95.4	93.9	94.6	98.1	99.4
ANP32B	Q92688	Acidic leucine-rich nuclear phosphoprotein 32 family member B OS=Homo sapiens GN=ANP32B PE=1 SV=1	50	113.8	111.8	105.4	107.1	101.3	105.1
ANP32E	Q9BTT0	Acidic leucine-rich nuclear phosphoprotein 32 family member E OS=Homo sapiens GN=ANP32E PE=1 SV=1	7	110	83.8	90.3	88	90.1	94
ANTXR1	Q9H6X2	Anthrax toxin receptor 1 OS=Homo sapiens GN=ANTXR1 PE=1 SV=2	2	91.7	109	101.8	94.6	93.6	120.5
ANXA1	P04083	Annexin A1 OS=Homo sapiens GN=ANXA1 PE=1 SV=2	98	86.1	89.5	93.3	96.9	95.9	92.6
ANXA11	P50995	Annexin A11 OS=Homo sapiens GN=ANXA11 PE=1 SV=1	25	95	113.4	103.6	101.9	100.7	102.2
ANXA2	P07355	Annexin A2 OS=Homo sapiens GN=ANXA2 PE=1 SV=2	179	88	96.4	95.2	99.5	95.5	92.9
ANXA3	P12429	Annexin A3 OS=Homo sapiens GN=ANXA3 PE=1 SV=3	43	95.1	100.1	105.1	110.1	106.4	110.3
ANXA4	P09525	Annexin A4 OS=Homo sapiens GN=ANXA4 PE=1 SV=4	40	87.6	121.4	106.7	108	107.9	110
ANXA5	P08758	Annexin A5 OS=Homo sapiens GN=ANXA5 PE=1 SV=2	105	69.7	101.1	87.5	92.6	95	99.4
ANXA6	P08133	Annexin A6 OS=Homo sapiens GN=ANXA6 PE=1 SV=3	30	114.2	106.7	106	106.9	120.9	105.7
ANXA7	P20073	Annexin A7 OS=Homo sapiens GN=ANXA7 PE=1 SV=3	37	98	102.4	103.3	100.5	108.1	100.7
ANXA8L1	Q5VT79	Annexin A8-like protein 1 OS=Homo sapiens GN=ANXA8L1 PE=2 SV=2	24	118.5	120.9	111.9	115.4	113.4	115
AP1B1	Q10567	AP-1 complex subunit beta-1 OS=Homo sapiens GN=AP1B1 PE=1 SV=2	37	102.4	102.5	94.2	95.7	100.3	97.1
AP1G1	O43747	AP-1 complex subunit gamma-1 OS=Homo sapiens GN=AP1G1 PE=1 SV=5	15	93.1	102.7	95.9	97.3	99.8	96.8
AP1M1	Q9BXS5	AP-1 complex subunit mu-1 OS=Homo sapiens GN=AP1M1 PE=1 SV=3	5	91.8	112.3	106.8	100.2	98.9	99
AP2A1	O95782	AP-2 complex subunit alpha-1 OS=Homo sapiens GN=AP2A1 PE=1 SV=3	30	94.6	96.5	96	98.4	98.6	93.9
AP2A2	O94973	AP-2 complex subunit alpha-2 OS=Homo sapiens GN=AP2A2 PE=1 SV=2	14	81	97.6	88.5	115.9	108.1	94.4
AP2B1	P63010	AP-2 complex subunit beta OS=Homo sapiens GN=AP2B1 PE=1 SV=1	50	87.7	100.9	96.5	96.9	101.7	95
AP2M1	Q96CW1	AP-2 complex subunit mu OS=Homo sapiens GN=AP2M1 PE=1 SV=2	18	86.3	99.9	92.7	93.7	96.9	98.3
AP2S1	P53680	AP-2 complex subunit sigma OS=Homo sapiens GN=AP2S1 PE=1 SV=2	3	80.7	96.4	90.5	91.1	94.5	90.1
AP3B1	O00203	AP-3 complex subunit beta-1 OS=Homo sapiens GN=AP3B1 PE=1 SV=3	4	105.8	97.4	106.2	95.5	98.1	97.9
APEH	P13798	Acylamino-acid-releasing enzyme OS=Homo sapiens GN=APEH PE=1 SV=4	17	89.5	95.8	100	99.1	106.8	109.2
APEX1	P27695	DNA-(apurinic or apyrimidinic site) lyase OS=Homo sapiens GN=APEX1 PE=1 SV=2	33	102	101.1	97.4	96.5	97.8	96.2
API5	Q9BZZ5	Apoptosis inhibitor 5 OS=Homo sapiens GN=API5 PE=1 SV=3	13	108.3	101.2	100.5	105.2	107.8	99
APIP	Q96GX9	Methylthioribulose-1-phosphate dehydratase OS=Homo sapiens GN=APIP PE=1 SV=1	2	114.3	103.3	109.3	111.3	104.9	90.8
APLP2	Q06481	Amyloid-like protein 2 OS=Homo sapiens GN=APLP2 PE=1 SV=2	22	71.1	230	99.8	93.5	73.3	143.4
APMAP	Q9HDC9	Adipocyte plasma membrane-associated protein OS=Homo sapiens GN=APMAP PE=1 SV=2	12	94.9	102.4	100.3	99.2	102	100.3
APOB	P04114	Apolipoprotein B-100 OS=Homo sapiens GN=APOB PE=1 SV=2	7	96	143.1	109.8	93.2	84.4	95.2
APOE	P02649	Apolipoprotein E OS=Homo sapiens GN=APOE PE=1 SV=1	3	80.4	162.8	105.6	95.6	77.7	88.3
APOL2	Q9BQE5	Apolipoprotein L2 OS=Homo sapiens GN=APOL2 PE=1 SV=1	2	99.6	117.9	113	104.3	97	124.3
APOO	Q9BUR5	MICOS complex subunit MIC26 OS=Homo sapiens GN=APOO PE=1 SV=1	3	97.4	106.7	104.6	105.9	113	93.2
APP	P05067	Amyloid beta A4 protein OS=Homo sapiens GN=APP PE=1 SV=3	14	73.6	195.3	93.7	89.4	77	140.5
APRT	P07741	Adenine phosphoribosyltransferase OS=Homo sapiens GN=APRT PE=1 SV=2	20	95.5	99	100.4	104.1	104.2	99.7
AQR	O60306	Intron-binding protein aquarius OS=Homo sapiens GN=AQR PE=1 SV=4	2	93.6	100.7	100.2	91.7	112.8	85.9
ARCN1	P48444	Coatomer subunit delta OS=Homo sapiens GN=ARCN1 PE=1 SV=1	29	101.6	110.1	104.4	102.5	100.7	98.6
ARF1	P84077	ADP-ribosylation factor 1 OS=Homo sapiens GN=ARF1 PE=1 SV=2	29	85.8	81.4	100.9	115.8	109.5	114.5
ARF4	P18085	ADP-ribosylation factor 4 OS=Homo sapiens GN=ARF4 PE=1 SV=3	28	79.5	94.6	99.5	101.8	92.9	102.2
ARF5	P84085	ADP-ribosylation factor 5 OS=Homo sapiens GN=ARF5 PE=1 SV=2	24	82.8	101.9	102.6	105.7	96.3	108.8
ARFGAP1	Q8N6T3	ADP-ribosylation factor GTPase-activating protein 1 OS=Homo sapiens GN=ARFGAP1 PE=1 SV=2	5	99.5	104.6	105.8	103.6	100.4	105.4
ARFGAP2	Q8N6H7	ADP-ribosylation factor GTPase-activating protein 2 OS=Homo sapiens GN=ARFGAP2 PE=1 SV=1	2	129.5	101.9	97.9	106.1	108.6	106.6
ARFIP2	P53365	Arfaptin-2 OS=Homo sapiens GN=ARFIP2 PE=1 SV=1	3	88.5	95.6	91.4	98.5	95.2	96.2
ARGLU1	Q9NWB6	Arginine and glutamate-rich protein 1 OS=Homo sapiens GN=ARGLU1 PE=1 SV=1	2	111.9	97.9	87.8	91.8	113.5	106.2
ARHGAP1	Q07960	Rho GTPase-activating protein 1 OS=Homo sapiens GN=ARHGAP1 PE=1 SV=1	19	93.3	103.3	93.3	98.7	99.9	98.1
ARHGDIA	P52565	Rho GDP-dissociation inhibitor 1 OS=Homo sapiens GN=ARHGDIA PE=1 SV=3	34	123.6	111.3	113.3	110.1	102.7	103.5
ARHGEF1	Q92888	Rho guanine nucleotide exchange factor 1 OS=Homo sapiens GN=ARHGEF1 PE=1 SV=2	5	100.7	103.2	106.4	107.7	107.6	114.8
ARHGEF2	Q92974	Rho guanine nucleotide exchange factor 2 OS=Homo sapiens GN=ARHGEF2 PE=1 SV=4	2	115.9	95.4	102.1	83.1	109.8	105.1
ARHGEF7	Q14155	Rho guanine nucleotide exchange factor 7 OS=Homo sapiens GN=ARHGEF7 PE=1 SV=2	2	101.3	116.5	106.4	105.7	109.2	111
ARIH1	Q9Y4X5	E3 ubiquitin-protein ligase ARIH1 OS=Homo sapiens GN=ARIH1 PE=1 SV=2	2	95.3	131.6	89.1	100.8	93.2	91.7
ARL1	P40616	ADP-ribosylation factor-like protein 1 OS=Homo sapiens GN=ARL1 PE=1 SV=1	8	81.8	98.7	91.6	89.9	99.5	99.6
ARL3	P36405	ADP-ribosylation factor-like protein 3 OS=Homo sapiens GN=ARL3 PE=1 SV=2	15	102.8	109.2	108	106.8	109	112.5
ARL6IP1	Q15041	ADP-ribosylation factor-like protein 6-interacting protein 1 OS=Homo sapiens GN=ARL6IP1 PE=1 SV=2	7	92.8	129.2	101.8	103.9	96.2	101.1
ARL6IP4	Q66PJ3	ADP-ribosylation factor-like protein 6-interacting protein 4 OS=Homo sapiens GN=ARL6IP4 PE=1 SV=2	2	99.5	99	86.7	98.4	101.3	89.4
ARL6IP5	O75915	PRA1 family protein 3 OS=Homo sapiens GN=ARL6IP5 PE=1 SV=1	6	80	105.8	90.3	93.1	85	92.8
ARL8B	Q9NVJ2	ADP-ribosylation factor-like protein 8B OS=Homo sapiens GN=ARL8B PE=1 SV=1	3	72.6	140.3	97.3	102	105.8	99.5
ARMC6	Q6NXE6	Armadillo repeat-containing protein 6 OS=Homo sapiens GN=ARMC6 PE=1 SV=2	3	105.3	108.9	103.9	103.8	100.5	98.5
ARMCX3	Q9UH62	Armadillo repeat-containing X-linked protein 3 OS=Homo sapiens GN=ARMCX3 PE=1 SV=1	5	91.7	96	94	94.3	104.4	94.9
ARPC1A	Q92747	Actin-related protein 2/3 complex subunit 1A OS=Homo sapiens GN=ARPC1A PE=1 SV=2	3	118.3	97.5	101.3	88.9	94.9	101.5
ARPC1B	O15143	Actin-related protein 2/3 complex subunit 1B OS=Homo sapiens GN=ARPC1B PE=1 SV=3	14	89.9	103.9	97.3	99.2	98.4	96.3
ARPC2	O15144	Actin-related protein 2/3 complex subunit 2 OS=Homo sapiens GN=ARPC2 PE=1 SV=1	26	89.1	105.3	93.6	99.1	96.4	92.4
ARPC3	O15145	Actin-related protein 2/3 complex subunit 3 OS=Homo sapiens GN=ARPC3 PE=1 SV=3	14	87.3	108.1	100.4	99.9	94.5	91.5
ARPC4	P59998	Actin-related protein 2/3 complex subunit 4 OS=Homo sapiens GN=ARPC4 PE=1 SV=3	13	98.2	99.5	94.9	96	97.4	92.9
ARPC5	O15511	Actin-related protein 2/3 complex subunit 5 OS=Homo sapiens GN=ARPC5 PE=1 SV=3	17	99.5	95.2	99.3	94.7	94.4	95.6
ARPC5L	Q9BPX5	Actin-related protein 2/3 complex subunit 5-like protein OS=Homo sapiens GN=ARPC5L PE=1 SV=1	9	106.1	106.4	99.6	99.6	98.8	103.2
ARPP19	P56211	cAMP-regulated phosphoprotein 19 OS=Homo sapiens GN=ARPP19 PE=1 SV=2	6	100	94.8	96.5	92.8	104.9	108.4
ASNA1	O43681	ATPase ASNA1 OS=Homo sapiens GN=ASNA1 PE=1 SV=2	5	110.2	105.6	93.8	98	100.8	97.8
ASNS	P08243	Asparagine synthetase [glutamine-hydrolyzing] OS=Homo sapiens GN=ASNS PE=1 SV=4	16	91.6	136.1	96.9	99.3	109.1	130.9
ASPH	Q12797	Aspartyl/asparaginyl beta-hydroxylase OS=Homo sapiens GN=ASPH PE=1 SV=3	11	104	93.5	101	98.7	111.7	97.2
ASS1	P00966	Argininosuccinate synthase OS=Homo sapiens GN=ASS1 PE=1 SV=2	144	99.9	91.8	94.5	96.3	106.6	107.4
ATAD1	Q8NBU5	ATPase family AAA domain-containing protein 1 OS=Homo sapiens GN=ATAD1 PE=1 SV=1	2	60.7	102.8	96.1	106.8	115.5	85.6
ATAD3A	Q9NVI7	ATPase family AAA domain-containing protein 3A OS=Homo sapiens GN=ATAD3A PE=1 SV=2	35	103.9	93	95	96.5	101	99
ATAD3B	Q5T9A4	ATPase family AAA domain-containing protein 3B OS=Homo sapiens GN=ATAD3B PE=1 SV=1	30	109.4	97.8	97.7	105	111.6	86.6
ATG3	Q9NT62	Ubiquitin-like-conjugating enzyme ATG3 OS=Homo sapiens GN=ATG3 PE=1 SV=1	7	103.3	111.7	96.2	99.2	92.1	100
ATIC	P31939	Bifunctional purine biosynthesis protein PURH OS=Homo sapiens GN=ATIC PE=1 SV=3	48	96.5	92.2	94.9	95.4	100.3	93.6
ATL3	Q6DD88	Atlastin-3 OS=Homo sapiens GN=ATL3 PE=1 SV=1	15	92.7	113.1	100.6	100.7	114.6	105.3
ATOX1	O00244	Copper transport protein ATOX1 OS=Homo sapiens GN=ATOX1 PE=1 SV=1	4	116.9	94.7	88.2	101.7	106.1	95.7
ATP1A1	P05023	Sodium/potassium-transporting ATPase subunit alpha-1 OS=Homo sapiens GN=ATP1A1 PE=1 SV=1	105	72.6	138.7	98.7	95.8	92.6	101.7
ATP1B1	P05026	Sodium/potassium-transporting ATPase subunit beta-1 OS=Homo sapiens GN=ATP1B1 PE=1 SV=1	22	82.9	134.9	110.1	103.8	98.1	107.3
ATP1B3	P54709	Sodium/potassium-transporting ATPase subunit beta-3 OS=Homo sapiens GN=ATP1B3 PE=1 SV=1	21	68.9	135.6	88.2	87.9	84.2	107.7
ATP2A2	P16615	Sarcoplasmic/endoplasmic reticulum calcium ATPase 2 OS=Homo sapiens GN=ATP2A2 PE=1 SV=1	65	97.7	115.7	97	94.9	106.6	98.4
ATP2B1	P20020	Plasma membrane calcium-transporting ATPase 1 OS=Homo sapiens GN=ATP2B1 PE=1 SV=3	10	87.9	101.9	96.6	94.1	105.5	97.9
ATP5A1	P25705	ATP synthase subunit alpha, mitochondrial OS=Homo sapiens GN=ATP5A1 PE=1 SV=1	93	88.9	101.2	94.4	98.6	98.7	100.7
ATP5B	P06576	ATP synthase subunit beta, mitochondrial OS=Homo sapiens GN=ATP5B PE=1 SV=3	133	96	92.1	95.7	97.1	96.6	100
ATP5C1	P36542	ATP synthase subunit gamma, mitochondrial OS=Homo sapiens GN=ATP5C1 PE=1 SV=1	37	94.1	106.1	97.1	100.2	99.6	104
ATP5D	P30049	ATP synthase subunit delta, mitochondrial OS=Homo sapiens GN=ATP5D PE=1 SV=2	6	115.8	89.4	96.5	93.6	96.6	93.9
ATP5E	P56381	ATP synthase subunit epsilon, mitochondrial OS=Homo sapiens GN=ATP5E PE=1 SV=2	10	103.2	96.7	104.5	98.1	92.7	98.5
ATP5F1	P24539	ATP synthase F(0) complex subunit B1, mitochondrial OS=Homo sapiens GN=ATP5F1 PE=1 SV=2	14	89.9	97.8	91.6	93.4	106.6	98.8
ATP5H	O75947	ATP synthase subunit d, mitochondrial OS=Homo sapiens GN=ATP5H PE=1 SV=3	23	93.9	98.5	95.8	98.8	99.6	105
ATP5I	P56385	ATP synthase subunit e, mitochondrial OS=Homo sapiens GN=ATP5I PE=1 SV=2	7	93	92.4	92.5	99	93.3	105.7
ATP5J	P18859	ATP synthase-coupling factor 6, mitochondrial OS=Homo sapiens GN=ATP5J PE=1 SV=1	14	97.8	98.8	94.3	98.3	100.3	107.4
ATP5J2	P56134	ATP synthase subunit f, mitochondrial OS=Homo sapiens GN=ATP5J2 PE=1 SV=3	10	89.8	94	86.8	95	98.6	89.7
ATP5L	O75964	ATP synthase subunit g, mitochondrial OS=Homo sapiens GN=ATP5L PE=1 SV=3	14	94.6	93	97.3	94.3	106.4	99
ATP5O	P48047	ATP synthase subunit O, mitochondrial OS=Homo sapiens GN=ATP5O PE=1 SV=1	20	102.5	96.3	96.1	97.7	100.2	100.5
ATP6AP2	O75787	Renin receptor OS=Homo sapiens GN=ATP6AP2 PE=1 SV=2	3	86.1	105.9	103.9	95.3	93.7	107.1
ATP6V0A1	Q93050	V-type proton ATPase 116 kDa subunit a isoform 1 OS=Homo sapiens GN=ATP6V0A1 PE=1 SV=3	3	92	122	104.8	108.5	102.8	103.9
ATP6V0D1	P61421	V-type proton ATPase subunit d 1 OS=Homo sapiens GN=ATP6V0D1 PE=1 SV=1	10	82.8	132.5	98.2	106.6	98.7	107.1
ATP6V1A	P38606	V-type proton ATPase catalytic subunit A OS=Homo sapiens GN=ATP6V1A PE=1 SV=2	40	92.3	113.7	100.9	103.2	99.5	97.8
ATP6V1B2	P21281	V-type proton ATPase subunit B, brain isoform OS=Homo sapiens GN=ATP6V1B2 PE=1 SV=3	5	97.3	103	102.2	100	97.8	102.7
ATP6V1C1	P21283	V-type proton ATPase subunit C 1 OS=Homo sapiens GN=ATP6V1C1 PE=1 SV=4	5	97	127.9	100.4	107.7	103.2	100.9
ATP6V1D	Q9Y5K8	V-type proton ATPase subunit D OS=Homo sapiens GN=ATP6V1D PE=1 SV=1	2	100.1	109.9	107	105.4	91.6	104.4
ATP6V1E1	P36543	V-type proton ATPase subunit E 1 OS=Homo sapiens GN=ATP6V1E1 PE=1 SV=1	5	92.2	110.7	105.5	99.6	96.3	106.3
ATP6V1F	Q16864	V-type proton ATPase subunit F OS=Homo sapiens GN=ATP6V1F PE=1 SV=2	2	81.7	115.6	97	97.6	108.8	130.8
ATP6V1G1	O75348	V-type proton ATPase subunit G 1 OS=Homo sapiens GN=ATP6V1G1 PE=1 SV=3	7	93.5	116.7	101.2	103.1	99.7	110.7
ATP6V1H	Q9UI12	V-type proton ATPase subunit H OS=Homo sapiens GN=ATP6V1H PE=1 SV=1	2	102.9	118.6	105.2	104	96.1	93.4
ATPIF1	Q9UII2	ATPase inhibitor, mitochondrial OS=Homo sapiens GN=ATPIF1 PE=1 SV=1	30	83.3	87.8	87.4	86.4	86.8	97.8
ATXN10	Q9UBB4	Ataxin-10 OS=Homo sapiens GN=ATXN10 PE=1 SV=1	9	103.9	85.9	102.5	98.6	97.2	84.7
ATXN2L	Q8WWM7	Ataxin-2-like protein OS=Homo sapiens GN=ATXN2L PE=1 SV=2	15	112.3	101.7	98.7	97.4	95.1	103.9
B2M	P61769	Beta-2-microglobulin OS=Homo sapiens GN=B2M PE=1 SV=1	14	62.3	160.3	128.6	113.6	78.6	131.5
BABAM1	Q9NWV8	BRISC and BRCA1-A complex member 1 OS=Homo sapiens GN=BABAM1 PE=1 SV=1	3	100.5	85.1	98.6	87.6	104.7	106.3
BACE2	Q9Y5Z0	Beta-secretase 2 OS=Homo sapiens GN=BACE2 PE=1 SV=1	4	81.3	153.5	102.1	100.4	94.7	121.8
BAG1	Q99933	BAG family molecular chaperone regulator 1 OS=Homo sapiens GN=BAG1 PE=1 SV=4	3	82.9	77.3	86.7	95.4	103.7	96.7
BAG2	O95816	BAG family molecular chaperone regulator 2 OS=Homo sapiens GN=BAG2 PE=1 SV=1	28	110	86.5	95.2	93.5	93.1	93.5
BAG3	O95817	BAG family molecular chaperone regulator 3 OS=Homo sapiens GN=BAG3 PE=1 SV=3	19	102.8	110.4	106.4	104.5	98.9	102.3
BAG6	P46379	Large proline-rich protein BAG6 OS=Homo sapiens GN=BAG6 PE=1 SV=2	7	103.1	118.3	106.6	106.2	99.8	99
BAIAP2	Q9UQB8	Brain-specific angiogenesis inhibitor 1-associated protein 2 OS=Homo sapiens GN=BAIAP2 PE=1 SV=1	2	116.4	111.2	106.2	99.4	95.2	112
BAIAP2L1	Q9UHR4	Brain-specific angiogenesis inhibitor 1-associated protein 2-like protein 1 OS=Homo sapiens GN=BAIAP2L1 PE=1 SV=2	4	142.2	102.6	112.9	113	111.8	86.7
BANF1	O75531	Barrier-to-autointegration factor OS=Homo sapiens GN=BANF1 PE=1 SV=1	30	83.9	83.4	87.7	89	90.1	104
BASP1	P80723	Brain acid soluble protein 1 OS=Homo sapiens GN=BASP1 PE=1 SV=2	167	96.4	93.9	87.9	91.9	99.5	108.6
BAX	Q07812	Apoptosis regulator BAX OS=Homo sapiens GN=BAX PE=1 SV=1	4	75.6	102.3	87.3	91.9	103.8	97.6
BAZ1B	Q9UIG0	Tyrosine-protein kinase BAZ1B OS=Homo sapiens GN=BAZ1B PE=1 SV=2	13	102.7	103.2	97.9	99.3	100.5	99.5
BCAP31	P51572	B-cell receptor-associated protein 31 OS=Homo sapiens GN=BCAP31 PE=1 SV=3	35	82.5	104.8	89.9	90	96.6	95.6
BCAS2	O75934	Pre-mRNA-splicing factor SPF27 OS=Homo sapiens GN=BCAS2 PE=1 SV=1	2	127	97.2	85.8	101.3	113	93
BCAT2	O15382	Branched-chain-amino-acid aminotransferase, mitochondrial OS=Homo sapiens GN=BCAT2 PE=1 SV=2	4	105.3	91.9	96.2	96.8	96.5	99.8
BCCIP	Q9P287	BRCA2 and CDKN1A-interacting protein OS=Homo sapiens GN=BCCIP PE=1 SV=1	5	115.5	106	94.1	93.8	89	97.6
BCLAF1	Q9NYF8	Bcl-2-associated transcription factor 1 OS=Homo sapiens GN=BCLAF1 PE=1 SV=2	29	95.4	89.2	95.4	97.5	96.7	100.6
BIN1	O00499	Myc box-dependent-interacting protein 1 OS=Homo sapiens GN=BIN1 PE=1 SV=1	20	116.7	91.5	98.5	100.4	98.5	96.7
BLVRA	P53004	Biliverdin reductase A OS=Homo sapiens GN=BLVRA PE=1 SV=2	13	89.5	93.1	93.3	98.4	104.1	98.6
BLVRB	P30043	Flavin reductase (NADPH) OS=Homo sapiens GN=BLVRB PE=1 SV=3	24	83.8	106	100.5	102.3	94.1	96.5
BOLA2	Q9H3K6	BolA-like protein 2 OS=Homo sapiens GN=BOLA2 PE=1 SV=1	17	90.3	97.1	100.1	96.5	92.9	92.9
BOP1	Q14137	Ribosome biogenesis protein BOP1 OS=Homo sapiens GN=BOP1 PE=1 SV=2	8	110.2	97.5	95.8	101.4	102.7	94.9
BPNT1	O95861	3'(2'),5'-bisphosphate nucleotidase 1 OS=Homo sapiens GN=BPNT1 PE=1 SV=1	15	102	98.9	93.2	98	107.7	103.5
BRD4	O60885	Bromodomain-containing protein 4 OS=Homo sapiens GN=BRD4 PE=1 SV=2	2	101.9	93.4	101.8	92.4	100.5	105.3
BRIX1	Q8TDN6	Ribosome biogenesis protein BRX1 homolog OS=Homo sapiens GN=BRIX1 PE=1 SV=2	26	105.1	88.7	92.4	94.4	96.6	88.3
BRK1	Q8WUW1	Protein BRICK1 OS=Homo sapiens GN=BRK1 PE=1 SV=1	2	101.5	94.2	80.5	107.4	102.6	69.8
BROX	Q5VW32	BRO1 domain-containing protein BROX OS=Homo sapiens GN=BROX PE=1 SV=1	11	108.1	94.4	87.8	93.6	109.7	103
BSG	P35613	Basigin OS=Homo sapiens GN=BSG PE=1 SV=2	33	82.4	110.2	94.6	98.3	101	106.4
BST2	Q10589	Bone marrow stromal antigen 2 OS=Homo sapiens GN=BST2 PE=1 SV=1	4	103.4	105.9	87.7	100.7	95.1	103
BTF3	P20290	Transcription factor BTF3 OS=Homo sapiens GN=BTF3 PE=1 SV=1	12	125.1	91.9	106.8	105.1	94.7	97.3
BUB3	O43684	Mitotic checkpoint protein BUB3 OS=Homo sapiens GN=BUB3 PE=1 SV=1	22	105.3	102.8	101.9	104	107.5	96.7
BUD31	P41223	Protein BUD31 homolog OS=Homo sapiens GN=BUD31 PE=1 SV=2	10	101.5	106.4	103.2	105.2	92.7	104.6
BYSL	Q13895	Bystin OS=Homo sapiens GN=BYSL PE=1 SV=3	3	104.1	100.3	104.7	101	115.6	102.9
BZW1	Q7L1Q6	Basic leucine zipper and W2 domain-containing protein 1 OS=Homo sapiens GN=BZW1 PE=1 SV=1	50	99.1	87.9	92.1	89.8	89.4	92
BZW2	Q9Y6E2	Basic leucine zipper and W2 domain-containing protein 2 OS=Homo sapiens GN=BZW2 PE=1 SV=1	28	109.9	99.8	102.2	103.5	105.5	93.3
C12orf10	Q9HB07	UPF0160 protein MYG1, mitochondrial OS=Homo sapiens GN=C12orf10 PE=1 SV=2	6	114	91.3	101.3	100.1	101.7	95.9
C12orf57	Q99622	Protein C10 OS=Homo sapiens GN=C12orf57 PE=1 SV=1	2	111.9	101	95.3	100.9	98.8	93.4
C14orf1	Q9UKR5	Probable ergosterol biosynthetic protein 28 OS=Homo sapiens GN=C14orf1 PE=1 SV=1	2	62.8	105.8	83.3	96	106.4	105.4
C14orf166	Q9Y224	UPF0568 protein C14orf166 OS=Homo sapiens GN=C14orf166 PE=1 SV=1	24	98.7	98.2	98.8	96.4	93.6	101.7
C19orf43	Q9BQ61	Uncharacterized protein C19orf43 OS=Homo sapiens GN=C19orf43 PE=1 SV=1	5	106.2	94.5	94.3	94.3	95.8	97.5
C19orf53	Q9UNZ5	Leydig cell tumor 10 kDa protein homolog OS=Homo sapiens GN=C19orf53 PE=1 SV=1	3	109.3	83.4	103	88.3	98	98.9
C1orf123	Q9NWV4	UPF0587 protein C1orf123 OS=Homo sapiens GN=C1orf123 PE=1 SV=1	2
C1QBP	Q07021	Complement component 1 Q subcomponent-binding protein, mitochondrial OS=Homo sapiens GN=C1QBP PE=1 SV=1	19	125.4	89.3	97.7	105.4	116.5	112.4
C21orf33	P30042	ES1 protein homolog, mitochondrial OS=Homo sapiens GN=C21orf33 PE=1 SV=3	6	103.5	100.5	97.7	100.2	113.9	106.9
C9orf64	Q5T6V5	UPF0553 protein C9orf64 OS=Homo sapiens GN=C9orf64 PE=1 SV=1	2	90.8	100.9	101.6	109	105.6	109
C9orf78	Q9NZ63	Uncharacterized protein C9orf78 OS=Homo sapiens GN=C9orf78 PE=1 SV=1	11	124.4	104.7	98.5	96.9	96.7	102.7
CACYBP	Q9HB71	Calcyclin-binding protein OS=Homo sapiens GN=CACYBP PE=1 SV=2	40	112.4	96.5	104.6	107.4	103	103.7
CAD	P27708	CAD protein OS=Homo sapiens GN=CAD PE=1 SV=3	39	116.8	96.5	95.7	104.6	114.6	102.2
CALD1	Q05682	Caldesmon OS=Homo sapiens GN=CALD1 PE=1 SV=3	43	135.7	94.3	101.4	108.9	123.8	104
CALM1	P62158	Calmodulin OS=Homo sapiens GN=CALM1 PE=1 SV=2	40	101.9	75.3	94.4	94	96.7	97.5
CALR	P27797	Calreticulin OS=Homo sapiens GN=CALR PE=1 SV=1	128	89.5	132.1	99.1	104.8	91.4	127.4
CALU	O43852	Calumenin OS=Homo sapiens GN=CALU PE=1 SV=2	63	83.7	93.2	101.3	105.9	108.1	121.6
CAMK2D	Q13557	Calcium/calmodulin-dependent protein kinase type II subunit delta OS=Homo sapiens GN=CAMK2D PE=1 SV=3	4	100.3	120.9	105.8	85.8	93.4	108.6
CAMK2G	Q13555	Calcium/calmodulin-dependent protein kinase type II subunit gamma OS=Homo sapiens GN=CAMK2G PE=1 SV=3	5	104.7	102.3	98.8	110.4	108.7	110.4
CAND1	Q86VP6	Cullin-associated NEDD8-dissociated protein 1 OS=Homo sapiens GN=CAND1 PE=1 SV=2	44	104.6	108.1	100.8	102.2	107	101.1
CANX	P27824	Calnexin OS=Homo sapiens GN=CANX PE=1 SV=2	137	64.1	112.1	84	87.9	94	102.8
CAP1	Q01518	Adenylyl cyclase-associated protein 1 OS=Homo sapiens GN=CAP1 PE=1 SV=5	65	94.5	111.1	103	103.4	98.5	103.8
CAPG	P40121	Macrophage-capping protein OS=Homo sapiens GN=CAPG PE=1 SV=2	26	89.8	90.9	94.4	97.8	103.5	101.8
CAPN1	P07384	Calpain-1 catalytic subunit OS=Homo sapiens GN=CAPN1 PE=1 SV=1	27	90.1	104.1	94.3	102.1	106.1	103.5
CAPN2	P17655	Calpain-2 catalytic subunit OS=Homo sapiens GN=CAPN2 PE=1 SV=6	54	94.1	95.2	97.5	99	100	99.4
CAPNS1	P04632	Calpain small subunit 1 OS=Homo sapiens GN=CAPNS1 PE=1 SV=1	17	86.4	90.8	96	101	105.4	94.2
CAPRIN1	Q14444	Caprin-1 OS=Homo sapiens GN=CAPRIN1 PE=1 SV=2	38	131.3	93.6	107.6	104.2	96.4	93.3
CAPZA1	P52907	F-actin-capping protein subunit alpha-1 OS=Homo sapiens GN=CAPZA1 PE=1 SV=3	43	101.4	98.8	103.6	102.4	102.8	93.1
CAPZA2	P47755	F-actin-capping protein subunit alpha-2 OS=Homo sapiens GN=CAPZA2 PE=1 SV=3	19	92.4	106.7	105.1	106.3	106.2	103.9
CAPZB	P47756	F-actin-capping protein subunit beta OS=Homo sapiens GN=CAPZB PE=1 SV=4	44	88.5	104.9	102.9	102.4	99.7	92.3
CARD16	Q5EG05	Caspase recruitment domain-containing protein 16 OS=Homo sapiens GN=CARD16 PE=1 SV=1	2	75	64.9	65.3	76.3	85	79.7
CARHSP1	Q9Y2V2	Calcium-regulated heat-stable protein 1 OS=Homo sapiens GN=CARHSP1 PE=1 SV=2	7	111.1	101.8	115.1	111.3	113.6	118.2
CARS	P49589	Cysteine--tRNA ligase, cytoplasmic OS=Homo sapiens GN=CARS PE=1 SV=3	10	91.5	105	94.8	103	99.2	105.2
CARS2	Q9HA77	Probable cysteine--tRNA ligase, mitochondrial OS=Homo sapiens GN=CARS2 PE=1 SV=1	6	105.7	96.3	106.8	106.3	109	105.7
CAST	P20810	Calpastatin OS=Homo sapiens GN=CAST PE=1 SV=4	80	111.4	100.7	98.2	101.7	104	113.2
CAT	P04040	Catalase OS=Homo sapiens GN=CAT PE=1 SV=3	7	100.1	94.7	96.9	97.9	101.7	85.9
CAV1	Q03135	Caveolin-1 OS=Homo sapiens GN=CAV1 PE=1 SV=4	4	110.1	106.1	94.6	99.8	102.3	102.1
CBFB	Q13951	Core-binding factor subunit beta OS=Homo sapiens GN=CBFB PE=1 SV=2	3	100.2	116.3	98.2	108.3	103	106.8
CBR1	P16152	Carbonyl reductase [NADPH] 1 OS=Homo sapiens GN=CBR1 PE=1 SV=3	41	102	122.6	118.6	115.3	113.2	108.1
CBR3	O75828	Carbonyl reductase [NADPH] 3 OS=Homo sapiens GN=CBR3 PE=1 SV=3	11
CBX1	P83916	Chromobox protein homolog 1 OS=Homo sapiens GN=CBX1 PE=1 SV=1	6	134.9	100.7	101	93.1	89	89.1
CBX3	Q13185	Chromobox protein homolog 3 OS=Homo sapiens GN=CBX3 PE=1 SV=4	35	110.9	84.7	94	92.7	94.8	95.2
CBX5	P45973	Chromobox protein homolog 5 OS=Homo sapiens GN=CBX5 PE=1 SV=1	15	125.3	95.1	102.2	106.2	109.2	86.8
CC2D1A	Q6P1N0	Coiled-coil and C2 domain-containing protein 1A OS=Homo sapiens GN=CC2D1A PE=1 SV=1	3	82.8	118.8	91.6	98.2	102.8	103.3
CCAR1	Q8IX12	Cell division cycle and apoptosis regulator protein 1 OS=Homo sapiens GN=CCAR1 PE=1 SV=2	13	103.3	104.2	98.2	101.2	102.4	101.2
CCAR2	Q8N163	Cell cycle and apoptosis regulator protein 2 OS=Homo sapiens GN=CCAR2 PE=1 SV=2	22	102.5	99.8	98.9	94.4	106.1	98.2
CCDC124	Q96CT7	Coiled-coil domain-containing protein 124 OS=Homo sapiens GN=CCDC124 PE=1 SV=1	10	109.9	94.3	97.6	96.4	98.1	97.6
CCDC25	Q86WR0	Coiled-coil domain-containing protein 25 OS=Homo sapiens GN=CCDC25 PE=1 SV=2	4	89.2	87.2	90.6	104.5	103.4	104.7
CCDC47	Q96A33	Coiled-coil domain-containing protein 47 OS=Homo sapiens GN=CCDC47 PE=1 SV=1	3	88.3	92.1	116.7	96.7	93.8	99
CCDC58	Q4VC31	Coiled-coil domain-containing protein 58 OS=Homo sapiens GN=CCDC58 PE=1 SV=1	8	127.2	103.5	115.2	106.7	107.6	96
CCDC6	Q16204	Coiled-coil domain-containing protein 6 OS=Homo sapiens GN=CCDC6 PE=1 SV=2	9	109.1	102.5	99.7	101.5	105.9	106.9
CCDC86	Q9H6F5	Coiled-coil domain-containing protein 86 OS=Homo sapiens GN=CCDC86 PE=1 SV=1	3	117.6	91.3	109.7	102	106.7	107.7
CCNB1	P14635	G2/mitotic-specific cyclin-B1 OS=Homo sapiens GN=CCNB1 PE=1 SV=1	2	98.8	116.8	112.1	111.8	105.9	102
CCPG1	Q9ULG6	Cell cycle progression protein 1 OS=Homo sapiens GN=CCPG1 PE=1 SV=3	8	64.5	183	93.9	86.1	74.7	135.1
CCS	O14618	Copper chaperone for superoxide dismutase OS=Homo sapiens GN=CCS PE=1 SV=1	2	128.9	93	100.9	91.4	102.2	101.7
CCT2	P78371	T-complex protein 1 subunit beta OS=Homo sapiens GN=CCT2 PE=1 SV=4	115	101	94.1	100.9	97.3	90.6	93.1
CCT3	P49368	T-complex protein 1 subunit gamma OS=Homo sapiens GN=CCT3 PE=1 SV=4	97	109.4	97.3	99	97.8	95.2	86.5
CCT4	P50991	T-complex protein 1 subunit delta OS=Homo sapiens GN=CCT4 PE=1 SV=4	95	107.6	90.1	98.5	96.3	96.5	90
CCT5	P48643	T-complex protein 1 subunit epsilon OS=Homo sapiens GN=CCT5 PE=1 SV=1	93	112	92.6	99.2	98.5	93.6	87.5
CCT6A	P40227	T-complex protein 1 subunit zeta OS=Homo sapiens GN=CCT6A PE=1 SV=3	66	109.4	94.6	100.1	100	98	91.7
CCT7	Q99832	T-complex protein 1 subunit eta OS=Homo sapiens GN=CCT7 PE=1 SV=2	86	110	95.9	101.7	98.3	96	83.7
CCT8	P50990	T-complex protein 1 subunit theta OS=Homo sapiens GN=CCT8 PE=1 SV=4	118	112.5	99	104.4	101	99.8	86.4
CD151	P48509	CD151 antigen OS=Homo sapiens GN=CD151 PE=1 SV=3	6	75.1	153.1	104.3	97	90.7	113.8
CD276	Q5ZPR3	CD276 antigen OS=Homo sapiens GN=CD276 PE=1 SV=1	2	96.4	103.9	94.2	97.6	110.1	97.5
CD2BP2	O95400	CD2 antigen cytoplasmic tail-binding protein 2 OS=Homo sapiens GN=CD2BP2 PE=1 SV=1	2	89.8	101.5	96.5	94.6	111.6	102.2
CD320	Q9NPF0	CD320 antigen OS=Homo sapiens GN=CD320 PE=1 SV=1	3	84.5	131.5	86.7	95.7	86.6	117.9
CD3EAP	O15446	DNA-directed RNA polymerase I subunit RPA34 OS=Homo sapiens GN=CD3EAP PE=1 SV=1	2	99.4	115.2	90.5	109.1	123.4	100.2
CD44	P16070	CD44 antigen OS=Homo sapiens GN=CD44 PE=1 SV=3	33	76.5	117	108.2	105.3	100.7	108.2
CD46	P15529	Membrane cofactor protein OS=Homo sapiens GN=CD46 PE=1 SV=3	11	75.5	147.2	91.3	93.9	93.2	124.8
CD47	Q08722	Leukocyte surface antigen CD47 OS=Homo sapiens GN=CD47 PE=1 SV=1	4	71.8	132.1	108.3	104.8	100.7	109.6
CD55	P08174	Complement decay-accelerating factor OS=Homo sapiens GN=CD55 PE=1 SV=4	79	83.3	148.1	105	101	101.7	119.7
CD59	P13987	CD59 glycoprotein OS=Homo sapiens GN=CD59 PE=1 SV=1	11	81.9	123.5	94.5	97.8	106.5	93.1
CD63	P08962	CD63 antigen OS=Homo sapiens GN=CD63 PE=1 SV=2	4	62.4	114.8	103.9	103.9	94.6	106.6
CD81	P60033	CD81 antigen OS=Homo sapiens GN=CD81 PE=1 SV=1	3	95.3	143.3	88.7	100	94	94.9
CD9	P21926	CD9 antigen OS=Homo sapiens GN=CD9 PE=1 SV=4	4	71.5	103.9	86.7	96.7	104.3	140.3
CD97	P48960	CD97 antigen OS=Homo sapiens GN=CD97 PE=1 SV=4	8	89.2	128.2	109.4	105.6	92.7	111.4
CD99	P14209	CD99 antigen OS=Homo sapiens GN=CD99 PE=1 SV=1	9	88.4	108.4	106	98.4	114	111.9
CDA	P32320	Cytidine deaminase OS=Homo sapiens GN=CDA PE=1 SV=2	13	77.4	86.1	88.8	95.9	105	119.2
CDC123	O75794	Cell division cycle protein 123 homolog OS=Homo sapiens GN=CDC123 PE=1 SV=1	4	113.9	103.4	100.8	114.2	94.3	77.2
CDC27	P30260	Cell division cycle protein 27 homolog OS=Homo sapiens GN=CDC27 PE=1 SV=2	2	106.9	99.5	107	102.5	109.6	98
CDC37	Q16543	Hsp90 co-chaperone Cdc37 OS=Homo sapiens GN=CDC37 PE=1 SV=1	28	93.8	96.3	96.6	92.5	98.3	97.9
CDC42	P60953	Cell division control protein 42 homolog OS=Homo sapiens GN=CDC42 PE=1 SV=2	16	83.2	105.1	99.4	99.1	104.1	96.9
CDC5L	Q99459	Cell division cycle 5-like protein OS=Homo sapiens GN=CDC5L PE=1 SV=2	26	112.8	97.1	97.7	100.6	96.8	101.5
CDC73	Q6P1J9	Parafibromin OS=Homo sapiens GN=CDC73 PE=1 SV=1	12	104.6	98.5	95.9	96	98.7	97.6
CDK1	P06493	Cyclin-dependent kinase 1 OS=Homo sapiens GN=CDK1 PE=1 SV=3	36	97.8	100.3	108.1	107.5	103.3	93.2
CDK11B	P21127	Cyclin-dependent kinase 11B OS=Homo sapiens GN=CDK11B PE=1 SV=3	3	135.1	99.3	92.5	101.6	97.8	97.4
CDK2	P24941	Cyclin-dependent kinase 2 OS=Homo sapiens GN=CDK2 PE=1 SV=2	23	104.7	115.1	96.1	99.9	99.1	96.3
CDK4	P11802	Cyclin-dependent kinase 4 OS=Homo sapiens GN=CDK4 PE=1 SV=2	15	112.6	108.5	109.2	108.6	100.4	91.5
CDK5	Q00535	Cyclin-dependent-like kinase 5 OS=Homo sapiens GN=CDK5 PE=1 SV=3	12	99.2	108	100.8	107.3	107.5	106.7
CDK6	Q00534	Cyclin-dependent kinase 6 OS=Homo sapiens GN=CDK6 PE=1 SV=1	11	167.9	105.7	115.2	90.4	86.3	97.2
CDKN2A	P42771	Cyclin-dependent kinase inhibitor 2A OS=Homo sapiens GN=CDKN2A PE=1 SV=2	13	110.7	100.5	109.3	105.5	105.8	99.4
CDV3	Q9UKY7	Protein CDV3 homolog OS=Homo sapiens GN=CDV3 PE=1 SV=1	30	123.3	100.4	103.5	108.6	105.6	108.5
CELF1	Q92879	CUGBP Elav-like family member 1 OS=Homo sapiens GN=CELF1 PE=1 SV=2	11	99.9	106.6	103.8	106.5	99.8	94
CEP55	Q53EZ4	Centrosomal protein of 55 kDa OS=Homo sapiens GN=CEP55 PE=1 SV=3	2	104.3	99.5	122.1	105.8	113.6	125.6
CFAP20	Q9Y6A4	Cilia- and flagella-associated protein 20 OS=Homo sapiens GN=CFAP20 PE=1 SV=1	2	83.2	99.3	98.8	92.5	103.6	96.7
CFL1	P23528	Cofilin-1 OS=Homo sapiens GN=CFL1 PE=1 SV=3	152	87.1	84.4	87.2	90.7	93.7	94.2
CFL2	Q9Y281	Cofilin-2 OS=Homo sapiens GN=CFL2 PE=1 SV=1	41	100.2	106	99.2	103.2	102.8	105
CHCHD2P9	Q5T1J5	Putative coiled-coil-helix-coiled-coil-helix domain-containing protein CHCHD2P9, mitochondrial OS=Homo sapiens GN=CHCHD2P9 PE=5 SV=1	5	122.3	105.7	113.1	104.8	125.1	111.8
CHCHD3	Q9NX63	MICOS complex subunit MIC19 OS=Homo sapiens GN=CHCHD3 PE=1 SV=1	20	109.7	103.2	97.9	98.4	98.4	105.5
CHCHD4	Q8N4Q1	Mitochondrial intermembrane space import and assembly protein 40 OS=Homo sapiens GN=CHCHD4 PE=1 SV=1	2	102.6	101.3	91.8	98.9	92.5	104.3
CHD4	Q14839	Chromodomain-helicase-DNA-binding protein 4 OS=Homo sapiens GN=CHD4 PE=1 SV=2	24	104.8	96.5	98.4	104.1	103.4	99.7
CHERP	Q8IWX8	Calcium homeostasis endoplasmic reticulum protein OS=Homo sapiens GN=CHERP PE=1 SV=3	2	114.3	98.5	95.2	100.4	109.7	100.9
CHMP1A	Q9HD42	Charged multivesicular body protein 1a OS=Homo sapiens GN=CHMP1A PE=1 SV=1	4	118.9	111.1	125.4	108	96.6	105.5
CHMP2A	O43633	Charged multivesicular body protein 2a OS=Homo sapiens GN=CHMP2A PE=1 SV=1	6	90.8	94.5	89.1	90.8	82.9	90.5
CHMP2B	Q9UQN3	Charged multivesicular body protein 2b OS=Homo sapiens GN=CHMP2B PE=1 SV=1	11	101.2	98.8	95.8	97.3	92.1	94.6
CHMP3	Q9Y3E7	Charged multivesicular body protein 3 OS=Homo sapiens GN=CHMP3 PE=1 SV=3	2	96	119.2	105.8	93.7	98.3	103.6
CHMP4A	Q9BY43	Charged multivesicular body protein 4a OS=Homo sapiens GN=CHMP4A PE=1 SV=3	10	111.1	92	92	95.8	101.6	100.8
CHMP4B	Q9H444	Charged multivesicular body protein 4b OS=Homo sapiens GN=CHMP4B PE=1 SV=1	19	106.2	101.7	104.4	108.1	99.9	106.7
CHORDC1	Q9UHD1	Cysteine and histidine-rich domain-containing protein 1 OS=Homo sapiens GN=CHORDC1 PE=1 SV=2	37	130.4	84	99.8	102.4	99.9	89.3
CHTOP	Q9Y3Y2	Chromatin target of PRMT1 protein OS=Homo sapiens GN=CHTOP PE=1 SV=2	5	112.2	83.8	93.9	91.5	99.2	88.1
CIAO1	O76071	Probable cytosolic iron-sulfur protein assembly protein CIAO1 OS=Homo sapiens GN=CIAO1 PE=1 SV=1	4	104.7	108.7	98	94.5	91.1	103.5
CIAPIN1	Q6FI81	Anamorsin OS=Homo sapiens GN=CIAPIN1 PE=1 SV=2	15	111.1	97.3	94.2	94.1	100.6	95.2
CIRBP	Q14011	Cold-inducible RNA-binding protein OS=Homo sapiens GN=CIRBP PE=1 SV=1	7	86.4	94.4	92.2	83.9	79.5	93.4
CKAP4	Q07065	Cytoskeleton-associated protein 4 OS=Homo sapiens GN=CKAP4 PE=1 SV=2	65	92.8	134.7	104.6	99.2	95.3	107.3
CKAP5	Q14008	Cytoskeleton-associated protein 5 OS=Homo sapiens GN=CKAP5 PE=1 SV=3	9	106.7	108.6	100.4	108.1	106.9	100.6
CKB	P12277	Creatine kinase B-type OS=Homo sapiens GN=CKB PE=1 SV=1	67	119.7	104.8	117.3	117.7	111.1	120.8
CKS1B	P61024	Cyclin-dependent kinases regulatory subunit 1 OS=Homo sapiens GN=CKS1B PE=1 SV=1	4	98.2	103.3	109.4	109.7	90.8	109.2
CKS2	P33552	Cyclin-dependent kinases regulatory subunit 2 OS=Homo sapiens GN=CKS2 PE=1 SV=1	3	99.4	92.1	90.9	103.2	86	92.4
CLEC2B	Q92478	C-type lectin domain family 2 member B OS=Homo sapiens GN=CLEC2B PE=1 SV=2	3	74.3	76	78.9	80.2	93.1	91.6
CLIC1	O00299	Chloride intracellular channel protein 1 OS=Homo sapiens GN=CLIC1 PE=1 SV=4	60	95.8	93.9	100.2	100.7	106.1	94.6
CLIC4	Q9Y696	Chloride intracellular channel protein 4 OS=Homo sapiens GN=CLIC4 PE=1 SV=4	9	96.2	110.1	101.9	105	109.7	101.2
CLINT1	Q14677	Clathrin interactor 1 OS=Homo sapiens GN=CLINT1 PE=1 SV=1	16	101.1	94.7	98.7	99.3	98.7	97.5
CLIP1	P30622	CAP-Gly domain-containing linker protein 1 OS=Homo sapiens GN=CLIP1 PE=1 SV=2	14	111.8	107.6	105.2	106.8	95.1	101
CLNS1A	P54105	Methylosome subunit pICln OS=Homo sapiens GN=CLNS1A PE=1 SV=1	4	112.1	99.1	104.1	106.8	99.5	101.2
CLPB	Q9H078	Caseinolytic peptidase B protein homolog OS=Homo sapiens GN=CLPB PE=1 SV=1	2	120.2	103.3	89.5	95.3	112.7	102.2
CLPTM1	O96005	Cleft lip and palate transmembrane protein 1 OS=Homo sapiens GN=CLPTM1 PE=1 SV=1	4	100.6	122.2	104.9	105.3	105.6	93.6
CLPX	O76031	ATP-dependent Clp protease ATP-binding subunit clpX-like, mitochondrial OS=Homo sapiens GN=CLPX PE=1 SV=2	3	99.5	95.6	109.5	102	111.8	100.3
CLTA	P09496	Clathrin light chain A OS=Homo sapiens GN=CLTA PE=1 SV=1	10	96.9	110.3	107.3	103.7	103.1	107.6
CLTB	P09497	Clathrin light chain B OS=Homo sapiens GN=CLTB PE=1 SV=1	28	98.3	104.8	101.6	99.3	94.6	99.4
CLTC	Q00610	Clathrin heavy chain 1 OS=Homo sapiens GN=CLTC PE=1 SV=5	217	81.8	106.7	101.9	102.1	102.6	93.6
CLUH	O75153	Clustered mitochondria protein homolog OS=Homo sapiens GN=CLUH PE=1 SV=2	11	109.4	106	103.8	97.7	107.5	98.8
CMBL	Q96DG6	Carboxymethylenebutenolidase homolog OS=Homo sapiens GN=CMBL PE=1 SV=1	22	89.2	100.3	98.9	103	107.9	98.8
CMPK1	P30085	UMP-CMP kinase OS=Homo sapiens GN=CMPK1 PE=1 SV=3	22	95	97.3	95.8	99	98.2	97.2
CMSS1	Q9BQ75	Protein CMSS1 OS=Homo sapiens GN=CMSS1 PE=1 SV=2	2	103.4	103	102	104.6	103.4	96.5
CNBP	P62633	Cellular nucleic acid-binding protein OS=Homo sapiens GN=CNBP PE=1 SV=1	49	70.2	98	91.7	100.7	103.9	123.6
CNDP2	Q96KP4	Cytosolic non-specific dipeptidase OS=Homo sapiens GN=CNDP2 PE=1 SV=2	10	98.1	90.6	89	89.9	96	94
CNIH4	Q9P003	Protein cornichon homolog 4 OS=Homo sapiens GN=CNIH4 PE=1 SV=1	3	100.3	103.5	114.3	97.9	107.7	100.9
CNN2	Q99439	Calponin-2 OS=Homo sapiens GN=CNN2 PE=1 SV=4	10	125.1	88.8	104.1	105.9	103.4	89.7
CNN3	Q15417	Calponin-3 OS=Homo sapiens GN=CNN3 PE=1 SV=1	6	98.2	100.8	105.1	112.6	122.1	123.2
CNOT1	A5YKK6	CCR4-NOT transcription complex subunit 1 OS=Homo sapiens GN=CNOT1 PE=1 SV=2	4	103.8	98.5	92.1	94.6	102.3	97.7
CNOT10	Q9H9A5	CCR4-NOT transcription complex subunit 10 OS=Homo sapiens GN=CNOT10 PE=1 SV=1	2	118.1	100.3	100.4	78.8	104.1	100.2
CNOT7	Q9UIV1	CCR4-NOT transcription complex subunit 7 OS=Homo sapiens GN=CNOT7 PE=1 SV=3	2	100.1	86.8	99.4	104.9	100.9	85.9
CNP	P09543	2',3'-cyclic-nucleotide 3'-phosphodiesterase OS=Homo sapiens GN=CNP PE=1 SV=2	6	98.8	108.3	105.5	100.1	97.2	95.7
CNPY2	Q9Y2B0	Protein canopy homolog 2 OS=Homo sapiens GN=CNPY2 PE=1 SV=1	14	79.2	121.1	100.1	94.1	85.1	108.6
COA3	Q9Y2R0	Cytochrome c oxidase assembly factor 3 homolog, mitochondrial OS=Homo sapiens GN=COA3 PE=1 SV=1	4	112.2	99.4	97.6	98.1	109.7	107.3
COA6	Q5JTJ3	Cytochrome c oxidase assembly factor 6 homolog OS=Homo sapiens GN=COA6 PE=1 SV=1	9	138	92.4	98.2	92.8	108.2	106.3
COASY	Q13057	Bifunctional coenzyme A synthase OS=Homo sapiens GN=COASY PE=1 SV=4	9	111.8	98.2	106.1	107.6	108.6	100.4
COLGALT1	Q8NBJ5	Procollagen galactosyltransferase 1 OS=Homo sapiens GN=COLGALT1 PE=1 SV=1	27	104.9	109.4	99.6	100.2	99.9	106.6
COMMD9	Q9P000	COMM domain-containing protein 9 OS=Homo sapiens GN=COMMD9 PE=1 SV=2	2	109	110.4	99.3	103.4	107.7	98.8
COMT	P21964	Catechol O-methyltransferase OS=Homo sapiens GN=COMT PE=1 SV=2	2	85.9	119.4	103.4	99.3	109.9	108.4
COPA	P53621	Coatomer subunit alpha OS=Homo sapiens GN=COPA PE=1 SV=2	68	95.5	101.6	98.4	101.4	104.3	97.4
COPB1	P53618	Coatomer subunit beta OS=Homo sapiens GN=COPB1 PE=1 SV=3	43	100.2	105.1	102.5	102.3	106.7	103.2
COPB2	P35606	Coatomer subunit beta' OS=Homo sapiens GN=COPB2 PE=1 SV=2	45	94.5	113.6	105.8	104.4	99.1	98.8
COPE	O14579	Coatomer subunit epsilon OS=Homo sapiens GN=COPE PE=1 SV=3	7	103	104.2	103.7	104.4	104.5	98.1
COPG1	Q9Y678	Coatomer subunit gamma-1 OS=Homo sapiens GN=COPG1 PE=1 SV=1	57	94.4	110.1	104.8	100.2	100.8	98.7
COPG2	Q9UBF2	Coatomer subunit gamma-2 OS=Homo sapiens GN=COPG2 PE=1 SV=1	6	98.7	124.9	98.9	103.3	105.6	100.5
COPS2	P61201	COP9 signalosome complex subunit 2 OS=Homo sapiens GN=COPS2 PE=1 SV=1	6	102.4	118.6	107.8	107.7	107.4	102.1
COPS3	Q9UNS2	COP9 signalosome complex subunit 3 OS=Homo sapiens GN=COPS3 PE=1 SV=3	2	112.1	113.9	106.1	108.3	114.2	97.8
COPS4	Q9BT78	COP9 signalosome complex subunit 4 OS=Homo sapiens GN=COPS4 PE=1 SV=1	2	99.9	101.6	95.2	96	102.1	104.6
COPS5	Q92905	COP9 signalosome complex subunit 5 OS=Homo sapiens GN=COPS5 PE=1 SV=4	4	101.2	98	109.6	93.7	105.9	98.5
COPS8	Q99627	COP9 signalosome complex subunit 8 OS=Homo sapiens GN=COPS8 PE=1 SV=1	6	113.2	107.1	111.6	105.9	109.8	106.4
COPZ1	P61923	Coatomer subunit zeta-1 OS=Homo sapiens GN=COPZ1 PE=1 SV=1	7	96.9	103.7	100.8	101.3	100.4	92.5
CORO1B	Q9BR76	Coronin-1B OS=Homo sapiens GN=CORO1B PE=1 SV=1	16	87.7	104.4	99	98.7	98.3	99.1
CORO1C	Q9ULV4	Coronin-1C OS=Homo sapiens GN=CORO1C PE=1 SV=1	42	107	116.4	117.7	109.5	98.6	100.7
COTL1	Q14019	Coactosin-like protein OS=Homo sapiens GN=COTL1 PE=1 SV=3	39	87	97	99.3	98.6	91.5	88.6
COX4I1	P13073	Cytochrome c oxidase subunit 4 isoform 1, mitochondrial OS=Homo sapiens GN=COX4I1 PE=1 SV=1	30	98	85.1	102.7	97.7	94.8	89.1
COX5A	P20674	Cytochrome c oxidase subunit 5A, mitochondrial OS=Homo sapiens GN=COX5A PE=1 SV=2	15	103	92.1	100.8	100.7	92.7	93.1
COX5B	P10606	Cytochrome c oxidase subunit 5B, mitochondrial OS=Homo sapiens GN=COX5B PE=1 SV=2	23	108.7	90	88	94.1	98.3	95.6
COX6B1	P14854	Cytochrome c oxidase subunit 6B1 OS=Homo sapiens GN=COX6B1 PE=1 SV=2	8	131.6	76	89.5	87.6	86.4	89
COX6C	P09669	Cytochrome c oxidase subunit 6C OS=Homo sapiens GN=COX6C PE=1 SV=2	6	101.5	84	96	92.4	86.6	82.7
COX7A2	P14406	Cytochrome c oxidase subunit 7A2, mitochondrial OS=Homo sapiens GN=COX7A2 PE=1 SV=1	5	144.1	77.7	67.8	32.8	68.4	78.9
COX7A2L	O14548	Cytochrome c oxidase subunit 7A-related protein, mitochondrial OS=Homo sapiens GN=COX7A2L PE=1 SV=2	3	104.7	88.3	84.8	88.3	91.6	86
COX7C	P15954	Cytochrome c oxidase subunit 7C, mitochondrial OS=Homo sapiens GN=COX7C PE=1 SV=1	6	86.9	82.6	88.4	85.9	94.9	100.7
CPD	O75976	Carboxypeptidase D OS=Homo sapiens GN=CPD PE=1 SV=2	2	94.2	134.6	100.4	93.9	109.1	111.6
CPNE1	Q99829	Copine-1 OS=Homo sapiens GN=CPNE1 PE=1 SV=1	12	107.9	100.6	101	108	120	101.7
CPNE3	O75131	Copine-3 OS=Homo sapiens GN=CPNE3 PE=1 SV=1	17	99.6	104.3	101.2	105.3	104.4	103.4
CPS1	P31327	Carbamoyl-phosphate synthase [ammonia], mitochondrial OS=Homo sapiens GN=CPS1 PE=1 SV=2	249	78.5	96.2	89.4	94.5	108.4	101.8
CPSF3	Q9UKF6	Cleavage and polyadenylation specificity factor subunit 3 OS=Homo sapiens GN=CPSF3 PE=1 SV=1	3	111.4	102.9	99.7	101.6	88.1	99.4
CPSF6	Q16630	Cleavage and polyadenylation specificity factor subunit 6 OS=Homo sapiens GN=CPSF6 PE=1 SV=2	20	107.7	90.7	98.5	97.7	99.3	102.2
CPSF7	Q8N684	Cleavage and polyadenylation specificity factor subunit 7 OS=Homo sapiens GN=CPSF7 PE=1 SV=1	18	107.3	110.6	94.9	97.4	103	106.3
CPT1A	P50416	Carnitine O-palmitoyltransferase 1, liver isoform OS=Homo sapiens GN=CPT1A PE=1 SV=2	29	106.3	108.7	97.8	97.4	102.7	93.9
CRIP1	P50238	Cysteine-rich protein 1 OS=Homo sapiens GN=CRIP1 PE=1 SV=3	30	102.8	91.1	101.4	98.3	85.7	91.5
CRIP2	P52943	Cysteine-rich protein 2 OS=Homo sapiens GN=CRIP2 PE=1 SV=1	4	135.9	94	111.3	105.7	98	103.1
CRKL	P46109	Crk-like protein OS=Homo sapiens GN=CRKL PE=1 SV=1	3	97.5	105	108	101.1	108.2	108.5
CRTAP	O75718	Cartilage-associated protein OS=Homo sapiens GN=CRTAP PE=1 SV=1	3	102.5	95.1	90.8	99.4	99.9	108.7
CRYZ	Q08257	Quinone oxidoreductase OS=Homo sapiens GN=CRYZ PE=1 SV=1	15	98.4	96.2	94.7	101	108.5	106.9
CS	O75390	Citrate synthase, mitochondrial OS=Homo sapiens GN=CS PE=1 SV=2	48	91.3	105.2	103.9	102.8	102.1	94.4
CSDE1	O75534	Cold shock domain-containing protein E1 OS=Homo sapiens GN=CSDE1 PE=1 SV=2	55	131.9	96.5	109.4	101	94.7	89
CSE1L	P55060	Exportin-2 OS=Homo sapiens GN=CSE1L PE=1 SV=3	88	104.4	97.8	104.1	103.7	108.2	94.9
CSK	P41240	Tyrosine-protein kinase CSK OS=Homo sapiens GN=CSK PE=1 SV=1	4	94.6	92	101.7	98.3	110.9	95.9
CSNK1A1	P48729	Casein kinase I isoform alpha OS=Homo sapiens GN=CSNK1A1 PE=1 SV=2	6	104	107.3	104.5	103.9	109	96
CSNK2A1	P68400	Casein kinase II subunit alpha OS=Homo sapiens GN=CSNK2A1 PE=1 SV=1	7	101.4	97.7	100.7	97.2	104.6	96.6
CSNK2B	P67870	Casein kinase II subunit beta OS=Homo sapiens GN=CSNK2B PE=1 SV=1	9	87	98.4	94.8	99.5	94.1	102.3
CSPG4	Q6UVK1	Chondroitin sulfate proteoglycan 4 OS=Homo sapiens GN=CSPG4 PE=1 SV=2	3	121.2	96.2	93.4	96	115.2	108.3
CSRP1	P21291	Cysteine and glycine-rich protein 1 OS=Homo sapiens GN=CSRP1 PE=1 SV=3	50	89.8	93.7	107.5	107	104.4	110.6
CSRP2	Q16527	Cysteine and glycine-rich protein 2 OS=Homo sapiens GN=CSRP2 PE=1 SV=3	3	103.5	105.7	102.9	102.7	102.6	100.2
CSTB	P04080	Cystatin-B OS=Homo sapiens GN=CSTB PE=1 SV=2	34	80.4	112.1	106.9	104	97.3	119.3
CSTF2	P33240	Cleavage stimulation factor subunit 2 OS=Homo sapiens GN=CSTF2 PE=1 SV=1	17	99.2	94.8	95.6	98.9	100.8	101
CSTF2T	Q9H0L4	Cleavage stimulation factor subunit 2 tau variant OS=Homo sapiens GN=CSTF2T PE=1 SV=1	9	109.3	88.8	94.5	101.1	111.2	102.8
CSTF3	Q12996	Cleavage stimulation factor subunit 3 OS=Homo sapiens GN=CSTF3 PE=1 SV=1	6	94.9	97.4	102.3	100.4	107.9	90.4
CT45A6	P0DMU7	Cancer/testis antigen family 45 member A6 OS=Homo sapiens GN=CT45A6 PE=2 SV=1	4	95.9	76.6	85.3	80.5	85.8	81.5
CTAG2	O75638	Cancer/testis antigen 2 OS=Homo sapiens GN=CTAG2 PE=1 SV=2	2	75.4	103.8	104.9	93	87.6	114.1
CTBP1	Q13363	C-terminal-binding protein 1 OS=Homo sapiens GN=CTBP1 PE=1 SV=2	3	116.6	101	83.5	94.2	110.8	106.3
CTBP2	P56545	C-terminal-binding protein 2 OS=Homo sapiens GN=CTBP2 PE=1 SV=1	7	103.4	102.5	104.6	95	112.8	96.5
CTH	P32929	Cystathionine gamma-lyase OS=Homo sapiens GN=CTH PE=1 SV=3	10	86.3	96.4	86.1	84.8	96.2	103
CTNNA1	P35221	Catenin alpha-1 OS=Homo sapiens GN=CTNNA1 PE=1 SV=1	33	110.7	89.8	98.1	100.3	106.2	98.1
CTNNBL1	Q8WYA6	Beta-catenin-like protein 1 OS=Homo sapiens GN=CTNNBL1 PE=1 SV=1	11	103	83.8	89.6	104.9	103.9	96.3
CTNND1	O60716	Catenin delta-1 OS=Homo sapiens GN=CTNND1 PE=1 SV=1	13	108.5	102.4	95.8	98.9	102.3	94.4
CTPS1	P17812	CTP synthase 1 OS=Homo sapiens GN=CTPS1 PE=1 SV=2	36	110.3	109	107.2	108.2	108.1	98.2
CTR9	Q6PD62	RNA polymerase-associated protein CTR9 homolog OS=Homo sapiens GN=CTR9 PE=1 SV=1	4	96.7	101.4	110.6	98.9	91.8	94.3
CTSA	P10619	Lysosomal protective protein OS=Homo sapiens GN=CTSA PE=1 SV=2	6	84.3	154.1	115.8	110.4	112.8	116
CTSD	P07339	Cathepsin D OS=Homo sapiens GN=CTSD PE=1 SV=1	35	76.5	99.8	92.2	94.9	90.9	100.1
CTSL	P07711	Cathepsin L1 OS=Homo sapiens GN=CTSL PE=1 SV=2	2	74.9	116.4	93.1	99.5	130.3	124.7
CTSZ	Q9UBR2	Cathepsin Z OS=Homo sapiens GN=CTSZ PE=1 SV=1	3	165.6	101	111.1	109.5	128.5	97.5
CTTN	Q14247	Src substrate cortactin OS=Homo sapiens GN=CTTN PE=1 SV=2	94	102.3	106.7	113.4	109.9	105	116.7
CUL1	Q13616	Cullin-1 OS=Homo sapiens GN=CUL1 PE=1 SV=2	5	99.9	92.3	99.4	98.6	101.4	102.3
CUL2	Q13617	Cullin-2 OS=Homo sapiens GN=CUL2 PE=1 SV=2	2
CUL4A	Q13619	Cullin-4A OS=Homo sapiens GN=CUL4A PE=1 SV=3	16	107.5	101.3	98	97.6	105.7	99.2
CUL4B	Q13620	Cullin-4B OS=Homo sapiens GN=CUL4B PE=1 SV=4	14	96	92.5	85	91.9	111.8	95.3
CUTA	O60888	Protein CutA OS=Homo sapiens GN=CUTA PE=1 SV=2	15	96.2	112.6	95.5	97.6	94.7	109.9
CWC15	Q9P013	Spliceosome-associated protein CWC15 homolog OS=Homo sapiens GN=CWC15 PE=1 SV=2	9	115.1	90.5	101.3	95.1	101.5	103.7
CYB5A	P00167	Cytochrome b5 OS=Homo sapiens GN=CYB5A PE=1 SV=2	5	88.9	79.9	82.5	90.7	77.5	73.6
CYB5B	O43169	Cytochrome b5 type B OS=Homo sapiens GN=CYB5B PE=1 SV=2	13	75.2	137.3	110.8	107	106.4	109.7
CYB5R3	P00387	NADH-cytochrome b5 reductase 3 OS=Homo sapiens GN=CYB5R3 PE=1 SV=3	11	84.1	103.7	101.9	96.4	100.3	97.1
CYC1	P08574	Cytochrome c1, heme protein, mitochondrial OS=Homo sapiens GN=CYC1 PE=1 SV=3	7	92.1	89.4	100.5	90.8	88.8	82.1
CYCS	P99999	Cytochrome c OS=Homo sapiens GN=CYCS PE=1 SV=2	19	92.3	81.2	108.9	103.1	91.4	101.1
CYFIP1	Q7L576	Cytoplasmic FMR1-interacting protein 1 OS=Homo sapiens GN=CYFIP1 PE=1 SV=1	3	102.2	107.3	96.7	103.8	105.7	100.9
CYP51A1	Q16850	Lanosterol 14-alpha demethylase OS=Homo sapiens GN=CYP51A1 PE=1 SV=3	16	90.9	98.6	90.8	95.8	102.6	111.9
CYR61	O00622	Protein CYR61 OS=Homo sapiens GN=CYR61 PE=1 SV=1	12	98.8	97.5	108.3	101.8	90.4	106.2
DAB2	P98082	Disabled homolog 2 OS=Homo sapiens GN=DAB2 PE=1 SV=3	14	118.9	94.1	108.2	104.4	102.2	94.8
DAD1	P61803	Dolichyl-diphosphooligosaccharide--protein glycosyltransferase subunit DAD1 OS=Homo sapiens GN=DAD1 PE=1 SV=3	9	83.6	105.5	93.4	101.2	111.6	108.8
DAG1	Q14118	Dystroglycan OS=Homo sapiens GN=DAG1 PE=1 SV=2	11	104.3	116.3	96.1	95.9	94.5	112.9
DAP	P51397	Death-associated protein 1 OS=Homo sapiens GN=DAP PE=1 SV=3	19	86.3	94.3	99.1	95.7	100.7	114.3
DAP3	P51398	28S ribosomal protein S29, mitochondrial OS=Homo sapiens GN=DAP3 PE=1 SV=1	6	109.6	82.6	92.9	97.2	107.2	92.7
DARS	P14868	Aspartate--tRNA ligase, cytoplasmic OS=Homo sapiens GN=DARS PE=1 SV=2	20	114.8	96.4	100.7	97.1	102	96.8
DAZAP1	Q96EP5	DAZ-associated protein 1 OS=Homo sapiens GN=DAZAP1 PE=1 SV=1	8	127.3	94.5	97.8	100	118.6	99.7
DBI	P07108	Acyl-CoA-binding protein OS=Homo sapiens GN=DBI PE=1 SV=2	44	80	104.8	94.5	99.1	97.4	115.3
DBN1	Q16643	Drebrin OS=Homo sapiens GN=DBN1 PE=1 SV=4	17	136.3	88.3	101.1	105.2	114.6	103.7
DBNL	Q9UJU6	Drebrin-like protein OS=Homo sapiens GN=DBNL PE=1 SV=1	21	116.7	116.2	110.5	99	112.9	107.7
DCK	P27707	Deoxycytidine kinase OS=Homo sapiens GN=DCK PE=1 SV=1	3	90.6	107.5	116	111.7	92.6	109.3
DCPS	Q96C86	m7GpppX diphosphatase OS=Homo sapiens GN=DCPS PE=1 SV=2	9	101.4	103.9	110.2	105.8	109	105.8
DCTN1	Q14203	Dynactin subunit 1 OS=Homo sapiens GN=DCTN1 PE=1 SV=3	12	130.8	109.3	96.5	96.5	115.5	104.3
DCTN2	Q13561	Dynactin subunit 2 OS=Homo sapiens GN=DCTN2 PE=1 SV=4	14	107.8	104.5	98.3	101.2	102.9	112.2
DCTPP1	Q9H773	dCTP pyrophosphatase 1 OS=Homo sapiens GN=DCTPP1 PE=1 SV=1	9	118.7	96.3	104.9	96.6	104.9	88.3
DDB1	Q16531	DNA damage-binding protein 1 OS=Homo sapiens GN=DDB1 PE=1 SV=1	59	100.2	102.7	98.6	100.5	106.2	97.8
DDB2	Q92466	DNA damage-binding protein 2 OS=Homo sapiens GN=DDB2 PE=1 SV=1	6	104.5	118.4	98.7	101.1	105.3	91.5
DDOST	P39656	Dolichyl-diphosphooligosaccharide--protein glycosyltransferase 48 kDa subunit OS=Homo sapiens GN=DDOST PE=1 SV=4	31	88.8	114.3	103.5	102.2	98.7	98.4
DDRGK1	Q96HY6	DDRGK domain-containing protein 1 OS=Homo sapiens GN=DDRGK1 PE=1 SV=2	2	114.3	108.1	85.9	95.9	120.4	99.9
DDT	P30046	D-dopachrome decarboxylase OS=Homo sapiens GN=DDT PE=1 SV=3	21	82.2	95	97.5	103.3	92.4	95.5
DDX1	Q92499	ATP-dependent RNA helicase DDX1 OS=Homo sapiens GN=DDX1 PE=1 SV=2	39	96.7	96	97.7	97.3	101	97.3
DDX17	Q92841	Probable ATP-dependent RNA helicase DDX17 OS=Homo sapiens GN=DDX17 PE=1 SV=2	92	110.1	96.1	98.7	97.8	103.5	97.6
DDX18	Q9NVP1	ATP-dependent RNA helicase DDX18 OS=Homo sapiens GN=DDX18 PE=1 SV=2	22	108.4	92.9	101.5	95.5	102.7	88.6
DDX19A	Q9NUU7	ATP-dependent RNA helicase DDX19A OS=Homo sapiens GN=DDX19A PE=1 SV=1	20	101.1	103.5	100.4	103.5	103	97.6
DDX21	Q9NR30	Nucleolar RNA helicase 2 OS=Homo sapiens GN=DDX21 PE=1 SV=5	127	118.6	101.7	108.7	108.6	108.6	98.3
DDX23	Q9BUQ8	Probable ATP-dependent RNA helicase DDX23 OS=Homo sapiens GN=DDX23 PE=1 SV=3	14	100	102.3	97.5	96.2	99.5	90.8
DDX24	Q9GZR7	ATP-dependent RNA helicase DDX24 OS=Homo sapiens GN=DDX24 PE=1 SV=1	14	115.1	95.7	105.5	105.3	112	103.2
DDX27	Q96GQ7	Probable ATP-dependent RNA helicase DDX27 OS=Homo sapiens GN=DDX27 PE=1 SV=2	14	114.6	93.6	103.6	98.7	106.1	99.1
DDX39A	O00148	ATP-dependent RNA helicase DDX39A OS=Homo sapiens GN=DDX39A PE=1 SV=2	44	92.2	94.4	95	95.7	96.2	91.6
DDX39B	Q13838	Spliceosome RNA helicase DDX39B OS=Homo sapiens GN=DDX39B PE=1 SV=1	46	117.4	95.4	98.6	96.9	95.3	91.1
DDX3X	O00571	ATP-dependent RNA helicase DDX3X OS=Homo sapiens GN=DDX3X PE=1 SV=3	83	108.7	100	105.3	105.9	105.2	100.8
DDX42	Q86XP3	ATP-dependent RNA helicase DDX42 OS=Homo sapiens GN=DDX42 PE=1 SV=1	7	99.9	89.8	103.2	92.9	99.4	98.2
DDX46	Q7L014	Probable ATP-dependent RNA helicase DDX46 OS=Homo sapiens GN=DDX46 PE=1 SV=2	36	99.2	97.7	99.5	103	103.1	99.5
DDX47	Q9H0S4	Probable ATP-dependent RNA helicase DDX47 OS=Homo sapiens GN=DDX47 PE=1 SV=1	5	98.4	95.4	88.6	101.8	105.4	92.1
DDX5	P17844	Probable ATP-dependent RNA helicase DDX5 OS=Homo sapiens GN=DDX5 PE=1 SV=1	127	113.6	90.9	97.8	98.6	94.8	90.8
DDX50	Q9BQ39	ATP-dependent RNA helicase DDX50 OS=Homo sapiens GN=DDX50 PE=1 SV=1	18	102	98	95.7	99.7	113.1	105.4
DDX54	Q8TDD1	ATP-dependent RNA helicase DDX54 OS=Homo sapiens GN=DDX54 PE=1 SV=2	8	111	93.2	97.9	96.9	100.5	90
DDX56	Q9NY93	Probable ATP-dependent RNA helicase DDX56 OS=Homo sapiens GN=DDX56 PE=1 SV=1	3	94.4	100.5	102.7	94.2	94.4	102.9
DDX6	P26196	Probable ATP-dependent RNA helicase DDX6 OS=Homo sapiens GN=DDX6 PE=1 SV=2	24	101.7	96.6	96.3	97.7	102.5	94
DECR2	Q9NUI1	Peroxisomal 2,4-dienoyl-CoA reductase OS=Homo sapiens GN=DECR2 PE=1 SV=1	2	93.9	114.9	88.7	99.5	94.7	98.6
DEK	P35659	Protein DEK OS=Homo sapiens GN=DEK PE=1 SV=1	29	101.7	94.6	98.3	96.1	100.5	105.2
DENR	O43583	Density-regulated protein OS=Homo sapiens GN=DENR PE=1 SV=2	7	105.2	106.8	97.1	102.1	98.3	107.6
DFFA	O00273	DNA fragmentation factor subunit alpha OS=Homo sapiens GN=DFFA PE=1 SV=1	4	115.4	94.6	108.7	89.6	100.3	96.7
DFNA5	O60443	Non-syndromic hearing impairment protein 5 OS=Homo sapiens GN=DFNA5 PE=1 SV=2	4	99.4	90.6	101	105.1	110	109
DHCR24	Q15392	Delta(24)-sterol reductase OS=Homo sapiens GN=DHCR24 PE=1 SV=2	10	77.8	125.5	104.1	99.6	98.2	114.6
DHCR7	Q9UBM7	7-dehydrocholesterol reductase OS=Homo sapiens GN=DHCR7 PE=1 SV=1	20	70.9	124.8	98.8	105.3	123.5	125.5
DHFR	P00374	Dihydrofolate reductase OS=Homo sapiens GN=DHFR PE=1 SV=2	7	107.7	97.9	94.3	98.8	103.7	96.5
DHRS4	Q9BTZ2	Dehydrogenase/reductase SDR family member 4 OS=Homo sapiens GN=DHRS4 PE=1 SV=3	2	98.8	135.2	110.8	91.5	81	87.6
DHRS7	Q9Y394	Dehydrogenase/reductase SDR family member 7 OS=Homo sapiens GN=DHRS7 PE=1 SV=1	5	94.4	105.6	102.7	96.6	104.5	97.3
DHX15	O43143	Pre-mRNA-splicing factor ATP-dependent RNA helicase DHX15 OS=Homo sapiens GN=DHX15 PE=1 SV=2	39	97.5	95.1	93.4	96.5	103.7	93.6
DHX16	O60231	Putative pre-mRNA-splicing factor ATP-dependent RNA helicase DHX16 OS=Homo sapiens GN=DHX16 PE=1 SV=2	4	100.4	101.8	97.7	111.1	95.5	100.5
DHX29	Q7Z478	ATP-dependent RNA helicase DHX29 OS=Homo sapiens GN=DHX29 PE=1 SV=2	2	93.8	94.4	89.8	88.9	106	100.8
DHX30	Q7L2E3	Putative ATP-dependent RNA helicase DHX30 OS=Homo sapiens GN=DHX30 PE=1 SV=1	3	124.7	102.6	101.1	97.8	105.6	97.5
DHX9	Q08211	ATP-dependent RNA helicase A OS=Homo sapiens GN=DHX9 PE=1 SV=4	139	94.2	96.2	96.1	98.4	104.1	92.8
DIABLO	Q9NR28	Diablo homolog, mitochondrial OS=Homo sapiens GN=DIABLO PE=1 SV=1	2	92.1	115	104.2	115.3	105.2	117.3
DIAPH1	O60610	Protein diaphanous homolog 1 OS=Homo sapiens GN=DIAPH1 PE=1 SV=2	20	95.9	109.5	101.6	102.2	105.3	98.5
DIDO1	Q9BTC0	Death-inducer obliterator 1 OS=Homo sapiens GN=DIDO1 PE=1 SV=5	4	104.4	98.4	93.7	96.6	103.6	105.4
DIS3	Q9Y2L1	Exosome complex exonuclease RRP44 OS=Homo sapiens GN=DIS3 PE=1 SV=2	4	114.2	95.2	96.1	90.7	101.8	95.9
DKC1	O60832	H/ACA ribonucleoprotein complex subunit 4 OS=Homo sapiens GN=DKC1 PE=1 SV=3	26	101.6	98.9	96.4	95.9	97.4	98.8
DLAT	P10515	Dihydrolipoyllysine-residue acetyltransferase component of pyruvate dehydrogenase complex, mitochondrial OS=Homo sapiens GN=DLAT PE=1 SV=3	12	104.5	103.1	97.2	98.3	103.4	109
DLD	P09622	Dihydrolipoyl dehydrogenase, mitochondrial OS=Homo sapiens GN=DLD PE=1 SV=2	32	90.5	94.9	99.6	102.6	101.8	101.3
DLST	P36957	Dihydrolipoyllysine-residue succinyltransferase component of 2-oxoglutarate dehydrogenase complex, mitochondrial OS=Homo sapiens GN=DLST PE=1 SV=4	33	92.2	99.9	95.7	101.7	100.8	110.9
DNAJA1	P31689	DnaJ homolog subfamily A member 1 OS=Homo sapiens GN=DNAJA1 PE=1 SV=2	22	117.7	93.1	103.5	97.3	92.8	90.1
DNAJA2	O60884	DnaJ homolog subfamily A member 2 OS=Homo sapiens GN=DNAJA2 PE=1 SV=1	18	117.3	94	98.3	97.1	100.1	95.4
DNAJA3	Q96EY1	DnaJ homolog subfamily A member 3, mitochondrial OS=Homo sapiens GN=DNAJA3 PE=1 SV=2	5	105	114.9	104.6	104.4	98.7	99.9
DNAJB1	P25685	DnaJ homolog subfamily B member 1 OS=Homo sapiens GN=DNAJB1 PE=1 SV=4	30	93	87.8	94.4	97.6	97.5	93.8
DNAJB11	Q9UBS4	DnaJ homolog subfamily B member 11 OS=Homo sapiens GN=DNAJB11 PE=1 SV=1	15	101.8	110.4	101.5	100.6	99.6	124.7
DNAJB12	Q9NXW2	DnaJ homolog subfamily B member 12 OS=Homo sapiens GN=DNAJB12 PE=1 SV=4	4	109.7	122.5	114.1	94.1	101.2	124.8
DNAJB4	Q9UDY4	DnaJ homolog subfamily B member 4 OS=Homo sapiens GN=DNAJB4 PE=1 SV=1	5	110.6	84.7	91.5	100.9	105.4	91.2
DNAJC11	Q9NVH1	DnaJ homolog subfamily C member 11 OS=Homo sapiens GN=DNAJC11 PE=1 SV=2	6	96.5	91.2	96.9	95.7	105.9	103.2
DNAJC2	Q99543	DnaJ homolog subfamily C member 2 OS=Homo sapiens GN=DNAJC2 PE=1 SV=4	6	103.1	93.1	93.4	111	103.3	96.5
DNAJC3	Q13217	DnaJ homolog subfamily C member 3 OS=Homo sapiens GN=DNAJC3 PE=1 SV=1	6	116.2	111.7	101.9	104.6	101.8	100.5
DNAJC7	Q99615	DnaJ homolog subfamily C member 7 OS=Homo sapiens GN=DNAJC7 PE=1 SV=2	23	121.8	98.2	101.6	102.3	100.4	94.9
DNAJC8	O75937	DnaJ homolog subfamily C member 8 OS=Homo sapiens GN=DNAJC8 PE=1 SV=2	18	106.3	98.8	99.7	100.2	95.5	101.8
DNAJC9	Q8WXX5	DnaJ homolog subfamily C member 9 OS=Homo sapiens GN=DNAJC9 PE=1 SV=1	15	123.2	97.6	104.5	101.1	112	111.7
DNM1L	O00429	Dynamin-1-like protein OS=Homo sapiens GN=DNM1L PE=1 SV=2	9	123.2	105.5	92.4	96.5	96.2	85.5
DNM2	P50570	Dynamin-2 OS=Homo sapiens GN=DNM2 PE=1 SV=2	9	102.8	106.3	99.9	99.2	104	103.7
DNMT1	P26358	DNA (cytosine-5)-methyltransferase 1 OS=Homo sapiens GN=DNMT1 PE=1 SV=2	6	108.6	98.6	100.6	94.8	95.5	98.5
DNPH1	O43598	2'-deoxynucleoside 5'-phosphate N-hydrolase 1 OS=Homo sapiens GN=DNPH1 PE=1 SV=1	14	92.1	92.1	99.1	95.9	98	102.3
DNTTIP2	Q5QJE6	Deoxynucleotidyltransferase terminal-interacting protein 2 OS=Homo sapiens GN=DNTTIP2 PE=1 SV=2	3	143.6	75.2	103.3	93.9	103	126.2
DPM1	O60762	Dolichol-phosphate mannosyltransferase subunit 1 OS=Homo sapiens GN=DPM1 PE=1 SV=1	6	86.1	102.8	95.4	97.8	97.8	100.4
DPP3	Q9NY33	Dipeptidyl peptidase 3 OS=Homo sapiens GN=DPP3 PE=1 SV=2	19	92.2	98.9	97.6	93	99.5	99.6
DPYSL2	Q16555	Dihydropyrimidinase-related protein 2 OS=Homo sapiens GN=DPYSL2 PE=1 SV=1	51	89	108.2	99.2	99.2	107.1	115.1
DR1	Q01658	Protein Dr1 OS=Homo sapiens GN=DR1 PE=1 SV=1	4	109	88.3	100.4	99.1	106.7	90.2
DRAP1	Q14919	Dr1-associated corepressor OS=Homo sapiens GN=DRAP1 PE=1 SV=3	7	100.1	94.6	104.3	97.9	101.3	96.7
DRG1	Q9Y295	Developmentally-regulated GTP-binding protein 1 OS=Homo sapiens GN=DRG1 PE=1 SV=1	6	115.6	88.8	104.3	97.4	106.3	89.2
DSG2	Q14126	Desmoglein-2 OS=Homo sapiens GN=DSG2 PE=1 SV=2	29	88.2	108.6	104.5	105	106.9	103.5
DSP	P15924	Desmoplakin OS=Homo sapiens GN=DSP PE=1 SV=3	48	116.4	95	104.2	103.5	107.6	97.5
DSTN	P60981	Destrin OS=Homo sapiens GN=DSTN PE=1 SV=3	51	113.6	99.9	104.5	104.8	108.1	100.4
DTYMK	P23919	Thymidylate kinase OS=Homo sapiens GN=DTYMK PE=1 SV=4	2	110.1	113	110	110.6	106	99.1
DUSP3	P51452	Dual specificity protein phosphatase 3 OS=Homo sapiens GN=DUSP3 PE=1 SV=1	5	102.9	109.3	107.4	110.2	102.8	94.6
DUT	P33316	Deoxyuridine 5'-triphosphate nucleotidohydrolase, mitochondrial OS=Homo sapiens GN=DUT PE=1 SV=4	47	104.1	91.2	97.3	97.5	97.5	100
DYNC1H1	Q14204	Cytoplasmic dynein 1 heavy chain 1 OS=Homo sapiens GN=DYNC1H1 PE=1 SV=5	144	100.8	98.9	92.1	96.3	107.8	96.4
DYNC1I2	Q13409	Cytoplasmic dynein 1 intermediate chain 2 OS=Homo sapiens GN=DYNC1I2 PE=1 SV=3	9	108	93.7	98.3	101.2	108.7	95.8
DYNC1LI1	Q9Y6G9	Cytoplasmic dynein 1 light intermediate chain 1 OS=Homo sapiens GN=DYNC1LI1 PE=1 SV=3	5	104.3	97	98.1	97	103.9	101.3
DYNC1LI2	O43237	Cytoplasmic dynein 1 light intermediate chain 2 OS=Homo sapiens GN=DYNC1LI2 PE=1 SV=1	3	98.1	101	94.7	103.1	98.7	111.9
DYNLL1	P63167	Dynein light chain 1, cytoplasmic OS=Homo sapiens GN=DYNLL1 PE=1 SV=1	17	98	100.5	101.2	103.6	99.3	90
DYNLL2	Q96FJ2	Dynein light chain 2, cytoplasmic OS=Homo sapiens GN=DYNLL2 PE=1 SV=1	5	91.2	97.7	99.2	93.7	90.2	101.3
DYNLRB1	Q9NP97	Dynein light chain roadblock-type 1 OS=Homo sapiens GN=DYNLRB1 PE=1 SV=3	3	105	95.5	105.9	102.5	94.3	106.3
EBNA1BP2	Q99848	Probable rRNA-processing protein EBP2 OS=Homo sapiens GN=EBNA1BP2 PE=1 SV=2	22	104	91.3	99	97.2	94.9	96.3
EBP	Q15125	3-beta-hydroxysteroid-Delta(8),Delta(7)-isomerase OS=Homo sapiens GN=EBP PE=1 SV=3	3	72.3	110.2	97.8	99.2	108.8	127.8
ECE1	P42892	Endothelin-converting enzyme 1 OS=Homo sapiens GN=ECE1 PE=1 SV=2	2	88.6	161.1	95.8	92	85.4	114.8
ECH1	Q13011	Delta(3,5)-Delta(2,4)-dienoyl-CoA isomerase, mitochondrial OS=Homo sapiens GN=ECH1 PE=1 SV=2	25	86.4	87.7	88.3	90.9	104	101.2
ECHS1	P30084	Enoyl-CoA hydratase, mitochondrial OS=Homo sapiens GN=ECHS1 PE=1 SV=4	20	100.5	93.4	90.6	95.2	101.3	96.7
ECI1	P42126	Enoyl-CoA delta isomerase 1, mitochondrial OS=Homo sapiens GN=ECI1 PE=1 SV=1	4	97.5	86.7	81.4	101.1	99.7	93.9
ECI2	O75521	Enoyl-CoA delta isomerase 2, mitochondrial OS=Homo sapiens GN=ECI2 PE=1 SV=4	5	101.8	81.9	96.2	98.5	102.3	90.6
ECM29	Q5VYK3	Proteasome-associated protein ECM29 homolog OS=Homo sapiens GN=ECM29 PE=1 SV=2	6	114.6	103.4	99.6	85.5	110.1	102.3
EDC4	Q6P2E9	Enhancer of mRNA-decapping protein 4 OS=Homo sapiens GN=EDC4 PE=1 SV=1	2	97.3	95	91.2	116.9	118.5	106.6
EDF1	O60869	Endothelial differentiation-related factor 1 OS=Homo sapiens GN=EDF1 PE=1 SV=1	30	131.1	85.3	103.4	98.8	97.8	94.8
EEA1	Q15075	Early endosome antigen 1 OS=Homo sapiens GN=EEA1 PE=1 SV=2	27	104.6	98.3	100.6	107.8	108.5	106.1
EEF1A1	P68104	Elongation factor 1-alpha 1 OS=Homo sapiens GN=EEF1A1 PE=1 SV=1	212	99.7	111.4	111.3	105	91.8	92.8
EEF1A2	Q05639	Elongation factor 1-alpha 2 OS=Homo sapiens GN=EEF1A2 PE=1 SV=1	151	103.5	121.3	110.8	111.3	110.8	101.9
EEF1B2	P24534	Elongation factor 1-beta OS=Homo sapiens GN=EEF1B2 PE=1 SV=3	41	108.7	97.9	97.4	95.9	91.9	99.1
EEF1D	P29692	Elongation factor 1-delta OS=Homo sapiens GN=EEF1D PE=1 SV=5	60	106.6	96.4	99.7	93.8	89.6	93.4
EEF1E1	O43324	Eukaryotic translation elongation factor 1 epsilon-1 OS=Homo sapiens GN=EEF1E1 PE=1 SV=1	6	104.8	89.4	92.5	101.6	103.4	106.8
EEF1G	P26641	Elongation factor 1-gamma OS=Homo sapiens GN=EEF1G PE=1 SV=3	116	104.9	101.3	99.3	96.6	90.9	82.6
EEF2	P13639	Elongation factor 2 OS=Homo sapiens GN=EEF2 PE=1 SV=4	283	107.8	121.8	113.9	111.2	100.7	92.9
EFHD2	Q96C19	EF-hand domain-containing protein D2 OS=Homo sapiens GN=EFHD2 PE=1 SV=1	23	103.8	95.7	97.2	95	92.5	96
EFTUD2	Q15029	116 kDa U5 small nuclear ribonucleoprotein component OS=Homo sapiens GN=EFTUD2 PE=1 SV=1	41	112.8	108.1	100.1	100.1	98.7	93.2
EGFR	P00533	Epidermal growth factor receptor OS=Homo sapiens GN=EGFR PE=1 SV=2	29	95.2	122.2	109.2	105.1	107.9	116.3
EGLN1	Q9GZT9	Egl nine homolog 1 OS=Homo sapiens GN=EGLN1 PE=1 SV=1	3	119.2	104.1	110.5	103.2	106.5	94
EHBP1L1	Q8N3D4	EH domain-binding protein 1-like protein 1 OS=Homo sapiens GN=EHBP1L1 PE=1 SV=2	5	98.4	101.4	102.1	111.7	95.7	118.5
EHD1	Q9H4M9	EH domain-containing protein 1 OS=Homo sapiens GN=EHD1 PE=1 SV=2	23	109.4	107.6	102.7	97.8	102.3	101.1
EHD2	Q9NZN4	EH domain-containing protein 2 OS=Homo sapiens GN=EHD2 PE=1 SV=2	12	111.9	105	97	94.3	101.6	84.8
EHD4	Q9H223	EH domain-containing protein 4 OS=Homo sapiens GN=EHD4 PE=1 SV=1	7	99.2	105.2	119.5	97.7	96.5	95.8
EIF1AX	P47813	Eukaryotic translation initiation factor 1A, X-chromosomal OS=Homo sapiens GN=EIF1AX PE=1 SV=2	30	110.4	89.3	101	96.8	92	96.6
EIF2A	Q9BY44	Eukaryotic translation initiation factor 2A OS=Homo sapiens GN=EIF2A PE=1 SV=3	22	108.3	102.6	100.7	109.4	111.2	103.4
EIF2AK2	P19525	Interferon-induced, double-stranded RNA-activated protein kinase OS=Homo sapiens GN=EIF2AK2 PE=1 SV=2	6	112	96.5	101.7	98.5	107.3	100
EIF2B1	Q14232	Translation initiation factor eIF-2B subunit alpha OS=Homo sapiens GN=EIF2B1 PE=1 SV=1	9	92.9	100.4	96.1	101.1	102.5	98.4
EIF2B2	P49770	Translation initiation factor eIF-2B subunit beta OS=Homo sapiens GN=EIF2B2 PE=1 SV=3	2	126.9	83.5	108.8	112	74.6	125.8
EIF2B3	Q9NR50	Translation initiation factor eIF-2B subunit gamma OS=Homo sapiens GN=EIF2B3 PE=1 SV=1	2	156.7	110.6	88.5	97.5	129	99.9
EIF2S1	P05198	Eukaryotic translation initiation factor 2 subunit 1 OS=Homo sapiens GN=EIF2S1 PE=1 SV=3	33	102.2	108.1	99.9	99.6	96.6	97.1
EIF2S2	P20042	Eukaryotic translation initiation factor 2 subunit 2 OS=Homo sapiens GN=EIF2S2 PE=1 SV=2	55	111.5	105.8	104.2	105.9	104.2	107.4
EIF2S3	P41091	Eukaryotic translation initiation factor 2 subunit 3 OS=Homo sapiens GN=EIF2S3 PE=1 SV=3	60	106.2	105.7	103.5	102.5	101.7	95
EIF3A	Q14152	Eukaryotic translation initiation factor 3 subunit A OS=Homo sapiens GN=EIF3A PE=1 SV=1	69	112.2	102.7	106.7	106.7	106.5	98.4
EIF3B	P55884	Eukaryotic translation initiation factor 3 subunit B OS=Homo sapiens GN=EIF3B PE=1 SV=3	51	111.9	100.3	104.7	105.3	105.1	92.1
EIF3CL	B5ME19	Eukaryotic translation initiation factor 3 subunit C-like protein OS=Homo sapiens GN=EIF3CL PE=3 SV=1	38	103.5	95.8	105.4	103.3	102.3	100.5
EIF3D	O15371	Eukaryotic translation initiation factor 3 subunit D OS=Homo sapiens GN=EIF3D PE=1 SV=1	13	110.3	104.2	105.9	103	101.5	96.3
EIF3E	P60228	Eukaryotic translation initiation factor 3 subunit E OS=Homo sapiens GN=EIF3E PE=1 SV=1	28	109.2	103.1	104.4	105.7	106.4	95.7
EIF3F	O00303	Eukaryotic translation initiation factor 3 subunit F OS=Homo sapiens GN=EIF3F PE=1 SV=1	26	117.6	96.4	109.1	98.7	99	96.2
EIF3G	O75821	Eukaryotic translation initiation factor 3 subunit G OS=Homo sapiens GN=EIF3G PE=1 SV=2	17	112.7	100.1	101.7	99.5	97.1	102.7
EIF3H	O15372	Eukaryotic translation initiation factor 3 subunit H OS=Homo sapiens GN=EIF3H PE=1 SV=1	33	111.6	101.5	104	102	106.5	102.7
EIF3I	Q13347	Eukaryotic translation initiation factor 3 subunit I OS=Homo sapiens GN=EIF3I PE=1 SV=1	15	99.6	103.7	108	103.2	100.6	95.3
EIF3J	O75822	Eukaryotic translation initiation factor 3 subunit J OS=Homo sapiens GN=EIF3J PE=1 SV=2	20	123.6	89.9	95.7	99.3	101.1	103.7
EIF3K	Q9UBQ5	Eukaryotic translation initiation factor 3 subunit K OS=Homo sapiens GN=EIF3K PE=1 SV=1	9	110.8	93.4	111.9	105	99.4	97.5
EIF3L	Q9Y262	Eukaryotic translation initiation factor 3 subunit L OS=Homo sapiens GN=EIF3L PE=1 SV=1	21	109.1	102.4	105.4	103.8	102.6	97.1
EIF3M	Q7L2H7	Eukaryotic translation initiation factor 3 subunit M OS=Homo sapiens GN=EIF3M PE=1 SV=1	22	117.4	98.7	106.3	104.3	104.5	93.2
EIF4A1	P60842	Eukaryotic initiation factor 4A-I OS=Homo sapiens GN=EIF4A1 PE=1 SV=1	101	117.3	96.7	115.2	110.8	105.4	91
EIF4A2	Q14240	Eukaryotic initiation factor 4A-II OS=Homo sapiens GN=EIF4A2 PE=1 SV=2	65	119.8	100.7	100.1	104.5	105.9	95.1
EIF4A3	P38919	Eukaryotic initiation factor 4A-III OS=Homo sapiens GN=EIF4A3 PE=1 SV=4	44	115	97.9	99.8	99.1	102.1	99.1
EIF4B	P23588	Eukaryotic translation initiation factor 4B OS=Homo sapiens GN=EIF4B PE=1 SV=2	91	125.3	99.5	101.6	99.5	96.1	100.6
EIF4E	P06730	Eukaryotic translation initiation factor 4E OS=Homo sapiens GN=EIF4E PE=1 SV=2	8	125.7	97.9	100.3	95.9	103.4	98.5
EIF4G1	Q04637	Eukaryotic translation initiation factor 4 gamma 1 OS=Homo sapiens GN=EIF4G1 PE=1 SV=4	84	113.4	106	108.3	106.7	105.8	96.3
EIF4G2	P78344	Eukaryotic translation initiation factor 4 gamma 2 OS=Homo sapiens GN=EIF4G2 PE=1 SV=1	35	114.1	93.4	96.2	100.9	110	94.7
EIF4H	Q15056	Eukaryotic translation initiation factor 4H OS=Homo sapiens GN=EIF4H PE=1 SV=5	23	116.4	92.4	107.8	104.8	98.4	105.5
EIF5	P55010	Eukaryotic translation initiation factor 5 OS=Homo sapiens GN=EIF5 PE=1 SV=2	28	103	95.4	101.1	98.7	104	100.5
EIF5A	P63241	Eukaryotic translation initiation factor 5A-1 OS=Homo sapiens GN=EIF5A PE=1 SV=2	73	116.7	85.6	109.9	111.2	103.2	99.1
EIF5B	O60841	Eukaryotic translation initiation factor 5B OS=Homo sapiens GN=EIF5B PE=1 SV=4	42	108.6	99.7	99.1	102.5	104.5	95
EIF6	P56537	Eukaryotic translation initiation factor 6 OS=Homo sapiens GN=EIF6 PE=1 SV=1	22	111.3	95.6	103	103.8	105.5	94
ELAC2	Q9BQ52	Zinc phosphodiesterase ELAC protein 2 OS=Homo sapiens GN=ELAC2 PE=1 SV=2	2	105.6	101.7	101.8	108.8	103.8	100.9
ELAVL1	Q15717	ELAV-like protein 1 OS=Homo sapiens GN=ELAVL1 PE=1 SV=2	27	105.4	91.2	98	97	94	93.1
ELOB	Q15370	Elongin-B OS=Homo sapiens GN=ELOB PE=1 SV=1	17	109.4	96.6	105.2	110	105.5	106
ELOC	Q15369	Elongin-C OS=Homo sapiens GN=ELOC PE=1 SV=1	13	92.5	111	120.1	110.3	98.9	96.7
ELOVL5	Q9NYP7	Elongation of very long chain fatty acids protein 5 OS=Homo sapiens GN=ELOVL5 PE=1 SV=1	3	86.5	94.1	95.3	94.9	110.6	104.3
EMD	P50402	Emerin OS=Homo sapiens GN=EMD PE=1 SV=1	19	96.9	98.5	96.4	97.4	107.3	93.9
EMG1	Q92979	Ribosomal RNA small subunit methyltransferase NEP1 OS=Homo sapiens GN=EMG1 PE=1 SV=4	5	126.6	100.5	103.9	101.3	112.9	107.7
EML2	O95834	Echinoderm microtubule-associated protein-like 2 OS=Homo sapiens GN=EML2 PE=1 SV=1	2	112	104.3	120.1	100.4	103.5	115.7
ENAH	Q8N8S7	Protein enabled homolog OS=Homo sapiens GN=ENAH PE=1 SV=2	5	143.8	101.2	114.6	102.1	118.7	101.7
ENG	P17813	Endoglin OS=Homo sapiens GN=ENG PE=1 SV=2	3	79	140.8	100.6	108.5	98.8	114.9
ENO1	P06733	Alpha-enolase OS=Homo sapiens GN=ENO1 PE=1 SV=2	265	95.9	89.5	96.3	97.8	100.2	105.8
ENO2	P09104	Gamma-enolase OS=Homo sapiens GN=ENO2 PE=1 SV=3	19
ENO3	P13929	Beta-enolase OS=Homo sapiens GN=ENO3 PE=1 SV=5	44	92	85.9	87.1	85.2	92.6	101.7
ENSA	O43768	Alpha-endosulfine OS=Homo sapiens GN=ENSA PE=1 SV=1	16	106	108.8	94.4	99.8	95.5	100.1
EPB41L1	Q9H4G0	Band 4.1-like protein 1 OS=Homo sapiens GN=EPB41L1 PE=1 SV=2	14	119.5	107.1	107.5	107.7	109.8	108.3
EPB41L2	O43491	Band 4.1-like protein 2 OS=Homo sapiens GN=EPB41L2 PE=1 SV=1	5	125.6	100.9	106.5	103.5	100.7	99.8
EPHA2	P29317	Ephrin type-A receptor 2 OS=Homo sapiens GN=EPHA2 PE=1 SV=2	3	74.4	172.2	108.7	99.6	92.6	115.9
EPHX1	P07099	Epoxide hydrolase 1 OS=Homo sapiens GN=EPHX1 PE=1 SV=1	9	86.8	113.8	104.7	109.8	107.4	104.6
EPPK1	P58107	Epiplakin OS=Homo sapiens GN=EPPK1 PE=1 SV=2	66	110.2	84.2	86.4	86.8	91.5	90.1
EPRS	P07814	Bifunctional glutamate/proline--tRNA ligase OS=Homo sapiens GN=EPRS PE=1 SV=5	151	90.5	105.1	94.9	96.7	103	96.7
EPS8L2	Q9H6S3	Epidermal growth factor receptor kinase substrate 8-like protein 2 OS=Homo sapiens GN=EPS8L2 PE=1 SV=2	5	132.1	93.2	99.7	90.7	96.9	91.4
ERGIC1	Q969X5	Endoplasmic reticulum-Golgi intermediate compartment protein 1 OS=Homo sapiens GN=ERGIC1 PE=1 SV=1	15	68.1	86.3	80.7	80.2	85.5	84.7
ERH	P84090	Enhancer of rudimentary homolog OS=Homo sapiens GN=ERH PE=1 SV=1	24	102.1	92.8	100.6	98.6	98.9	93.2
ERLIN1	O75477	Erlin-1 OS=Homo sapiens GN=ERLIN1 PE=1 SV=1	11	147.5	92.2	95.9	103.2	106.7	100
ERLIN2	O94905	Erlin-2 OS=Homo sapiens GN=ERLIN2 PE=1 SV=1	16	99	121.7	103.4	105.4	107.4	104.2
ERO1A	Q96HE7	ERO1-like protein alpha OS=Homo sapiens GN=ERO1A PE=1 SV=2	10	109	107.9	91.7	92.4	102.3	100.4
ERP29	P30040	Endoplasmic reticulum resident protein 29 OS=Homo sapiens GN=ERP29 PE=1 SV=4	52	78.7	119.1	97.9	97.1	90.6	115.6
ERP44	Q9BS26	Endoplasmic reticulum resident protein 44 OS=Homo sapiens GN=ERP44 PE=1 SV=1	31	94.3	120.4	114.5	107.7	103.1	111
ESD	P10768	S-formylglutathione hydrolase OS=Homo sapiens GN=ESD PE=1 SV=2	13	102.8	92.8	93.9	94.6	101.1	88.1
ESYT1	Q9BSJ8	Extended synaptotagmin-1 OS=Homo sapiens GN=ESYT1 PE=1 SV=1	18	94.3	106	95.1	95.3	101.9	95.7
ESYT2	A0FGR8	Extended synaptotagmin-2 OS=Homo sapiens GN=ESYT2 PE=1 SV=1	2	67.6	114.6	105.7	107.6	82.7	110
ETF1	P62495	Eukaryotic peptide chain release factor subunit 1 OS=Homo sapiens GN=ETF1 PE=1 SV=3	30	110.2	107.2	104.2	105.1	105.1	104
ETFA	P13804	Electron transfer flavoprotein subunit alpha, mitochondrial OS=Homo sapiens GN=ETFA PE=1 SV=1	36	82.9	86.9	89	88.9	92.1	89.9
ETFB	P38117	Electron transfer flavoprotein subunit beta OS=Homo sapiens GN=ETFB PE=1 SV=3	41	82.7	91.3	87.5	90	91.3	92.4
ETHE1	O95571	Persulfide dioxygenase ETHE1, mitochondrial OS=Homo sapiens GN=ETHE1 PE=1 SV=2	8	88.2	104.4	101.7	97.5	115	109.7
EWSR1	Q01844	RNA-binding protein EWS OS=Homo sapiens GN=EWSR1 PE=1 SV=1	20	116.4	95.9	101.3	102.5	99.1	99.1
EXOC8	Q8IYI6	Exocyst complex component 8 OS=Homo sapiens GN=EXOC8 PE=1 SV=2	2	114.6	96.7	109.9	99.9	135.2	91.9
EXOSC1	Q9Y3B2	Exosome complex component CSL4 OS=Homo sapiens GN=EXOSC1 PE=1 SV=1	2	78.4	106.5	92	100.9	106.8	103.3
EXOSC4	Q9NPD3	Exosome complex component RRP41 OS=Homo sapiens GN=EXOSC4 PE=1 SV=3	4	106.1	98	99.6	104	104.2	88.9
EXOSC6	Q5RKV6	Exosome complex component MTR3 OS=Homo sapiens GN=EXOSC6 PE=1 SV=1	2	92.8	94.4	88.9	90.3	110.6	90.4
EXOSC8	Q96B26	Exosome complex component RRP43 OS=Homo sapiens GN=EXOSC8 PE=1 SV=1	2	122	88.1	88.4	94.8	100.6	89.5
EZR	P15311	Ezrin OS=Homo sapiens GN=EZR PE=1 SV=4	172	107.2	94	103.2	104.7	104.9	105.2
F2	P00734	Prothrombin OS=Homo sapiens GN=F2 PE=1 SV=2	5	88.6	166.6	105.5	99.7	96	82.4
FABP3	P05413	Fatty acid-binding protein, heart OS=Homo sapiens GN=FABP3 PE=1 SV=4	38	66.1	110.9	97.6	94.3	86.5	114.3
FABP5	Q01469	Fatty acid-binding protein, epidermal OS=Homo sapiens GN=FABP5 PE=1 SV=3	13	55.2	54.2	54.6	53.1	54.3	53.9
FAF1	Q9UNN5	FAS-associated factor 1 OS=Homo sapiens GN=FAF1 PE=1 SV=2	9	110.4	87	96	98.3	110.5	101.2
FAF2	Q96CS3	FAS-associated factor 2 OS=Homo sapiens GN=FAF2 PE=1 SV=2	9	87	110.5	89.3	90.6	92.4	90.4
FAM107B	Q9H098	Protein FAM107B OS=Homo sapiens GN=FAM107B PE=1 SV=1	7	103.2	86.3	101.5	101.2	106.2	109.6
FAM120A	Q9NZB2	Constitutive coactivator of PPAR-gamma-like protein 1 OS=Homo sapiens GN=FAM120A PE=1 SV=2	14	94.9	91.8	95.7	109	111.2	99.8
FAM129B	Q96TA1	Niban-like protein 1 OS=Homo sapiens GN=FAM129B PE=1 SV=3	42	103.1	94.8	108.3	104.1	105.3	98.7
FAM162A	Q96A26	Protein FAM162A OS=Homo sapiens GN=FAM162A PE=1 SV=2	3	101.5	94.1	97.1	101.9	103.9	91.8
FAM213A	Q9BRX8	Redox-regulatory protein FAM213A OS=Homo sapiens GN=FAM213A PE=1 SV=3	2	71.4	114.2	93	93.2	102.8	117.3
FAM49B	Q9NUQ9	Protein FAM49B OS=Homo sapiens GN=FAM49B PE=1 SV=1	7	101.4	114	105.3	104.7	98.9	112.7
FAM50A	Q14320	Protein FAM50A OS=Homo sapiens GN=FAM50A PE=1 SV=2	9	102.6	104.7	102.5	92.5	96.3	103
FAM96A	Q9H5X1	MIP18 family protein FAM96A OS=Homo sapiens GN=FAM96A PE=1 SV=1	2	99.8	101.1	86.7	108.5	108.4	105.4
FAM98A	Q8NCA5	Protein FAM98A OS=Homo sapiens GN=FAM98A PE=1 SV=1	9	101.7	114.5	113.1	101.5	95.8	98.3
FAM98B	Q52LJ0	Protein FAM98B OS=Homo sapiens GN=FAM98B PE=1 SV=1	11	99.6	91.5	96	96.1	97.7	97.2
FARSA	Q9Y285	Phenylalanine--tRNA ligase alpha subunit OS=Homo sapiens GN=FARSA PE=1 SV=3	6	114.4	90.8	104.5	95.6	99.7	101.4
FARSB	Q9NSD9	Phenylalanine--tRNA ligase beta subunit OS=Homo sapiens GN=FARSB PE=1 SV=3	14	105.8	99.2	105.6	103.2	102.5	91.5
FASN	P49327	Fatty acid synthase OS=Homo sapiens GN=FASN PE=1 SV=3	234	88.4	89.5	87.5	94.7	112.9	105.3
FAU	P62861	40S ribosomal protein S30 OS=Homo sapiens GN=FAU PE=1 SV=1	11	114.8	86.4	99.5	101.5	92.9	100.7
FBL	P22087	rRNA 2'-O-methyltransferase fibrillarin OS=Homo sapiens GN=FBL PE=1 SV=2	29	113.1	99.7	97.1	98.8	97.1	91.6
FDFT1	P37268	Squalene synthase OS=Homo sapiens GN=FDFT1 PE=1 SV=1	20	88.4	98.3	96.3	103.1	110.8	91.3
FDPS	P14324	Farnesyl pyrophosphate synthase OS=Homo sapiens GN=FDPS PE=1 SV=4	47	59.9	86.1	82.4	91.9	128.2	132.7
FEN1	P39748	Flap endonuclease 1 OS=Homo sapiens GN=FEN1 PE=1 SV=1	35	98	94.9	97.1	97.1	96.9	97.8
FERMT2	Q96AC1	Fermitin family homolog 2 OS=Homo sapiens GN=FERMT2 PE=1 SV=1	8	114.3	107.5	104.8	108	101.1	95.3
FH	P07954	Fumarate hydratase, mitochondrial OS=Homo sapiens GN=FH PE=1 SV=3	85	96.8	92.3	94.4	95.3	96.7	96.5
FHL1	Q13642	Four and a half LIM domains protein 1 OS=Homo sapiens GN=FHL1 PE=1 SV=4	2	106.5	84.2	77.5	64.2	92.7	116
FHL2	Q14192	Four and a half LIM domains protein 2 OS=Homo sapiens GN=FHL2 PE=1 SV=3	32	112.1	97.4	106.7	111.8	107.2	106.4
FIS1	Q9Y3D6	Mitochondrial fission 1 protein OS=Homo sapiens GN=FIS1 PE=1 SV=2	5	99.9	98.2	92.8	102.8	107	103.9
FKBP10	Q96AY3	Peptidyl-prolyl cis-trans isomerase FKBP10 OS=Homo sapiens GN=FKBP10 PE=1 SV=1	24	93.4	91.5	86.8	93	94.5	88.1
FKBP1A	P62942	Peptidyl-prolyl cis-trans isomerase FKBP1A OS=Homo sapiens GN=FKBP1A PE=1 SV=2	8	86.5	106.6	100.5	104.5	95.4	98.3
FKBP2	P26885	Peptidyl-prolyl cis-trans isomerase FKBP2 OS=Homo sapiens GN=FKBP2 PE=1 SV=2	4	94.7	108.8	99	99.2	104	109.6
FKBP3	Q00688	Peptidyl-prolyl cis-trans isomerase FKBP3 OS=Homo sapiens GN=FKBP3 PE=1 SV=1	17	95.1	89.6	94.5	98.2	99.2	97.8
FKBP4	Q02790	Peptidyl-prolyl cis-trans isomerase FKBP4 OS=Homo sapiens GN=FKBP4 PE=1 SV=3	56	124	93.7	113.5	111.1	109.8	104.7
FKBP8	Q14318	Peptidyl-prolyl cis-trans isomerase FKBP8 OS=Homo sapiens GN=FKBP8 PE=1 SV=2	5	96.4	99.8	97	104.5	102.1	96.2
FKBP9	O95302	Peptidyl-prolyl cis-trans isomerase FKBP9 OS=Homo sapiens GN=FKBP9 PE=1 SV=2	5	119.6	108.4	102.2	103.5	101.3	98.4
FLII	Q13045	Protein flightless-1 homolog OS=Homo sapiens GN=FLII PE=1 SV=2	11	102.7	107.1	107.3	110.8	106.6	101.4
FLNA	P21333	Filamin-A OS=Homo sapiens GN=FLNA PE=1 SV=4	588	76.1	86.8	89.4	92.7	102	95.2
FLNB	O75369	Filamin-B OS=Homo sapiens GN=FLNB PE=1 SV=2	206	86.5	87.9	88	90.7	95.3	95.1
FLOT1	O75955	Flotillin-1 OS=Homo sapiens GN=FLOT1 PE=1 SV=3	6	102.6	120.7	104.2	95.3	97.5	120.7
FLYWCH2	Q96CP2	FLYWCH family member 2 OS=Homo sapiens GN=FLYWCH2 PE=1 SV=1	7	108.4	99.1	102.1	116	122	115.1
FMR1	Q06787	Synaptic functional regulator FMR1 OS=Homo sapiens GN=FMR1 PE=1 SV=1	9	110.3	98.8	102.3	100.9	105.1	101.4
FN3K	Q9H479	Fructosamine-3-kinase OS=Homo sapiens GN=FN3K PE=1 SV=1	7	80.6	90.5	99.5	91.8	98.8	106.6
FN3KRP	Q9HA64	Ketosamine-3-kinase OS=Homo sapiens GN=FN3KRP PE=1 SV=2	11	87.5	102.3	92.4	95	99.1	105.1
FNBP1	Q96RU3	Formin-binding protein 1 OS=Homo sapiens GN=FNBP1 PE=1 SV=2	3	112.2	93.7	104.5	106.9	102.1	103.1
FNBP4	Q8N3X1	Formin-binding protein 4 OS=Homo sapiens GN=FNBP4 PE=1 SV=3	2	123.1	100.2	104.4	106	103.8	93.5
FNTA	P49354	Protein farnesyltransferase/geranylgeranyltransferase type-1 subunit alpha OS=Homo sapiens GN=FNTA PE=1 SV=1	2	100.2	120.6	109.9	116.4	104.6	92.6
FOLR1	P15328	Folate receptor alpha OS=Homo sapiens GN=FOLR1 PE=1 SV=3	81	46.3	144.1	99.7	110.3	100.8	140.6
FSCN1	Q16658	Fascin OS=Homo sapiens GN=FSCN1 PE=1 SV=3	131	93.5	106	107.2	104.3	103.7	96.3
FTH1	P02794	Ferritin heavy chain OS=Homo sapiens GN=FTH1 PE=1 SV=2	9	66.3	162.4	112.3	116.8	74.9	136.2
FTSJ3	Q8IY81	pre-rRNA processing protein FTSJ3 OS=Homo sapiens GN=FTSJ3 PE=1 SV=2	12	105.5	94.7	93.5	106.9	96.8	90.8
FUBP1	Q96AE4	Far upstream element-binding protein 1 OS=Homo sapiens GN=FUBP1 PE=1 SV=3	104	111.9	88.8	97.1	96.4	94.8	93.5
FUBP3	Q96I24	Far upstream element-binding protein 3 OS=Homo sapiens GN=FUBP3 PE=1 SV=2	33	115	105	101.1	103.5	101.1	102.6
FUS	P35637	RNA-binding protein FUS OS=Homo sapiens GN=FUS PE=1 SV=1	60	100.5	85.4	89.2	90.8	94.7	104.1
FXR1	P51114	Fragile X mental retardation syndrome-related protein 1 OS=Homo sapiens GN=FXR1 PE=1 SV=3	8	115.1	97.2	99	104.9	113.2	103.1
FXR2	P51116	Fragile X mental retardation syndrome-related protein 2 OS=Homo sapiens GN=FXR2 PE=1 SV=2	9	128.9	90.2	99	101.4	105.3	105.3
G3BP1	Q13283	Ras GTPase-activating protein-binding protein 1 OS=Homo sapiens GN=G3BP1 PE=1 SV=1	43	120.5	95	104.8	106.2	104.4	102.1
G3BP2	Q9UN86	Ras GTPase-activating protein-binding protein 2 OS=Homo sapiens GN=G3BP2 PE=1 SV=2	19	117.3	104	103.6	102.8	96.2	97.6
G6PD	P11413	Glucose-6-phosphate 1-dehydrogenase OS=Homo sapiens GN=G6PD PE=1 SV=4	83	77.8	100.1	90	93.6	100.6	93.3
GABARAPL2	P60520	Gamma-aminobutyric acid receptor-associated protein-like 2 OS=Homo sapiens GN=GABARAPL2 PE=1 SV=1	3	97.6	127.9	95.3	93	93	121
GAGE2B	Q13066	G antigen 2B/2C OS=Homo sapiens GN=GAGE2B PE=2 SV=1	4	114.4	117.9	162.4	129.7	139.7	115.7
GALE	Q14376	UDP-glucose 4-epimerase OS=Homo sapiens GN=GALE PE=1 SV=2	12	91.9	109.6	102.2	103.7	109.8	107
GALK1	P51570	Galactokinase OS=Homo sapiens GN=GALK1 PE=1 SV=1	5	108.9	98.6	104.2	94.8	112.5	99.8
GALM	Q96C23	Aldose 1-epimerase OS=Homo sapiens GN=GALM PE=1 SV=1	6	54.8	106	93.2	98.4	94.8	105.6
GALNT1	Q10472	Polypeptide N-acetylgalactosaminyltransferase 1 OS=Homo sapiens GN=GALNT1 PE=1 SV=1	2	76.1	124	90.9	91.1	101.9	106.4
GALNT2	Q10471	Polypeptide N-acetylgalactosaminyltransferase 2 OS=Homo sapiens GN=GALNT2 PE=1 SV=1	27	85.8	99.4	89.4	93.1	94.5	93.6
GANAB	Q14697	Neutral alpha-glucosidase AB OS=Homo sapiens GN=GANAB PE=1 SV=3	102	88.3	101.3	91.8	95.6	102.7	103
GAPDH	P04406	Glyceraldehyde-3-phosphate dehydrogenase OS=Homo sapiens GN=GAPDH PE=1 SV=3	348	95.4	103	106	102	93.8	100.4
GAPVD1	Q14C86	GTPase-activating protein and VPS9 domain-containing protein 1 OS=Homo sapiens GN=GAPVD1 PE=1 SV=2	5	97.6	114.6	102.4	101	101.7	96.8
GAR1	Q9NY12	H/ACA ribonucleoprotein complex subunit 1 OS=Homo sapiens GN=GAR1 PE=1 SV=1	9	93.3	96.2	92.7	99.6	95	100.7
GARS	P41250	Glycine--tRNA ligase OS=Homo sapiens GN=GARS PE=1 SV=3	69	82.6	113.1	98.9	100.2	103.7	113.9
GART	P22102	Trifunctional purine biosynthetic protein adenosine-3 OS=Homo sapiens GN=GART PE=1 SV=1	50	103.4	107.8	103.9	106.3	108.4	102.1
GATAD2A	Q86YP4	Transcriptional repressor p66-alpha OS=Homo sapiens GN=GATAD2A PE=1 SV=1	5	129	98.8	108.8	94.7	103.8	95.2
GBA	P04062	Glucosylceramidase OS=Homo sapiens GN=GBA PE=1 SV=3	4	79.3	140.1	96	100.6	95.4	102.7
GBAS	O75323	Protein NipSnap homolog 2 OS=Homo sapiens GN=GBAS PE=1 SV=1	5	90.1	102.1	98.9	106.3	102.7	103.9
GBE1	Q04446	1,4-alpha-glucan-branching enzyme OS=Homo sapiens GN=GBE1 PE=1 SV=3	4	100.2	85.8	93.8	92.6	106	92
GBF1	Q92538	Golgi-specific brefeldin A-resistance guanine nucleotide exchange factor 1 OS=Homo sapiens GN=GBF1 PE=1 SV=2	8	100.9	125.9	106.2	104.1	106.9	92.7
GCLC	P48506	Glutamate--cysteine ligase catalytic subunit OS=Homo sapiens GN=GCLC PE=1 SV=2	4	84.3	111.7	103	97.1	107.1	108.2
GCLM	P48507	Glutamate--cysteine ligase regulatory subunit OS=Homo sapiens GN=GCLM PE=1 SV=1	15	110.2	101.3	93.5	100.9	112.2	93.6
GCN1	Q92616	eIF-2-alpha kinase activator GCN1 OS=Homo sapiens GN=GCN1 PE=1 SV=6	59	105.3	94.5	97.8	96.7	104.3	97
GCSH	P23434	Glycine cleavage system H protein, mitochondrial OS=Homo sapiens GN=GCSH PE=1 SV=2	3	98.9	97.8	104.9	96.4	89.6	91.5
GDA	Q9Y2T3	Guanine deaminase OS=Homo sapiens GN=GDA PE=1 SV=1	58	101	105.1	113	112.9	113.9	103.8
GDI1	P31150	Rab GDP dissociation inhibitor alpha OS=Homo sapiens GN=GDI1 PE=1 SV=2	29	83.5	103.1	94.2	98.8	109.5	96.3
GDI2	P50395	Rab GDP dissociation inhibitor beta OS=Homo sapiens GN=GDI2 PE=1 SV=2	75	97.6	103.5	101.7	100.7	98.1	98.1
GEMIN5	Q8TEQ6	Gem-associated protein 5 OS=Homo sapiens GN=GEMIN5 PE=1 SV=3	7	98	94.1	95.4	97.4	104.1	102.3
GFM1	Q96RP9	Elongation factor G, mitochondrial OS=Homo sapiens GN=GFM1 PE=1 SV=2	18	104.7	96.8	99.7	103.9	107.7	101.1
GFPT1	Q06210	Glutamine--fructose-6-phosphate aminotransferase [isomerizing] 1 OS=Homo sapiens GN=GFPT1 PE=1 SV=3	43	84.5	112.1	99	100.9	105.2	106.4
GFPT2	O94808	Glutamine--fructose-6-phosphate aminotransferase [isomerizing] 2 OS=Homo sapiens GN=GFPT2 PE=1 SV=3	5	110.4	105.4	100	102.2	124.5	110.5
GGCT	O75223	Gamma-glutamylcyclotransferase OS=Homo sapiens GN=GGCT PE=1 SV=1	9	108.8	100.5	98.8	101.4	103.6	101.4
GGPS1	O95749	Geranylgeranyl pyrophosphate synthase OS=Homo sapiens GN=GGPS1 PE=1 SV=1	2	86.4	89.5	92.8	98.2	121.7	100.3
GGT1	P19440	Gamma-glutamyltranspeptidase 1 OS=Homo sapiens GN=GGT1 PE=1 SV=2	3	83	99.1	92.7	91.4	99.7	107.7
GHITM	Q9H3K2	Growth hormone-inducible transmembrane protein OS=Homo sapiens GN=GHITM PE=1 SV=2	3	107.7	100.5	109.3	99.9	110	99.7
GIGYF2	Q6Y7W6	PERQ amino acid-rich with GYF domain-containing protein 2 OS=Homo sapiens GN=GIGYF2 PE=1 SV=1	3	110.2	82.4	126.8	118.9	115.9	115.2
GINS4	Q9BRT9	DNA replication complex GINS protein SLD5 OS=Homo sapiens GN=GINS4 PE=1 SV=1	2	91	97.4	115.4	94.8	97.3	112.4
GIPC1	O14908	PDZ domain-containing protein GIPC1 OS=Homo sapiens GN=GIPC1 PE=1 SV=2	10	116.8	91.5	99.6	103	101.8	104.3
GLG1	Q92896	Golgi apparatus protein 1 OS=Homo sapiens GN=GLG1 PE=1 SV=2	10	99.2	147	92.1	94.1	109.1	108.1
GLO1	Q04760	Lactoylglutathione lyase OS=Homo sapiens GN=GLO1 PE=1 SV=4	28	95.8	104.4	95.8	95.7	95.1	95
GLOD4	Q9HC38	Glyoxalase domain-containing protein 4 OS=Homo sapiens GN=GLOD4 PE=1 SV=1	14	104.6	102.1	94.2	101.9	103.8	96.7
GLRX	P35754	Glutaredoxin-1 OS=Homo sapiens GN=GLRX PE=1 SV=2	3	81.5	91.9	97.6	97.3	108	116.2
GLRX3	O76003	Glutaredoxin-3 OS=Homo sapiens GN=GLRX3 PE=1 SV=2	13	124.6	117.6	120.7	103.9	83.3	81.5
GLRX5	Q86SX6	Glutaredoxin-related protein 5, mitochondrial OS=Homo sapiens GN=GLRX5 PE=1 SV=2	2	104.5	99.4	99	102.7	109.8	92.9
GLS	O94925	Glutaminase kidney isoform, mitochondrial OS=Homo sapiens GN=GLS PE=1 SV=1	19	90.8	93.9	106.7	109.7	116.4	100.6
GLUD1	P00367	Glutamate dehydrogenase 1, mitochondrial OS=Homo sapiens GN=GLUD1 PE=1 SV=2	35	98.3	100.2	98.3	106.5	116.3	109.8
GMDS	O60547	GDP-mannose 4,6 dehydratase OS=Homo sapiens GN=GMDS PE=1 SV=1	3	105.4	119	86.6	96.5	114	105.2
GMFB	P60983	Glia maturation factor beta OS=Homo sapiens GN=GMFB PE=1 SV=2	3	88.3	100.9	109.4	108.1	98.6	106.9
GMPPA	Q96IJ6	Mannose-1-phosphate guanyltransferase alpha OS=Homo sapiens GN=GMPPA PE=1 SV=1	2	109.8	82.9	92.9	92.3	99.9	99.3
GMPS	P49915	GMP synthase [glutamine-hydrolyzing] OS=Homo sapiens GN=GMPS PE=1 SV=1	50	114.7	98.3	109.4	107.4	107.4	93.2
GNA13	Q14344	Guanine nucleotide-binding protein subunit alpha-13 OS=Homo sapiens GN=GNA13 PE=1 SV=2	5
GNAI1	P63096	Guanine nucleotide-binding protein G(i) subunit alpha-1 OS=Homo sapiens GN=GNAI1 PE=1 SV=2	19	82.2	110.2	114	94.8	96.2	97.6
GNAI2	P04899	Guanine nucleotide-binding protein G(i) subunit alpha-2 OS=Homo sapiens GN=GNAI2 PE=1 SV=3	21	95.6	116.1	98.5	108.5	114.7	100.3
GNAI3	P08754	Guanine nucleotide-binding protein G(k) subunit alpha OS=Homo sapiens GN=GNAI3 PE=1 SV=3	22	92.4	115.5	103.2	103.1	99.8	103.8
GNAS	Q5JWF2	Guanine nucleotide-binding protein G(s) subunit alpha isoforms XLas OS=Homo sapiens GN=GNAS PE=1 SV=2	24	89.7	107.1	99.6	103.1	100.8	104.7
GNB1	P62873	Guanine nucleotide-binding protein G(I)/G(S)/G(T) subunit beta-1 OS=Homo sapiens GN=GNB1 PE=1 SV=3	29	98.4	103	91.2	99.3	104.4	106
GNB2	P62879	Guanine nucleotide-binding protein G(I)/G(S)/G(T) subunit beta-2 OS=Homo sapiens GN=GNB2 PE=1 SV=3	35	90.8	116.6	101.4	105.3	107.3	105.9
GNB4	Q9HAV0	Guanine nucleotide-binding protein subunit beta-4 OS=Homo sapiens GN=GNB4 PE=1 SV=3	26	99.9	120.8	106.4	100.3	106.6	108.6
GNE	Q9Y223	Bifunctional UDP-N-acetylglucosamine 2-epimerase/N-acetylmannosamine kinase OS=Homo sapiens GN=GNE PE=1 SV=1	8	88.3	96.8	97.2	107.6	108.4	109.6
GNG12	Q9UBI6	Guanine nucleotide-binding protein G(I)/G(S)/G(O) subunit gamma-12 OS=Homo sapiens GN=GNG12 PE=1 SV=3	13	100	102.6	97.8	102.4	107.8	101.1
GNL3	Q9BVP2	Guanine nucleotide-binding protein-like 3 OS=Homo sapiens GN=GNL3 PE=1 SV=2	9	96.8	84.5	93	93.8	98	95.9
GNPDA1	P46926	Glucosamine-6-phosphate isomerase 1 OS=Homo sapiens GN=GNPDA1 PE=1 SV=1	6	103.1	110.8	97.9	99.4	106.1	107.3
GNPNAT1	Q96EK6	Glucosamine 6-phosphate N-acetyltransferase OS=Homo sapiens GN=GNPNAT1 PE=1 SV=1	2
GNS	P15586	N-acetylglucosamine-6-sulfatase OS=Homo sapiens GN=GNS PE=1 SV=3	2	99.6	115.9	101.4	117.9	119.2	114.6
GOLGA2	Q08379	Golgin subfamily A member 2 OS=Homo sapiens GN=GOLGA2 PE=1 SV=3	6	104.7	97.2	104.3	104.9	97.7	106.6
GOLGA3	Q08378	Golgin subfamily A member 3 OS=Homo sapiens GN=GOLGA3 PE=1 SV=2	4	117.8	110.5	118.3	100.7	88.8	95
GOLGA7B	Q2TAP0	Golgin subfamily A member 7B OS=Homo sapiens GN=GOLGA7B PE=2 SV=2	2	83	138.5	110	86.9	109.4	116.1
GOLGB1	Q14789	Golgin subfamily B member 1 OS=Homo sapiens GN=GOLGB1 PE=1 SV=2	5	82.2	99.4	96.6	97.9	100	112.1
GOLIM4	O00461	Golgi integral membrane protein 4 OS=Homo sapiens GN=GOLIM4 PE=1 SV=1	3	103.1	90.7	85.9	78.4	114.5	79.7
GOLM1	Q8NBJ4	Golgi membrane protein 1 OS=Homo sapiens GN=GOLM1 PE=1 SV=1	2	96.3	171.9	96.7	83.1	107.6	104.9
GOLPH3	Q9H4A6	Golgi phosphoprotein 3 OS=Homo sapiens GN=GOLPH3 PE=1 SV=1	8	93.3	96.3	92.4	91.3	90.4	93.9
GORASP2	Q9H8Y8	Golgi reassembly-stacking protein 2 OS=Homo sapiens GN=GORASP2 PE=1 SV=3	5	93.1	101.7	103.3	98.2	100.3	105.9
GOT1	P17174	Aspartate aminotransferase, cytoplasmic OS=Homo sapiens GN=GOT1 PE=1 SV=3	20	90.5	114.3	104.1	104.9	103.9	107
GOT2	P00505	Aspartate aminotransferase, mitochondrial OS=Homo sapiens GN=GOT2 PE=1 SV=3	49	97.8	101.1	99.9	101.5	106.6	100.2
GPD2	P43304	Glycerol-3-phosphate dehydrogenase, mitochondrial OS=Homo sapiens GN=GPD2 PE=1 SV=3	11	89.1	101.7	103.9	97.2	101.5	94.8
GPI	P06744	Glucose-6-phosphate isomerase OS=Homo sapiens GN=GPI PE=1 SV=4	117	83.1	92.9	92.4	94	95.9	88.1
GPKOW	Q92917	G patch domain and KOW motifs-containing protein OS=Homo sapiens GN=GPKOW PE=1 SV=2	11	116.7	95.8	107.1	104.5	105.8	101.9
GPN1	Q9HCN4	GPN-loop GTPase 1 OS=Homo sapiens GN=GPN1 PE=1 SV=1	3	128.6	89.8	101.3	93.2	105.7	104.7
GPNMB	Q14956	Transmembrane glycoprotein NMB OS=Homo sapiens GN=GPNMB PE=1 SV=2	3	64.4	177.5	123.8	117.3	96.3	145.5
GPRC5A	Q8NFJ5	Retinoic acid-induced protein 3 OS=Homo sapiens GN=GPRC5A PE=1 SV=2	13	79.5	141.7	123	118.4	102.8	128.3
GPS1	Q13098	COP9 signalosome complex subunit 1 OS=Homo sapiens GN=GPS1 PE=1 SV=4	10	105.1	113.4	109.7	99.9	107.2	105.5
GRB2	P62993	Growth factor receptor-bound protein 2 OS=Homo sapiens GN=GRB2 PE=1 SV=1	9	102	100.8	101.9	95.7	93.1	96
GRHPR	Q9UBQ7	Glyoxylate reductase/hydroxypyruvate reductase OS=Homo sapiens GN=GRHPR PE=1 SV=1	4	90	107.3	114	107.1	97.4	97.8
GRIPAP1	Q4V328	GRIP1-associated protein 1 OS=Homo sapiens GN=GRIPAP1 PE=1 SV=1	3	104.9	107.6	98	103.6	104.4	107.9
GRN	P28799	Granulins OS=Homo sapiens GN=GRN PE=1 SV=2	12	90.8	120.6	105.7	108.1	102.1	119.6
GRPEL1	Q9HAV7	GrpE protein homolog 1, mitochondrial OS=Homo sapiens GN=GRPEL1 PE=1 SV=2	18	105.7	97.6	99.1	99.8	99.3	114.7
GRSF1	Q12849	G-rich sequence factor 1 OS=Homo sapiens GN=GRSF1 PE=1 SV=3	11	113.5	93.6	102.4	96.1	109	100.2
GRWD1	Q9BQ67	Glutamate-rich WD repeat-containing protein 1 OS=Homo sapiens GN=GRWD1 PE=1 SV=1	6	131.8	90.9	91.8	91.5	112.3	101.5
GSK3A	P49840	Glycogen synthase kinase-3 alpha OS=Homo sapiens GN=GSK3A PE=1 SV=2	8	96	118.1	102.8	99	93.1	103.9
GSK3B	P49841	Glycogen synthase kinase-3 beta OS=Homo sapiens GN=GSK3B PE=1 SV=2	8	105.1	102.2	109.5	102.1	99.6	98.6
GSN	P06396	Gelsolin OS=Homo sapiens GN=GSN PE=1 SV=1	12	95.9	126.5	108.1	119.8	119.6	121
GSPT1	P15170	Eukaryotic peptide chain release factor GTP-binding subunit ERF3A OS=Homo sapiens GN=GSPT1 PE=1 SV=1	45	101.6	107.3	105.7	105.8	102.8	103.9
GSR	P00390	Glutathione reductase, mitochondrial OS=Homo sapiens GN=GSR PE=1 SV=2	30	97.7	112.6	106.8	106.8	105.6	111.5
GSS	P48637	Glutathione synthetase OS=Homo sapiens GN=GSS PE=1 SV=1	20	98.8	108.2	105.5	106.9	107.7	106.3
GSTK1	Q9Y2Q3	Glutathione S-transferase kappa 1 OS=Homo sapiens GN=GSTK1 PE=1 SV=3	16	101.9	100	102.9	99.4	106.3	94.8
GSTM1	P09488	Glutathione S-transferase Mu 1 OS=Homo sapiens GN=GSTM1 PE=1 SV=3	28	90.8	84.8	97.1	101	108.7	94.8
GSTM3	P21266	Glutathione S-transferase Mu 3 OS=Homo sapiens GN=GSTM3 PE=1 SV=3	63	104	110.6	128.1	130.3	138	112.6
GSTM4	Q03013	Glutathione S-transferase Mu 4 OS=Homo sapiens GN=GSTM4 PE=1 SV=3	17	87.2	96.4	98	110.3	113.5	106.6
GSTO1	P78417	Glutathione S-transferase omega-1 OS=Homo sapiens GN=GSTO1 PE=1 SV=2	48	85.2	109.4	107.1	112.9	109.5	118.1
GSTP1	P09211	Glutathione S-transferase P OS=Homo sapiens GN=GSTP1 PE=1 SV=2	83	73.2	113.9	97.9	101.8	101.9	97
GTF2F1	P35269	General transcription factor IIF subunit 1 OS=Homo sapiens GN=GTF2F1 PE=1 SV=2	3	94.4	90.8	100.2	101.3	102.3	88.5
GTF2I	P78347	General transcription factor II-I OS=Homo sapiens GN=GTF2I PE=1 SV=2	32	101.9	93.9	96.5	101.6	105.5	98.1
GTF3C5	Q9Y5Q8	General transcription factor 3C polypeptide 5 OS=Homo sapiens GN=GTF3C5 PE=1 SV=2	2	134.2	107.3	104.1	88.4	97.9	77.3
GTPBP4	Q9BZE4	Nucleolar GTP-binding protein 1 OS=Homo sapiens GN=GTPBP4 PE=1 SV=3	15	112.2	97.9	97.5	96	101.6	94.8
GYS1	P13807	Glycogen [starch] synthase, muscle OS=Homo sapiens GN=GYS1 PE=1 SV=2	2	111.5	83.8	82.1	95.4	100.3	87.7
H1F0	P07305	Histone H1.0 OS=Homo sapiens GN=H1F0 PE=1 SV=3	9	98.8	79.5	83	93.6	103.7	113.8
H1FX	Q92522	Histone H1x OS=Homo sapiens GN=H1FX PE=1 SV=1	10	98.2	96.8	103.5	100.2	105	116.2
H2AFX	P16104	Histone H2AX OS=Homo sapiens GN=H2AFX PE=1 SV=2	58	108.4	135.3	113	108.1	108.6	128.8
H2AFY	O75367	Core histone macro-H2A.1 OS=Homo sapiens GN=H2AFY PE=1 SV=4	35	100.7	96.9	93.4	97.9	103.9	97.3
H2AFZ	P0C0S5	Histone H2A.Z OS=Homo sapiens GN=H2AFZ PE=1 SV=2	54	108.4	89.4	93.1	98.4	102.4	113.3
H3F3A	P84243	Histone H3.3 OS=Homo sapiens GN=H3F3A PE=1 SV=2	74	102.8	84.9	95.8	90.2	105.8	108.3
HACD2	Q6Y1H2	Very-long-chain (3R)-3-hydroxyacyl-CoA dehydratase 2 OS=Homo sapiens GN=HACD2 PE=1 SV=1	3	79.8	113.2	106.1	97.6	108.5	99.9
HACD3	Q9P035	Very-long-chain (3R)-3-hydroxyacyl-CoA dehydratase 3 OS=Homo sapiens GN=HACD3 PE=1 SV=2	6	101.7	114	94.2	86.5	95	102.8
HADH	Q16836	Hydroxyacyl-coenzyme A dehydrogenase, mitochondrial OS=Homo sapiens GN=HADH PE=1 SV=3	18	106.1	104.4	93.2	98.7	104.4	111.4
HADHA	P40939	Trifunctional enzyme subunit alpha, mitochondrial OS=Homo sapiens GN=HADHA PE=1 SV=2	73	88.9	103.5	103.7	105.1	110.1	108.1
HADHB	P55084	Trifunctional enzyme subunit beta, mitochondrial OS=Homo sapiens GN=HADHB PE=1 SV=3	38	92.2	105.1	104.1	103.8	106.1	111
HAGH	Q16775	Hydroxyacylglutathione hydrolase, mitochondrial OS=Homo sapiens GN=HAGH PE=1 SV=2	4	74.7	102	93.1	87.2	107.4	110.9
HARS	P12081	Histidine--tRNA ligase, cytoplasmic OS=Homo sapiens GN=HARS PE=1 SV=2	22	102.2	99.9	99.4	100.9	101	98.2
HAT1	O14929	Histone acetyltransferase type B catalytic subunit OS=Homo sapiens GN=HAT1 PE=1 SV=1	10	107	92.3	90	97.7	99	94
HBA1	P69905	Hemoglobin subunit alpha OS=Homo sapiens GN=HBA1 PE=1 SV=2	8	84.6	190.4	136.8	125.9	91.3	72
HBD	P02042	Hemoglobin subunit delta OS=Homo sapiens GN=HBD PE=1 SV=2	14	76.8	203.6	120.4	112.7	83	78
HCCS	P53701	Cytochrome c-type heme lyase OS=Homo sapiens GN=HCCS PE=1 SV=1	2	115.7	97.2	108	94.5	97.9	101.1
HCFC1	P51610	Host cell factor 1 OS=Homo sapiens GN=HCFC1 PE=1 SV=2	15	104.7	97.7	97.7	97.4	104.7	99.9
HDAC1	Q13547	Histone deacetylase 1 OS=Homo sapiens GN=HDAC1 PE=1 SV=1	15	95.8	101	102.8	100.6	96	91.8
HDAC2	Q92769	Histone deacetylase 2 OS=Homo sapiens GN=HDAC2 PE=1 SV=2	12	98	104.4	96.5	104.7	106.8	103.4
HDDC2	Q7Z4H3	HD domain-containing protein 2 OS=Homo sapiens GN=HDDC2 PE=1 SV=1	2
HDGF	P51858	Hepatoma-derived growth factor OS=Homo sapiens GN=HDGF PE=1 SV=1	97	93.2	77.1	82.8	86.7	91.4	89.5
HDGFRP2	Q7Z4V5	Hepatoma-derived growth factor-related protein 2 OS=Homo sapiens GN=HDGFRP2 PE=1 SV=1	10	110.8	91.5	94.1	98.5	101.2	113.9
HDLBP	Q00341	Vigilin OS=Homo sapiens GN=HDLBP PE=1 SV=2	40	113.5	104.1	109.2	104.2	108.8	111.7
HEATR1	Q9H583	HEAT repeat-containing protein 1 OS=Homo sapiens GN=HEATR1 PE=1 SV=3	4	112.7	95.7	102.4	99.3	102.7	101.9
HEBP1	Q9NRV9	Heme-binding protein 1 OS=Homo sapiens GN=HEBP1 PE=1 SV=1	7	107.5	104.5	96.7	104.8	109.4	104.1
HEXA	P06865	Beta-hexosaminidase subunit alpha OS=Homo sapiens GN=HEXA PE=1 SV=2	5	92.2	112.7	100.4	117.3	108.2	107.4
HEXB	P07686	Beta-hexosaminidase subunit beta OS=Homo sapiens GN=HEXB PE=1 SV=3	8	93.3	106.2	106.1	110.1	116.5	110.3
HEXIM1	O94992	Protein HEXIM1 OS=Homo sapiens GN=HEXIM1 PE=1 SV=1	5	104.4	94.9	97.1	91.7	94.7	92.3
HGS	O14964	Hepatocyte growth factor-regulated tyrosine kinase substrate OS=Homo sapiens GN=HGS PE=1 SV=1	9	100.6	109.7	105.8	101.5	104.8	106.2
HIBADH	P31937	3-hydroxyisobutyrate dehydrogenase, mitochondrial OS=Homo sapiens GN=HIBADH PE=1 SV=2	4	90.4	107.1	87.5	107.6	105.9	91.5
HIKESHI	Q53FT3	Protein Hikeshi OS=Homo sapiens GN=HIKESHI PE=1 SV=2	3	94.7	94.4	105.7	103	92.9	81.4
HINT1	P49773	Histidine triad nucleotide-binding protein 1 OS=Homo sapiens GN=HINT1 PE=1 SV=2	21	85.8	99.3	96.2	95.2	86.8	90.6
HINT2	Q9BX68	Histidine triad nucleotide-binding protein 2, mitochondrial OS=Homo sapiens GN=HINT2 PE=1 SV=1	3	105.7	97.7	102.1	97.8	101.5	105.1
HIP1R	O75146	Huntingtin-interacting protein 1-related protein OS=Homo sapiens GN=HIP1R PE=1 SV=2	6	97.7	99.4	106.8	105.4	121.2	112.3
HIST1H1B	P16401	Histone H1.5 OS=Homo sapiens GN=HIST1H1B PE=1 SV=3	104	125.5	77.4	93.6	94.3	107	107.2
HIST1H1C	P16403	Histone H1.2 OS=Homo sapiens GN=HIST1H1C PE=1 SV=2	134	97.9	52.2	73.5	82.6	101.9	110.7
HIST1H1D	P16402	Histone H1.3 OS=Homo sapiens GN=HIST1H1D PE=1 SV=2	93	115	59.8	83.2	89.2	108.6	106.9
HIST1H1E	P10412	Histone H1.4 OS=Homo sapiens GN=HIST1H1E PE=1 SV=2	138	113.1	70.8	86.9	88.3	103.1	111.8
HIST1H2AG	P0C0S8	Histone H2A type 1 OS=Homo sapiens GN=HIST1H2AG PE=1 SV=2	89	119.9	86.4	93.2	86.9	99.4	103.9
HIST1H2BK	O60814	Histone H2B type 1-K OS=Homo sapiens GN=HIST1H2BK PE=1 SV=3	192	98.8	88.6	93.2	91.8	94.3	107.3
HIST1H2BL	Q99880	Histone H2B type 1-L OS=Homo sapiens GN=HIST1H2BL PE=1 SV=3	181	110.2	71.2	88.3	88.5	102	105.1
HIST1H3A	P68431	Histone H3.1 OS=Homo sapiens GN=HIST1H3A PE=1 SV=2	80	111.7	80.5	85.7	85.5	94.5	107.4
HIST1H4A	P62805	Histone H4 OS=Homo sapiens GN=HIST1H4A PE=1 SV=2	131	108.1	91.4	92.2	98.5	99.5	90.8
HIST2H2AB	Q8IUE6	Histone H2A type 2-B OS=Homo sapiens GN=HIST2H2AB PE=1 SV=3	48	87.1	87.3	92.2	92.6	93.8	114.4
HIST3H2BB	Q8N257	Histone H2B type 3-B OS=Homo sapiens GN=HIST3H2BB PE=1 SV=3	140	114.5	80.6	96.2	98.4	105.9	108.1
HK1	P19367	Hexokinase-1 OS=Homo sapiens GN=HK1 PE=1 SV=3	24	106.7	112.3	110.7	109.9	113.9	112
HK2	P52789	Hexokinase-2 OS=Homo sapiens GN=HK2 PE=1 SV=2	7	104.9	94	94	98.2	101.6	107.8
HKDC1	Q2TB90	Putative hexokinase HKDC1 OS=Homo sapiens GN=HKDC1 PE=1 SV=3	18	94.3	118.7	113.8	110.4	112.8	116.5
HLA-A	P01891	HLA class I histocompatibility antigen, A-68 alpha chain OS=Homo sapiens GN=HLA-A PE=1 SV=4	50	66.8	194.9	98.4	95.1	87.3	124.9
HLA-A	P05534	HLA class I histocompatibility antigen, A-24 alpha chain OS=Homo sapiens GN=HLA-A PE=1 SV=2	32	70.5	183.3	98.8	96	83.4	115.5
HLA-B	P30479	HLA class I histocompatibility antigen, B-41 alpha chain OS=Homo sapiens GN=HLA-B PE=1 SV=1	30	75.6	223.3	98.7	98.8	81.3	93.6
HLA-B	P30464	HLA class I histocompatibility antigen, B-15 alpha chain OS=Homo sapiens GN=HLA-B PE=1 SV=2	32	72.2	177.2	110.5	104.2	99.2	132.2
HLA-B	P30492	HLA class I histocompatibility antigen, B-54 alpha chain OS=Homo sapiens GN=HLA-B PE=1 SV=1	25	65.3	145.7	130	99.3	102	117.5
HLA-B	Q31612	HLA class I histocompatibility antigen, B-73 alpha chain OS=Homo sapiens GN=HLA-B PE=1 SV=1	23
HLA-B	P30491	HLA class I histocompatibility antigen, B-53 alpha chain OS=Homo sapiens GN=HLA-B PE=1 SV=1	27
HLA-C	P10321	HLA class I histocompatibility antigen, Cw-7 alpha chain OS=Homo sapiens GN=HLA-C PE=1 SV=3	24	67.8	189.6	100.3	82.9	105.9	157.8
HLTF	Q14527	Helicase-like transcription factor OS=Homo sapiens GN=HLTF PE=1 SV=2	3	114.3	103.7	107.4	101	109.3	97.8
HM13	Q8TCT9	Minor histocompatibility antigen H13 OS=Homo sapiens GN=HM13 PE=1 SV=1	26	60.6	113.8	79.9	83	94.4	101.9
HMGA1	P17096	High mobility group protein HMG-I/HMG-Y OS=Homo sapiens GN=HMGA1 PE=1 SV=3	25	103.6	84	98.7	95.8	101.3	104.9
HMGB1	P09429	High mobility group protein B1 OS=Homo sapiens GN=HMGB1 PE=1 SV=3	51	106.2	100.7	97	98.5	93.8	95.2
HMGB2	P26583	High mobility group protein B2 OS=Homo sapiens GN=HMGB2 PE=1 SV=2	24	91.3	89.2	87	89	94.3	94.8
HMGB3	O15347	High mobility group protein B3 OS=Homo sapiens GN=HMGB3 PE=1 SV=4	13	109.4	92.3	93.7	94.5	99	99
HMGCS1	Q01581	Hydroxymethylglutaryl-CoA synthase, cytoplasmic OS=Homo sapiens GN=HMGCS1 PE=1 SV=2	44	59.9	74	68.3	80.7	82	84.7
HMGN1	P05114	Non-histone chromosomal protein HMG-14 OS=Homo sapiens GN=HMGN1 PE=1 SV=3	24	104.9	94	99.3	99.9	101.4	102
HMGN2	P05204	Non-histone chromosomal protein HMG-17 OS=Homo sapiens GN=HMGN2 PE=1 SV=3	6	115	116.7	108.2	96.1	83.2	92.1
HMGN3	Q15651	High mobility group nucleosome-binding domain-containing protein 3 OS=Homo sapiens GN=HMGN3 PE=1 SV=2	4	108.1	83.4	98.8	90.7	107.7	106.7
HMGN4	O00479	High mobility group nucleosome-binding domain-containing protein 4 OS=Homo sapiens GN=HMGN4 PE=1 SV=3	6	98.3	83.5	97.3	87.8	94.2	105.5
HMGN5	P82970	High mobility group nucleosome-binding domain-containing protein 5 OS=Homo sapiens GN=HMGN5 PE=1 SV=1	2	75.5	87.6	84.9	95.7	80.8	82.4
HMOX1	P09601	Heme oxygenase 1 OS=Homo sapiens GN=HMOX1 PE=1 SV=1	2	98.7	112.6	99.3	91.6	111	93.8
HMOX2	P30519	Heme oxygenase 2 OS=Homo sapiens GN=HMOX2 PE=1 SV=2	6	93.7	111.5	104.7	99.4	113.7	101.7
HN1	Q9UK76	Hematological and neurological expressed 1 protein OS=Homo sapiens GN=HN1 PE=1 SV=3	19	132.1	89.1	115.4	111.4	108.3	92.6
HN1L	Q9H910	Hematological and neurological expressed 1-like protein OS=Homo sapiens GN=HN1L PE=1 SV=1	16	124.1	100.2	102.5	103.9	104.7	107.8
HNRNPA0	Q13151	Heterogeneous nuclear ribonucleoprotein A0 OS=Homo sapiens GN=HNRNPA0 PE=1 SV=1	46	98.7	98.3	95.9	97.5	92.3	96.8
HNRNPA1	P09651	Heterogeneous nuclear ribonucleoprotein A1 OS=Homo sapiens GN=HNRNPA1 PE=1 SV=5	162	97.3	91.7	103.1	98.6	84.7	92.2
HNRNPA2B1	P22626	Heterogeneous nuclear ribonucleoproteins A2/B1 OS=Homo sapiens GN=HNRNPA2B1 PE=1 SV=2	194	102	82.9	96.6	99.5	100.9	100
HNRNPA3	P51991	Heterogeneous nuclear ribonucleoprotein A3 OS=Homo sapiens GN=HNRNPA3 PE=1 SV=2	74	98.5	91.1	99.7	101.8	96.6	97.6
HNRNPAB	Q99729	Heterogeneous nuclear ribonucleoprotein A/B OS=Homo sapiens GN=HNRNPAB PE=1 SV=2	61	88.8	91.5	94.3	92.3	87.7	98.2
HNRNPC	P07910	Heterogeneous nuclear ribonucleoproteins C1/C2 OS=Homo sapiens GN=HNRNPC PE=1 SV=4	103	97.1	82.7	91.5	91.5	92.1	100.9
HNRNPD	Q14103	Heterogeneous nuclear ribonucleoprotein D0 OS=Homo sapiens GN=HNRNPD PE=1 SV=1	83	99.1	88.8	93.5	98.8	99.2	103.3
HNRNPDL	O14979	Heterogeneous nuclear ribonucleoprotein D-like OS=Homo sapiens GN=HNRNPDL PE=1 SV=3	53	103.7	87.4	90.8	93.8	95.7	101.2
HNRNPF	P52597	Heterogeneous nuclear ribonucleoprotein F OS=Homo sapiens GN=HNRNPF PE=1 SV=3	54	105.7	99.3	102.7	101.9	98.6	102.6
HNRNPH1	P31943	Heterogeneous nuclear ribonucleoprotein H OS=Homo sapiens GN=HNRNPH1 PE=1 SV=4	77	108.6	93.4	100.8	99.1	96.3	96.9
HNRNPH2	P55795	Heterogeneous nuclear ribonucleoprotein H2 OS=Homo sapiens GN=HNRNPH2 PE=1 SV=1	51	103.7	101	93.9	99.6	110.9	108
HNRNPH3	P31942	Heterogeneous nuclear ribonucleoprotein H3 OS=Homo sapiens GN=HNRNPH3 PE=1 SV=2	41	109.3	92.7	102.5	99.5	105.5	101.1
HNRNPK	P61978	Heterogeneous nuclear ribonucleoprotein K OS=Homo sapiens GN=HNRNPK PE=1 SV=1	145	105.8	89.8	99.9	99.9	99.3	99.1
HNRNPL	P14866	Heterogeneous nuclear ribonucleoprotein L OS=Homo sapiens GN=HNRNPL PE=1 SV=2	98	97.1	99.2	101.1	99.5	104.8	92.1
HNRNPLL	Q8WVV9	Heterogeneous nuclear ribonucleoprotein L-like OS=Homo sapiens GN=HNRNPLL PE=1 SV=1	7	93.5	111.4	102	94.2	100.5	103.1
HNRNPM	P52272	Heterogeneous nuclear ribonucleoprotein M OS=Homo sapiens GN=HNRNPM PE=1 SV=3	143	95	87.9	90.4	91.6	91.9	92.6
HNRNPR	O43390	Heterogeneous nuclear ribonucleoprotein R OS=Homo sapiens GN=HNRNPR PE=1 SV=1	93	106.4	98.4	100.7	103	105.1	102.3
HNRNPU	Q00839	Heterogeneous nuclear ribonucleoprotein U OS=Homo sapiens GN=HNRNPU PE=1 SV=6	174	100.5	92.1	94.9	98.3	102.9	92.1
HNRNPUL1	Q9BUJ2	Heterogeneous nuclear ribonucleoprotein U-like protein 1 OS=Homo sapiens GN=HNRNPUL1 PE=1 SV=2	38	100.6	101.8	98.3	98.2	110.2	95
HNRNPUL2	Q1KMD3	Heterogeneous nuclear ribonucleoprotein U-like protein 2 OS=Homo sapiens GN=HNRNPUL2 PE=1 SV=1	32	93.2	94.5	91.1	95.9	101.1	97
HP1BP3	Q5SSJ5	Heterochromatin protein 1-binding protein 3 OS=Homo sapiens GN=HP1BP3 PE=1 SV=1	15	143.8	88.7	85.6	82.9	110.6	91.7
HPCAL1	P37235	Hippocalcin-like protein 1 OS=Homo sapiens GN=HPCAL1 PE=1 SV=3	16	108.4	105.8	110.5	109	102.8	90.9
HPDL	Q96IR7	4-hydroxyphenylpyruvate dioxygenase-like protein OS=Homo sapiens GN=HPDL PE=1 SV=1	4	114.1	101.6	94.1	102.6	101.9	97.3
HPRT1	P00492	Hypoxanthine-guanine phosphoribosyltransferase OS=Homo sapiens GN=HPRT1 PE=1 SV=2	25	100	97.1	99.2	101.7	96.8	91.8
HSBP1	O75506	Heat shock factor-binding protein 1 OS=Homo sapiens GN=HSBP1 PE=1 SV=1	3	114.6	87.4	101.7	105.1	100.1	95.1
HSD17B10	Q99714	3-hydroxyacyl-CoA dehydrogenase type-2 OS=Homo sapiens GN=HSD17B10 PE=1 SV=3	46	99.3	105	103.8	103.3	107.4	104.8
HSD17B12	Q53GQ0	Very-long-chain 3-oxoacyl-CoA reductase OS=Homo sapiens GN=HSD17B12 PE=1 SV=2	2	86.9	78.4	83.6	95.7	92.1	84.5
HSD17B4	P51659	Peroxisomal multifunctional enzyme type 2 OS=Homo sapiens GN=HSD17B4 PE=1 SV=3	25	87.9	94.2	90.2	94.7	98.3	95.5
HSDL2	Q6YN16	Hydroxysteroid dehydrogenase-like protein 2 OS=Homo sapiens GN=HSDL2 PE=1 SV=1	20	97	108.3	104.7	103.8	102.9	103.3
HSP90AA1	P07900	Heat shock protein HSP 90-alpha OS=Homo sapiens GN=HSP90AA1 PE=1 SV=5	377	108.3	100.7	108.5	104.1	100.3	81.2
HSP90AB1	P08238	Heat shock protein HSP 90-beta OS=Homo sapiens GN=HSP90AB1 PE=1 SV=4	432	100.9	91.8	98.3	97.5	95.9	84.4
HSP90AB3P	Q58FF7	Putative heat shock protein HSP 90-beta-3 OS=Homo sapiens GN=HSP90AB3P PE=5 SV=1	174	126	119.6	88.6	99.7	108.1	95.2
HSP90B1	P14625	Endoplasmin OS=Homo sapiens GN=HSP90B1 PE=1 SV=1	180	91.7	103.6	98.8	98.2	92.8	105.2
HSPA14	Q0VDF9	Heat shock 70 kDa protein 14 OS=Homo sapiens GN=HSPA14 PE=1 SV=1	7	103.8	105.3	104.9	98.7	100.6	93.1
HSPA1B	P0DMV9	Heat shock 70 kDa protein 1B OS=Homo sapiens GN=HSPA1B PE=1 SV=1	234	92	80.5	89.8	91.9	86.2	84.7
HSPA4	P34932	Heat shock 70 kDa protein 4 OS=Homo sapiens GN=HSPA4 PE=1 SV=4	124	98.8	100.9	99.6	97.7	97.4	89.3
HSPA4L	O95757	Heat shock 70 kDa protein 4L OS=Homo sapiens GN=HSPA4L PE=1 SV=3	29	112.3	99.9	95.9	103.6	103.2	92.9
HSPA5	P11021	78 kDa glucose-regulated protein OS=Homo sapiens GN=HSPA5 PE=1 SV=2	292	111.2	107.1	107.6	105.7	97.2	121.1
HSPA8	P11142	Heat shock cognate 71 kDa protein OS=Homo sapiens GN=HSPA8 PE=1 SV=1	426	116.9	104.8	108.4	107.6	96.1	104.2
HSPA9	P38646	Stress-70 protein, mitochondrial OS=Homo sapiens GN=HSPA9 PE=1 SV=2	191	88.9	98.6	94.8	95.1	93.4	100.9
HSPB1	P04792	Heat shock protein beta-1 OS=Homo sapiens GN=HSPB1 PE=1 SV=2	71	121.4	95.6	107.8	110.4	108.2	108
HSPB8	Q9UJY1	Heat shock protein beta-8 OS=Homo sapiens GN=HSPB8 PE=1 SV=1	4	116.5	111.3	109.5	101.2	100.5	103.5
HSPBP1	Q9NZL4	Hsp70-binding protein 1 OS=Homo sapiens GN=HSPBP1 PE=1 SV=1	7	107.3	85.6	96.9	92.2	91.9	87.1
HSPD1	P10809	60 kDa heat shock protein, mitochondrial OS=Homo sapiens GN=HSPD1 PE=1 SV=2	203	103.3	89.3	96.5	96.4	95	100.2
HSPE1	P61604	10 kDa heat shock protein, mitochondrial OS=Homo sapiens GN=HSPE1 PE=1 SV=2	71	88.6	84.2	88.6	90.2	86.1	94.1
HSPH1	Q92598	Heat shock protein 105 kDa OS=Homo sapiens GN=HSPH1 PE=1 SV=1	84	94.7	100.5	99	100.5	99.9	96.9
HTATIP2	Q9BUP3	Oxidoreductase HTATIP2 OS=Homo sapiens GN=HTATIP2 PE=1 SV=2	8	97.3	99.7	93	102.3	100.1	102.1
HTATSF1	O43719	HIV Tat-specific factor 1 OS=Homo sapiens GN=HTATSF1 PE=1 SV=1	11	112.6	98.1	90.3	97.2	102.4	101
HTRA1	Q92743	Serine protease HTRA1 OS=Homo sapiens GN=HTRA1 PE=1 SV=1	4	101.2	88.2	98.4	100.6	126	125.9
HUWE1	Q7Z6Z7	E3 ubiquitin-protein ligase HUWE1 OS=Homo sapiens GN=HUWE1 PE=1 SV=3	25	104.5	100.1	98.4	98	115.2	106
HYOU1	Q9Y4L1	Hypoxia up-regulated protein 1 OS=Homo sapiens GN=HYOU1 PE=1 SV=1	66	104.8	103.3	106	107.7	106.2	120.9
IARS	P41252	Isoleucine--tRNA ligase, cytoplasmic OS=Homo sapiens GN=IARS PE=1 SV=2	23	95.7	102.6	98.2	99.4	107.4	104.4
IARS2	Q9NSE4	Isoleucine--tRNA ligase, mitochondrial OS=Homo sapiens GN=IARS2 PE=1 SV=2	23	93.2	105.3	94.1	97.6	102.4	96.6
ICAM1	P05362	Intercellular adhesion molecule 1 OS=Homo sapiens GN=ICAM1 PE=1 SV=2	6	74.4	123.7	105.4	80.2	105.2	125.7
IDE	P14735	Insulin-degrading enzyme OS=Homo sapiens GN=IDE PE=1 SV=4	7	105.3	97.1	97.2	105.6	101.3	100.6
IDH1	O75874	Isocitrate dehydrogenase [NADP] cytoplasmic OS=Homo sapiens GN=IDH1 PE=1 SV=2	60	75.2	103.5	93.9	100.7	107.9	118.4
IDH2	P48735	Isocitrate dehydrogenase [NADP], mitochondrial OS=Homo sapiens GN=IDH2 PE=1 SV=2	10	96.5	102.2	97	102.9	104.5	102.9
IDH3A	P50213	Isocitrate dehydrogenase [NAD] subunit alpha, mitochondrial OS=Homo sapiens GN=IDH3A PE=1 SV=1	22	86.1	97	94.2	98.4	102	103
IDH3B	O43837	Isocitrate dehydrogenase [NAD] subunit beta, mitochondrial OS=Homo sapiens GN=IDH3B PE=1 SV=2	8	95.7	110.1	99.3	101.2	101.5	101.1
IDH3G	P51553	Isocitrate dehydrogenase [NAD] subunit gamma, mitochondrial OS=Homo sapiens GN=IDH3G PE=1 SV=1	3	93.5	102.8	95.3	107.8	95.5	106.2
IDI1	Q13907	Isopentenyl-diphosphate Delta-isomerase 1 OS=Homo sapiens GN=IDI1 PE=1 SV=2	16	73.2	75.6	91.5	99.1	120.6	106.5
IER3IP1	Q9Y5U9	Immediate early response 3-interacting protein 1 OS=Homo sapiens GN=IER3IP1 PE=1 SV=1	2	63.5	97.7	97.4	97	110.3	100
IFI16	Q16666	Gamma-interferon-inducible protein 16 OS=Homo sapiens GN=IFI16 PE=1 SV=3	5	78.9	90.9	80.9	87.3	89.7	105.1
IFRD1	O00458	Interferon-related developmental regulator 1 OS=Homo sapiens GN=IFRD1 PE=1 SV=4	2
IGBP1	P78318	Immunoglobulin-binding protein 1 OS=Homo sapiens GN=IGBP1 PE=1 SV=1	7	107.3	89.3	104.6	103.2	90.9	94.6
IGF2BP1	Q9NZI8	Insulin-like growth factor 2 mRNA-binding protein 1 OS=Homo sapiens GN=IGF2BP1 PE=1 SV=2	20	101.7	107.8	99.4	103.6	104.3	102.3
IGF2BP3	O00425	Insulin-like growth factor 2 mRNA-binding protein 3 OS=Homo sapiens GN=IGF2BP3 PE=1 SV=2	18	107	92.9	105.6	106	110.2	102.1
IGF2R	P11717	Cation-independent mannose-6-phosphate receptor OS=Homo sapiens GN=IGF2R PE=1 SV=3	15	82.1	150.9	92.6	93	90.2	109.2
IK	Q13123	Protein Red OS=Homo sapiens GN=IK PE=1 SV=3	6	97.4	99.4	100.4	94.2	97.9	95.8
IKBIP	Q70UQ0	Inhibitor of nuclear factor kappa-B kinase-interacting protein OS=Homo sapiens GN=IKBIP PE=1 SV=1	9	103.8	118.5	104.3	94.8	94.5	114.7
IKBKG	Q9Y6K9	NF-kappa-B essential modulator OS=Homo sapiens GN=IKBKG PE=1 SV=2	3	109.6	103.9	112.3	109.5	93.6	108.6
IL18	Q14116	Interleukin-18 OS=Homo sapiens GN=IL18 PE=1 SV=1	21	87.4	120.2	109	112.9	107.2	128.5
ILF2	Q12905	Interleukin enhancer-binding factor 2 OS=Homo sapiens GN=ILF2 PE=1 SV=2	26	100.5	86.7	90.4	96.6	106.3	95.7
ILF3	Q12906	Interleukin enhancer-binding factor 3 OS=Homo sapiens GN=ILF3 PE=1 SV=3	56	100.2	96.7	95.8	99.5	101	97.3
ILK	Q13418	Integrin-linked protein kinase OS=Homo sapiens GN=ILK PE=1 SV=2	12	107.8	102.3	104.9	102.9	105.3	98.4
ILVBL	A1L0T0	Acetolactate synthase-like protein OS=Homo sapiens GN=ILVBL PE=1 SV=2	7	82.5	115.8	102.6	99	106.1	100.8
IMMT	Q16891	MICOS complex subunit MIC60 OS=Homo sapiens GN=IMMT PE=1 SV=1	41	101.3	94.2	95.2	95.1	100.2	94.5
IMPA2	O14732	Inositol monophosphatase 2 OS=Homo sapiens GN=IMPA2 PE=1 SV=1	3	77.4	88.7	95	101.3	93.4	113
IMPDH1	P20839	Inosine-5'-monophosphate dehydrogenase 1 OS=Homo sapiens GN=IMPDH1 PE=1 SV=2	5	115.7	94.5	93.3	91	119.4	102.9
IMPDH2	P12268	Inosine-5'-monophosphate dehydrogenase 2 OS=Homo sapiens GN=IMPDH2 PE=1 SV=2	56	110.5	88.8	106.1	104.6	100.2	91.5
IMUP	Q9GZP8	Immortalization up-regulated protein OS=Homo sapiens GN=IMUP PE=1 SV=1	8	90.5	100.6	97.3	93.2	90	95.1
INA	Q16352	Alpha-internexin OS=Homo sapiens GN=INA PE=1 SV=2	12	115.7	99.5	100.4	102.1	108.3	107.1
INF2	Q27J81	Inverted formin-2 OS=Homo sapiens GN=INF2 PE=1 SV=2	21	98.3	109.8	104.8	99.8	104.8	102.9
INPPL1	O15357	Phosphatidylinositol 3,4,5-trisphosphate 5-phosphatase 2 OS=Homo sapiens GN=INPPL1 PE=1 SV=2	4	86.5	97	97.6	98.8	96.9	90.1
INTS3	Q68E01	Integrator complex subunit 3 OS=Homo sapiens GN=INTS3 PE=1 SV=1	2	101.2	143.1	90.4	93.8	103.4	112.1
IPO4	Q8TEX9	Importin-4 OS=Homo sapiens GN=IPO4 PE=1 SV=2	5	101.3	95.5	101.8	101.9	104.3	95.5
IPO5	O00410	Importin-5 OS=Homo sapiens GN=IPO5 PE=1 SV=4	78	100.9	86.3	89.6	89.6	94	80.7
IPO7	O95373	Importin-7 OS=Homo sapiens GN=IPO7 PE=1 SV=1	48	108.6	107.7	104.5	101.7	103.5	99.6
IPO8	O15397	Importin-8 OS=Homo sapiens GN=IPO8 PE=1 SV=2	2	89.3	91.6	91.6	97.3	110.1	94.8
IPO9	Q96P70	Importin-9 OS=Homo sapiens GN=IPO9 PE=1 SV=3	16	98.2	95.8	93.7	94.8	103	95.9
IQGAP1	P46940	Ras GTPase-activating-like protein IQGAP1 OS=Homo sapiens GN=IQGAP1 PE=1 SV=1	257	84	98.7	97.8	99.7	105	99.3
IREB2	P48200	Iron-responsive element-binding protein 2 OS=Homo sapiens GN=IREB2 PE=1 SV=3	4	108.6	105.5	95.3	100.3	107.2	98.3
IRF2BP2	Q7Z5L9	Interferon regulatory factor 2-binding protein 2 OS=Homo sapiens GN=IRF2BP2 PE=1 SV=2	6	107.4	101.7	105.9	103.2	97.9	100.6
ISG15	P05161	Ubiquitin-like protein ISG15 OS=Homo sapiens GN=ISG15 PE=1 SV=5	4	87.8	102.6	102.1	101.3	90.9	111.8
IST1	P53990	IST1 homolog OS=Homo sapiens GN=IST1 PE=1 SV=1	9	94	102.1	100.8	93.8	97.3	105.3
ITGA1	P56199	Integrin alpha-1 OS=Homo sapiens GN=ITGA1 PE=1 SV=2	10	82.9	87.3	83	87.5	96.5	96.2
ITGA2	P17301	Integrin alpha-2 OS=Homo sapiens GN=ITGA2 PE=1 SV=1	3	86.5	114.5	98.2	89.9	101.5	114.2
ITGA3	P26006	Integrin alpha-3 OS=Homo sapiens GN=ITGA3 PE=1 SV=5	4	90.7	112.5	96.9	88.4	109.3	114.5
ITGA5	P08648	Integrin alpha-5 OS=Homo sapiens GN=ITGA5 PE=1 SV=2	6	101.5	116.7	90.6	94.2	91	105.5
ITGAV	P06756	Integrin alpha-V OS=Homo sapiens GN=ITGAV PE=1 SV=2	3	99.6	112.2	100	97.9	103.1	114.4
ITGB1	P05556	Integrin beta-1 OS=Homo sapiens GN=ITGB1 PE=1 SV=2	58	79.3	124.3	106.7	97.8	98.2	111.7
ITPA	Q9BY32	Inosine triphosphate pyrophosphatase OS=Homo sapiens GN=ITPA PE=1 SV=2	4	97	134.3	95.2	104.3	100.8	96.1
ITPR1	Q14643	Inositol 1,4,5-trisphosphate receptor type 1 OS=Homo sapiens GN=ITPR1 PE=1 SV=3	7	46	104	80.4	90.7	125	116.1
ITPR3	Q14573	Inositol 1,4,5-trisphosphate receptor type 3 OS=Homo sapiens GN=ITPR3 PE=1 SV=2	9	109.2	110.6	99.3	99	111	104.4
IWS1	Q96ST2	Protein IWS1 homolog OS=Homo sapiens GN=IWS1 PE=1 SV=2	3	113.1	81.7	112.4	96.2	102.9	101
JAGN1	Q8N5M9	Protein jagunal homolog 1 OS=Homo sapiens GN=JAGN1 PE=1 SV=1	2
JUP	P14923	Junction plakoglobin OS=Homo sapiens GN=JUP PE=1 SV=3	52	85.2	105.3	97.9	100.6	102.6	100.1
KARS	Q15046	Lysine--tRNA ligase OS=Homo sapiens GN=KARS PE=1 SV=3	41	102.8	95	101	98.3	98.8	88.6
KCTD3	Q9Y597	BTB/POZ domain-containing protein KCTD3 OS=Homo sapiens GN=KCTD3 PE=1 SV=2	2	81.8	85.2	80.7	95.8	106.5	88.8
KHDRBS1	Q07666	KH domain-containing, RNA-binding, signal transduction-associated protein 1 OS=Homo sapiens GN=KHDRBS1 PE=1 SV=1	37	102.7	94.7	99.3	100	99.6	97
KHSRP	Q92945	Far upstream element-binding protein 2 OS=Homo sapiens GN=KHSRP PE=1 SV=4	85	105.6	107.3	105.3	106	108.7	102.8
KIF11	P52732	Kinesin-like protein KIF11 OS=Homo sapiens GN=KIF11 PE=1 SV=2	5	129.2	118.5	107.1	109.6	112.9	87.2
KIF23	Q02241	Kinesin-like protein KIF23 OS=Homo sapiens GN=KIF23 PE=1 SV=3	6	111.1	93.4	110.8	108.2	110.5	101.2
KIF2A	O00139	Kinesin-like protein KIF2A OS=Homo sapiens GN=KIF2A PE=1 SV=3	3	86.2	94.9	127.5	91.3	94.9	87.5
KIF4B	Q2VIQ3	Chromosome-associated kinesin KIF4B OS=Homo sapiens GN=KIF4B PE=2 SV=2	2	96	105.7	104.6	115.7	101.4	82
KIF5B	P33176	Kinesin-1 heavy chain OS=Homo sapiens GN=KIF5B PE=1 SV=1	45	106.5	103.4	103.7	106.4	106.9	103.3
KLC1	Q07866	Kinesin light chain 1 OS=Homo sapiens GN=KLC1 PE=1 SV=2	21	113.9	109.5	105.2	106.9	102.7	107.4
KLC2	Q9H0B6	Kinesin light chain 2 OS=Homo sapiens GN=KLC2 PE=1 SV=1	7	122.3	120.2	117.5	101.6	86.5	109
KPNA1	P52294	Importin subunit alpha-5 OS=Homo sapiens GN=KPNA1 PE=1 SV=3	13	101.6	112	118.1	102.2	108.9	103.4
KPNA2	P52292	Importin subunit alpha-1 OS=Homo sapiens GN=KPNA2 PE=1 SV=1	40	125.4	103.1	109.2	108.8	98.8	89.5
KPNA3	O00505	Importin subunit alpha-4 OS=Homo sapiens GN=KPNA3 PE=1 SV=2	3
KPNA4	O00629	Importin subunit alpha-3 OS=Homo sapiens GN=KPNA4 PE=1 SV=1	5	98.4	108.2	100.6	101.1	94.6	104.6
KPNA6	O60684	Importin subunit alpha-7 OS=Homo sapiens GN=KPNA6 PE=1 SV=1	15	106.9	97.6	96.4	103.4	106.4	95.2
KPNB1	Q14974	Importin subunit beta-1 OS=Homo sapiens GN=KPNB1 PE=1 SV=2	65	94.7	103.6	98.4	98.7	101.4	94.3
KRAS	P01116	GTPase KRas OS=Homo sapiens GN=KRAS PE=1 SV=1	9	96.6	96.4	99.1	104	100.8	97.5
KRI1	Q8N9T8	Protein KRI1 homolog OS=Homo sapiens GN=KRI1 PE=1 SV=3	2	118.3	100	106.2	85.4	100.7	110.1
KRT1	P04264	Keratin, type II cytoskeletal 1 OS=Homo sapiens GN=KRT1 PE=1 SV=6	93	71.6	165.2	113.9	75	95.1	58.6
KRT10	P13645	Keratin, type I cytoskeletal 10 OS=Homo sapiens GN=KRT10 PE=1 SV=6	21	98.3	141.4	112.7	83.3	104.3	74.7
KRT17	Q04695	Keratin, type I cytoskeletal 17 OS=Homo sapiens GN=KRT17 PE=1 SV=2	51	96.5	92.3	97.5	95.6	96.6	101.7
KRT18	P05783	Keratin, type I cytoskeletal 18 OS=Homo sapiens GN=KRT18 PE=1 SV=2	145	134.5	97.1	94.7	99.9	100.9	110.5
KRT2	P35908	Keratin, type II cytoskeletal 2 epidermal OS=Homo sapiens GN=KRT2 PE=1 SV=2	15	104.6	130.5	129	85	87.1	81.5
KRT5	P13647	Keratin, type II cytoskeletal 5 OS=Homo sapiens GN=KRT5 PE=1 SV=3	21	83.4	113.6	115.7	86.2	104.9	90.2
KRT7	P08729	Keratin, type II cytoskeletal 7 OS=Homo sapiens GN=KRT7 PE=1 SV=5	116	109.7	64.7	82.9	84.1	87	91.3
KRT8	P05787	Keratin, type II cytoskeletal 8 OS=Homo sapiens GN=KRT8 PE=1 SV=7	222	139.7	99.9	105	108.1	104.9	111.9
KRT9	P35527	Keratin, type I cytoskeletal 9 OS=Homo sapiens GN=KRT9 PE=1 SV=3	74	73.1	149.8	108.2	78	92.7	64.5
KTN1	Q86UP2	Kinectin OS=Homo sapiens GN=KTN1 PE=1 SV=1	14	103.6	97.7	98.1	98.1	103.5	95.7
KYNU	Q16719	Kynureninase OS=Homo sapiens GN=KYNU PE=1 SV=1	14	78.2	71.5	74.3	70.8	78.6	76.8
L1CAM	P32004	Neural cell adhesion molecule L1 OS=Homo sapiens GN=L1CAM PE=1 SV=2	21	92.7	117.6	95.5	91.5	91.1	102.4
LAMB1	P07942	Laminin subunit beta-1 OS=Homo sapiens GN=LAMB1 PE=1 SV=2	2	78.8	134.2	102	89.4	90.3	119.5
LAMP1	P11279	Lysosome-associated membrane glycoprotein 1 OS=Homo sapiens GN=LAMP1 PE=1 SV=3	13	77.4	153.3	123.1	118.9	107.1	123.8
LAMTOR3	Q9UHA4	Ragulator complex protein LAMTOR3 OS=Homo sapiens GN=LAMTOR3 PE=1 SV=1	4	103.3	106.1	77.7	94.7	91	109.6
LAMTOR5	O43504	Ragulator complex protein LAMTOR5 OS=Homo sapiens GN=LAMTOR5 PE=1 SV=1	2	103.4	125.5	108	101.2	98.4	110.7
LANCL1	O43813	LanC-like protein 1 OS=Homo sapiens GN=LANCL1 PE=1 SV=1	2	113.1	98.5	83.6	105.2	126.5	93
LAP3	P28838	Cytosol aminopeptidase OS=Homo sapiens GN=LAP3 PE=1 SV=3	16	93.2	95.9	88.4	94.3	101.7	93.7
LARP1	Q6PKG0	La-related protein 1 OS=Homo sapiens GN=LARP1 PE=1 SV=2	15	93.6	99.8	92.2	101.2	95.9	99.3
LARP4	Q71RC2	La-related protein 4 OS=Homo sapiens GN=LARP4 PE=1 SV=3	5	116.2	109.1	105.1	101.2	103.8	104.1
LARS	Q9P2J5	Leucine--tRNA ligase, cytoplasmic OS=Homo sapiens GN=LARS PE=1 SV=2	31	92.2	100.2	98	96.3	102	95.5
LASP1	Q14847	LIM and SH3 domain protein 1 OS=Homo sapiens GN=LASP1 PE=1 SV=2	63	105.4	113.6	117.4	115.5	109.5	112.2
LBR	Q14739	Lamin-B receptor OS=Homo sapiens GN=LBR PE=1 SV=2	5	85.8	105.1	98.6	99.1	101.6	96.1
LDHA	P00338	L-lactate dehydrogenase A chain OS=Homo sapiens GN=LDHA PE=1 SV=2	151	100.8	90	102.6	100.9	107.2	92.3
LDHAL6A	Q6ZMR3	L-lactate dehydrogenase A-like 6A OS=Homo sapiens GN=LDHAL6A PE=2 SV=1	14	111.2	106.2	105.1	107.1	102.3	92.7
LDHB	P07195	L-lactate dehydrogenase B chain OS=Homo sapiens GN=LDHB PE=1 SV=2	98	107.9	101.9	113.3	112.2	114.5	99.5
LDLR	P01130	Low-density lipoprotein receptor OS=Homo sapiens GN=LDLR PE=1 SV=1	6	79.2	160.8	92.6	95.2	89.9	121.7
LETM1	O95202	LETM1 and EF-hand domain-containing protein 1, mitochondrial OS=Homo sapiens GN=LETM1 PE=1 SV=1	7	101.5	101.9	96.7	103.2	99	108.1
LGALS1	P09382	Galectin-1 OS=Homo sapiens GN=LGALS1 PE=1 SV=2	67	84.6	98.1	103	105.2	102.5	102.8
LGALS3	P17931	Galectin-3 OS=Homo sapiens GN=LGALS3 PE=1 SV=5	47	95	102	99.2	101.5	97.2	101.3
LIMA1	Q9UHB6	LIM domain and actin-binding protein 1 OS=Homo sapiens GN=LIMA1 PE=1 SV=1	30	105.3	88	103.4	107.6	105.9	104.4
LIMS1	P48059	LIM and senescent cell antigen-like-containing domain protein 1 OS=Homo sapiens GN=LIMS1 PE=1 SV=4	5	101.5	97.9	101.2	106.5	106.2	107.4
LLGL2	Q6P1M3	Lethal(2) giant larvae protein homolog 2 OS=Homo sapiens GN=LLGL2 PE=1 SV=2	4	82.1	91.2	102.7	93.7	108.7	108.1
LMAN1	P49257	Protein ERGIC-53 OS=Homo sapiens GN=LMAN1 PE=1 SV=2	34	82.2	107.6	97.5	97.2	106.7	102.4
LMAN2	Q12907	Vesicular integral-membrane protein VIP36 OS=Homo sapiens GN=LMAN2 PE=1 SV=1	10	81.1	109.8	92.8	93.4	103.6	102.7
LMNA	P02545	Prelamin-A/C OS=Homo sapiens GN=LMNA PE=1 SV=1	339	96.3	97.2	99.3	100.2	102.6	107.5
LMNB1	P20700	Lamin-B1 OS=Homo sapiens GN=LMNB1 PE=1 SV=2	94	122.4	96.2	96	94.6	111.5	104.4
LMNB2	Q03252	Lamin-B2 OS=Homo sapiens GN=LMNB2 PE=1 SV=4	36	118.4	100.9	100	100.7	105.4	107.5
LMO7	Q8WWI1	LIM domain only protein 7 OS=Homo sapiens GN=LMO7 PE=1 SV=3	57	105.3	89.4	105.5	104.6	107.5	111.7
LONP1	P36776	Lon protease homolog, mitochondrial OS=Homo sapiens GN=LONP1 PE=1 SV=2	20	93.8	108.1	97.4	99.6	105.2	101.4
LPCAT1	Q8NF37	Lysophosphatidylcholine acyltransferase 1 OS=Homo sapiens GN=LPCAT1 PE=1 SV=2	7	106.4	102.5	92.9	95.8	100.2	99
LPP	Q93052	Lipoma-preferred partner OS=Homo sapiens GN=LPP PE=1 SV=1	4	96.3	114.3	99.4	101.5	101.2	115.9
LRPAP1	P30533	Alpha-2-macroglobulin receptor-associated protein OS=Homo sapiens GN=LRPAP1 PE=1 SV=1	17	98.8	93.5	97.2	101.8	103.3	109.8
LRPPRC	P42704	Leucine-rich PPR motif-containing protein, mitochondrial OS=Homo sapiens GN=LRPPRC PE=1 SV=3	112	88.3	89	95.6	95.5	104.8	90.6
LRRC47	Q8N1G4	Leucine-rich repeat-containing protein 47 OS=Homo sapiens GN=LRRC47 PE=1 SV=1	10	95.5	102	106	94.1	97.7	96.3
LRRC59	Q96AG4	Leucine-rich repeat-containing protein 59 OS=Homo sapiens GN=LRRC59 PE=1 SV=1	41	89.8	115.3	101.9	101.1	106.3	92.8
LRRFIP1	Q32MZ4	Leucine-rich repeat flightless-interacting protein 1 OS=Homo sapiens GN=LRRFIP1 PE=1 SV=2	15	116	113.1	106.5	107.5	107.1	107
LSM12	Q3MHD2	Protein LSM12 homolog OS=Homo sapiens GN=LSM12 PE=1 SV=2	3
LSM14A	Q8ND56	Protein LSM14 homolog A OS=Homo sapiens GN=LSM14A PE=1 SV=3	6	110.6	82.6	98	103.1	102.4	103.3
LSM2	Q9Y333	U6 snRNA-associated Sm-like protein LSm2 OS=Homo sapiens GN=LSM2 PE=1 SV=1	3	107	97.8	102.8	85.9	91.3	83.5
LSM3	P62310	U6 snRNA-associated Sm-like protein LSm3 OS=Homo sapiens GN=LSM3 PE=1 SV=2	3	113.2	98	89.9	98.1	96.3	99.2
LSM7	Q9UK45	U6 snRNA-associated Sm-like protein LSm7 OS=Homo sapiens GN=LSM7 PE=1 SV=1	3	92.5	96.8	90.8	98	96.5	101.4
LSM8	O95777	U6 snRNA-associated Sm-like protein LSm8 OS=Homo sapiens GN=LSM8 PE=1 SV=3	2	115	102.7	107.3	96.1	94.6	100.1
LSS	P48449	Lanosterol synthase OS=Homo sapiens GN=LSS PE=1 SV=1	12	81.1	116.9	100.2	101.5	114	118.2
LTA4H	P09960	Leukotriene A-4 hydrolase OS=Homo sapiens GN=LTA4H PE=1 SV=2	38	102.9	96.2	92.4	97	100.3	94.6
LUC7L	Q9NQ29	Putative RNA-binding protein Luc7-like 1 OS=Homo sapiens GN=LUC7L PE=1 SV=1	9	128.2	89.6	107.2	107.9	94.9	80.8
LUC7L2	Q9Y383	Putative RNA-binding protein Luc7-like 2 OS=Homo sapiens GN=LUC7L2 PE=1 SV=2	22	106.1	93.7	94.2	101.2	99.6	101.4
LUC7L3	O95232	Luc7-like protein 3 OS=Homo sapiens GN=LUC7L3 PE=1 SV=2	16	107.5	97.1	94.9	99.5	102.3	105.9
LUZP1	Q86V48	Leucine zipper protein 1 OS=Homo sapiens GN=LUZP1 PE=1 SV=2	6	114.4	106.8	103.7	101.5	102.1	104.1
LXN	Q9BS40	Latexin OS=Homo sapiens GN=LXN PE=1 SV=2	2	90.4	77.3	67	77.4	77.9	74.6
LY6K	Q17RY6	Lymphocyte antigen 6K OS=Homo sapiens GN=LY6K PE=1 SV=2	2	96	119.9	105.9	92.7	90.8	104.7
LYAR	Q9NX58	Cell growth-regulating nucleolar protein OS=Homo sapiens GN=LYAR PE=1 SV=2	4	108.4	93.5	97.9	104.2	100.1	88.7
LYPD3	O95274	Ly6/PLAUR domain-containing protein 3 OS=Homo sapiens GN=LYPD3 PE=1 SV=2	15	76.3	120.9	90	94.7	102.7	117.3
LYPLA1	O75608	Acyl-protein thioesterase 1 OS=Homo sapiens GN=LYPLA1 PE=1 SV=1	3	87.6	125.1	107.3	104.8	99.8	116
LYPLA2	O95372	Acyl-protein thioesterase 2 OS=Homo sapiens GN=LYPLA2 PE=1 SV=1	5	101.6	104.8	97.2	104.1	98.6	102.6
LZTFL1	Q9NQ48	Leucine zipper transcription factor-like protein 1 OS=Homo sapiens GN=LZTFL1 PE=1 SV=1	3	93.7	101.1	88.8	93.7	99	113.5
M6PR	P20645	Cation-dependent mannose-6-phosphate receptor OS=Homo sapiens GN=M6PR PE=1 SV=1	17	77.6	170.2	104.8	99.2	94.1	108.2
MACF1	Q9UPN3	Microtubule-actin cross-linking factor 1, isoforms 1/2/3/5 OS=Homo sapiens GN=MACF1 PE=1 SV=4	5	91.8	102	101.2	98.1	104.8	108.5
MACROD1	Q9BQ69	O-acetyl-ADP-ribose deacetylase MACROD1 OS=Homo sapiens GN=MACROD1 PE=1 SV=2	3	91.6	109.2	103.5	100.3	96	96.9
MAGEB2	O15479	Melanoma-associated antigen B2 OS=Homo sapiens GN=MAGEB2 PE=1 SV=3	4	65	49.5	54.5	50.8	58.7	53.2
MAGED2	Q9UNF1	Melanoma-associated antigen D2 OS=Homo sapiens GN=MAGED2 PE=1 SV=2	51	85.4	114.8	97.2	103.1	117.2	111.5
MAGOHB	Q96A72	Protein mago nashi homolog 2 OS=Homo sapiens GN=MAGOHB PE=1 SV=1	17	97.3	85.8	93.2	90.4	93.1	97.4
MAGT1	Q9H0U3	Magnesium transporter protein 1 OS=Homo sapiens GN=MAGT1 PE=1 SV=1	3	83.6	127.6	101.1	97.4	97.8	101.8
MANF	P55145	Mesencephalic astrocyte-derived neurotrophic factor OS=Homo sapiens GN=MANF PE=1 SV=3	18	107.9	109.9	105.5	105.6	101.2	115.4
MAOB	P27338	Amine oxidase [flavin-containing] B OS=Homo sapiens GN=MAOB PE=1 SV=3	5	106.7	112.4	99.7	113.4	117.3	107.2
MAP1LC3B2	A6NCE7	Microtubule-associated proteins 1A/1B light chain 3 beta 2 OS=Homo sapiens GN=MAP1LC3B2 PE=2 SV=1	3	79.1	133.6	99.3	96.9	86.6	111.6
MAP2K1	Q02750	Dual specificity mitogen-activated protein kinase kinase 1 OS=Homo sapiens GN=MAP2K1 PE=1 SV=2	10	107.2	100	80.7	101.5	104	100.9
MAP2K2	P36507	Dual specificity mitogen-activated protein kinase kinase 2 OS=Homo sapiens GN=MAP2K2 PE=1 SV=1	8	100.6	104.8	102.3	103.9	103.3	102.3
MAP2K6	P52564	Dual specificity mitogen-activated protein kinase kinase 6 OS=Homo sapiens GN=MAP2K6 PE=1 SV=1	13	89	83.9	86.3	88.5	94.3	84.4
MAP4	P27816	Microtubule-associated protein 4 OS=Homo sapiens GN=MAP4 PE=1 SV=3	120	110.6	89.3	102.7	102.1	105.7	103.1
MAP7	Q14244	Ensconsin OS=Homo sapiens GN=MAP7 PE=1 SV=1	16	111.9	95.7	101.1	95.6	99.8	103.1
MAPK1	P28482	Mitogen-activated protein kinase 1 OS=Homo sapiens GN=MAPK1 PE=1 SV=3	18	99.4	112.6	103.6	105.3	106.3	103.6
MAPK14	Q16539	Mitogen-activated protein kinase 14 OS=Homo sapiens GN=MAPK14 PE=1 SV=3	5	111.4	97.7	97.9	106.3	104.7	86.8
MAPK3	P27361	Mitogen-activated protein kinase 3 OS=Homo sapiens GN=MAPK3 PE=1 SV=4	9
MAPRE1	Q15691	Microtubule-associated protein RP/EB family member 1 OS=Homo sapiens GN=MAPRE1 PE=1 SV=3	44	114.7	103.4	110.6	111.4	105.1	110.2
MAPRE2	Q15555	Microtubule-associated protein RP/EB family member 2 OS=Homo sapiens GN=MAPRE2 PE=1 SV=1	6	113.8	122.3	121.4	111.1	107.2	111.7
MARC1	Q5VT66	Mitochondrial amidoxime-reducing component 1 OS=Homo sapiens GN=MARC1 PE=1 SV=1	3	85.6	93.7	89.8	105.3	118.1	80.6
MARCKS	P29966	Myristoylated alanine-rich C-kinase substrate OS=Homo sapiens GN=MARCKS PE=1 SV=4	23	115	99.4	93.6	103.3	104.7	97.1
MARS	P56192	Methionine--tRNA ligase, cytoplasmic OS=Homo sapiens GN=MARS PE=1 SV=2	32	97.3	100.2	95.8	94.4	111.9	107.3
MAT2A	P31153	S-adenosylmethionine synthase isoform type-2 OS=Homo sapiens GN=MAT2A PE=1 SV=1	52	107	94.9	103.5	97.6	92.8	92.6
MAT2B	Q9NZL9	Methionine adenosyltransferase 2 subunit beta OS=Homo sapiens GN=MAT2B PE=1 SV=1	11	94.9	91.6	90.6	91.3	93.8	95.3
MATR3	P43243	Matrin-3 OS=Homo sapiens GN=MATR3 PE=1 SV=2	60	106.7	91.4	96.2	96.7	95.9	96.4
MBD3	O95983	Methyl-CpG-binding domain protein 3 OS=Homo sapiens GN=MBD3 PE=1 SV=1	3	106.5	94.5	91	105.2	107.6	110.4
MBNL1	Q9NR56	Muscleblind-like protein 1 OS=Homo sapiens GN=MBNL1 PE=1 SV=2	8	96.9	105.6	102.3	105.5	102	104.4
MBOAT7	Q96N66	Lysophospholipid acyltransferase 7 OS=Homo sapiens GN=MBOAT7 PE=1 SV=2	5	63.9	129	72.4	167.8	88.6	87.6
MCAM	P43121	Cell surface glycoprotein MUC18 OS=Homo sapiens GN=MCAM PE=1 SV=2	16	89.6	135.6	107.8	103.4	108.5	117
MCCC2	Q9HCC0	Methylcrotonoyl-CoA carboxylase beta chain, mitochondrial OS=Homo sapiens GN=MCCC2 PE=1 SV=1	5	90.7	95.6	82.7	105.2	95.9	95.1
MCFD2	Q8NI22	Multiple coagulation factor deficiency protein 2 OS=Homo sapiens GN=MCFD2 PE=1 SV=1	4	98.8	87.2	68.5	86.4	102	106
MCM2	P49736	DNA replication licensing factor MCM2 OS=Homo sapiens GN=MCM2 PE=1 SV=4	42	101.9	93.5	93.9	95.9	98.7	94.8
MCM3	P25205	DNA replication licensing factor MCM3 OS=Homo sapiens GN=MCM3 PE=1 SV=3	61	98.6	91.7	94.2	95.2	97.6	95.6
MCM4	P33991	DNA replication licensing factor MCM4 OS=Homo sapiens GN=MCM4 PE=1 SV=5	42	105.4	94.1	93.9	97.6	102.6	96.4
MCM5	P33992	DNA replication licensing factor MCM5 OS=Homo sapiens GN=MCM5 PE=1 SV=5	39	95.5	96.9	98.4	96.9	96.5	94.6
MCM6	Q14566	DNA replication licensing factor MCM6 OS=Homo sapiens GN=MCM6 PE=1 SV=1	63	99.8	93.2	93.8	94	100	96.8
MCM7	P33993	DNA replication licensing factor MCM7 OS=Homo sapiens GN=MCM7 PE=1 SV=4	37	98.4	97.8	93.6	97.3	99.9	94.6
MCMBP	Q9BTE3	Mini-chromosome maintenance complex-binding protein OS=Homo sapiens GN=MCMBP PE=1 SV=2	5	116.2	108.1	103.6	101.6	100.5	96.3
MCRIP2	Q9BUT9	MAPK regulated corepressor interacting protein 2 OS=Homo sapiens GN=MCRIP2 PE=1 SV=2	2	125.9	75.8	106.5	90.1	103.1	89.3
MCTS1	Q9ULC4	Malignant T-cell-amplified sequence 1 OS=Homo sapiens GN=MCTS1 PE=1 SV=1	9	106.2	100.9	95.4	101.9	100.3	100.8
MCU	Q8NE86	Calcium uniporter protein, mitochondrial OS=Homo sapiens GN=MCU PE=1 SV=1	3	121.6	96.8	90.8	92.9	110	102.6
MDH1	P40925	Malate dehydrogenase, cytoplasmic OS=Homo sapiens GN=MDH1 PE=1 SV=4	57	83.6	98.8	97.1	96.8	99.8	95.7
MDH2	P40926	Malate dehydrogenase, mitochondrial OS=Homo sapiens GN=MDH2 PE=1 SV=3	103	99	109.8	112.7	114.2	116.8	113.9
ME1	P48163	NADP-dependent malic enzyme OS=Homo sapiens GN=ME1 PE=1 SV=1	10	109.3	121.2	108.8	116.2	122.9	112.3
ME2	P23368	NAD-dependent malic enzyme, mitochondrial OS=Homo sapiens GN=ME2 PE=1 SV=1	3	99.6	96.1	111.6	102.1	104.8	101.9
MEPCE	Q7L2J0	7SK snRNA methylphosphate capping enzyme OS=Homo sapiens GN=MEPCE PE=1 SV=1	3	128.8	109.8	113.6	84.4	97.4	98.3
MESDC2	Q14696	LDLR chaperone MESD OS=Homo sapiens GN=MESDC2 PE=1 SV=2	7	91.1	93.3	91.1	93	95.5	102.2
METAP1	P53582	Methionine aminopeptidase 1 OS=Homo sapiens GN=METAP1 PE=1 SV=2	3	129.2	87.7	109.2	100.4	121.5	82.3
METAP2	P50579	Methionine aminopeptidase 2 OS=Homo sapiens GN=METAP2 PE=1 SV=1	12	107.7	87.8	98.2	97.4	99.2	92.3
MFAP1	P55081	Microfibrillar-associated protein 1 OS=Homo sapiens GN=MFAP1 PE=1 SV=2	6	119.1	90.2	98.2	88.6	104.2	94.8
MGEA5	O60502	Protein O-GlcNAcase OS=Homo sapiens GN=MGEA5 PE=1 SV=2	2	87.1	96.9	102	101.4	104.8	104.4
MGST1	P10620	Microsomal glutathione S-transferase 1 OS=Homo sapiens GN=MGST1 PE=1 SV=1	8	70.8	100.8	89.4	92.4	102.7	97
MGST2	Q99735	Microsomal glutathione S-transferase 2 OS=Homo sapiens GN=MGST2 PE=1 SV=1	2	107.7	103.4	93.3	98.3	103.5	112.2
MGST3	O14880	Microsomal glutathione S-transferase 3 OS=Homo sapiens GN=MGST3 PE=1 SV=1	19	50.1	83.5	72.4	76.5	85.5	83.5
MIF	P14174	Macrophage migration inhibitory factor OS=Homo sapiens GN=MIF PE=1 SV=4	10	92.5	89.5	96.8	101.2	98.9	102.4
MISP	Q8IVT2	Mitotic interactor and substrate of PLK1 OS=Homo sapiens GN=MISP PE=1 SV=1	2	122.7	91.4	102.5	100.1	108.5	92.8
MKI67	P46013	Proliferation marker protein Ki-67 OS=Homo sapiens GN=MKI67 PE=1 SV=2	20	124.1	97.9	106.7	101.6	101.7	97.8
MLEC	Q14165	Malectin OS=Homo sapiens GN=MLEC PE=1 SV=1	8	91.1	95.5	90.4	92.7	95.2	91.7
MLF2	Q15773	Myeloid leukemia factor 2 OS=Homo sapiens GN=MLF2 PE=1 SV=1	2	131	81.9	98.1	89.3	122.9	118.4
MMTAG2	Q9BU76	Multiple myeloma tumor-associated protein 2 OS=Homo sapiens GN=MMTAG2 PE=1 SV=1	7	111.4	91.5	94.4	101.9	100.1	107.2
MOB1B	Q7L9L4	MOB kinase activator 1B OS=Homo sapiens GN=MOB1B PE=1 SV=3	6	111.9	88.3	95.8	96.8	101.6	99.7
MOB4	Q9Y3A3	MOB-like protein phocein OS=Homo sapiens GN=MOB4 PE=1 SV=1	2	103.7	104.5	100.3	95.3	103.1	100.8
MOCS2	O96033	Molybdopterin synthase sulfur carrier subunit OS=Homo sapiens GN=MOCS2 PE=1 SV=1	2	108.3	91.4	90.8	102.3	96.1	98.2
MOGS	Q13724	Mannosyl-oligosaccharide glucosidase OS=Homo sapiens GN=MOGS PE=1 SV=5	3	100.9	113.4	102.8	99.9	106.3	99.2
MORF4L1	Q9UBU8	Mortality factor 4-like protein 1 OS=Homo sapiens GN=MORF4L1 PE=1 SV=2	2	116.7	98.8	102.2	99.3	97.3	89.3
MPC2	O95563	Mitochondrial pyruvate carrier 2 OS=Homo sapiens GN=MPC2 PE=1 SV=1	2	103	93.4	93.8	91.1	115.3	110.4
MPZL1	O95297	Myelin protein zero-like protein 1 OS=Homo sapiens GN=MPZL1 PE=1 SV=1	4	87.5	128.1	101	101.1	95.9	115
MRE11	P49959	Double-strand break repair protein MRE11 OS=Homo sapiens GN=MRE11 PE=1 SV=3	7	93	92.4	94.5	101.8	101.6	93.1
MRI1	Q9BV20	Methylthioribose-1-phosphate isomerase OS=Homo sapiens GN=MRI1 PE=1 SV=1	7	115.3	105.9	104.6	103.4	108.2	97.8
MRPL11	Q9Y3B7	39S ribosomal protein L11, mitochondrial OS=Homo sapiens GN=MRPL11 PE=1 SV=1	2
MRPL12	P52815	39S ribosomal protein L12, mitochondrial OS=Homo sapiens GN=MRPL12 PE=1 SV=2	18	122.8	102.4	107	104.6	105.8	105.2
MRPL17	Q9NRX2	39S ribosomal protein L17, mitochondrial OS=Homo sapiens GN=MRPL17 PE=1 SV=1	3	115.5	107.1	108.5	115.4	103.8	91.5
MRPL19	P49406	39S ribosomal protein L19, mitochondrial OS=Homo sapiens GN=MRPL19 PE=1 SV=2	5	99.9	108.5	94.5	104.8	98.1	100.2
MRPL3	P09001	39S ribosomal protein L3, mitochondrial OS=Homo sapiens GN=MRPL3 PE=1 SV=1	4	116.9	87.2	88.6	104.3	108.4	95.9
MRPL39	Q9NYK5	39S ribosomal protein L39, mitochondrial OS=Homo sapiens GN=MRPL39 PE=1 SV=3	2	118.7	101.6	101.7	106.7	99.1	98.7
MRPL42	Q9Y6G3	39S ribosomal protein L42, mitochondrial OS=Homo sapiens GN=MRPL42 PE=1 SV=1	2	116.8	104.7	89.1	108.4	104.2	107.9
MRPL44	Q9H9J2	39S ribosomal protein L44, mitochondrial OS=Homo sapiens GN=MRPL44 PE=1 SV=1	3	134.5	96.5	97.3	81	109	107
MRPL47	Q9HD33	39S ribosomal protein L47, mitochondrial OS=Homo sapiens GN=MRPL47 PE=1 SV=2	2	103.5	105.6	109.6	99	102.2	104.8
MRPL49	Q13405	39S ribosomal protein L49, mitochondrial OS=Homo sapiens GN=MRPL49 PE=1 SV=1	3	97.6	93.7	92	96.2	102.5	100.1
MRPL53	Q96EL3	39S ribosomal protein L53, mitochondrial OS=Homo sapiens GN=MRPL53 PE=1 SV=1	4	108.6	109	110.7	104.1	107.7	103.2
MRPL55	Q7Z7F7	39S ribosomal protein L55, mitochondrial OS=Homo sapiens GN=MRPL55 PE=1 SV=1	3	103.8	98.6	99.3	101.4	101.9	113
MRPL58	Q14197	Peptidyl-tRNA hydrolase ICT1, mitochondrial OS=Homo sapiens GN=MRPL58 PE=1 SV=1	5	109.5	99.6	103.6	95.3	106.2	113.3
MRPS15	P82914	28S ribosomal protein S15, mitochondrial OS=Homo sapiens GN=MRPS15 PE=1 SV=1	2	108.4	85.9	99.8	93.6	101.5	104.3
MRPS16	Q9Y3D3	28S ribosomal protein S16, mitochondrial OS=Homo sapiens GN=MRPS16 PE=1 SV=1	2	105.4	96.1	92.9	109.6	100.5	109
MRPS2	Q9Y399	28S ribosomal protein S2, mitochondrial OS=Homo sapiens GN=MRPS2 PE=1 SV=1	3	125.9	108.1	95.2	87.7	105.1	94.9
MRPS22	P82650	28S ribosomal protein S22, mitochondrial OS=Homo sapiens GN=MRPS22 PE=1 SV=1	7	124.1	83.4	91.3	98.8	110.6	103.4
MRPS23	Q9Y3D9	28S ribosomal protein S23, mitochondrial OS=Homo sapiens GN=MRPS23 PE=1 SV=2	2	101.7	78.9	102.2	98.7	97.1	97.8
MRPS25	P82663	28S ribosomal protein S25, mitochondrial OS=Homo sapiens GN=MRPS25 PE=1 SV=1	2	139.9	91.2	96.2	92.8	114.1	101.1
MRPS27	Q92552	28S ribosomal protein S27, mitochondrial OS=Homo sapiens GN=MRPS27 PE=1 SV=3	6	113	89.9	98	102	108.3	92.1
MRPS36	P82909	28S ribosomal protein S36, mitochondrial OS=Homo sapiens GN=MRPS36 PE=1 SV=2	5	114.3	99.4	94.3	97	105.1	100.6
MRPS5	P82675	28S ribosomal protein S5, mitochondrial OS=Homo sapiens GN=MRPS5 PE=1 SV=2	3	98.9	110	101.5	115.5	95.3	101.8
MRPS6	P82932	28S ribosomal protein S6, mitochondrial OS=Homo sapiens GN=MRPS6 PE=1 SV=3	2	108.6	96.3	109	106.2	78.3	91.4
MRPS7	Q9Y2R9	28S ribosomal protein S7, mitochondrial OS=Homo sapiens GN=MRPS7 PE=1 SV=2	6	85.1	85.6	97.5	110.6	98	101.2
MRPS9	P82933	28S ribosomal protein S9, mitochondrial OS=Homo sapiens GN=MRPS9 PE=1 SV=2	6	116.5	94.6	100.2	99.3	105.1	105
MRRF	Q96E11	Ribosome-recycling factor, mitochondrial OS=Homo sapiens GN=MRRF PE=1 SV=1	5	121.5	105.7	95.7	104.7	105.7	103.1
MRTO4	Q9UKD2	mRNA turnover protein 4 homolog OS=Homo sapiens GN=MRTO4 PE=1 SV=2	12	120.8	99.6	104.5	98	100.9	93.5
MSH2	P43246	DNA mismatch repair protein Msh2 OS=Homo sapiens GN=MSH2 PE=1 SV=1	21	100.2	92.8	89.5	94.2	97.8	91.6
MSH6	P52701	DNA mismatch repair protein Msh6 OS=Homo sapiens GN=MSH6 PE=1 SV=2	22	100	91.3	91.2	90.2	100	91
MSI2	Q96DH6	RNA-binding protein Musashi homolog 2 OS=Homo sapiens GN=MSI2 PE=1 SV=1	3	99	102	95.3	107.7	100.3	85.2
MSN	P26038	Moesin OS=Homo sapiens GN=MSN PE=1 SV=3	180	101.3	97.4	104.2	108.7	113.5	117.3
MT1E	P04732	Metallothionein-1E OS=Homo sapiens GN=MT1E PE=1 SV=1	16	158.7	87.2	144.8	123.4	104.2	100.8
MT2A	P02795	Metallothionein-2 OS=Homo sapiens GN=MT2A PE=1 SV=1	20	105.5	100.3	147.8	134.6	105.6	146.8
MTA2	O94776	Metastasis-associated protein MTA2 OS=Homo sapiens GN=MTA2 PE=1 SV=1	24	102.7	99.9	104.1	101.3	97.9	100.4
MTAP	Q13126	S-methyl-5'-thioadenosine phosphorylase OS=Homo sapiens GN=MTAP PE=1 SV=2	3	105.4	123.8	105.8	111.2	102.3	105.4
MT-ATP6	P00846	ATP synthase subunit a OS=Homo sapiens GN=MT-ATP6 PE=1 SV=1	3
MTCH1	Q9NZJ7	Mitochondrial carrier homolog 1 OS=Homo sapiens GN=MTCH1 PE=1 SV=1	3	130.4	106.3	101.8	98.7	97.3	89.9
MTCH2	Q9Y6C9	Mitochondrial carrier homolog 2 OS=Homo sapiens GN=MTCH2 PE=1 SV=1	20	85	104.6	94.1	97.4	104.2	91.7
MT-CO2	P00403	Cytochrome c oxidase subunit 2 OS=Homo sapiens GN=MT-CO2 PE=1 SV=1	2	110.9	95.5	88.8	89	87.4	89.6
MTDH	Q86UE4	Protein LYRIC OS=Homo sapiens GN=MTDH PE=1 SV=2	11	97.3	101.9	100.3	106.3	107.3	104
MTHFD1	P11586	C-1-tetrahydrofolate synthase, cytoplasmic OS=Homo sapiens GN=MTHFD1 PE=1 SV=3	89	89.8	98.8	92.2	94.1	99.2	95.9
MTHFD1L	Q6UB35	Monofunctional C1-tetrahydrofolate synthase, mitochondrial OS=Homo sapiens GN=MTHFD1L PE=1 SV=1	6	105.5	111.5	107.7	95.8	109	102.8
MTHFD2	P13995	Bifunctional methylenetetrahydrofolate dehydrogenase/cyclohydrolase, mitochondrial OS=Homo sapiens GN=MTHFD2 PE=1 SV=2	3	109.4	97.6	97.4	102.6	109.2	118.3
MTPAP	Q9NVV4	Poly(A) RNA polymerase, mitochondrial OS=Homo sapiens GN=MTPAP PE=1 SV=1	2	119	103.3	103	95.9	113.2	111
MTPN	P58546	Myotrophin OS=Homo sapiens GN=MTPN PE=1 SV=2	16	124.1	95.4	99.9	97.9	104.5	95.5
MTRR	Q9UBK8	Methionine synthase reductase OS=Homo sapiens GN=MTRR PE=1 SV=3	6	113.3	101.5	104.3	111.4	101.9	88.4
MUC1	P15941	Mucin-1 OS=Homo sapiens GN=MUC1 PE=1 SV=3	11	89.6	152.6	112.4	109.1	100.1	132.9
MUC13	Q9H3R2	Mucin-13 OS=Homo sapiens GN=MUC13 PE=1 SV=3	33	89.9	193.5	132.9	112.4	91.1	131
MVD	P53602	Diphosphomevalonate decarboxylase OS=Homo sapiens GN=MVD PE=1 SV=1	5	76	101.3	93.4	98.8	106.5	111.7
MVP	Q14764	Major vault protein OS=Homo sapiens GN=MVP PE=1 SV=4	31	77.8	125.6	95.2	100.6	98.5	114.9
MYBBP1A	Q9BQG0	Myb-binding protein 1A OS=Homo sapiens GN=MYBBP1A PE=1 SV=2	21	99.3	95.7	102	100.9	96.1	98.6
MYCBP	Q99417	C-Myc-binding protein OS=Homo sapiens GN=MYCBP PE=1 SV=3	5	115.6	84.5	94.5	102.6	94.8	87.7
MYDGF	Q969H8	Myeloid-derived growth factor OS=Homo sapiens GN=MYDGF PE=1 SV=1	17	109	108.8	110.1	110.3	107.7	126.2
MYH9	P35579	Myosin-9 OS=Homo sapiens GN=MYH9 PE=1 SV=4	317	86.5	101.8	100.7	101	102.8	102.7
MYL12B	O14950	Myosin regulatory light chain 12B OS=Homo sapiens GN=MYL12B PE=1 SV=2	21	90.3	96.4	103.4	99.6	94.8	107.1
MYL6	P60660	Myosin light polypeptide 6 OS=Homo sapiens GN=MYL6 PE=1 SV=2	49	92.5	94.7	101	101.8	95.7	105.4
MYO1C	O00159	Unconventional myosin-Ic OS=Homo sapiens GN=MYO1C PE=1 SV=4	34	118.2	102.2	106.1	105.5	112.1	102.3
MYO1E	Q12965	Unconventional myosin-Ie OS=Homo sapiens GN=MYO1E PE=1 SV=2	33	100.9	101.1	104.7	106.5	105.9	100.6
MYOF	Q9NZM1	Myoferlin OS=Homo sapiens GN=MYOF PE=1 SV=1	101	89.1	109.4	100.8	102.6	107.9	106.4
NAA10	P41227	N-alpha-acetyltransferase 10 OS=Homo sapiens GN=NAA10 PE=1 SV=1	6	133.7	88.6	102.6	100.2	102.3	91
NAA15	Q9BXJ9	N-alpha-acetyltransferase 15, NatA auxiliary subunit OS=Homo sapiens GN=NAA15 PE=1 SV=1	24	102.7	101	104.5	102.7	101.1	95
NAA25	Q14CX7	N-alpha-acetyltransferase 25, NatB auxiliary subunit OS=Homo sapiens GN=NAA25 PE=1 SV=1	2	99.8	94.8	103.1	105.5	110	95.1
NAA50	Q9GZZ1	N-alpha-acetyltransferase 50 OS=Homo sapiens GN=NAA50 PE=1 SV=1	9	109.3	101.7	99.6	102.4	103.8	88.2
NACA	E9PAV3	Nascent polypeptide-associated complex subunit alpha, muscle-specific form OS=Homo sapiens GN=NACA PE=1 SV=1	44	128.9	96.1	105.7	103.4	95.8	97.6
NACAP1	Q9BZK3	Putative nascent polypeptide-associated complex subunit alpha-like protein OS=Homo sapiens GN=NACAP1 PE=5 SV=1	8
NADK2	Q4G0N4	NAD kinase 2, mitochondrial OS=Homo sapiens GN=NADK2 PE=1 SV=2	2
NAGK	Q9UJ70	N-acetyl-D-glucosamine kinase OS=Homo sapiens GN=NAGK PE=1 SV=4	3	99.1	93.9	99.6	105.8	99.7	104.8
NAMPT	P43490	Nicotinamide phosphoribosyltransferase OS=Homo sapiens GN=NAMPT PE=1 SV=1	20	90.4	107.5	102.5	102.7	104.8	110.1
NANS	Q9NR45	Sialic acid synthase OS=Homo sapiens GN=NANS PE=1 SV=2	25	94.4	105.3	106.2	105.6	106.1	111.6
NAP1L1	P55209	Nucleosome assembly protein 1-like 1 OS=Homo sapiens GN=NAP1L1 PE=1 SV=1	45	108.5	96.8	98.2	97.7	90.7	93.1
NAP1L4	Q99733	Nucleosome assembly protein 1-like 4 OS=Homo sapiens GN=NAP1L4 PE=1 SV=1	31	99.1	84.1	83	86.2	85.6	90.6
NAPA	P54920	Alpha-soluble NSF attachment protein OS=Homo sapiens GN=NAPA PE=1 SV=3	15	91.3	113.3	92.9	93.4	91.4	96.8
NAPG	Q99747	Gamma-soluble NSF attachment protein OS=Homo sapiens GN=NAPG PE=1 SV=1	5	97.1	101.6	99.9	108.1	97.8	104.9
NAPRT	Q6XQN6	Nicotinate phosphoribosyltransferase OS=Homo sapiens GN=NAPRT PE=1 SV=2	8	103.1	86	95.4	94.7	99.9	86.2
NARS	O43776	Asparagine--tRNA ligase, cytoplasmic OS=Homo sapiens GN=NARS PE=1 SV=1	29	94.4	101.9	97	100.6	105.3	99.7
NASP	P49321	Nuclear autoantigenic sperm protein OS=Homo sapiens GN=NASP PE=1 SV=2	49	109	89.2	98.6	100	100	102.4
NAT10	Q9H0A0	RNA cytidine acetyltransferase OS=Homo sapiens GN=NAT10 PE=1 SV=2	14	115	95.6	96.3	94.3	98.1	95.3
NAXE	Q8NCW5	NAD(P)H-hydrate epimerase OS=Homo sapiens GN=NAXE PE=1 SV=2	14	82.9	87.5	97.4	92	98.3	88.3
NBR1	Q14596	Next to BRCA1 gene 1 protein OS=Homo sapiens GN=NBR1 PE=1 SV=3	2	66	181	96.7	98.8	70.9	118.9
NCAPD2	Q15021	Condensin complex subunit 1 OS=Homo sapiens GN=NCAPD2 PE=1 SV=3	13	104.7	97.3	103.5	104.3	99.6	92
NCAPG	Q9BPX3	Condensin complex subunit 3 OS=Homo sapiens GN=NCAPG PE=1 SV=1	16	115.2	104.4	102.4	102.2	105.2	101.7
NCAPH	Q15003	Condensin complex subunit 2 OS=Homo sapiens GN=NCAPH PE=1 SV=3	14	115.1	95.5	97.8	98.5	110.7	101.6
NCBP1	Q09161	Nuclear cap-binding protein subunit 1 OS=Homo sapiens GN=NCBP1 PE=1 SV=1	6	99.7	99.5	99.6	101.2	103	101.6
NCEH1	Q6PIU2	Neutral cholesterol ester hydrolase 1 OS=Homo sapiens GN=NCEH1 PE=1 SV=3	8	94.9	115.6	110.7	108.6	110.1	114.1
NCK1	P16333	Cytoplasmic protein NCK1 OS=Homo sapiens GN=NCK1 PE=1 SV=1	3	93.5	103.1	103.7	110.3	105.2	103.3
NCKAP1	Q9Y2A7	Nck-associated protein 1 OS=Homo sapiens GN=NCKAP1 PE=1 SV=1	9	99.8	106	104.8	104	111.3	107.3
NCL	P19338	Nucleolin OS=Homo sapiens GN=NCL PE=1 SV=3	138	128.2	104.8	109.1	108.3	108.4	109.7
NCLN	Q969V3	Nicalin OS=Homo sapiens GN=NCLN PE=1 SV=2	5	114.3	115.9	104.3	99.9	94.4	96
NCOA4	Q13772	Nuclear receptor coactivator 4 OS=Homo sapiens GN=NCOA4 PE=1 SV=1	2
NCOA5	Q9HCD5	Nuclear receptor coactivator 5 OS=Homo sapiens GN=NCOA5 PE=1 SV=2	4	104.8	103.3	103.7	96.2	91.7	106.9
NDRG1	Q92597	Protein NDRG1 OS=Homo sapiens GN=NDRG1 PE=1 SV=1	6	122.2	110.8	100.4	113.5	104.6	106.3
NDRG3	Q9UGV2	Protein NDRG3 OS=Homo sapiens GN=NDRG3 PE=1 SV=2	3	116.1	114	102.1	109.7	96.5	88.9
NDUFA13	Q9P0J0	NADH dehydrogenase [ubiquinone] 1 alpha subcomplex subunit 13 OS=Homo sapiens GN=NDUFA13 PE=1 SV=3	5	97.2	92.7	97.1	102.6	102.1	99
NDUFA2	O43678	NADH dehydrogenase [ubiquinone] 1 alpha subcomplex subunit 2 OS=Homo sapiens GN=NDUFA2 PE=1 SV=3	2	106.9	71.2	92	87.5	101.8	113.1
NDUFA4	O00483	Cytochrome c oxidase subunit NDUFA4 OS=Homo sapiens GN=NDUFA4 PE=1 SV=1	6	118.5	82.6	93	89.3	85.2	83.7
NDUFA5	Q16718	NADH dehydrogenase [ubiquinone] 1 alpha subcomplex subunit 5 OS=Homo sapiens GN=NDUFA5 PE=1 SV=3	3	122.5	78.8	119.4	106.2	113.2	92.7
NDUFA9	Q16795	NADH dehydrogenase [ubiquinone] 1 alpha subcomplex subunit 9, mitochondrial OS=Homo sapiens GN=NDUFA9 PE=1 SV=2	2	87.9	85.7	95.6	97.6	106.1	97.5
NDUFAB1	O14561	Acyl carrier protein, mitochondrial OS=Homo sapiens GN=NDUFAB1 PE=1 SV=3	8	86.6	110.8	99.7	97.1	84.3	110.9
NDUFB1	O75438	NADH dehydrogenase [ubiquinone] 1 beta subcomplex subunit 1 OS=Homo sapiens GN=NDUFB1 PE=1 SV=1	2	89.2	84.3	82.7	85.2	122.6	116.1
NDUFB10	O96000	NADH dehydrogenase [ubiquinone] 1 beta subcomplex subunit 10 OS=Homo sapiens GN=NDUFB10 PE=1 SV=3	11	110.3	86.2	99.7	97.9	105.5	105.1
NDUFB11	Q9NX14	NADH dehydrogenase [ubiquinone] 1 beta subcomplex subunit 11, mitochondrial OS=Homo sapiens GN=NDUFB11 PE=1 SV=1	4	98.5	109.4	108.6	99.2	97.6	100.1
NDUFB5	O43674	NADH dehydrogenase [ubiquinone] 1 beta subcomplex subunit 5, mitochondrial OS=Homo sapiens GN=NDUFB5 PE=1 SV=1	4	100.2	104.7	99.6	95.4	104.3	100.4
NDUFS3	O75489	NADH dehydrogenase [ubiquinone] iron-sulfur protein 3, mitochondrial OS=Homo sapiens GN=NDUFS3 PE=1 SV=1	2
NEDD8	Q15843	NEDD8 OS=Homo sapiens GN=NEDD8 PE=1 SV=1	6	110.5	96.3	98.7	87.3	110.3	104
NELFB	Q8WX92	Negative elongation factor B OS=Homo sapiens GN=NELFB PE=1 SV=1	3	104.1	77.5	101.1	104.5	113	102.3
NELFE	P18615	Negative elongation factor E OS=Homo sapiens GN=NELFE PE=1 SV=3	3	101.1	120.6	118.8	115.5	91	102
NENF	Q9UMX5	Neudesin OS=Homo sapiens GN=NENF PE=1 SV=1	7	135	93.2	95.7	91.1	114.3	103.9
NFKB1	P19838	Nuclear factor NF-kappa-B p105 subunit OS=Homo sapiens GN=NFKB1 PE=1 SV=2	4	105.8	101.5	100	102.8	101.7	110
NFKB2	Q00653	Nuclear factor NF-kappa-B p100 subunit OS=Homo sapiens GN=NFKB2 PE=1 SV=4	12	107.4	108.8	103.8	99.7	103.6	106.9
NFS1	Q9Y697	Cysteine desulfurase, mitochondrial OS=Homo sapiens GN=NFS1 PE=1 SV=3	2	112.1	116.5	104.2	112.3	104.3	92
NFYC	Q13952	Nuclear transcription factor Y subunit gamma OS=Homo sapiens GN=NFYC PE=1 SV=3	2	124.7	90.5	102.8	104.1	73.8	107
NHLRC2	Q8NBF2	NHL repeat-containing protein 2 OS=Homo sapiens GN=NHLRC2 PE=1 SV=1	3	96.6	112.1	101.7	106.2	108.7	112.4
NHP2	Q9NX24	H/ACA ribonucleoprotein complex subunit 2 OS=Homo sapiens GN=NHP2 PE=1 SV=1	6	108.7	94.8	102.5	97.5	99.9	99.5
NIFK	Q9BYG3	MKI67 FHA domain-interacting nucleolar phosphoprotein OS=Homo sapiens GN=NIFK PE=1 SV=1	15	130.5	85.7	93.3	100.3	102.9	102.7
NIP7	Q9Y221	60S ribosome subunit biogenesis protein NIP7 homolog OS=Homo sapiens GN=NIP7 PE=1 SV=1	2
NIPSNAP1	Q9BPW8	Protein NipSnap homolog 1 OS=Homo sapiens GN=NIPSNAP1 PE=1 SV=1	4	96.1	99.6	98.7	102.6	104.8	111.1
NIT2	Q9NQR4	Omega-amidase NIT2 OS=Homo sapiens GN=NIT2 PE=1 SV=1	16	113.6	96.4	96.9	102.2	111.7	101.7
NMD3	Q96D46	60S ribosomal export protein NMD3 OS=Homo sapiens GN=NMD3 PE=1 SV=1	4	109.1	94.9	102.9	97.7	97.7	94.7
NME1	P15531	Nucleoside diphosphate kinase A OS=Homo sapiens GN=NME1 PE=1 SV=1	79	94.5	100.2	103.2	101.3	96.3	95.5
NME2	P22392	Nucleoside diphosphate kinase B OS=Homo sapiens GN=NME2 PE=1 SV=1	86	84.4	106.2	110.8	106.8	85.8	96.3
NME2P1	O60361	Putative nucleoside diphosphate kinase OS=Homo sapiens GN=NME2P1 PE=5 SV=1	53	102.1	86.8	89.3	90.8	100.7	109
NMRAL1	Q9HBL8	NmrA-like family domain-containing protein 1 OS=Homo sapiens GN=NMRAL1 PE=1 SV=1	3	102.4	92.1	97.7	105.2	104.3	96.6
NMT1	P30419	Glycylpeptide N-tetradecanoyltransferase 1 OS=Homo sapiens GN=NMT1 PE=1 SV=2	17	102.2	96.6	100.6	97.3	104	88.6
NNT	Q13423	NAD(P) transhydrogenase, mitochondrial OS=Homo sapiens GN=NNT PE=1 SV=3	63	77	95.2	90.1	92.1	102.4	97.9
NOB1	Q9ULX3	RNA-binding protein NOB1 OS=Homo sapiens GN=NOB1 PE=1 SV=1	2	117	117.4	96.3	95.6	87.9	93.7
NOC2L	Q9Y3T9	Nucleolar complex protein 2 homolog OS=Homo sapiens GN=NOC2L PE=1 SV=4	12	116.9	94.6	101.5	99.6	120	105.1
NOC3L	Q8WTT2	Nucleolar complex protein 3 homolog OS=Homo sapiens GN=NOC3L PE=1 SV=1	3	128.4	90.1	108.2	105.2	128.9	105.6
NOLC1	Q14978	Nucleolar and coiled-body phosphoprotein 1 OS=Homo sapiens GN=NOLC1 PE=1 SV=2	47	125.3	84.2	106	100.5	104.2	100.1
NOMO2	Q5JPE7	Nodal modulator 2 OS=Homo sapiens GN=NOMO2 PE=1 SV=1	10	102.4	108.2	107	102.1	103.4	107.5
NONO	Q15233	Non-POU domain-containing octamer-binding protein OS=Homo sapiens GN=NONO PE=1 SV=4	136	107.1	94.9	98.1	98.7	96.1	100.2
NOP16	Q9Y3C1	Nucleolar protein 16 OS=Homo sapiens GN=NOP16 PE=1 SV=2	5	125.1	82.7	91.7	96.9	100.8	91.8
NOP2	P46087	Probable 28S rRNA (cytosine(4447)-C(5))-methyltransferase OS=Homo sapiens GN=NOP2 PE=1 SV=2	22	97.2	99.8	95.7	97.8	106.2	104
NOP56	O00567	Nucleolar protein 56 OS=Homo sapiens GN=NOP56 PE=1 SV=4	26	109.3	100.3	101.1	95.6	106.7	97.7
NOP58	Q9Y2X3	Nucleolar protein 58 OS=Homo sapiens GN=NOP58 PE=1 SV=1	18	111	96.9	92.4	96.6	105.5	95.4
NOSIP	Q9Y314	Nitric oxide synthase-interacting protein OS=Homo sapiens GN=NOSIP PE=1 SV=1	6	106.9	86.5	93.1	104.3	97.8	101.6
NPC1	O15118	Niemann-Pick C1 protein OS=Homo sapiens GN=NPC1 PE=1 SV=2	12	77.1	107.1	101.4	100.9	100.2	112.1
NPC2	P61916	Epididymal secretory protein E1 OS=Homo sapiens GN=NPC2 PE=1 SV=1	15	78.6	105.6	105.8	110	111	119.2
NPEPPS	P55786	Puromycin-sensitive aminopeptidase OS=Homo sapiens GN=NPEPPS PE=1 SV=2	29	99.1	95.8	92.8	95	99.9	90.3
NPLOC4	Q8TAT6	Nuclear protein localization protein 4 homolog OS=Homo sapiens GN=NPLOC4 PE=1 SV=3	4	107.9	111.9	107.1	112.1	102.3	100.8
NPM1	P06748	Nucleophosmin OS=Homo sapiens GN=NPM1 PE=1 SV=2	130	106.7	86	91.3	91.1	89.5	94
NPM3	O75607	Nucleoplasmin-3 OS=Homo sapiens GN=NPM3 PE=1 SV=3	3	111.2	110.7	100.6	103	101.2	106.6
NQO1	P15559	NAD(P)H dehydrogenase [quinone] 1 OS=Homo sapiens GN=NQO1 PE=1 SV=1	43	89.5	118.2	120.4	122.2	120.4	110.7
NQO2	P16083	Ribosyldihydronicotinamide dehydrogenase [quinone] OS=Homo sapiens GN=NQO2 PE=1 SV=5	6	101.4	99.6	95.2	96	102.4	103.1
NRBP1	Q9UHY1	Nuclear receptor-binding protein OS=Homo sapiens GN=NRBP1 PE=1 SV=1	2	107	106.2	111.1	101.8	99.2	103.7
NRDC	O43847	Nardilysin OS=Homo sapiens GN=NRDC PE=1 SV=2	16	104	101.2	94.3	105	102.7	97.5
NSA2	O95478	Ribosome biogenesis protein NSA2 homolog OS=Homo sapiens GN=NSA2 PE=1 SV=1	5	113.5	97.5	99.8	102.7	92.5	98.5
NSDHL	Q15738	Sterol-4-alpha-carboxylate 3-dehydrogenase, decarboxylating OS=Homo sapiens GN=NSDHL PE=1 SV=2	11	81.8	108.9	91.5	97.1	102.1	104.4
NSF	P46459	Vesicle-fusing ATPase OS=Homo sapiens GN=NSF PE=1 SV=3	14	96.4	100.2	96	94.6	98	98.6
NSFL1C	Q9UNZ2	NSFL1 cofactor p47 OS=Homo sapiens GN=NSFL1C PE=1 SV=2	26	102.9	93.3	95.2	98.1	101.4	102.8
NSUN2	Q08J23	tRNA (cytosine(34)-C(5))-methyltransferase OS=Homo sapiens GN=NSUN2 PE=1 SV=2	68	102.1	95.3	99.7	97.3	100.6	89.6
NSUN5	Q96P11	Probable 28S rRNA (cytosine-C(5))-methyltransferase OS=Homo sapiens GN=NSUN5 PE=1 SV=2	2	99.7	129.5	117.9	103.4	95.5	90.8
NT5C2	P49902	Cytosolic purine 5'-nucleotidase OS=Homo sapiens GN=NT5C2 PE=1 SV=1	2	103.7	109.8	105.2	98.2	102.9	110.9
NT5C3A	Q9H0P0	Cytosolic 5'-nucleotidase 3A OS=Homo sapiens GN=NT5C3A PE=1 SV=3	3	108.6	102	88.6	93	105	94
NT5DC1	Q5TFE4	5'-nucleotidase domain-containing protein 1 OS=Homo sapiens GN=NT5DC1 PE=1 SV=1	4	94.2	104.9	97.6	100.9	98.7	95.8
NTMT1	Q9BV86	N-terminal Xaa-Pro-Lys N-methyltransferase 1 OS=Homo sapiens GN=NTMT1 PE=1 SV=3	6	105.5	95.8	110.6	111.3	111.8	98.3
NTPCR	Q9BSD7	Cancer-related nucleoside-triphosphatase OS=Homo sapiens GN=NTPCR PE=1 SV=1	6	98.7	92.6	94.4	92.5	106.2	93.2
NUBP1	P53384	Cytosolic Fe-S cluster assembly factor NUBP1 OS=Homo sapiens GN=NUBP1 PE=1 SV=2	4	100.4	106.5	108.5	96.5	114.3	104.4
NUBP2	Q9Y5Y2	Cytosolic Fe-S cluster assembly factor NUBP2 OS=Homo sapiens GN=NUBP2 PE=1 SV=1	2	93.1	104.4	104.4	117.3	91.1	105.5
NUCB1	Q02818	Nucleobindin-1 OS=Homo sapiens GN=NUCB1 PE=1 SV=4	18	104.8	86.4	93.3	94.1	100.3	104.1
NUCB2	P80303	Nucleobindin-2 OS=Homo sapiens GN=NUCB2 PE=1 SV=2	4	87.1	105.1	86.7	99	98.5	118.7
NUCKS1	Q9H1E3	Nuclear ubiquitous casein and cyclin-dependent kinase substrate 1 OS=Homo sapiens GN=NUCKS1 PE=1 SV=1	21	91.2	77	85.3	90.6	104.5	102.7
NUDC	Q9Y266	Nuclear migration protein nudC OS=Homo sapiens GN=NUDC PE=1 SV=1	53	117.4	89.6	101.4	101.5	99.8	99.2
NUDCD1	Q96RS6	NudC domain-containing protein 1 OS=Homo sapiens GN=NUDCD1 PE=1 SV=2	3	87	81.2	89.1	78.7	108.4	123
NUDCD2	Q8WVJ2	NudC domain-containing protein 2 OS=Homo sapiens GN=NUDCD2 PE=1 SV=1	6	103.6	93.5	89.3	97.6	102.4	103.2
NUDT1	P36639	7,8-dihydro-8-oxoguanine triphosphatase OS=Homo sapiens GN=NUDT1 PE=1 SV=3	3	96.7	104.6	108.1	102	112.5	101.4
NUDT21	O43809	Cleavage and polyadenylation specificity factor subunit 5 OS=Homo sapiens GN=NUDT21 PE=1 SV=1	27	103.2	95.3	98.4	97.8	100.4	96.1
NUDT5	Q9UKK9	ADP-sugar pyrophosphatase OS=Homo sapiens GN=NUDT5 PE=1 SV=1	14	101	96.4	101.7	99.5	99.2	97.4
NUFIP2	Q7Z417	Nuclear fragile X mental retardation-interacting protein 2 OS=Homo sapiens GN=NUFIP2 PE=1 SV=1	4	156.6	101.4	103.2	95.9	95.2	98.3
NUMA1	Q14980	Nuclear mitotic apparatus protein 1 OS=Homo sapiens GN=NUMA1 PE=1 SV=2	31	102.5	95	97.7	100.9	108	111.1
NUP107	P57740	Nuclear pore complex protein Nup107 OS=Homo sapiens GN=NUP107 PE=1 SV=1	4	97.8	88.5	91.1	105.9	108.9	93.3
NUP133	Q8WUM0	Nuclear pore complex protein Nup133 OS=Homo sapiens GN=NUP133 PE=1 SV=2	6	96	88.8	86.3	97.6	113.1	94.8
NUP153	P49790	Nuclear pore complex protein Nup153 OS=Homo sapiens GN=NUP153 PE=1 SV=2	8	97.7	101.9	91.7	100.2	96.6	99.9
NUP155	O75694	Nuclear pore complex protein Nup155 OS=Homo sapiens GN=NUP155 PE=1 SV=1	26	97.4	100.2	96.4	96.7	100.7	95.1
NUP160	Q12769	Nuclear pore complex protein Nup160 OS=Homo sapiens GN=NUP160 PE=1 SV=3	8	99.3	94.7	95.9	102.8	108	102.7
NUP188	Q5SRE5	Nucleoporin NUP188 homolog OS=Homo sapiens GN=NUP188 PE=1 SV=1	2	98.7	108.1	96	103.5	107.5	96.5
NUP205	Q92621	Nuclear pore complex protein Nup205 OS=Homo sapiens GN=NUP205 PE=1 SV=3	15	82.3	127.3	122	105.8	89	101.9
NUP210	Q8TEM1	Nuclear pore membrane glycoprotein 210 OS=Homo sapiens GN=NUP210 PE=1 SV=3	8	99.8	105.5	91.6	99.6	95.9	109
NUP214	P35658	Nuclear pore complex protein Nup214 OS=Homo sapiens GN=NUP214 PE=1 SV=2	7	96.4	96.2	93.4	102.9	109.2	108.5
NUP35	Q8NFH5	Nucleoporin NUP53 OS=Homo sapiens GN=NUP35 PE=1 SV=1	4	101.7	103.5	96.2	99.9	105.4	110.2
NUP37	Q8NFH4	Nucleoporin Nup37 OS=Homo sapiens GN=NUP37 PE=1 SV=1	3	112.8	97.4	101.1	96	104	97.6
NUP50	Q9UKX7	Nuclear pore complex protein Nup50 OS=Homo sapiens GN=NUP50 PE=1 SV=2	3	97.2	102.1	82	86.8	99.7	94.2
NUP54	Q7Z3B4	Nucleoporin p54 OS=Homo sapiens GN=NUP54 PE=1 SV=2	7	111	95.4	96.9	93.3	106.9	109.6
NUP58	Q9BVL2	Nucleoporin p58/p45 OS=Homo sapiens GN=NUP58 PE=1 SV=1	4	112.4	94.7	107.4	97.9	103.5	104.7
NUP62	P37198	Nuclear pore glycoprotein p62 OS=Homo sapiens GN=NUP62 PE=1 SV=3	3	107.4	97.9	98.4	101.7	105.1	105.8
NUP85	Q9BW27	Nuclear pore complex protein Nup85 OS=Homo sapiens GN=NUP85 PE=1 SV=1	6	88.1	94.8	97	91.2	120.8	108.6
NUP88	Q99567	Nuclear pore complex protein Nup88 OS=Homo sapiens GN=NUP88 PE=1 SV=2	6	101.6	104.3	103.1	105.3	108.7	98.8
NUP93	Q8N1F7	Nuclear pore complex protein Nup93 OS=Homo sapiens GN=NUP93 PE=1 SV=2	50	103.7	99.8	104.2	99.9	102.3	96.6
NUP98	P52948	Nuclear pore complex protein Nup98-Nup96 OS=Homo sapiens GN=NUP98 PE=1 SV=4	25	97.8	102	98	94.9	98.6	104.1
NUTF2	P61970	Nuclear transport factor 2 OS=Homo sapiens GN=NUTF2 PE=1 SV=1	10	87.7	99.4	98.2	96.9	96.6	93.7
NXF1	Q9UBU9	Nuclear RNA export factor 1 OS=Homo sapiens GN=NXF1 PE=1 SV=1	4	116.4	88.5	99.8	85.8	95.3	91.2
OAS3	Q9Y6K5	2'-5'-oligoadenylate synthase 3 OS=Homo sapiens GN=OAS3 PE=1 SV=3	14	96.7	99.2	99.6	99.7	103.9	99.1
OAT	P04181	Ornithine aminotransferase, mitochondrial OS=Homo sapiens GN=OAT PE=1 SV=1	3	105.4	102.3	117.3	103.3	106	105.6
OCIAD1	Q9NX40	OCIA domain-containing protein 1 OS=Homo sapiens GN=OCIAD1 PE=1 SV=1	3	106.5	100.6	103.3	96.6	102.1	86
OGDH	Q02218	2-oxoglutarate dehydrogenase, mitochondrial OS=Homo sapiens GN=OGDH PE=1 SV=3	35	93.8	101.5	98.6	105.5	106.5	98.8
OGFR	Q9NZT2	Opioid growth factor receptor OS=Homo sapiens GN=OGFR PE=1 SV=3	2
OGT	O15294	UDP-N-acetylglucosamine--peptide N-acetylglucosaminyltransferase 110 kDa subunit OS=Homo sapiens GN=OGT PE=1 SV=3	6	115.2	94	93.4	98.8	100.9	93.2
OLA1	Q9NTK5	Obg-like ATPase 1 OS=Homo sapiens GN=OLA1 PE=1 SV=2	25	101.5	99.3	95.8	97.9	95.8	95.5
OPA1	O60313	Dynamin-like 120 kDa protein, mitochondrial OS=Homo sapiens GN=OPA1 PE=1 SV=3	5	96.9	102.1	111.5	109.4	112.2	97.9
OR1M1	Q8NGA1	Olfactory receptor 1M1 OS=Homo sapiens GN=OR1M1 PE=2 SV=1	2	63.6	81	72.2	95.6	91.2	90.4
OSBP	P22059	Oxysterol-binding protein 1 OS=Homo sapiens GN=OSBP PE=1 SV=1	9	87.6	108.7	93.3	99.9	98.2	105.3
OSBPL10	Q9BXB5	Oxysterol-binding protein-related protein 10 OS=Homo sapiens GN=OSBPL10 PE=1 SV=2	2	126.4	86.2	110.5	93.2	134.3	150.1
OSTC	Q9NRP0	Oligosaccharyltransferase complex subunit OSTC OS=Homo sapiens GN=OSTC PE=1 SV=1	4	84.5	129.2	98	114.6	113.1	104.7
OSTF1	Q92882	Osteoclast-stimulating factor 1 OS=Homo sapiens GN=OSTF1 PE=1 SV=2	2	97	104	102.9	98.7	116.3	104.9
OTUB1	Q96FW1	Ubiquitin thioesterase OTUB1 OS=Homo sapiens GN=OTUB1 PE=1 SV=2	17	108.3	105.4	103.6	100.1	108	100.3
OTULIN	Q96BN8	Ubiquitin thioesterase otulin OS=Homo sapiens GN=OTULIN PE=1 SV=3	2	106.8	103.5	98.1	110.4	101	93.2
OVCA2	Q8WZ82	Esterase OVCA2 OS=Homo sapiens GN=OVCA2 PE=1 SV=1	2	148.9	92.9	97.9	101.6	108.5	110
OXCT1	P55809	Succinyl-CoA:3-ketoacid coenzyme A transferase 1, mitochondrial OS=Homo sapiens GN=OXCT1 PE=1 SV=1	49	76.9	87.1	86.8	89	92	88.6
OXSR1	O95747	Serine/threonine-protein kinase OSR1 OS=Homo sapiens GN=OXSR1 PE=1 SV=1	11	102	99.2	98.2	96	99.8	96.3
P3H1	Q32P28	Prolyl 3-hydroxylase 1 OS=Homo sapiens GN=P3H1 PE=1 SV=2	14	94.8	104.7	95.3	100	102.8	101.3
P4HA1	P13674	Prolyl 4-hydroxylase subunit alpha-1 OS=Homo sapiens GN=P4HA1 PE=1 SV=2	3	93	110.9	93	96.6	102.5	109.6
P4HB	P07237	Protein disulfide-isomerase OS=Homo sapiens GN=P4HB PE=1 SV=3	188	81.3	139.9	106.8	104	94.8	116.9
PA2G4	Q9UQ80	Proliferation-associated protein 2G4 OS=Homo sapiens GN=PA2G4 PE=1 SV=3	78	114.9	76.5	96	91.7	96.7	88.9
PABPC1	P11940	Polyadenylate-binding protein 1 OS=Homo sapiens GN=PABPC1 PE=1 SV=2	115	111.7	98.1	104.1	102.9	95	94.3
PABPC4	Q13310	Polyadenylate-binding protein 4 OS=Homo sapiens GN=PABPC4 PE=1 SV=1	71	103.8	101.2	100.4	104.2	99.2	99
PABPN1	Q86U42	Polyadenylate-binding protein 2 OS=Homo sapiens GN=PABPN1 PE=1 SV=3	7	102.3	95.6	94.7	95.1	96	98.9
PACS1	Q6VY07	Phosphofurin acidic cluster sorting protein 1 OS=Homo sapiens GN=PACS1 PE=1 SV=2	4	99.9	69.5	101.2	93.7	91.4	100.6
PACSIN2	Q9UNF0	Protein kinase C and casein kinase substrate in neurons protein 2 OS=Homo sapiens GN=PACSIN2 PE=1 SV=2	7	109.9	107.5	99.1	97.6	103	102.2
PACSIN3	Q9UKS6	Protein kinase C and casein kinase substrate in neurons protein 3 OS=Homo sapiens GN=PACSIN3 PE=1 SV=2	12	98.1	94.9	96.1	96.1	100.7	110.2
PAF1	Q8N7H5	RNA polymerase II-associated factor 1 homolog OS=Homo sapiens GN=PAF1 PE=1 SV=2	4	106	90.7	93.8	95.7	93.9	102
PAFAH1B1	P43034	Platelet-activating factor acetylhydrolase IB subunit alpha OS=Homo sapiens GN=PAFAH1B1 PE=1 SV=2	26	96.9	119	104.2	101.4	101.6	104.4
PAFAH1B3	Q15102	Platelet-activating factor acetylhydrolase IB subunit gamma OS=Homo sapiens GN=PAFAH1B3 PE=1 SV=1	10	93.5	101.8	109.7	100.2	109.9	106.1
PAICS	P22234	Multifunctional protein ADE2 OS=Homo sapiens GN=PAICS PE=1 SV=3	48	103	89.6	95	94.5	98.6	82.8
PAIP1	Q9H074	Polyadenylate-binding protein-interacting protein 1 OS=Homo sapiens GN=PAIP1 PE=1 SV=1	15	108	94.9	91.5	90.7	105.4	93.3
PAK2	Q13177	Serine/threonine-protein kinase PAK 2 OS=Homo sapiens GN=PAK2 PE=1 SV=3	17	112.6	109.2	114.1	108.7	101.2	105.4
PALLD	Q8WX93	Palladin OS=Homo sapiens GN=PALLD PE=1 SV=3	24	109.3	83.2	88.3	92.5	99.2	90.9
PAPSS1	O43252	Bifunctional 3'-phosphoadenosine 5'-phosphosulfate synthase 1 OS=Homo sapiens GN=PAPSS1 PE=1 SV=2	13	100.9	105.9	101.2	96	109.1	98.4
PAPSS2	O95340	Bifunctional 3'-phosphoadenosine 5'-phosphosulfate synthase 2 OS=Homo sapiens GN=PAPSS2 PE=1 SV=2	10	79.2	106	107	103.6	115.5	91.5
PARK7	Q99497	Protein deglycase DJ-1 OS=Homo sapiens GN=PARK7 PE=1 SV=2	76	94.7	89.8	93.3	93.5	94.4	100.8
PARN	O95453	Poly(A)-specific ribonuclease PARN OS=Homo sapiens GN=PARN PE=1 SV=1	3	103.1	96.8	105	106.5	94.6	90.2
PARP1	P09874	Poly [ADP-ribose] polymerase 1 OS=Homo sapiens GN=PARP1 PE=1 SV=4	113	90.8	96.7	97.3	99.5	105.3	93.8
PARVA	Q9NVD7	Alpha-parvin OS=Homo sapiens GN=PARVA PE=1 SV=1	4	103.3	100.2	100.3	97.4	109.2	109
PAWR	Q96IZ0	PRKC apoptosis WT1 regulator protein OS=Homo sapiens GN=PAWR PE=1 SV=1	5	144.9	81.5	111.9	103.5	114.1	103.4
PBK	Q96KB5	Lymphokine-activated killer T-cell-originated protein kinase OS=Homo sapiens GN=PBK PE=1 SV=3	11	110.6	110.9	114.3	104.7	97.3	90.3
PC	P11498	Pyruvate carboxylase, mitochondrial OS=Homo sapiens GN=PC PE=1 SV=2	19	85.3	104.8	95.4	96.4	100.4	102.1
PCBD1	P61457	Pterin-4-alpha-carbinolamine dehydratase OS=Homo sapiens GN=PCBD1 PE=1 SV=2	7	113	112.8	107.7	104.8	100.4	98.8
PCBP1	Q15365	Poly(rC)-binding protein 1 OS=Homo sapiens GN=PCBP1 PE=1 SV=2	65	107.5	96.6	99.9	97.6	98.3	90.1
PCBP2	Q15366	Poly(rC)-binding protein 2 OS=Homo sapiens GN=PCBP2 PE=1 SV=1	70	107	99.9	108.1	103.3	99.8	90.4
PCBP3	P57721	Poly(rC)-binding protein 3 OS=Homo sapiens GN=PCBP3 PE=2 SV=2	36	102	115.2	105.4	103.2	104.7	85.5
PCID2	Q5JVF3	PCI domain-containing protein 2 OS=Homo sapiens GN=PCID2 PE=1 SV=2	3	119.6	96.4	100.6	108.3	124.9	104.6
PCMT1	P22061	Protein-L-isoaspartate(D-aspartate) O-methyltransferase OS=Homo sapiens GN=PCMT1 PE=1 SV=4	14	92.6	104.3	105.7	102.1	94.3	100.3
PCNA	P12004	Proliferating cell nuclear antigen OS=Homo sapiens GN=PCNA PE=1 SV=1	39	87.8	97.8	93.7	98.7	102.2	99
PCNP	Q8WW12	PEST proteolytic signal-containing nuclear protein OS=Homo sapiens GN=PCNP PE=1 SV=2	11	104.4	95.9	93.4	97.5	97.4	104.4
PCYOX1	Q9UHG3	Prenylcysteine oxidase 1 OS=Homo sapiens GN=PCYOX1 PE=1 SV=3	6	82.3	92.5	86.1	103.6	101.2	99.2
PCYT2	Q99447	Ethanolamine-phosphate cytidylyltransferase OS=Homo sapiens GN=PCYT2 PE=1 SV=1	11	88	106.4	96.4	103	110.9	116.1
PDAP1	Q13442	28 kDa heat- and acid-stable phosphoprotein OS=Homo sapiens GN=PDAP1 PE=1 SV=1	23	128.1	92	98.9	102.9	104.4	103.9
PDCD10	Q9BUL8	Programmed cell death protein 10 OS=Homo sapiens GN=PDCD10 PE=1 SV=1	6	108.6	96.6	103.6	96.8	98.1	101.2
PDCD11	Q14690	Protein RRP5 homolog OS=Homo sapiens GN=PDCD11 PE=1 SV=3	3	116.4	109.1	106.6	102.1	100.7	93.7
PDCD4	Q53EL6	Programmed cell death protein 4 OS=Homo sapiens GN=PDCD4 PE=1 SV=2	18	103.4	84.8	104.1	115.1	121.6	102.4
PDCD5	O14737	Programmed cell death protein 5 OS=Homo sapiens GN=PDCD5 PE=1 SV=3	25	116.9	81.9	97.7	88.6	91.6	86.7
PDCD6	O75340	Programmed cell death protein 6 OS=Homo sapiens GN=PDCD6 PE=1 SV=1	23	95.8	103.3	96.9	98.2	90.7	99.1
PDCD6IP	Q8WUM4	Programmed cell death 6-interacting protein OS=Homo sapiens GN=PDCD6IP PE=1 SV=1	68	92.5	105.1	100.9	101.2	99.9	100.4
PDCL3	Q9H2J4	Phosducin-like protein 3 OS=Homo sapiens GN=PDCL3 PE=1 SV=1	2	108.9	90.5	82.9	96.2	128.3	109.5
PDHA1	P08559	Pyruvate dehydrogenase E1 component subunit alpha, somatic form, mitochondrial OS=Homo sapiens GN=PDHA1 PE=1 SV=3	35	85.3	85.3	88.6	92	95.8	93.8
PDHB	P11177	Pyruvate dehydrogenase E1 component subunit beta, mitochondrial OS=Homo sapiens GN=PDHB PE=1 SV=3	35	80.1	82.9	81.4	89.6	94	87.2
PDHX	O00330	Pyruvate dehydrogenase protein X component, mitochondrial OS=Homo sapiens GN=PDHX PE=1 SV=3	5	92.7	99.7	98.9	96.7	108.7	113.2
PDIA3	P30101	Protein disulfide-isomerase A3 OS=Homo sapiens GN=PDIA3 PE=1 SV=4	130	93.2	103.4	99.8	98.4	92.9	114.1
PDIA4	P13667	Protein disulfide-isomerase A4 OS=Homo sapiens GN=PDIA4 PE=1 SV=2	147	102.7	107.8	105.2	102.5	101.5	113.2
PDIA5	Q14554	Protein disulfide-isomerase A5 OS=Homo sapiens GN=PDIA5 PE=1 SV=1	3	87.5	113.4	84.5	90.3	113.3	146
PDIA6	Q15084	Protein disulfide-isomerase A6 OS=Homo sapiens GN=PDIA6 PE=1 SV=1	68	92.8	107.6	103.7	104.4	105.8	123.6
PDLIM1	O00151	PDZ and LIM domain protein 1 OS=Homo sapiens GN=PDLIM1 PE=1 SV=4	14	142.6	107.7	111.6	112.8	109	104.7
PDLIM5	Q96HC4	PDZ and LIM domain protein 5 OS=Homo sapiens GN=PDLIM5 PE=1 SV=5	30	97.8	93.6	97.2	95.5	92.2	102.5
PDLIM7	Q9NR12	PDZ and LIM domain protein 7 OS=Homo sapiens GN=PDLIM7 PE=1 SV=1	23	93.7	88.3	94.5	96.5	105.3	97.9
PDS5A	Q29RF7	Sister chromatid cohesion protein PDS5 homolog A OS=Homo sapiens GN=PDS5A PE=1 SV=1	2
PDXDC1	Q6P996	Pyridoxal-dependent decarboxylase domain-containing protein 1 OS=Homo sapiens GN=PDXDC1 PE=1 SV=2	14	91.7	117.8	97.2	104.1	100.8	101.6
PDXK	O00764	Pyridoxal kinase OS=Homo sapiens GN=PDXK PE=1 SV=1	17	104.7	104.4	106.1	104.5	105	118.7
PEA15	Q15121	Astrocytic phosphoprotein PEA-15 OS=Homo sapiens GN=PEA15 PE=1 SV=2	5	130	116.7	108.9	117.2	103.3	115.4
PEBP1	P30086	Phosphatidylethanolamine-binding protein 1 OS=Homo sapiens GN=PEBP1 PE=1 SV=3	60	105	98.9	102.1	104.3	108.5	116.1
PEF1	Q9UBV8	Peflin OS=Homo sapiens GN=PEF1 PE=1 SV=1	2	103.1	112.4	100	98	95.5	98.1
PELO	Q9BRX2	Protein pelota homolog OS=Homo sapiens GN=PELO PE=1 SV=2	4	117.2	111	110.1	100.6	101.4	91.7
PELP1	Q8IZL8	Proline-, glutamic acid- and leucine-rich protein 1 OS=Homo sapiens GN=PELP1 PE=1 SV=2	3	85.4	101.7	96.9	94.1	106.5	94
PEPD	P12955	Xaa-Pro dipeptidase OS=Homo sapiens GN=PEPD PE=1 SV=3	8	109.2	117.2	103.4	97	98	124.9
PES1	O00541	Pescadillo homolog OS=Homo sapiens GN=PES1 PE=1 SV=1	12	108.4	98.2	99.8	99.7	98.5	95.6
PEX19	P40855	Peroxisomal biogenesis factor 19 OS=Homo sapiens GN=PEX19 PE=1 SV=1	5	112	94.4	99.5	93.2	102.1	102.8
PFAS	O15067	Phosphoribosylformylglycinamidine synthase OS=Homo sapiens GN=PFAS PE=1 SV=4	18	106.9	97.4	104.8	102	107.7	97.2
PFDN1	O60925	Prefoldin subunit 1 OS=Homo sapiens GN=PFDN1 PE=1 SV=2	3	109.7	88.8	102.5	90.3	106.4	110.3
PFDN2	Q9UHV9	Prefoldin subunit 2 OS=Homo sapiens GN=PFDN2 PE=1 SV=1	15	116.7	92.2	99.2	99.7	100.3	97.5
PFDN4	Q9NQP4	Prefoldin subunit 4 OS=Homo sapiens GN=PFDN4 PE=1 SV=1	6	114.5	91.5	101.7	98.5	95.1	97.5
PFDN5	Q99471	Prefoldin subunit 5 OS=Homo sapiens GN=PFDN5 PE=1 SV=2	14	109.5	104.4	103	98.7	98.4	104.2
PFDN6	O15212	Prefoldin subunit 6 OS=Homo sapiens GN=PFDN6 PE=1 SV=1	9	117.5	95	98.6	98.2	99.9	101.5
PFKFB2	O60825	6-phosphofructo-2-kinase/fructose-2,6-bisphosphatase 2 OS=Homo sapiens GN=PFKFB2 PE=1 SV=2	2	94.7	122.7	89.6	98.7	105.8	99.6
PFKL	P17858	ATP-dependent 6-phosphofructokinase, liver type OS=Homo sapiens GN=PFKL PE=1 SV=6	22	95.6	112.7	99.4	100.7	103.5	101.2
PFKM	P08237	ATP-dependent 6-phosphofructokinase, muscle type OS=Homo sapiens GN=PFKM PE=1 SV=2	33	97.3	97.6	98.1	94.4	103.9	97.2
PFKP	Q01813	ATP-dependent 6-phosphofructokinase, platelet type OS=Homo sapiens GN=PFKP PE=1 SV=2	58	100.2	98.7	98	98.6	101.6	99.6
PFN1	P07737	Profilin-1 OS=Homo sapiens GN=PFN1 PE=1 SV=2	100	103.7	101.2	109.8	105.1	100.4	100.2
PFN2	P35080	Profilin-2 OS=Homo sapiens GN=PFN2 PE=1 SV=3	8	131.8	96.9	110.7	110.1	113.1	96.6
PGAM1	P18669	Phosphoglycerate mutase 1 OS=Homo sapiens GN=PGAM1 PE=1 SV=2	87	104.1	110.8	112.8	108.5	103.1	98.2
PGAM5	Q96HS1	Serine/threonine-protein phosphatase PGAM5, mitochondrial OS=Homo sapiens GN=PGAM5 PE=1 SV=2	7	101.1	99.5	104.5	101.3	110.7	100.9
PGD	P52209	6-phosphogluconate dehydrogenase, decarboxylating OS=Homo sapiens GN=PGD PE=1 SV=3	65	76.6	100.8	94.9	103.1	112.9	110
PGK1	P00558	Phosphoglycerate kinase 1 OS=Homo sapiens GN=PGK1 PE=1 SV=3	240	86.6	94.6	94.3	95.4	94.3	95.4
PGK2	P07205	Phosphoglycerate kinase 2 OS=Homo sapiens GN=PGK2 PE=1 SV=3	47	76.8	98	94	97.3	97	116.4
PGLS	O95336	6-phosphogluconolactonase OS=Homo sapiens GN=PGLS PE=1 SV=2	18	93.4	101.2	94.3	96.9	101.8	113.1
PGM1	P36871	Phosphoglucomutase-1 OS=Homo sapiens GN=PGM1 PE=1 SV=3	21	87.3	108.1	97.5	96.9	94.8	88.7
PGM2	Q96G03	Phosphoglucomutase-2 OS=Homo sapiens GN=PGM2 PE=1 SV=4	3	100.6	90.9	98.8	105.7	104.6	97.1
PGM3	O95394	Phosphoacetylglucosamine mutase OS=Homo sapiens GN=PGM3 PE=1 SV=1	4	87.6	121.1	103.3	105.9	131.3	112.5
PGP	A6NDG6	Glycerol-3-phosphate phosphatase OS=Homo sapiens GN=PGP PE=1 SV=1	18	97	93.4	99.5	101.7	107.5	98.1
PGRMC1	O00264	Membrane-associated progesterone receptor component 1 OS=Homo sapiens GN=PGRMC1 PE=1 SV=3	12	71.1	95.3	79.3	82.9	87.3	88.1
PGRMC2	O15173	Membrane-associated progesterone receptor component 2 OS=Homo sapiens GN=PGRMC2 PE=1 SV=1	6	90.7	101.4	93	101.2	105.6	90
PHB	P35232	Prohibitin OS=Homo sapiens GN=PHB PE=1 SV=1	44	107.2	105.2	103.8	102.4	105.5	104.6
PHB2	Q99623	Prohibitin-2 OS=Homo sapiens GN=PHB2 PE=1 SV=2	46	108.9	103.9	102.5	103.6	103.3	104.6
PHF5A	Q7RTV0	PHD finger-like domain-containing protein 5A OS=Homo sapiens GN=PHF5A PE=1 SV=1	11	97.7	100.6	96.9	96.4	96.8	101.1
PHF6	Q8IWS0	PHD finger protein 6 OS=Homo sapiens GN=PHF6 PE=1 SV=1	3	106.2	88.9	96.1	100.3	97.1	93.7
PHGDH	O43175	D-3-phosphoglycerate dehydrogenase OS=Homo sapiens GN=PHGDH PE=1 SV=4	47	93.6	144.6	112.9	112.8	131.2	141.8
PHLDA2	Q53GA4	Pleckstrin homology-like domain family A member 2 OS=Homo sapiens GN=PHLDA2 PE=1 SV=2	2	110.9	100.5	108.2	108.4	70.8	110.8
PHPT1	Q9NRX4	14 kDa phosphohistidine phosphatase OS=Homo sapiens GN=PHPT1 PE=1 SV=1	15	76.7	87.4	95.4	94.3	93.6	100.3
PICALM	Q13492	Phosphatidylinositol-binding clathrin assembly protein OS=Homo sapiens GN=PICALM PE=1 SV=2	8	100.2	101	103.6	98.8	113.9	95.9
PIGT	Q969N2	GPI transamidase component PIG-T OS=Homo sapiens GN=PIGT PE=1 SV=1	2	118.7	109.3	97.6	109.7	102.2	98.4
PIR	O00625	Pirin OS=Homo sapiens GN=PIR PE=1 SV=1	20	99.8	95.6	101.3	102.3	115.9	113
PITPNB	P48739	Phosphatidylinositol transfer protein beta isoform OS=Homo sapiens GN=PITPNB PE=1 SV=2	15	106.6	94.3	101.6	101.4	111.9	103
PITRM1	Q5JRX3	Presequence protease, mitochondrial OS=Homo sapiens GN=PITRM1 PE=1 SV=3	4	81.9	100.4	92.3	102.9	105.1	97.7
PKM	P14618	Pyruvate kinase PKM OS=Homo sapiens GN=PKM PE=1 SV=4	323	74	104.6	97.9	97.4	95.7	92.5
PKP3	Q9Y446	Plakophilin-3 OS=Homo sapiens GN=PKP3 PE=1 SV=1	3	111.8	90.6	96.2	101.4	106.5	106.3
PLA2G4A	P47712	Cytosolic phospholipase A2 OS=Homo sapiens GN=PLA2G4A PE=1 SV=2	10	90.7	100.5	94.1	92.1	98.2	95.5
PLAA	Q9Y263	Phospholipase A-2-activating protein OS=Homo sapiens GN=PLAA PE=1 SV=2	10	103	97.9	95.1	100.1	99.7	98
PLCH1	Q4KWH8	1-phosphatidylinositol 4,5-bisphosphate phosphodiesterase eta-1 OS=Homo sapiens GN=PLCH1 PE=1 SV=1	4	109.2	100.6	86	96.8	108.6	110.8
PLD3	Q8IV08	Phospholipase D3 OS=Homo sapiens GN=PLD3 PE=1 SV=1	2	81.5	113.8	100.2	96.2	91.6	113.5
PLEC	Q15149	Plectin OS=Homo sapiens GN=PLEC PE=1 SV=3	577	90.2	87.8	90.8	88.8	94.1	88.3
PLIN3	O60664	Perilipin-3 OS=Homo sapiens GN=PLIN3 PE=1 SV=3	66	98.1	110.2	112.5	113.7	109.6	126.5
PLIN4	Q96Q06	Perilipin-4 OS=Homo sapiens GN=PLIN4 PE=1 SV=2	3	41.9	42.3	47.4	40.5	37.6	56.3
PLOD1	Q02809	Procollagen-lysine,2-oxoglutarate 5-dioxygenase 1 OS=Homo sapiens GN=PLOD1 PE=1 SV=2	6	101.1	96.2	94.1	98.7	98.2	97.5
PLOD3	O60568	Procollagen-lysine,2-oxoglutarate 5-dioxygenase 3 OS=Homo sapiens GN=PLOD3 PE=1 SV=1	5	119.2	100.9	101	96.4	103.6	100.6
PLP2	Q04941	Proteolipid protein 2 OS=Homo sapiens GN=PLP2 PE=1 SV=1	13	89.2	131.3	106.9	110.4	115.2	123.5
PLPP2	O43688	Phospholipid phosphatase 2 OS=Homo sapiens GN=PLPP2 PE=1 SV=1	2	88.6	111.5	102.2	93	102.2	103
PLRG1	O43660	Pleiotropic regulator 1 OS=Homo sapiens GN=PLRG1 PE=1 SV=1	4	107	93.2	89.6	90.1	102.1	96.5
PLS3	P13797	Plastin-3 OS=Homo sapiens GN=PLS3 PE=1 SV=4	126	87.5	97.8	100.4	100.8	106.2	93.5
PMM2	O15305	Phosphomannomutase 2 OS=Homo sapiens GN=PMM2 PE=1 SV=1	9	103.9	104.3	98.5	94.5	100.2	94.9
PMPCA	Q10713	Mitochondrial-processing peptidase subunit alpha OS=Homo sapiens GN=PMPCA PE=1 SV=2	9	100.6	105.7	98.9	97.6	105.2	99
PMPCB	O75439	Mitochondrial-processing peptidase subunit beta OS=Homo sapiens GN=PMPCB PE=1 SV=2	10	100.4	110.9	103.5	96.5	103	98.4
PNN	Q9H307	Pinin OS=Homo sapiens GN=PNN PE=1 SV=4	12	112.9	95.3	96.1	96.9	110	102.4
PNO1	Q9NRX1	RNA-binding protein PNO1 OS=Homo sapiens GN=PNO1 PE=1 SV=1	2	102.6	91.3	90.8	92.3	108	96.9
PNP	P00491	Purine nucleoside phosphorylase OS=Homo sapiens GN=PNP PE=1 SV=2	32	95.4	105.8	102.7	101.8	95.6	102.5
PNPT1	Q8TCS8	Polyribonucleotide nucleotidyltransferase 1, mitochondrial OS=Homo sapiens GN=PNPT1 PE=1 SV=2	6	102.3	96.7	93.8	97.9	105.5	100.8
PODXL	O00592	Podocalyxin OS=Homo sapiens GN=PODXL PE=1 SV=2	15	89.5	127.7	100.8	103	101.6	114.2
POFUT1	Q9H488	GDP-fucose protein O-fucosyltransferase 1 OS=Homo sapiens GN=POFUT1 PE=1 SV=1	4	91.7	101.5	89.7	100.4	91.8	84.5
POGZ	Q7Z3K3	Pogo transposable element with ZNF domain OS=Homo sapiens GN=POGZ PE=1 SV=2	2	41.9	73.8	109.4	97.4	112.1	81.8
POLD1	P28340	DNA polymerase delta catalytic subunit OS=Homo sapiens GN=POLD1 PE=1 SV=2	2	92.6	86.3	90.7	91.7	108.9	110.3
POLDIP2	Q9Y2S7	Polymerase delta-interacting protein 2 OS=Homo sapiens GN=POLDIP2 PE=1 SV=1	2	92.4	97.6	101.3	106.4	110.1	104.7
POLR1C	O15160	DNA-directed RNA polymerases I and III subunit RPAC1 OS=Homo sapiens GN=POLR1C PE=1 SV=1	4	112.1	88.9	95.5	90.6	118.5	97.1
POLR1D	Q9Y2S0	DNA-directed RNA polymerases I and III subunit RPAC2 OS=Homo sapiens GN=POLR1D PE=1 SV=1	3	109	116.4	102	89.8	100.7	107.3
POLR2B	P30876	DNA-directed RNA polymerase II subunit RPB2 OS=Homo sapiens GN=POLR2B PE=1 SV=1	4	134.2	111.3	84.6	95.1	91.4	73.5
POLR2C	P19387	DNA-directed RNA polymerase II subunit RPB3 OS=Homo sapiens GN=POLR2C PE=1 SV=2	3	122.2	93.9	94.4	91.3	98.5	101.7
POLR2H	P52434	DNA-directed RNA polymerases I, II, and III subunit RPABC3 OS=Homo sapiens GN=POLR2H PE=1 SV=4	6	111.8	103.9	112.5	98.3	114.4	98.1
PON2	Q15165	Serum paraoxonase/arylesterase 2 OS=Homo sapiens GN=PON2 PE=1 SV=3	11	105.9	103	97	97.4	105.1	106.4
POR	P16435	NADPH--cytochrome P450 reductase OS=Homo sapiens GN=POR PE=1 SV=2	12	80.3	99.1	84.8	86.5	89.8	86.4
POTEJ	P0CG39	POTE ankyrin domain family member J OS=Homo sapiens GN=POTEJ PE=3 SV=1	67	85.5	106.8	103	99.7	104.2	109.6
PPA1	Q15181	Inorganic pyrophosphatase OS=Homo sapiens GN=PPA1 PE=1 SV=2	78	108	101.8	105.8	105.8	99.4	102.7
PPA2	Q9H2U2	Inorganic pyrophosphatase 2, mitochondrial OS=Homo sapiens GN=PPA2 PE=1 SV=2	17	96.7	95.8	99.4	99.3	105.3	104.6
PPAN	Q9NQ55	Suppressor of SWI4 1 homolog OS=Homo sapiens GN=PPAN PE=2 SV=1	7	107.2	95.2	98.1	92.6	101	92.3
PPIA	P62937	Peptidyl-prolyl cis-trans isomerase A OS=Homo sapiens GN=PPIA PE=1 SV=2	176	93.7	107.7	105	104.4	99.7	100
PPIB	P23284	Peptidyl-prolyl cis-trans isomerase B OS=Homo sapiens GN=PPIB PE=1 SV=2	98	88.3	110	94.6	95.4	89.4	104.7
PPID	Q08752	Peptidyl-prolyl cis-trans isomerase D OS=Homo sapiens GN=PPID PE=1 SV=3	8	101.4	96.9	95.5	96.5	97.6	98.7
PPIE	Q9UNP9	Peptidyl-prolyl cis-trans isomerase E OS=Homo sapiens GN=PPIE PE=1 SV=1	5	102.7	84.1	94.5	98.2	112.8	105.9
PPIF	P30405	Peptidyl-prolyl cis-trans isomerase F, mitochondrial OS=Homo sapiens GN=PPIF PE=1 SV=1	16	102.2	108.2	108	106.4	100.7	110.9
PPIH	O43447	Peptidyl-prolyl cis-trans isomerase H OS=Homo sapiens GN=PPIH PE=1 SV=1	19	99	86	95.4	93.6	98.4	96.2
PPIL1	Q9Y3C6	Peptidyl-prolyl cis-trans isomerase-like 1 OS=Homo sapiens GN=PPIL1 PE=1 SV=1	7	104.2	98.5	95	94.6	96	96.7
PPIL3	Q9H2H8	Peptidyl-prolyl cis-trans isomerase-like 3 OS=Homo sapiens GN=PPIL3 PE=1 SV=1	2	93.3	105.2	94.6	107.7	108.5	91
PPL	O60437	Periplakin OS=Homo sapiens GN=PPL PE=1 SV=4	5	95.5	85.9	83.4	91.4	90.9	98.2
PPM1G	O15355	Protein phosphatase 1G OS=Homo sapiens GN=PPM1G PE=1 SV=1	23	106.4	99.2	102.9	104.2	107.6	101.3
PPME1	Q9Y570	Protein phosphatase methylesterase 1 OS=Homo sapiens GN=PPME1 PE=1 SV=3	12	108	99.8	103.3	110.6	105.3	96.3
PPP1CA	P62136	Serine/threonine-protein phosphatase PP1-alpha catalytic subunit OS=Homo sapiens GN=PPP1CA PE=1 SV=1	34	104.1	102.7	101.3	104	102.1	98.9
PPP1CB	P62140	Serine/threonine-protein phosphatase PP1-beta catalytic subunit OS=Homo sapiens GN=PPP1CB PE=1 SV=3	29	115.3	100.9	97.7	101.3	108.7	99.3
PPP1CC	P36873	Serine/threonine-protein phosphatase PP1-gamma catalytic subunit OS=Homo sapiens GN=PPP1CC PE=1 SV=1	32	84	100.6	91.1	99.1	104.1	98.7
PPP1R12A	O14974	Protein phosphatase 1 regulatory subunit 12A OS=Homo sapiens GN=PPP1R12A PE=1 SV=1	6	108.5	107	99.2	103.2	106	112.7
PPP1R13L	Q8WUF5	RelA-associated inhibitor OS=Homo sapiens GN=PPP1R13L PE=1 SV=4	5	106.4	101.6	102.1	100.8	104.1	97.6
PPP1R14B	Q96C90	Protein phosphatase 1 regulatory subunit 14B OS=Homo sapiens GN=PPP1R14B PE=1 SV=3	4	149.4	99.2	100.6	98.4	112.6	94.1
PPP1R2	P41236	Protein phosphatase inhibitor 2 OS=Homo sapiens GN=PPP1R2 PE=1 SV=2	7	106	106.4	108.8	103.1	106.3	107.1
PPP2CA	P67775	Serine/threonine-protein phosphatase 2A catalytic subunit alpha isoform OS=Homo sapiens GN=PPP2CA PE=1 SV=1	25	101.8	106.8	103.4	96.4	102.8	88.6
PPP2CB	P62714	Serine/threonine-protein phosphatase 2A catalytic subunit beta isoform OS=Homo sapiens GN=PPP2CB PE=1 SV=1	20
PPP2R1A	P30153	Serine/threonine-protein phosphatase 2A 65 kDa regulatory subunit A alpha isoform OS=Homo sapiens GN=PPP2R1A PE=1 SV=4	70	95.1	101.7	99.2	97.6	97.8	93.2
PPP2R2A	P63151	Serine/threonine-protein phosphatase 2A 55 kDa regulatory subunit B alpha isoform OS=Homo sapiens GN=PPP2R2A PE=1 SV=1	16	100.2	106.9	102.5	100	96.3	102
PPP2R4	Q15257	Serine/threonine-protein phosphatase 2A activator OS=Homo sapiens GN=PPP2R4 PE=1 SV=3	11	90.2	95.3	99.8	97.3	106.5	94
PPP2R5C	Q13362	Serine/threonine-protein phosphatase 2A 56 kDa regulatory subunit gamma isoform OS=Homo sapiens GN=PPP2R5C PE=1 SV=3	8	93.9	118.7	107	108	110	88.5
PPP2R5D	Q14738	Serine/threonine-protein phosphatase 2A 56 kDa regulatory subunit delta isoform OS=Homo sapiens GN=PPP2R5D PE=1 SV=1	9	106.1	102.5	108.8	102.8	103.6	89
PPP3CB	P16298	Serine/threonine-protein phosphatase 2B catalytic subunit beta isoform OS=Homo sapiens GN=PPP3CB PE=1 SV=2	2	101.4	89.8	98.1	93.1	99.2	97
PPP4R2	Q9NY27	Serine/threonine-protein phosphatase 4 regulatory subunit 2 OS=Homo sapiens GN=PPP4R2 PE=1 SV=3	4	102	88.8	90.8	100.8	97.4	91.8
PPP4R3A	Q6IN85	Serine/threonine-protein phosphatase 4 regulatory subunit 3A OS=Homo sapiens GN=PPP4R3A PE=1 SV=1	3	92.9	99.6	95.1	93.1	104.5	102.7
PPP5C	P53041	Serine/threonine-protein phosphatase 5 OS=Homo sapiens GN=PPP5C PE=1 SV=1	10	104.9	96.4	93	89.8	95.2	88.3
PPP6R3	Q5H9R7	Serine/threonine-protein phosphatase 6 regulatory subunit 3 OS=Homo sapiens GN=PPP6R3 PE=1 SV=2	4	114.2	91.6	101.1	100.7	106	95.9
PQBP1	O60828	Polyglutamine-binding protein 1 OS=Homo sapiens GN=PQBP1 PE=1 SV=1	5	126.5	108.6	97.5	102.6	86.8	105
PRAF2	O60831	PRA1 family protein 2 OS=Homo sapiens GN=PRAF2 PE=1 SV=1	3	99.6	118.2	105.4	119.7	101.3	98.4
PRC1	O43663	Protein regulator of cytokinesis 1 OS=Homo sapiens GN=PRC1 PE=1 SV=2	3	107.3	100.9	106.3	100.8	105	92.1
PRDX1	Q06830	Peroxiredoxin-1 OS=Homo sapiens GN=PRDX1 PE=1 SV=1	157	84.3	101.8	98	99.6	99	99.3
PRDX2	P32119	Peroxiredoxin-2 OS=Homo sapiens GN=PRDX2 PE=1 SV=5	57	79	104.6	92.6	95.3	94.1	98.2
PRDX3	P30048	Thioredoxin-dependent peroxide reductase, mitochondrial OS=Homo sapiens GN=PRDX3 PE=1 SV=3	21	103.1	98	100.9	110.6	113.1	101.7
PRDX4	Q13162	Peroxiredoxin-4 OS=Homo sapiens GN=PRDX4 PE=1 SV=1	66	83.8	117.2	108.1	103.9	95.5	106.4
PRDX5	P30044	Peroxiredoxin-5, mitochondrial OS=Homo sapiens GN=PRDX5 PE=1 SV=4	58	70.7	106.2	94.4	102.4	100.5	117.9
PRDX6	P30041	Peroxiredoxin-6 OS=Homo sapiens GN=PRDX6 PE=1 SV=3	81	88.1	81.1	84.7	87.6	92.2	81
PREPL	Q4J6C6	Prolyl endopeptidase-like OS=Homo sapiens GN=PREPL PE=1 SV=1	5	137	89.3	98.5	90.7	114.7	102.7
PRKACA	P17612	cAMP-dependent protein kinase catalytic subunit alpha OS=Homo sapiens GN=PRKACA PE=1 SV=2	6	87.2	113	100.6	94.2	100.9	99.3
PRKAR1A	P10644	cAMP-dependent protein kinase type I-alpha regulatory subunit OS=Homo sapiens GN=PRKAR1A PE=1 SV=1	11	82.4	123.4	99.9	102.5	85.7	103.6
PRKAR2A	P13861	cAMP-dependent protein kinase type II-alpha regulatory subunit OS=Homo sapiens GN=PRKAR2A PE=1 SV=2	22	93.7	105.1	99.5	100.5	101.3	101.7
PRKCSH	P14314	Glucosidase 2 subunit beta OS=Homo sapiens GN=PRKCSH PE=1 SV=2	62	88.5	101.2	95	91.6	93.5	107.9
PRKDC	P78527	DNA-dependent protein kinase catalytic subunit OS=Homo sapiens GN=PRKDC PE=1 SV=3	214	94.4	96	97.9	100.4	109.7	99.8
PRMT1	Q99873	Protein arginine N-methyltransferase 1 OS=Homo sapiens GN=PRMT1 PE=1 SV=2	21	96.2	82.3	95.9	92.2	97.5	89.7
PRMT3	O60678	Protein arginine N-methyltransferase 3 OS=Homo sapiens GN=PRMT3 PE=1 SV=3	3	114.3	89.4	100.4	99.5	91.4	100.6
PRMT5	O14744	Protein arginine N-methyltransferase 5 OS=Homo sapiens GN=PRMT5 PE=1 SV=4	20	104.7	95.5	96.4	95.7	104.6	90.8
PROCR	Q9UNN8	Endothelial protein C receptor OS=Homo sapiens GN=PROCR PE=1 SV=1	3	123.5	96.8	101.2	114.3	114.7	103.8
PROSER2	Q86WR7	Proline and serine-rich protein 2 OS=Homo sapiens GN=PROSER2 PE=1 SV=2	4	124.1	88.8	102.9	92.4	105.7	111.8
PRPF19	Q9UMS4	Pre-mRNA-processing factor 19 OS=Homo sapiens GN=PRPF19 PE=1 SV=1	25	101.2	100.8	97.7	100.5	102	95.9
PRPF3	O43395	U4/U6 small nuclear ribonucleoprotein Prp3 OS=Homo sapiens GN=PRPF3 PE=1 SV=2	7	115.7	92.1	99.9	98.8	100	100.7
PRPF31	Q8WWY3	U4/U6 small nuclear ribonucleoprotein Prp31 OS=Homo sapiens GN=PRPF31 PE=1 SV=2	4	100.1	83.8	86	95.2	85.4	91.8
PRPF38B	Q5VTL8	Pre-mRNA-splicing factor 38B OS=Homo sapiens GN=PRPF38B PE=1 SV=1	2	109.4	91.1	102.9	102.1	110.2	100
PRPF4	O43172	U4/U6 small nuclear ribonucleoprotein Prp4 OS=Homo sapiens GN=PRPF4 PE=1 SV=2	2
PRPF40A	O75400	Pre-mRNA-processing factor 40 homolog A OS=Homo sapiens GN=PRPF40A PE=1 SV=2	8	110.9	94.4	100.8	95	96.8	96.1
PRPF4B	Q13523	Serine/threonine-protein kinase PRP4 homolog OS=Homo sapiens GN=PRPF4B PE=1 SV=3	6	99	91.3	89.1	98.1	108.3	110.1
PRPF6	O94906	Pre-mRNA-processing factor 6 OS=Homo sapiens GN=PRPF6 PE=1 SV=1	19	104.9	96	96.2	98.8	103.1	99.3
PRPF8	Q6P2Q9	Pre-mRNA-processing-splicing factor 8 OS=Homo sapiens GN=PRPF8 PE=1 SV=2	54	100.9	98	101.4	101.1	104.5	94
PRPS1	P60891	Ribose-phosphate pyrophosphokinase 1 OS=Homo sapiens GN=PRPS1 PE=1 SV=2	31	106	100.9	107.7	104.1	95.2	89.7
PRPS2	P11908	Ribose-phosphate pyrophosphokinase 2 OS=Homo sapiens GN=PRPS2 PE=1 SV=2	32	105.4	101.5	99.7	103.3	103.5	95.4
PRPSAP1	Q14558	Phosphoribosyl pyrophosphate synthase-associated protein 1 OS=Homo sapiens GN=PRPSAP1 PE=1 SV=2	8	98.4	102.6	104.6	104.7	108.5	106
PRRC1	Q96M27	Protein PRRC1 OS=Homo sapiens GN=PRRC1 PE=1 SV=1	8	85.2	105.9	90.5	94.7	103.4	97.3
PRRC2C	Q9Y520	Protein PRRC2C OS=Homo sapiens GN=PRRC2C PE=1 SV=4	14	116.9	89.9	98	103.7	109.7	106.6
PRSS1	P07477	Trypsin-1 OS=Homo sapiens GN=PRSS1 PE=1 SV=1	6	133.5	94.9	90.6	111.7	120.6	93.1
PSAP	P07602	Prosaposin OS=Homo sapiens GN=PSAP PE=1 SV=2	51	78.6	88.7	87	96.9	106	105.6
PSAT1	Q9Y617	Phosphoserine aminotransferase OS=Homo sapiens GN=PSAT1 PE=1 SV=2	45	92.7	99.4	93.1	93.1	101.1	100.6
PSCA	O43653	Prostate stem cell antigen OS=Homo sapiens GN=PSCA PE=1 SV=1	10	56.4	101.7	86.4	86.5	78.1	86.6
PSIP1	O75475	PC4 and SFRS1-interacting protein OS=Homo sapiens GN=PSIP1 PE=1 SV=1	21	95	74.8	84.8	85.9	94.2	97.5
PSMA1	P25786	Proteasome subunit alpha type-1 OS=Homo sapiens GN=PSMA1 PE=1 SV=1	80	97.4	91.7	94.3	93.3	95.7	96.1
PSMA2	P25787	Proteasome subunit alpha type-2 OS=Homo sapiens GN=PSMA2 PE=1 SV=2	25	93.6	96.6	96.3	99.3	95.7	94.6
PSMA3	P25788	Proteasome subunit alpha type-3 OS=Homo sapiens GN=PSMA3 PE=1 SV=2	25	100.8	98.7	92.5	93.5	96.1	90.3
PSMA4	P25789	Proteasome subunit alpha type-4 OS=Homo sapiens GN=PSMA4 PE=1 SV=1	30	94.4	95.9	92.7	93.5	90.9	91.1
PSMA5	P28066	Proteasome subunit alpha type-5 OS=Homo sapiens GN=PSMA5 PE=1 SV=3	31	99.7	93.5	101.1	99.3	96.6	93.6
PSMA6	P60900	Proteasome subunit alpha type-6 OS=Homo sapiens GN=PSMA6 PE=1 SV=1	36	91.3	97.4	94.3	92.9	95.9	88.2
PSMA7	O14818	Proteasome subunit alpha type-7 OS=Homo sapiens GN=PSMA7 PE=1 SV=1	37	98.4	94.5	92.5	96	92.1	94.3
PSMB1	P20618	Proteasome subunit beta type-1 OS=Homo sapiens GN=PSMB1 PE=1 SV=2	29	95.1	95.2	97.6	93.9	94	94.4
PSMB2	P49721	Proteasome subunit beta type-2 OS=Homo sapiens GN=PSMB2 PE=1 SV=1	13	94.3	87.8	90.2	95.2	95.9	90.9
PSMB3	P49720	Proteasome subunit beta type-3 OS=Homo sapiens GN=PSMB3 PE=1 SV=2	17	104.7	107.3	95.7	96.2	93	91.2
PSMB4	P28070	Proteasome subunit beta type-4 OS=Homo sapiens GN=PSMB4 PE=1 SV=4	17	103.5	94.6	91.1	92.6	96.4	90.8
PSMB5	P28074	Proteasome subunit beta type-5 OS=Homo sapiens GN=PSMB5 PE=1 SV=3	17	89.7	102	92.2	91.8	93.9	101.5
PSMB6	P28072	Proteasome subunit beta type-6 OS=Homo sapiens GN=PSMB6 PE=1 SV=4	14	102.9	88.2	88.5	90.1	91.3	89.4
PSMB7	Q99436	Proteasome subunit beta type-7 OS=Homo sapiens GN=PSMB7 PE=1 SV=1	13	100.7	94.7	91.8	91.4	93.8	91.2
PSMB8	P28062	Proteasome subunit beta type-8 OS=Homo sapiens GN=PSMB8 PE=1 SV=3	6	96.1	105.2	102.9	103.9	103	106.8
PSMC1	P62191	26S protease regulatory subunit 4 OS=Homo sapiens GN=PSMC1 PE=1 SV=1	26	108.5	106	98.9	104.9	111.7	104.1
PSMC2	P35998	26S protease regulatory subunit 7 OS=Homo sapiens GN=PSMC2 PE=1 SV=3	49	121.9	105.3	108.6	112.4	105	99.9
PSMC3	P17980	26S protease regulatory subunit 6A OS=Homo sapiens GN=PSMC3 PE=1 SV=3	47	117.2	100.8	106.9	105	99	95.7
PSMC4	P43686	26S protease regulatory subunit 6B OS=Homo sapiens GN=PSMC4 PE=1 SV=2	23	118.7	99.1	106.6	106.1	103.9	99.8
PSMC5	P62195	26S protease regulatory subunit 8 OS=Homo sapiens GN=PSMC5 PE=1 SV=1	31	109.7	98.4	108	107.2	101.7	99.9
PSMC6	P62333	26S protease regulatory subunit 10B OS=Homo sapiens GN=PSMC6 PE=1 SV=1	31	99.1	108.7	105	100.9	96.2	99.1
PSMD1	Q99460	26S proteasome non-ATPase regulatory subunit 1 OS=Homo sapiens GN=PSMD1 PE=1 SV=2	28	107.3	104.4	98.5	107.7	108.6	102
PSMD11	O00231	26S proteasome non-ATPase regulatory subunit 11 OS=Homo sapiens GN=PSMD11 PE=1 SV=3	30	112	99.2	101.9	98.6	100.5	93.9
PSMD12	O00232	26S proteasome non-ATPase regulatory subunit 12 OS=Homo sapiens GN=PSMD12 PE=1 SV=3	15	104.7	93.5	93.6	100.5	103.5	94.2
PSMD13	Q9UNM6	26S proteasome non-ATPase regulatory subunit 13 OS=Homo sapiens GN=PSMD13 PE=1 SV=2	39	97.9	101	98.5	98.2	102	95.1
PSMD14	O00487	26S proteasome non-ATPase regulatory subunit 14 OS=Homo sapiens GN=PSMD14 PE=1 SV=1	8	93.3	95.1	96.2	99.7	93.8	88.4
PSMD2	Q13200	26S proteasome non-ATPase regulatory subunit 2 OS=Homo sapiens GN=PSMD2 PE=1 SV=3	49	106.7	110.8	107.9	109.4	109.1	99.5
PSMD3	O43242	26S proteasome non-ATPase regulatory subunit 3 OS=Homo sapiens GN=PSMD3 PE=1 SV=2	30	100.6	100.3	101.4	95.4	101.1	96.2
PSMD4	P55036	26S proteasome non-ATPase regulatory subunit 4 OS=Homo sapiens GN=PSMD4 PE=1 SV=1	17	109.8	101.8	104.4	106	96.7	103.2
PSMD5	Q16401	26S proteasome non-ATPase regulatory subunit 5 OS=Homo sapiens GN=PSMD5 PE=1 SV=3	23	103.1	102.6	103.6	100.2	103.5	97.9
PSMD6	Q15008	26S proteasome non-ATPase regulatory subunit 6 OS=Homo sapiens GN=PSMD6 PE=1 SV=1	7	97	102.1	89.9	100.9	104.7	94.4
PSMD7	P51665	26S proteasome non-ATPase regulatory subunit 7 OS=Homo sapiens GN=PSMD7 PE=1 SV=2	5	110.9	93.1	91.9	99.4	106.1	89.3
PSMD8	P48556	26S proteasome non-ATPase regulatory subunit 8 OS=Homo sapiens GN=PSMD8 PE=1 SV=2	6	105.1	101.5	94.2	99.8	97.6	88.8
PSMD9	O00233	26S proteasome non-ATPase regulatory subunit 9 OS=Homo sapiens GN=PSMD9 PE=1 SV=3	19	107.2	104.3	101.7	99.4	97.6	101
PSME1	Q06323	Proteasome activator complex subunit 1 OS=Homo sapiens GN=PSME1 PE=1 SV=1	18	76.9	87.8	88	88.5	90.2	91.9
PSME2	Q9UL46	Proteasome activator complex subunit 2 OS=Homo sapiens GN=PSME2 PE=1 SV=4	17	83.2	88.1	88	89	96.2	93.5
PSME3	P61289	Proteasome activator complex subunit 3 OS=Homo sapiens GN=PSME3 PE=1 SV=1	11	118.2	99.8	101.7	104.9	104.2	96
PSMG2	Q969U7	Proteasome assembly chaperone 2 OS=Homo sapiens GN=PSMG2 PE=1 SV=1	5	94	113.5	116.6	106.9	105.5	101.7
PSMG3	Q9BT73	Proteasome assembly chaperone 3 OS=Homo sapiens GN=PSMG3 PE=1 SV=1	2	117.3	100.6	92.2	82.4	90.5	84.6
PSMG4	Q5JS54	Proteasome assembly chaperone 4 OS=Homo sapiens GN=PSMG4 PE=2 SV=2	2	98.7	101.1	92.4	120.7	99.2	89
PSPC1	Q8WXF1	Paraspeckle component 1 OS=Homo sapiens GN=PSPC1 PE=1 SV=1	9	99.3	95.7	97.2	102.4	99.8	108
PSPH	P78330	Phosphoserine phosphatase OS=Homo sapiens GN=PSPH PE=1 SV=2	7	85.1	123.5	104.7	105	108.8	120.7
PTBP1	P26599	Polypyrimidine tract-binding protein 1 OS=Homo sapiens GN=PTBP1 PE=1 SV=1	54	99.1	90.6	99.9	98	98.2	100.7
PTBP2	Q9UKA9	Polypyrimidine tract-binding protein 2 OS=Homo sapiens GN=PTBP2 PE=1 SV=1	8	137.4	100.3	108.6	77	95.8	103
PTBP3	O95758	Polypyrimidine tract-binding protein 3 OS=Homo sapiens GN=PTBP3 PE=1 SV=2	21	95.1	91.7	101	103.6	118	108.1
PTGES	O14684	Prostaglandin E synthase OS=Homo sapiens GN=PTGES PE=1 SV=2	11	64.9	84.1	78	77.5	81	87.4
PTGES2	Q9H7Z7	Prostaglandin E synthase 2 OS=Homo sapiens GN=PTGES2 PE=1 SV=1	12	112.8	90.8	95.7	94.2	104.3	92.8
PTGES3	Q15185	Prostaglandin E synthase 3 OS=Homo sapiens GN=PTGES3 PE=1 SV=1	41	104.5	98	94.8	95.6	96.9	99.3
PTGR1	Q14914	Prostaglandin reductase 1 OS=Homo sapiens GN=PTGR1 PE=1 SV=2	16	99.2	112.2	112.4	119.5	127.2	115.1
PTMA	P06454	Prothymosin alpha OS=Homo sapiens GN=PTMA PE=1 SV=2	35	152.9	97	113.4	99	104.4	93.3
PTMS	P20962	Parathymosin OS=Homo sapiens GN=PTMS PE=1 SV=2	33	109.1	93.6	92.9	102	111.7	109.5
PTPN1	P18031	Tyrosine-protein phosphatase non-receptor type 1 OS=Homo sapiens GN=PTPN1 PE=1 SV=1	15	102.5	115.6	98.7	100	114.4	100.7
PTPN11	Q06124	Tyrosine-protein phosphatase non-receptor type 11 OS=Homo sapiens GN=PTPN11 PE=1 SV=2	5	107.2	111.1	95.7	96.7	100.6	104.5
PTRF	Q6NZI2	Polymerase I and transcript release factor OS=Homo sapiens GN=PTRF PE=1 SV=1	12	119.1	91.3	101.5	102.7	100.4	97.3
PTRH2	Q9Y3E5	Peptidyl-tRNA hydrolase 2, mitochondrial OS=Homo sapiens GN=PTRH2 PE=1 SV=1	2	107.9	105.1	105.6	108.2	103	104.1
PTRHD1	Q6GMV3	Putative peptidyl-tRNA hydrolase PTRHD1 OS=Homo sapiens GN=PTRHD1 PE=1 SV=1	3	107	96.4	84.9	99.4	105.4	107.2
PTTG1IP	P53801	Pituitary tumor-transforming gene 1 protein-interacting protein OS=Homo sapiens GN=PTTG1IP PE=1 SV=1	10	70.5	127.7	113.5	115.5	105.5	146.1
PUF60	Q9UHX1	Poly(U)-binding-splicing factor PUF60 OS=Homo sapiens GN=PUF60 PE=1 SV=1	32	104.2	91.6	98.1	99.9	99	87.8
PUM1	Q14671	Pumilio homolog 1 OS=Homo sapiens GN=PUM1 PE=1 SV=3	5	108.4	98.8	102.8	105.5	104.5	101.7
PURB	Q96QR8	Transcriptional activator protein Pur-beta OS=Homo sapiens GN=PURB PE=1 SV=3	6	115.1	91.6	90.2	77.1	76	109.3
PUS1	Q9Y606	tRNA pseudouridine synthase A, mitochondrial OS=Homo sapiens GN=PUS1 PE=1 SV=3	2	101.5	107.7	91.9	108	103.6	88.4
PUS7	Q96PZ0	Pseudouridylate synthase 7 homolog OS=Homo sapiens GN=PUS7 PE=1 SV=2	6	115.1	111.7	108.1	102.4	107.3	99.5
PWP1	Q13610	Periodic tryptophan protein 1 homolog OS=Homo sapiens GN=PWP1 PE=1 SV=1	3	74.5	87.1	88.9	105.3	94.3	103.2
PWP2	Q15269	Periodic tryptophan protein 2 homolog OS=Homo sapiens GN=PWP2 PE=2 SV=2	2	111.9	96	104	104.7	102.6	106.4
PXN	P49023	Paxillin OS=Homo sapiens GN=PXN PE=1 SV=3	11	95.5	102.9	105.7	100	102.5	105.2
PYCR1	P32322	Pyrroline-5-carboxylate reductase 1, mitochondrial OS=Homo sapiens GN=PYCR1 PE=1 SV=2	9	96.9	98.5	102.1	102.5	115.5	126.2
PYCR2	Q96C36	Pyrroline-5-carboxylate reductase 2 OS=Homo sapiens GN=PYCR2 PE=1 SV=1	11	97.7	123.6	118.9	104.2	99.8	100.1
PYGB	P11216	Glycogen phosphorylase, brain form OS=Homo sapiens GN=PYGB PE=1 SV=5	12	90.7	111.1	115.1	115.6	112.8	107.9
PYGL	P06737	Glycogen phosphorylase, liver form OS=Homo sapiens GN=PYGL PE=1 SV=4	15	108	105.5	102.9	99.4	104.1	101
PYM1	Q9BRP8	Partner of Y14 and mago OS=Homo sapiens GN=PYM1 PE=1 SV=1	8	99.6	95.5	93.3	90.9	102.6	108
QARS	P47897	Glutamine--tRNA ligase OS=Homo sapiens GN=QARS PE=1 SV=1	25	100.6	94.9	95	103	103.6	95
RAB10	P61026	Ras-related protein Rab-10 OS=Homo sapiens GN=RAB10 PE=1 SV=1	35	80	125.3	102.1	97.4	99.1	113.1
RAB11B	Q15907	Ras-related protein Rab-11B OS=Homo sapiens GN=RAB11B PE=1 SV=4	29	87.8	106	95.5	97.2	99.2	99
RAB13	P51153	Ras-related protein Rab-13 OS=Homo sapiens GN=RAB13 PE=1 SV=1	27	86.9	118.9	100.1	93	95	98
RAB14	P61106	Ras-related protein Rab-14 OS=Homo sapiens GN=RAB14 PE=1 SV=4	47	83.5	130.3	98.2	102.4	105.7	107.4
RAB18	Q9NP72	Ras-related protein Rab-18 OS=Homo sapiens GN=RAB18 PE=1 SV=1	3	97.3	117.1	102.9	102.6	106.3	101.1
RAB1A	P62820	Ras-related protein Rab-1A OS=Homo sapiens GN=RAB1A PE=1 SV=3	64	74.7	125.2	96.6	96.8	99.4	101.1
RAB1B	Q9H0U4	Ras-related protein Rab-1B OS=Homo sapiens GN=RAB1B PE=1 SV=1	61	72.2	118	97.3	95.8	98.1	91.3
RAB21	Q9UL25	Ras-related protein Rab-21 OS=Homo sapiens GN=RAB21 PE=1 SV=3	4	98.7	108.8	97	103	102.9	103.8
RAB2A	P61019	Ras-related protein Rab-2A OS=Homo sapiens GN=RAB2A PE=1 SV=1	29	90.4	125.3	105.2	102.4	108.2	104.2
RAB32	Q13637	Ras-related protein Rab-32 OS=Homo sapiens GN=RAB32 PE=1 SV=3	4	89.7	107.2	93.1	104	100.9	102.1
RAB35	Q15286	Ras-related protein Rab-35 OS=Homo sapiens GN=RAB35 PE=1 SV=1	28	89.7	125.1	101.9	102.9	115.8	92
RAB3GAP2	Q9H2M9	Rab3 GTPase-activating protein non-catalytic subunit OS=Homo sapiens GN=RAB3GAP2 PE=1 SV=1	3	90.1	89.7	103.9	94.3	109.1	90.3
RAB5A	P20339	Ras-related protein Rab-5A OS=Homo sapiens GN=RAB5A PE=1 SV=2	11
RAB5B	P61020	Ras-related protein Rab-5B OS=Homo sapiens GN=RAB5B PE=1 SV=1	13	84	101.6	97.4	86.9	104	105.9
RAB5C	P51148	Ras-related protein Rab-5C OS=Homo sapiens GN=RAB5C PE=1 SV=2	28	99.5	120.9	99.3	104	109	103.2
RAB6A	P20340	Ras-related protein Rab-6A OS=Homo sapiens GN=RAB6A PE=1 SV=3	23	92.4	110.1	105.4	101.6	99.1	98.8
RAB7A	P51149	Ras-related protein Rab-7a OS=Homo sapiens GN=RAB7A PE=1 SV=1	63	75.2	158.9	111.7	109.9	98.6	114.5
RAB8A	P61006	Ras-related protein Rab-8A OS=Homo sapiens GN=RAB8A PE=1 SV=1	28	92.5	96.8	96.3	98.1	96.1	112.2
RAB9A	P51151	Ras-related protein Rab-9A OS=Homo sapiens GN=RAB9A PE=1 SV=1	12	94.4	124.7	104.7	102.8	97.9	107
RAC1	P63000	Ras-related C3 botulinum toxin substrate 1 OS=Homo sapiens GN=RAC1 PE=1 SV=1	24	95.4	110.2	101	104.4	110.3	108.9
RACGAP1	Q9H0H5	Rac GTPase-activating protein 1 OS=Homo sapiens GN=RACGAP1 PE=1 SV=1	12	98.5	89.5	102.6	103.3	110.9	111.7
RACK1	P63244	Receptor of activated protein C kinase 1 OS=Homo sapiens GN=RACK1 PE=1 SV=3	81	108.2	106.3	102.3	105	103.3	91.7
RAD21	O60216	Double-strand-break repair protein rad21 homolog OS=Homo sapiens GN=RAD21 PE=1 SV=2	5	100.4	103	97.1	101.3	110.6	101.3
RAD23A	P54725	UV excision repair protein RAD23 homolog A OS=Homo sapiens GN=RAD23A PE=1 SV=1	7	120.2	83.4	88.8	98.4	112	104
RAD23B	P54727	UV excision repair protein RAD23 homolog B OS=Homo sapiens GN=RAD23B PE=1 SV=1	35	113.2	102.5	104.5	105.5	104.7	105.8
RAD50	Q92878	DNA repair protein RAD50 OS=Homo sapiens GN=RAD50 PE=1 SV=1	15	113.3	97.5	96.2	92.2	99.8	101.7
RAE1	P78406	mRNA export factor OS=Homo sapiens GN=RAE1 PE=1 SV=1	16	96.9	96.1	95.3	99.2	94.8	91
RAI14	Q9P0K7	Ankycorbin OS=Homo sapiens GN=RAI14 PE=1 SV=2	3	74.1	76.2	74.1	71.9	93.8	103
RALA	P11233	Ras-related protein Ral-A OS=Homo sapiens GN=RALA PE=1 SV=1	12	97.8	111.6	103	107.7	105.9	112.6
RALB	P11234	Ras-related protein Ral-B OS=Homo sapiens GN=RALB PE=1 SV=1	7	100.3	91.5	104.6	88.7	102.4	96.9
RALY	Q9UKM9	RNA-binding protein Raly OS=Homo sapiens GN=RALY PE=1 SV=1	30	106	106.1	104.5	103.4	105.9	112.5
RAN	P62826	GTP-binding nuclear protein Ran OS=Homo sapiens GN=RAN PE=1 SV=3	71	98	92.4	99.6	98.3	97.6	93.2
RANBP1	P43487	Ran-specific GTPase-activating protein OS=Homo sapiens GN=RANBP1 PE=1 SV=1	25	131.6	101.7	104.6	109.2	104.5	105.4
RANBP2	P49792	E3 SUMO-protein ligase RanBP2 OS=Homo sapiens GN=RANBP2 PE=1 SV=2	51	99.1	100.2	100.5	98.7	103.8	103.6
RANBP3	Q9H6Z4	Ran-binding protein 3 OS=Homo sapiens GN=RANBP3 PE=1 SV=1	5	115.6	117.1	105.1	104.1	107	98.3
RANGAP1	P46060	Ran GTPase-activating protein 1 OS=Homo sapiens GN=RANGAP1 PE=1 SV=1	20	135.7	97.8	95.2	98.4	112.4	94.5
RAP1A	P62834	Ras-related protein Rap-1A OS=Homo sapiens GN=RAP1A PE=1 SV=1	14	94.8	88.7	81.8	107.8	94.8	96.5
RAP1B	P61224	Ras-related protein Rap-1b OS=Homo sapiens GN=RAP1B PE=1 SV=1	23	92.4	104.8	99.7	94.5	96.5	98.1
RAP2B	P61225	Ras-related protein Rap-2b OS=Homo sapiens GN=RAP2B PE=1 SV=1	2	99.6	119.9	97.1	100.9	112.8	112.1
RARS	P54136	Arginine--tRNA ligase, cytoplasmic OS=Homo sapiens GN=RARS PE=1 SV=2	60	92	103.7	95.2	97.7	98.7	94
RAVER1	Q8IY67	Ribonucleoprotein PTB-binding 1 OS=Homo sapiens GN=RAVER1 PE=1 SV=1	4	114.2	105.8	96.4	95.8	98.5	92.3
RBBP4	Q09028	Histone-binding protein RBBP4 OS=Homo sapiens GN=RBBP4 PE=1 SV=3	37	100.7	98.4	102.9	104.8	95.9	90.7
RBBP7	Q16576	Histone-binding protein RBBP7 OS=Homo sapiens GN=RBBP7 PE=1 SV=1	38	100	92.3	103.1	100.5	100.6	95
RBM10	P98175	RNA-binding protein 10 OS=Homo sapiens GN=RBM10 PE=1 SV=3	9	106.9	94	97.8	96.4	104.8	102.8
RBM12	Q9NTZ6	RNA-binding protein 12 OS=Homo sapiens GN=RBM12 PE=1 SV=1	7	105.5	102.4	98.5	93.3	104.3	99.5
RBM14	Q96PK6	RNA-binding protein 14 OS=Homo sapiens GN=RBM14 PE=1 SV=2	39	103.3	93.2	97.2	96.7	100.6	99.2
RBM17	Q96I25	Splicing factor 45 OS=Homo sapiens GN=RBM17 PE=1 SV=1	7	110.4	102.6	102.3	94.3	99.4	103.4
RBM22	Q9NW64	Pre-mRNA-splicing factor RBM22 OS=Homo sapiens GN=RBM22 PE=1 SV=1	6	109.4	99.4	104.2	99.7	92.8	97.5
RBM25	P49756	RNA-binding protein 25 OS=Homo sapiens GN=RBM25 PE=1 SV=3	20	105.7	98.1	102.6	97.1	102.4	90.5
RBM26	Q5T8P6	RNA-binding protein 26 OS=Homo sapiens GN=RBM26 PE=1 SV=3	3	106.1	108.5	100.2	92.2	101	102.9
RBM28	Q9NW13	RNA-binding protein 28 OS=Homo sapiens GN=RBM28 PE=1 SV=3	14	105.2	94.4	100.5	100.8	99.1	101.1
RBM3	P98179	RNA-binding protein 3 OS=Homo sapiens GN=RBM3 PE=1 SV=1	12	121.9	115.1	115.3	104.9	94.2	96.5
RBM34	P42696	RNA-binding protein 34 OS=Homo sapiens GN=RBM34 PE=1 SV=2	3	102.9	86.9	104.7	104.1	99.9	101.8
RBM39	Q14498	RNA-binding protein 39 OS=Homo sapiens GN=RBM39 PE=1 SV=2	24	111.9	101	96.8	97.7	98	92.2
RBM4	Q9BWF3	RNA-binding protein 4 OS=Homo sapiens GN=RBM4 PE=1 SV=1	16	115.6	93.5	98.7	97.9	90.8	92.9
RBM8A	Q9Y5S9	RNA-binding protein 8A OS=Homo sapiens GN=RBM8A PE=1 SV=1	18	108.5	76.7	88.5	91	94	94.9
RBMS2	Q15434	RNA-binding motif, single-stranded-interacting protein 2 OS=Homo sapiens GN=RBMS2 PE=1 SV=1	3	82.9	83.2	94.6	95.2	112.8	127.4
RBMX	P38159	RNA-binding motif protein, X chromosome OS=Homo sapiens GN=RBMX PE=1 SV=3	108	106.4	88.2	98.6	94.8	95.4	102.8
RCC1	P18754	Regulator of chromosome condensation OS=Homo sapiens GN=RCC1 PE=1 SV=1	18	106.1	99.9	99	102.3	107.5	100.1
RCC2	Q9P258	Protein RCC2 OS=Homo sapiens GN=RCC2 PE=1 SV=2	38	103.8	88.6	93.4	98.6	100.8	94.4
RCN1	Q15293	Reticulocalbin-1 OS=Homo sapiens GN=RCN1 PE=1 SV=1	22	71.7	95.9	79.9	82.8	77.5	96.5
RCN2	Q14257	Reticulocalbin-2 OS=Homo sapiens GN=RCN2 PE=1 SV=1	5	108.9	92.5	91.2	95	99	115.5
RCN3	Q96D15	Reticulocalbin-3 OS=Homo sapiens GN=RCN3 PE=1 SV=1	19	79.3	119.2	85.3	84.9	86.7	95.7
RCOR1	Q9UKL0	REST corepressor 1 OS=Homo sapiens GN=RCOR1 PE=1 SV=2	2	116	94.2	101	100	89.7	100.7
RDH11	Q8TC12	Retinol dehydrogenase 11 OS=Homo sapiens GN=RDH11 PE=1 SV=2	7	78	115.8	89.8	99.3	101.4	105.6
RDX	P35241	Radixin OS=Homo sapiens GN=RDX PE=1 SV=1	116	118.8	97.9	106.8	105.8	105.4	109.4
RECQL	P46063	ATP-dependent DNA helicase Q1 OS=Homo sapiens GN=RECQL PE=1 SV=3	19	111.6	110.9	100.9	99.3	110.5	100.1
REEP5	Q00765	Receptor expression-enhancing protein 5 OS=Homo sapiens GN=REEP5 PE=1 SV=3	4	87.9	111.6	99.5	97.6	103.3	104
RELA	Q04206	Transcription factor p65 OS=Homo sapiens GN=RELA PE=1 SV=2	3	110.7	95.8	105.3	102	97.4	104.7
REXO2	Q9Y3B8	Oligoribonuclease, mitochondrial OS=Homo sapiens GN=REXO2 PE=1 SV=3	5	101.6	111.2	100.7	101.4	107.7	113
RFC2	P35250	Replication factor C subunit 2 OS=Homo sapiens GN=RFC2 PE=1 SV=3	7	101	95.5	98	101.2	99.7	107.9
RFC4	P35249	Replication factor C subunit 4 OS=Homo sapiens GN=RFC4 PE=1 SV=2	10	104.1	96.5	95.5	103.2	106.9	100.1
RFC5	P40937	Replication factor C subunit 5 OS=Homo sapiens GN=RFC5 PE=1 SV=1	4	105	98.9	98.2	108.9	111.2	83.6
RGS10	O43665	Regulator of G-protein signaling 10 OS=Homo sapiens GN=RGS10 PE=1 SV=2	3	130.2	108.9	106.5	99	116.4	109.8
RHEB	Q15382	GTP-binding protein Rheb OS=Homo sapiens GN=RHEB PE=1 SV=1	20	94.7	122.9	104.4	98.5	90.5	100.5
RHOA	P61586	Transforming protein RhoA OS=Homo sapiens GN=RHOA PE=1 SV=1	34	96.1	106.7	107.4	106.2	109.1	97.4
RHOB	P62745	Rho-related GTP-binding protein RhoB OS=Homo sapiens GN=RHOB PE=1 SV=1	3	85.5	133.9	97.3	96.9	91.6	111.4
RHOF	Q9HBH0	Rho-related GTP-binding protein RhoF OS=Homo sapiens GN=RHOF PE=1 SV=1	2	95	104.9	95	98	98.1	105.9
RHOG	P84095	Rho-related GTP-binding protein RhoG OS=Homo sapiens GN=RHOG PE=1 SV=1	7	94.1	103.8	94.4	89.3	97.7	93.8
RIC8A	Q9NPQ8	Synembryn-A OS=Homo sapiens GN=RIC8A PE=1 SV=3	7	89.2	112.2	94	125.2	100.6	98
RING1	Q06587	E3 ubiquitin-protein ligase RING1 OS=Homo sapiens GN=RING1 PE=1 SV=2	3	111.1	96.7	95.4	103.1	98	88
RMDN1	Q96DB5	Regulator of microtubule dynamics protein 1 OS=Homo sapiens GN=RMDN1 PE=1 SV=1	3	107.4	108.8	91.8	129.2	106	96.1
RNF114	Q9Y508	E3 ubiquitin-protein ligase RNF114 OS=Homo sapiens GN=RNF114 PE=1 SV=1	6	108.8	105.6	105.3	103	91.8	99.2
RNF149	Q8NC42	E3 ubiquitin-protein ligase RNF149 OS=Homo sapiens GN=RNF149 PE=2 SV=2	3	81	128.4	93.2	100.3	93.9	119.2
RNF20	Q5VTR2	E3 ubiquitin-protein ligase BRE1A OS=Homo sapiens GN=RNF20 PE=1 SV=2	3	110.1	109.2	102.5	102	94.9	96.1
RNH1	P13489	Ribonuclease inhibitor OS=Homo sapiens GN=RNH1 PE=1 SV=2	58	104.9	108.3	114.9	114.1	118.4	108.3
RNMT	O43148	mRNA cap guanine-N7 methyltransferase OS=Homo sapiens GN=RNMT PE=1 SV=1	2	97.5	102.3	97.2	99.9	107.2	99.1
RNPEP	Q9H4A4	Aminopeptidase B OS=Homo sapiens GN=RNPEP PE=1 SV=2	38	89.4	97.2	90.9	94.7	99.7	94.8
RNPS1	Q15287	RNA-binding protein with serine-rich domain 1 OS=Homo sapiens GN=RNPS1 PE=1 SV=1	4	119.1	89.1	100.1	98.7	97.2	106.6
ROCK2	O75116	Rho-associated protein kinase 2 OS=Homo sapiens GN=ROCK2 PE=1 SV=4	6	111.1	100.8	113.8	104.2	111.7	93.4
RP2	O75695	Protein XRP2 OS=Homo sapiens GN=RP2 PE=1 SV=4	3	89.9	117.8	95.1	99.6	123	129.1
RPA1	P27694	Replication protein A 70 kDa DNA-binding subunit OS=Homo sapiens GN=RPA1 PE=1 SV=2	34	96.1	111.7	99.7	104.6	104.3	95.7
RPA2	P15927	Replication protein A 32 kDa subunit OS=Homo sapiens GN=RPA2 PE=1 SV=1	9	93.5	111	97.8	106.1	92.1	104.7
RPA3	P35244	Replication protein A 14 kDa subunit OS=Homo sapiens GN=RPA3 PE=1 SV=1	4	103.6	105.2	102.7	103	102	92.9
RPAP3	Q9H6T3	RNA polymerase II-associated protein 3 OS=Homo sapiens GN=RPAP3 PE=1 SV=2	12	117	98.2	107.5	103.2	100.7	92.4
RPE	Q96AT9	Ribulose-phosphate 3-epimerase OS=Homo sapiens GN=RPE PE=1 SV=1	3	114.8	97.6	97.4	92.9	101.6	97.6
RPF2	Q9H7B2	Ribosome production factor 2 homolog OS=Homo sapiens GN=RPF2 PE=1 SV=2	4	111.2	96.1	93	105.2	107.6	90.8
RPL10	P27635	60S ribosomal protein L10 OS=Homo sapiens GN=RPL10 PE=1 SV=4	48	109	101.3	105.5	104.7	100.4	93.7
RPL10A	P62906	60S ribosomal protein L10a OS=Homo sapiens GN=RPL10A PE=1 SV=2	55	105.4	94.6	105.4	103.3	101.3	93.8
RPL11	P62913	60S ribosomal protein L11 OS=Homo sapiens GN=RPL11 PE=1 SV=2	37	133.1	102.1	107.7	101.5	92.7	93.3
RPL12	P30050	60S ribosomal protein L12 OS=Homo sapiens GN=RPL12 PE=1 SV=1	54	112.5	98.9	105.2	104.3	98.7	98.7
RPL13	P26373	60S ribosomal protein L13 OS=Homo sapiens GN=RPL13 PE=1 SV=4	70	118.9	93.1	101.3	103.3	99.9	108.7
RPL13A	P40429	60S ribosomal protein L13a OS=Homo sapiens GN=RPL13A PE=1 SV=2	74	111.7	97.1	105.3	100.9	101.5	95.9
RPL14	P50914	60S ribosomal protein L14 OS=Homo sapiens GN=RPL14 PE=1 SV=4	32	99.1	94	103.4	102.6	94.1	104.2
RPL15	P61313	60S ribosomal protein L15 OS=Homo sapiens GN=RPL15 PE=1 SV=2	41	108.6	101.1	102.4	101.7	97.4	92.5
RPL17	P18621	60S ribosomal protein L17 OS=Homo sapiens GN=RPL17 PE=1 SV=3	41	123.5	94.5	103.7	103.7	100.7	106.9
RPL18	Q07020	60S ribosomal protein L18 OS=Homo sapiens GN=RPL18 PE=1 SV=2	39	114.3	98.8	104.5	102.1	103.1	96.7
RPL18A	Q02543	60S ribosomal protein L18a OS=Homo sapiens GN=RPL18A PE=1 SV=2	56	106.8	104.6	105.2	105	102.3	94.8
RPL19	P84098	60S ribosomal protein L19 OS=Homo sapiens GN=RPL19 PE=1 SV=1	42	115.6	94.7	105.9	102.1	95.2	99.2
RPL21	P46778	60S ribosomal protein L21 OS=Homo sapiens GN=RPL21 PE=1 SV=2	32	113.2	97.5	101.9	104.2	95.8	105.4
RPL22	P35268	60S ribosomal protein L22 OS=Homo sapiens GN=RPL22 PE=1 SV=2	19	121.1	87.8	100.3	96.1	97.7	96.9
RPL23	P62829	60S ribosomal protein L23 OS=Homo sapiens GN=RPL23 PE=1 SV=1	39	116.6	93	101.3	101.6	99.1	99.8
RPL23A	P62750	60S ribosomal protein L23a OS=Homo sapiens GN=RPL23A PE=1 SV=1	61	114	97	103.8	104	95.2	105.6
RPL24	P83731	60S ribosomal protein L24 OS=Homo sapiens GN=RPL24 PE=1 SV=1	51	119.7	93.1	106.2	103.2	100.1	101
RPL26	P61254	60S ribosomal protein L26 OS=Homo sapiens GN=RPL26 PE=1 SV=1	50	117.4	92.5	103.7	103.3	97.8	108.7
RPL26L1	Q9UNX3	60S ribosomal protein L26-like 1 OS=Homo sapiens GN=RPL26L1 PE=1 SV=1	31	82.1	86.5	75.8	86.9	86.2	95.4
RPL27	P61353	60S ribosomal protein L27 OS=Homo sapiens GN=RPL27 PE=1 SV=2	48	114.2	93.7	104.1	102.1	93.9	104.6
RPL27A	P46776	60S ribosomal protein L27a OS=Homo sapiens GN=RPL27A PE=1 SV=2	33	118.7	89.8	98.9	103.3	102.9	104.2
RPL28	P46779	60S ribosomal protein L28 OS=Homo sapiens GN=RPL28 PE=1 SV=3	34	117.5	95.5	105.3	102.1	98.5	101.8
RPL29	P47914	60S ribosomal protein L29 OS=Homo sapiens GN=RPL29 PE=1 SV=2	18	118.3	84.4	92.3	100.1	93	109.5
RPL3	P39023	60S ribosomal protein L3 OS=Homo sapiens GN=RPL3 PE=1 SV=2	85	104	105.6	103.9	103.3	98.4	100.9
RPL30	P62888	60S ribosomal protein L30 OS=Homo sapiens GN=RPL30 PE=1 SV=2	36	117.8	99.2	107.2	103.6	98.6	94.8
RPL31	P62899	60S ribosomal protein L31 OS=Homo sapiens GN=RPL31 PE=1 SV=1	47	125.5	89.9	101.9	103	99.9	104.5
RPL32	P62910	60S ribosomal protein L32 OS=Homo sapiens GN=RPL32 PE=1 SV=2	45	107.4	95.7	106.8	103	93.6	104.8
RPL34	P49207	60S ribosomal protein L34 OS=Homo sapiens GN=RPL34 PE=1 SV=3	31	123	95.9	107.5	102.7	99.6	100.9
RPL35	P42766	60S ribosomal protein L35 OS=Homo sapiens GN=RPL35 PE=1 SV=2	35	129.4	93.6	102.1	100.6	98.7	107.6
RPL35A	P18077	60S ribosomal protein L35a OS=Homo sapiens GN=RPL35A PE=1 SV=2	28	121.7	90.7	103.2	101.2	99	100.4
RPL36	Q9Y3U8	60S ribosomal protein L36 OS=Homo sapiens GN=RPL36 PE=1 SV=3	32	115.4	92.6	103.8	101.5	95.7	100.3
RPL36A	P83881	60S ribosomal protein L36a OS=Homo sapiens GN=RPL36A PE=1 SV=2	30	118.7	91.9	102.5	100.6	95.8	103.4
RPL36AL	Q969Q0	60S ribosomal protein L36a-like OS=Homo sapiens GN=RPL36AL PE=1 SV=3	16	96.7	90.2	93.8	104.3	100.2	104.9
RPL37	P61927	60S ribosomal protein L37 OS=Homo sapiens GN=RPL37 PE=1 SV=2	21	119.6	91	106.1	99.6	97.3	104.6
RPL37A	P61513	60S ribosomal protein L37a OS=Homo sapiens GN=RPL37A PE=1 SV=2	21	97.4	100.8	116	108.1	86.6	103.8
RPL38	P63173	60S ribosomal protein L38 OS=Homo sapiens GN=RPL38 PE=1 SV=2	33	113.6	91.3	100	101.5	96.5	98.2
RPL4	P36578	60S ribosomal protein L4 OS=Homo sapiens GN=RPL4 PE=1 SV=5	127	110.5	94.8	102.4	102.3	98.4	101.9
RPL5	P46777	60S ribosomal protein L5 OS=Homo sapiens GN=RPL5 PE=1 SV=3	82	113.7	100.5	106.7	105.4	98.3	95.8
RPL6	Q02878	60S ribosomal protein L6 OS=Homo sapiens GN=RPL6 PE=1 SV=3	78	108.9	92.3	102.3	102.2	97.5	103.1
RPL7	P18124	60S ribosomal protein L7 OS=Homo sapiens GN=RPL7 PE=1 SV=1	65	120	87.1	100.9	101.3	102.4	95.5
RPL7A	P62424	60S ribosomal protein L7a OS=Homo sapiens GN=RPL7A PE=1 SV=2	92	113.7	98.9	105.9	105.1	98.4	101.3
RPL8	P62917	60S ribosomal protein L8 OS=Homo sapiens GN=RPL8 PE=1 SV=2	55	113.2	95.9	106.9	101.1	98.2	104.6
RPL9	P32969	60S ribosomal protein L9 OS=Homo sapiens GN=RPL9 PE=1 SV=1	24	112.1	97.5	101.1	104.8	103.5	100.8
RPLP0	P05388	60S acidic ribosomal protein P0 OS=Homo sapiens GN=RPLP0 PE=1 SV=1	72	110.7	99.7	101.8	101.6	99.2	93.3
RPLP1	P05386	60S acidic ribosomal protein P1 OS=Homo sapiens GN=RPLP1 PE=1 SV=1	12	115	94.5	97.1	106	100.9	92.5
RPLP2	P05387	60S acidic ribosomal protein P2 OS=Homo sapiens GN=RPLP2 PE=1 SV=1	38	121.8	94	98.7	102.7	99.3	103.2
RPN1	P04843	Dolichyl-diphosphooligosaccharide--protein glycosyltransferase subunit 1 OS=Homo sapiens GN=RPN1 PE=1 SV=1	85	88.2	119.6	104.9	102.9	102.1	102.2
RPN2	P04844	Dolichyl-diphosphooligosaccharide--protein glycosyltransferase subunit 2 OS=Homo sapiens GN=RPN2 PE=1 SV=3	24	89.2	107.7	98.5	97.3	99.3	98.4
RPRD1A	Q96P16	Regulation of nuclear pre-mRNA domain-containing protein 1A OS=Homo sapiens GN=RPRD1A PE=1 SV=1	2
RPRD1B	Q9NQG5	Regulation of nuclear pre-mRNA domain-containing protein 1B OS=Homo sapiens GN=RPRD1B PE=1 SV=1	2
RPS10	P46783	40S ribosomal protein S10 OS=Homo sapiens GN=RPS10 PE=1 SV=1	82	116.5	96.8	100.9	100	97	104.7
RPS11	P62280	40S ribosomal protein S11 OS=Homo sapiens GN=RPS11 PE=1 SV=3	49	112	99.6	100.7	102	98.3	100.2
RPS12	P25398	40S ribosomal protein S12 OS=Homo sapiens GN=RPS12 PE=1 SV=3	42	123	97.8	103.1	103	95	96.9
RPS13	P62277	40S ribosomal protein S13 OS=Homo sapiens GN=RPS13 PE=1 SV=2	42	117	96.8	101.8	100.5	95.4	101.5
RPS14	P62263	40S ribosomal protein S14 OS=Homo sapiens GN=RPS14 PE=1 SV=3	38	119.4	100.9	102.1	101.4	98.4	103.4
RPS15	P62841	40S ribosomal protein S15 OS=Homo sapiens GN=RPS15 PE=1 SV=2	18	109.6	102.1	108.7	101.6	94.6	107
RPS15A	P62244	40S ribosomal protein S15a OS=Homo sapiens GN=RPS15A PE=1 SV=2	37	117.6	100.3	106.1	100.4	100.9	88.6
RPS16	P62249	40S ribosomal protein S16 OS=Homo sapiens GN=RPS16 PE=1 SV=2	66	109.7	107.1	102.9	103.4	94.8	100
RPS17	P08708	40S ribosomal protein S17 OS=Homo sapiens GN=RPS17 PE=1 SV=2	38	121	101.5	107.5	102.3	96.9	97.3
RPS18	P62269	40S ribosomal protein S18 OS=Homo sapiens GN=RPS18 PE=1 SV=3	41	115.2	101.5	106.9	103.4	96.5	99.6
RPS19	P39019	40S ribosomal protein S19 OS=Homo sapiens GN=RPS19 PE=1 SV=2	55	119.2	95.5	104.9	102.2	95.7	100.3
RPS2	P15880	40S ribosomal protein S2 OS=Homo sapiens GN=RPS2 PE=1 SV=2	80	111.4	100.8	104	102	97.4	98
RPS20	P60866	40S ribosomal protein S20 OS=Homo sapiens GN=RPS20 PE=1 SV=1	40	116.2	103.4	104.9	101.3	96.1	101.2
RPS21	P63220	40S ribosomal protein S21 OS=Homo sapiens GN=RPS21 PE=1 SV=1	19	114.1	100	103.5	100.6	93.1	99.2
RPS23	P62266	40S ribosomal protein S23 OS=Homo sapiens GN=RPS23 PE=1 SV=3	27	108	98.9	101.8	98.5	93.6	103.3
RPS24	P62847	40S ribosomal protein S24 OS=Homo sapiens GN=RPS24 PE=1 SV=1	30	114.4	98.2	103.7	99.7	95.2	103.3
RPS25	P62851	40S ribosomal protein S25 OS=Homo sapiens GN=RPS25 PE=1 SV=1	24	114.8	98.6	103	102.2	92.6	104.1
RPS26	P62854	40S ribosomal protein S26 OS=Homo sapiens GN=RPS26 PE=1 SV=3	34	106.2	103.9	107.9	103.8	93.9	99.3
RPS27	P42677	40S ribosomal protein S27 OS=Homo sapiens GN=RPS27 PE=1 SV=3	23	110.5	104	106.1	105.1	95.6	94.8
RPS27A	P62979	Ubiquitin-40S ribosomal protein S27a OS=Homo sapiens GN=RPS27A PE=1 SV=2	136	94.5	116	95	74.8	106.2	96
RPS27L	Q71UM5	40S ribosomal protein S27-like OS=Homo sapiens GN=RPS27L PE=1 SV=3	18
RPS28	P62857	40S ribosomal protein S28 OS=Homo sapiens GN=RPS28 PE=1 SV=1	17	131.7	92.8	105	101.6	95.1	95.9
RPS29	P62273	40S ribosomal protein S29 OS=Homo sapiens GN=RPS29 PE=1 SV=2	7	112.8	92.1	103	99.9	93.3	97.6
RPS3	P23396	40S ribosomal protein S3 OS=Homo sapiens GN=RPS3 PE=1 SV=2	93	112.7	100.2	102.3	101.3	99.1	97.9
RPS3A	P61247	40S ribosomal protein S3a OS=Homo sapiens GN=RPS3A PE=1 SV=2	110	109.3	100.2	103.5	100.9	93.6	102.2
RPS4X	P62701	40S ribosomal protein S4, X isoform OS=Homo sapiens GN=RPS4X PE=1 SV=2	80	107	102.1	103.5	102.8	96.7	98.3
RPS5	P46782	40S ribosomal protein S5 OS=Homo sapiens GN=RPS5 PE=1 SV=4	28	116	98.8	108.5	99.7	103	92.6
RPS6	P62753	40S ribosomal protein S6 OS=Homo sapiens GN=RPS6 PE=1 SV=1	55	120.2	96.3	102	100.4	96.2	103.9
RPS6KA1	Q15418	Ribosomal protein S6 kinase alpha-1 OS=Homo sapiens GN=RPS6KA1 PE=1 SV=2	16	102.4	100.5	105.1	97.7	104.8	104
RPS6KA3	P51812	Ribosomal protein S6 kinase alpha-3 OS=Homo sapiens GN=RPS6KA3 PE=1 SV=1	22	115.5	101.5	91.3	96	118	104.7
RPS7	P62081	40S ribosomal protein S7 OS=Homo sapiens GN=RPS7 PE=1 SV=1	49	118.9	94.7	100.9	100.5	96.3	104.1
RPS8	P62241	40S ribosomal protein S8 OS=Homo sapiens GN=RPS8 PE=1 SV=2	63	113	103.9	104.8	102.9	97.4	101.1
RPS9	P46781	40S ribosomal protein S9 OS=Homo sapiens GN=RPS9 PE=1 SV=3	68	117.2	94.7	99.3	100	96.9	97
RPSA	P08865	40S ribosomal protein SA OS=Homo sapiens GN=RPSA PE=1 SV=4	54	117.2	101.5	102.6	101.3	102.2	97.2
RRAS2	P62070	Ras-related protein R-Ras2 OS=Homo sapiens GN=RRAS2 PE=1 SV=1	2	89.9	109.6	98	112.2	109.8	99
RRBP1	Q9P2E9	Ribosome-binding protein 1 OS=Homo sapiens GN=RRBP1 PE=1 SV=4	90	86.1	97.8	95.9	96.2	101.5	117.1
RRM1	P23921	Ribonucleoside-diphosphate reductase large subunit OS=Homo sapiens GN=RRM1 PE=1 SV=1	62	94.3	88.9	87.7	87.3	88.2	82.6
RRM2	P31350	Ribonucleoside-diphosphate reductase subunit M2 OS=Homo sapiens GN=RRM2 PE=1 SV=1	4	117.9	138.3	102.6	106	97.6	94
RRP1	P56182	Ribosomal RNA processing protein 1 homolog A OS=Homo sapiens GN=RRP1 PE=1 SV=1	3	131.1	98.6	113.3	99.8	117.2	99.1
RRP12	Q5JTH9	RRP12-like protein OS=Homo sapiens GN=RRP12 PE=1 SV=2	4	103.5	98.8	109.9	93.5	100.1	102.3
RRP15	Q9Y3B9	RRP15-like protein OS=Homo sapiens GN=RRP15 PE=1 SV=2	2	114.2	103.5	103.5	106	93.8	96.5
RRP1B	Q14684	Ribosomal RNA processing protein 1 homolog B OS=Homo sapiens GN=RRP1B PE=1 SV=3	6	120.2	105.6	103.6	100.3	106.8	97.2
RRP9	O43818	U3 small nucleolar RNA-interacting protein 2 OS=Homo sapiens GN=RRP9 PE=1 SV=1	7	115.1	111.4	100.8	105.2	96.1	98.7
RRS1	Q15050	Ribosome biogenesis regulatory protein homolog OS=Homo sapiens GN=RRS1 PE=1 SV=2	9	111.5	101.9	95.8	108.8	101.3	106.9
RSL1D1	O76021	Ribosomal L1 domain-containing protein 1 OS=Homo sapiens GN=RSL1D1 PE=1 SV=3	57	118.2	87.8	99.6	98.2	105.7	100.5
RSU1	Q15404	Ras suppressor protein 1 OS=Homo sapiens GN=RSU1 PE=1 SV=3	5	87	96.8	104.8	105.9	106	109.6
RTCA	O00442	RNA 3'-terminal phosphate cyclase OS=Homo sapiens GN=RTCA PE=1 SV=1	2	74.7	105.2	76.3	99.7	94.7	97.8
RTCB	Q9Y3I0	tRNA-splicing ligase RtcB homolog OS=Homo sapiens GN=RTCB PE=1 SV=1	32	94.3	92	93.2	95.4	98.4	93.9
RTF1	Q92541	RNA polymerase-associated protein RTF1 homolog OS=Homo sapiens GN=RTF1 PE=1 SV=4	2	114.9	95.1	103.1	100.3	98.2	108.6
RTFDC1	Q9BY42	Protein RTF2 homolog OS=Homo sapiens GN=RTFDC1 PE=1 SV=3	5	129.9	89.6	107.4	107.9	101.6	98.4
RTN3	O95197	Reticulon-3 OS=Homo sapiens GN=RTN3 PE=1 SV=2	5	88.1	110.8	98.3	103.3	105.8	116.4
RTN4	Q9NQC3	Reticulon-4 OS=Homo sapiens GN=RTN4 PE=1 SV=2	27	81.5	109.4	97.2	96.4	96	97.9
RUFY1	Q96T51	RUN and FYVE domain-containing protein 1 OS=Homo sapiens GN=RUFY1 PE=1 SV=2	4	92.2	95.6	94.4	94.8	96.9	106.5
RUVBL1	Q9Y265	RuvB-like 1 OS=Homo sapiens GN=RUVBL1 PE=1 SV=1	37	105.1	85	98.3	99	100.5	95.1
RUVBL2	Q9Y230	RuvB-like 2 OS=Homo sapiens GN=RUVBL2 PE=1 SV=3	32	112.8	96.2	98.2	97.1	99.8	95.3
S100A10	P60903	Protein S100-A10 OS=Homo sapiens GN=S100A10 PE=1 SV=2	20	112.3	104.2	97.6	97.2	95	85.9
S100A11	P31949	Protein S100-A11 OS=Homo sapiens GN=S100A11 PE=1 SV=2	41	74.9	105.6	104.3	100.9	93.1	107.7
S100A13	Q99584	Protein S100-A13 OS=Homo sapiens GN=S100A13 PE=1 SV=1	28	93.3	91.5	97.6	102.4	104.4	116.2
S100A16	Q96FQ6	Protein S100-A16 OS=Homo sapiens GN=S100A16 PE=1 SV=1	11	94.5	97.3	100.7	98.3	101.2	99.5
S100A4	P26447	Protein S100-A4 OS=Homo sapiens GN=S100A4 PE=1 SV=1	55	67.4	83.8	85.8	83.6	85.4	91.5
S100A6	P06703	Protein S100-A6 OS=Homo sapiens GN=S100A6 PE=1 SV=1	47	65.7	94.6	96.9	88.6	86.4	102
S100P	P25815	Protein S100-P OS=Homo sapiens GN=S100P PE=1 SV=2	14	59.7	104.8	87.8	89.7	90.6	137.7
SACM1L	Q9NTJ5	Phosphatidylinositide phosphatase SAC1 OS=Homo sapiens GN=SACM1L PE=1 SV=2	2	91.4	115.1	83.1	95.4	106.9	104
SAE1	Q9UBE0	SUMO-activating enzyme subunit 1 OS=Homo sapiens GN=SAE1 PE=1 SV=1	20	99.9	97.4	99.8	100.4	106.6	99.2
SAFB	Q15424	Scaffold attachment factor B1 OS=Homo sapiens GN=SAFB PE=1 SV=4	45	113.4	101	98.9	96.1	105.6	107.7
SAFB2	Q14151	Scaffold attachment factor B2 OS=Homo sapiens GN=SAFB2 PE=1 SV=1	32	115.7	114	101.2	94.6	110.3	103.7
SAMM50	Q9Y512	Sorting and assembly machinery component 50 homolog OS=Homo sapiens GN=SAMM50 PE=1 SV=3	2
SAP18	O00422	Histone deacetylase complex subunit SAP18 OS=Homo sapiens GN=SAP18 PE=1 SV=1	10	109.2	90.6	94.5	100.2	98.6	98.2
SAR1A	Q9NR31	GTP-binding protein SAR1a OS=Homo sapiens GN=SAR1A PE=1 SV=1	12	89.8	108.6	91.2	95.5	103.6	100.4
SAR1B	Q9Y6B6	GTP-binding protein SAR1b OS=Homo sapiens GN=SAR1B PE=1 SV=1	8	82.5	103.9	99.5	103.6	99.8	115.7
SARNP	P82979	SAP domain-containing ribonucleoprotein OS=Homo sapiens GN=SARNP PE=1 SV=3	18	101.9	96.4	100.1	100.3	96.4	100.3
SARS	P49591	Serine--tRNA ligase, cytoplasmic OS=Homo sapiens GN=SARS PE=1 SV=3	27	95.4	104.3	97.9	97.4	98.6	101.3
SART1	O43290	U4/U6.U5 tri-snRNP-associated protein 1 OS=Homo sapiens GN=SART1 PE=1 SV=1	7	115.2	97.4	100.8	94.2	103	99
SART3	Q15020	Squamous cell carcinoma antigen recognized by T-cells 3 OS=Homo sapiens GN=SART3 PE=1 SV=1	7	108.5	103.6	98.1	97.3	100.2	92.1
SBDS	Q9Y3A5	Ribosome maturation protein SBDS OS=Homo sapiens GN=SBDS PE=1 SV=4	32	105.4	94.5	101.8	105.7	102.4	102
SCAMP2	O15127	Secretory carrier-associated membrane protein 2 OS=Homo sapiens GN=SCAMP2 PE=1 SV=2	3	136.6	98.1	93.4	93.6	105.8	98.4
SCAMP3	O14828	Secretory carrier-associated membrane protein 3 OS=Homo sapiens GN=SCAMP3 PE=1 SV=3	18	84.6	135.8	102.7	101.3	104.3	107.6
SCARB1	Q8WTV0	Scavenger receptor class B member 1 OS=Homo sapiens GN=SCARB1 PE=1 SV=1	7	90.9	108	103	106.6	103	101.5
SCARB2	Q14108	Lysosome membrane protein 2 OS=Homo sapiens GN=SCARB2 PE=1 SV=2	9	80.6	109.4	97	105.5	103	114.6
SCCPDH	Q8NBX0	Saccharopine dehydrogenase-like oxidoreductase OS=Homo sapiens GN=SCCPDH PE=1 SV=1	21	93.8	99.3	95.5	96.6	101.4	92.9
SCD	O00767	Acyl-CoA desaturase OS=Homo sapiens GN=SCD PE=1 SV=2	2	59.1	73.4	70	101.8	125.1	145.2
SCP2	P22307	Non-specific lipid-transfer protein OS=Homo sapiens GN=SCP2 PE=1 SV=2	21	89.7	94.8	95.7	99	99.2	97.9
SCRN1	Q12765	Secernin-1 OS=Homo sapiens GN=SCRN1 PE=1 SV=2	10	118.8	103.6	107.3	103.7	113.6	106.8
SCYL1	Q96KG9	N-terminal kinase-like protein OS=Homo sapiens GN=SCYL1 PE=1 SV=1	6	96.4	96.8	89.8	93.2	98.1	93.4
SDCBP	O00560	Syntenin-1 OS=Homo sapiens GN=SDCBP PE=1 SV=1	10	71.1	147.3	127.4	111.2	81.3	130.9
SDHA	P31040	Succinate dehydrogenase [ubiquinone] flavoprotein subunit, mitochondrial OS=Homo sapiens GN=SDHA PE=1 SV=2	41	99.7	78.4	99.3	102.6	118.8	91.7
SDHAF2	Q9NX18	Succinate dehydrogenase assembly factor 2, mitochondrial OS=Homo sapiens GN=SDHAF2 PE=1 SV=1	2	92.6	95.4	108.9	99	103.7	96
SEC11A	P67812	Signal peptidase complex catalytic subunit SEC11A OS=Homo sapiens GN=SEC11A PE=1 SV=1	6	88.8	103.8	93.5	96.3	103.6	93
SEC13	P55735	Protein SEC13 homolog OS=Homo sapiens GN=SEC13 PE=1 SV=3	21	86.6	99.8	98	97.8	102.6	93.4
SEC16A	O15027	Protein transport protein Sec16A OS=Homo sapiens GN=SEC16A PE=1 SV=3	5	104.3	106.5	101.3	97.9	110.9	109.7
SEC22B	O75396	Vesicle-trafficking protein SEC22b OS=Homo sapiens GN=SEC22B PE=1 SV=4	30	73.8	119.9	92.6	89.9	101.3	90.8
SEC23A	Q15436	Protein transport protein Sec23A OS=Homo sapiens GN=SEC23A PE=1 SV=2	22	91	97.9	96.1	95.8	102.4	96.8
SEC23B	Q15437	Protein transport protein Sec23B OS=Homo sapiens GN=SEC23B PE=1 SV=2	15	95.5	103.3	95	100	101.8	100.7
SEC23IP	Q9Y6Y8	SEC23-interacting protein OS=Homo sapiens GN=SEC23IP PE=1 SV=1	8	97.9	101.6	91	101.1	111.5	107.1
SEC24A	O95486	Protein transport protein Sec24A OS=Homo sapiens GN=SEC24A PE=1 SV=2	2	82.9	100.8	103.8	100	97.5	103.4
SEC24C	P53992	Protein transport protein Sec24C OS=Homo sapiens GN=SEC24C PE=1 SV=3	12	100.2	105.4	101.7	100.9	111	95.8
SEC24D	O94855	Protein transport protein Sec24D OS=Homo sapiens GN=SEC24D PE=1 SV=2	3	128.2	97	94.3	106.9	109.7	105.9
SEC31A	O94979	Protein transport protein Sec31A OS=Homo sapiens GN=SEC31A PE=1 SV=3	25	102.1	101.6	94.5	91.6	101.7	92.1
SEC61A1	P61619	Protein transport protein Sec61 subunit alpha isoform 1 OS=Homo sapiens GN=SEC61A1 PE=1 SV=2	13	91.6	98	99.4	98.4	109.4	99.5
SEC61B	P60468	Protein transport protein Sec61 subunit beta OS=Homo sapiens GN=SEC61B PE=1 SV=2	4	94.7	97.7	102.9	106.4	101.2	95.8
SEC62	Q99442	Translocation protein SEC62 OS=Homo sapiens GN=SEC62 PE=1 SV=1	4	96.5	123.8	98.9	104.4	98.6	102
SEC63	Q9UGP8	Translocation protein SEC63 homolog OS=Homo sapiens GN=SEC63 PE=1 SV=2	6	93.9	98.9	90.2	93.1	111.7	97.2
SEH1L	Q96EE3	Nucleoporin SEH1 OS=Homo sapiens GN=SEH1L PE=1 SV=3	4	108.9	99.3	110.1	103.8	101.9	101.4
SEPHS1	P49903	Selenide, water dikinase 1 OS=Homo sapiens GN=SEPHS1 PE=1 SV=2	4	91.9	91.8	90.4	100.7	108.1	91.8
SEPT10	Q9P0V9	Septin-10 OS=Homo sapiens GN=SEPT10 PE=1 SV=2	7	107.9	95.1	106.1	105.3	108	93.3
SEPT11	Q9NVA2	Septin-11 OS=Homo sapiens GN=SEPT11 PE=1 SV=3	19	120	98	103.3	104.1	115.5	101.8
SEPT2	Q15019	Septin-2 OS=Homo sapiens GN=SEPT2 PE=1 SV=1	30	113.9	105.8	105.1	103.1	111.1	98.3
SEPT7	Q16181	Septin-7 OS=Homo sapiens GN=SEPT7 PE=1 SV=2	49	109.9	101.2	106.7	108.2	113.8	105.1
SEPT9	Q9UHD8	Septin-9 OS=Homo sapiens GN=SEPT9 PE=1 SV=2	45	104.1	106.8	114.1	112.8	106.7	105.4
SERBP1	Q8NC51	Plasminogen activator inhibitor 1 RNA-binding protein OS=Homo sapiens GN=SERBP1 PE=1 SV=2	67	128.5	89.8	104.8	103.6	102.3	99.4
SERF2	P84101	Small EDRK-rich factor 2 OS=Homo sapiens GN=SERF2 PE=1 SV=1	7	92.7	96.8	103.1	99.6	87.3	97.4
SERINC1	Q9NRX5	Serine incorporator 1 OS=Homo sapiens GN=SERINC1 PE=1 SV=1	3	70.7	136.7	96.6	95.3	95.2	112.3
SERINC3	Q13530	Serine incorporator 3 OS=Homo sapiens GN=SERINC3 PE=2 SV=2	3	86.1	142.8	103.6	89.8	85.3	131
SERPINB1	P30740	Leukocyte elastase inhibitor OS=Homo sapiens GN=SERPINB1 PE=1 SV=1	14	94.3	96.7	104	102.9	108.7	105.7
SERPINB6	P35237	Serpin B6 OS=Homo sapiens GN=SERPINB6 PE=1 SV=3	13	100	88.6	90.5	98.2	100.2	96.2
SERPINH1	P50454	Serpin H1 OS=Homo sapiens GN=SERPINH1 PE=1 SV=2	50	91.4	98.1	89.6	92.4	89.9	97.1
SET	Q01105	Protein SET OS=Homo sapiens GN=SET PE=1 SV=3	47	106.8	93.9	87.8	99.3	104.1	109.8
SF1	Q15637	Splicing factor 1 OS=Homo sapiens GN=SF1 PE=1 SV=4	12	108.1	95.8	100.8	97.5	103.5	97.5
SF3A1	Q15459	Splicing factor 3A subunit 1 OS=Homo sapiens GN=SF3A1 PE=1 SV=1	36	106	93.1	92.5	98	99.6	97.6
SF3A2	Q15428	Splicing factor 3A subunit 2 OS=Homo sapiens GN=SF3A2 PE=1 SV=2	8	112.3	83	101.8	94.5	100.6	90.6
SF3A3	Q12874	Splicing factor 3A subunit 3 OS=Homo sapiens GN=SF3A3 PE=1 SV=1	17	109.6	94.5	98.6	101.9	95.1	93.1
SF3B1	O75533	Splicing factor 3B subunit 1 OS=Homo sapiens GN=SF3B1 PE=1 SV=3	35	96.4	94.7	98.2	95.3	99.7	91.6
SF3B2	Q13435	Splicing factor 3B subunit 2 OS=Homo sapiens GN=SF3B2 PE=1 SV=2	56	106.8	88.8	94.3	91.1	91.9	91.4
SF3B3	Q15393	Splicing factor 3B subunit 3 OS=Homo sapiens GN=SF3B3 PE=1 SV=4	44	109.1	98.3	98.4	101.4	107	96.8
SF3B4	Q15427	Splicing factor 3B subunit 4 OS=Homo sapiens GN=SF3B4 PE=1 SV=1	3	115.9	92.2	90.8	98.9	93.4	99.7
SF3B5	Q9BWJ5	Splicing factor 3B subunit 5 OS=Homo sapiens GN=SF3B5 PE=1 SV=1	5	94.2	100	108.3	105.7	99.9	95.1
SFN	P31947	14-3-3 protein sigma OS=Homo sapiens GN=SFN PE=1 SV=1	94	87.1	106	96.4	101.1	104.1	115.1
SFPQ	P23246	Splicing factor, proline- and glutamine-rich OS=Homo sapiens GN=SFPQ PE=1 SV=2	118	106.3	94.8	99.6	99.6	94.2	99.2
SFXN1	Q9H9B4	Sideroflexin-1 OS=Homo sapiens GN=SFXN1 PE=1 SV=4	20	99.7	96.9	90	98.9	100.7	94.9
SFXN3	Q9BWM7	Sideroflexin-3 OS=Homo sapiens GN=SFXN3 PE=1 SV=3	6	89.6	113.7	104.6	110.4	124.2	126.4
SGTA	O43765	Small glutamine-rich tetratricopeptide repeat-containing protein alpha OS=Homo sapiens GN=SGTA PE=1 SV=1	18	112.2	112.2	100.9	103	101	101.5
SH3BGRL	O75368	SH3 domain-binding glutamic acid-rich-like protein OS=Homo sapiens GN=SH3BGRL PE=1 SV=1	3	61.9	62	55.4	55.2	64.4	60.5
SH3BGRL3	Q9H299	SH3 domain-binding glutamic acid-rich-like protein 3 OS=Homo sapiens GN=SH3BGRL3 PE=1 SV=1	21	103.7	107.5	122.3	119.4	115.2	121.1
SH3GL1	Q99961	Endophilin-A2 OS=Homo sapiens GN=SH3GL1 PE=1 SV=1	18	99.3	107.4	104.1	102.7	101.6	104.3
SH3GLB1	Q9Y371	Endophilin-B1 OS=Homo sapiens GN=SH3GLB1 PE=1 SV=1	6	105.7	113.3	100.4	99.8	111.9	108.5
SH3GLB2	Q9NR46	Endophilin-B2 OS=Homo sapiens GN=SH3GLB2 PE=1 SV=1	10	96.5	100.6	105.1	110.8	108.5	114.5
SHMT1	P34896	Serine hydroxymethyltransferase, cytosolic OS=Homo sapiens GN=SHMT1 PE=1 SV=1	4	99.8	86	107.4	91.7	103.4	128.4
SHMT2	P34897	Serine hydroxymethyltransferase, mitochondrial OS=Homo sapiens GN=SHMT2 PE=1 SV=3	46	97.5	93.7	95.8	99.9	106	103.3
SHTN1	A0MZ66	Shootin-1 OS=Homo sapiens GN=SHTN1 PE=1 SV=4	15	123.2	100.1	103.4	105.5	103.5	107.4
SKIV2L2	P42285	Superkiller viralicidic activity 2-like 2 OS=Homo sapiens GN=SKIV2L2 PE=1 SV=3	17	100.7	87.7	95.4	96.9	104.3	93.3
SKP1	P63208	S-phase kinase-associated protein 1 OS=Homo sapiens GN=SKP1 PE=1 SV=2	26	113	89	96.7	98.6	100.8	95.8
SLC16A1	P53985	Monocarboxylate transporter 1 OS=Homo sapiens GN=SLC16A1 PE=1 SV=3	10	84.9	101.9	91.3	91.2	108.4	98.4
SLC16A3	O15427	Monocarboxylate transporter 4 OS=Homo sapiens GN=SLC16A3 PE=1 SV=1	3	76.8	121	101.9	99.3	97.9	109.1
SLC1A5	Q15758	Neutral amino acid transporter B(0) OS=Homo sapiens GN=SLC1A5 PE=1 SV=2	15	68.3	127.2	91.9	88.1	91.2	115.3
SLC25A1	P53007	Tricarboxylate transport protein, mitochondrial OS=Homo sapiens GN=SLC25A1 PE=1 SV=2	23	80.5	104	97.1	101	117.5	106.5
SLC25A10	Q9UBX3	Mitochondrial dicarboxylate carrier OS=Homo sapiens GN=SLC25A10 PE=1 SV=2	3	105.9	111.6	99.2	102.8	99.5	93.2
SLC25A11	Q02978	Mitochondrial 2-oxoglutarate/malate carrier protein OS=Homo sapiens GN=SLC25A11 PE=1 SV=3	3	100.3	114.3	110	105.8	112.9	108.9
SLC25A13	Q9UJS0	Calcium-binding mitochondrial carrier protein Aralar2 OS=Homo sapiens GN=SLC25A13 PE=1 SV=2	13	116.8	102.4	102.1	102.2	105.3	96.6
SLC25A24	Q6NUK1	Calcium-binding mitochondrial carrier protein SCaMC-1 OS=Homo sapiens GN=SLC25A24 PE=1 SV=2	19	98.6	90.3	98.4	103.3	105.6	104.3
SLC25A3	Q00325	Phosphate carrier protein, mitochondrial OS=Homo sapiens GN=SLC25A3 PE=1 SV=2	36	80.6	98	89	88	91.5	84.4
SLC25A4	P12235	ADP/ATP translocase 1 OS=Homo sapiens GN=SLC25A4 PE=1 SV=4	61
SLC25A5	P05141	ADP/ATP translocase 2 OS=Homo sapiens GN=SLC25A5 PE=1 SV=7	100	79.6	106.1	103.3	102.9	101	96.1
SLC25A6	P12236	ADP/ATP translocase 3 OS=Homo sapiens GN=SLC25A6 PE=1 SV=4	81	93.2	104	107.2	104.5	109.1	95.8
SLC27A2	O14975	Very long-chain acyl-CoA synthetase OS=Homo sapiens GN=SLC27A2 PE=1 SV=2	2	93.6	101.8	101.3	104.7	112.7	123.1
SLC2A1	P11166	Solute carrier family 2, facilitated glucose transporter member 1 OS=Homo sapiens GN=SLC2A1 PE=1 SV=2	13	72.3	129	96.9	100.2	101.9	107.8
SLC35B2	Q8TB61	Adenosine 3'-phospho 5'-phosphosulfate transporter 1 OS=Homo sapiens GN=SLC35B2 PE=1 SV=1	6	83.4	123.8	97.7	103.2	105.9	97.8
SLC35F6	Q8N357	Solute carrier family 35 member F6 OS=Homo sapiens GN=SLC35F6 PE=1 SV=1	3	94.3	128.9	95.1	99.6	104.9	121.7
SLC38A1	Q9H2H9	Sodium-coupled neutral amino acid transporter 1 OS=Homo sapiens GN=SLC38A1 PE=1 SV=1	12	78	117.4	105.7	96.8	97.6	120.5
SLC38A2	Q96QD8	Sodium-coupled neutral amino acid transporter 2 OS=Homo sapiens GN=SLC38A2 PE=1 SV=2	11	67.8	127.3	103.8	96	87	136.7
SLC39A14	Q15043	Zinc transporter ZIP14 OS=Homo sapiens GN=SLC39A14 PE=1 SV=3	5	82.1	156.2	86.5	90.2	102.1	113.3
SLC3A2	P08195	4F2 cell-surface antigen heavy chain OS=Homo sapiens GN=SLC3A2 PE=1 SV=3	92	77.8	128.2	96.2	94.7	93.4	95.3
SLC43A3	Q8NBI5	Solute carrier family 43 member 3 OS=Homo sapiens GN=SLC43A3 PE=1 SV=2	5	66.5	127.1	99	90.3	95.4	112.6
SLC7A5	Q01650	Large neutral amino acids transporter small subunit 1 OS=Homo sapiens GN=SLC7A5 PE=1 SV=2	30	84.7	106.5	94.4	96.2	94.9	94.6
SLC9A3R1	O14745	Na(+)/H(+) exchange regulatory cofactor NHE-RF1 OS=Homo sapiens GN=SLC9A3R1 PE=1 SV=4	29	96.4	100.5	105.7	106	102.5	112.9
SLCO3A1	Q9UIG8	Solute carrier organic anion transporter family member 3A1 OS=Homo sapiens GN=SLCO3A1 PE=1 SV=3	2	100.5	112.1	104.7	84.4	116.8	93.5
SLCO4A1	Q96BD0	Solute carrier organic anion transporter family member 4A1 OS=Homo sapiens GN=SLCO4A1 PE=1 SV=2	2	94.6	117.1	95	91.2	91.1	98.5
SLIRP	Q9GZT3	SRA stem-loop-interacting RNA-binding protein, mitochondrial OS=Homo sapiens GN=SLIRP PE=1 SV=1	9	108.7	94.7	92.6	108.9	102.3	103.5
SLK	Q9H2G2	STE20-like serine/threonine-protein kinase OS=Homo sapiens GN=SLK PE=1 SV=1	7	106.4	110.9	107.7	102.4	111.1	105
SLTM	Q9NWH9	SAFB-like transcription modulator OS=Homo sapiens GN=SLTM PE=1 SV=2	3	94.3	82.5	94.5	96.4	103.7	103.8
SLU7	O95391	Pre-mRNA-splicing factor SLU7 OS=Homo sapiens GN=SLU7 PE=1 SV=2	2	110.9	96.6	93.8	108.3	115	100.5
SMAD2	Q15796	Mothers against decapentaplegic homolog 2 OS=Homo sapiens GN=SMAD2 PE=1 SV=1	6	108.6	103	106.2	103.6	107.6	88.9
SMAP	O00193	Small acidic protein OS=Homo sapiens GN=SMAP PE=1 SV=1	7	117	95.1	87.6	90.7	109.9	107.2
SMARCA1	P28370	Probable global transcription activator SNF2L1 OS=Homo sapiens GN=SMARCA1 PE=1 SV=2	14
SMARCA5	O60264	SWI/SNF-related matrix-associated actin-dependent regulator of chromatin subfamily A member 5 OS=Homo sapiens GN=SMARCA5 PE=1 SV=1	32	100.5	97.7	100.1	99.4	101.8	93.9
SMARCB1	Q12824	SWI/SNF-related matrix-associated actin-dependent regulator of chromatin subfamily B member 1 OS=Homo sapiens GN=SMARCB1 PE=1 SV=2	3	89	105.8	99.1	102	110.1	97.3
SMARCC1	Q92922	SWI/SNF complex subunit SMARCC1 OS=Homo sapiens GN=SMARCC1 PE=1 SV=3	9	106.1	91.9	86.6	97.2	97.7	112.9
SMARCC2	Q8TAQ2	SWI/SNF complex subunit SMARCC2 OS=Homo sapiens GN=SMARCC2 PE=1 SV=1	17	105.6	97.1	99.6	101	109.1	100.7
SMARCE1	Q969G3	SWI/SNF-related matrix-associated actin-dependent regulator of chromatin subfamily E member 1 OS=Homo sapiens GN=SMARCE1 PE=1 SV=2	4	114	88.1	104.7	102.5	101.6	104.9
SMC1A	Q14683	Structural maintenance of chromosomes protein 1A OS=Homo sapiens GN=SMC1A PE=1 SV=2	43	107.7	100.5	101.9	103.3	107.5	106
SMC2	O95347	Structural maintenance of chromosomes protein 2 OS=Homo sapiens GN=SMC2 PE=1 SV=2	20	104.4	106.2	102.5	101.5	108.4	101.5
SMC3	Q9UQE7	Structural maintenance of chromosomes protein 3 OS=Homo sapiens GN=SMC3 PE=1 SV=2	46	113.5	97.4	103.8	102	110.6	103
SMC4	Q9NTJ3	Structural maintenance of chromosomes protein 4 OS=Homo sapiens GN=SMC4 PE=1 SV=2	24	113.4	102.4	101.8	104.1	110.5	100.9
SMN1	Q16637	Survival motor neuron protein OS=Homo sapiens GN=SMN1 PE=1 SV=1	2	127.3	115.9	112.1	98.8	97.9	102.8
SMNDC1	O75940	Survival of motor neuron-related-splicing factor 30 OS=Homo sapiens GN=SMNDC1 PE=1 SV=1	5	137	99.1	112.7	99.7	108.5	96.4
SMOC1	Q9H4F8	SPARC-related modular calcium-binding protein 1 OS=Homo sapiens GN=SMOC1 PE=1 SV=1	6	95.5	97.7	100.2	98.1	109	143.2
SMS	P52788	Spermine synthase OS=Homo sapiens GN=SMS PE=1 SV=2	5	89.3	92.2	96.8	102.9	96.9	96
SMU1	Q2TAY7	WD40 repeat-containing protein SMU1 OS=Homo sapiens GN=SMU1 PE=1 SV=2	10	109.2	94.3	101.3	99	105.1	96.5
SNAP23	O00161	Synaptosomal-associated protein 23 OS=Homo sapiens GN=SNAP23 PE=1 SV=1	2	86.8	97.9	96.2	99.2	105.3	108.2
SNCA	P37840	Alpha-synuclein OS=Homo sapiens GN=SNCA PE=1 SV=1	10	108.7	92.6	94.3	98.1	109.9	106.1
SND1	Q7KZF4	Staphylococcal nuclease domain-containing protein 1 OS=Homo sapiens GN=SND1 PE=1 SV=1	123	94.7	108.4	105.7	107.9	108.7	104.7
SNRNP200	O75643	U5 small nuclear ribonucleoprotein 200 kDa helicase OS=Homo sapiens GN=SNRNP200 PE=1 SV=2	73	104.8	98.3	97.7	96.5	101.5	92.6
SNRNP40	Q96DI7	U5 small nuclear ribonucleoprotein 40 kDa protein OS=Homo sapiens GN=SNRNP40 PE=1 SV=1	10	93.7	106	99.7	95.3	96.3	111
SNRNP70	P08621	U1 small nuclear ribonucleoprotein 70 kDa OS=Homo sapiens GN=SNRNP70 PE=1 SV=2	44	100.9	94.8	95.8	96.7	101	98.2
SNRPA	P09012	U1 small nuclear ribonucleoprotein A OS=Homo sapiens GN=SNRPA PE=1 SV=3	23	106.1	83.8	93.2	89.3	96.9	106
SNRPA1	P09661	U2 small nuclear ribonucleoprotein A' OS=Homo sapiens GN=SNRPA1 PE=1 SV=2	26	112.4	92.7	98.1	99	104	99
SNRPB	P14678	Small nuclear ribonucleoprotein-associated proteins B and B' OS=Homo sapiens GN=SNRPB PE=1 SV=2	28	94.3	91.9	91.5	100.3	93.1	88.7
SNRPB2	P08579	U2 small nuclear ribonucleoprotein B'' OS=Homo sapiens GN=SNRPB2 PE=1 SV=1	10	128.6	67.1	96.5	93.1	113.5	105
SNRPC	P09234	U1 small nuclear ribonucleoprotein C OS=Homo sapiens GN=SNRPC PE=1 SV=1	13	103.5	96	98.8	94.5	95.5	97.4
SNRPD1	P62314	Small nuclear ribonucleoprotein Sm D1 OS=Homo sapiens GN=SNRPD1 PE=1 SV=1	5	108.2	102.4	94.7	100.5	99.8	102.2
SNRPD2	P62316	Small nuclear ribonucleoprotein Sm D2 OS=Homo sapiens GN=SNRPD2 PE=1 SV=1	29	104.6	90.3	97	99.7	94.1	96.4
SNRPD3	P62318	Small nuclear ribonucleoprotein Sm D3 OS=Homo sapiens GN=SNRPD3 PE=1 SV=1	18	108.9	83.6	90.1	101.5	92.2	92.5
SNRPE	P62304	Small nuclear ribonucleoprotein E OS=Homo sapiens GN=SNRPE PE=1 SV=1	10	93.7	91.6	97.1	101.6	99.6	85.4
SNRPF	P62306	Small nuclear ribonucleoprotein F OS=Homo sapiens GN=SNRPF PE=1 SV=1	10	115.1	104.9	101.6	96.4	94.5	82.4
SNRPGP15	A8MWD9	Putative small nuclear ribonucleoprotein G-like protein 15 OS=Homo sapiens GN=SNRPGP15 PE=5 SV=2	8	145	88.4	93.1	88.4	99.9	92.3
SNU13	P55769	NHP2-like protein 1 OS=Homo sapiens GN=SNU13 PE=1 SV=3	17	101.2	97.7	108.5	100.6	96.1	95.2
SNW1	Q13573	SNW domain-containing protein 1 OS=Homo sapiens GN=SNW1 PE=1 SV=1	9	105.4	94.1	97.3	99.2	97.2	103.8
SNX1	Q13596	Sorting nexin-1 OS=Homo sapiens GN=SNX1 PE=1 SV=3	18	100.5	102.2	99.7	100.7	94.7	101.5
[truncated: 405 more rows]

## Sheet: Table S2B
Table S2B. Proteins identified from HepG2 cell line by using mass spectrometry-based proteomics
Gene Name	Accession	Description	# PSMs	0h	6h	12h	24h	48h	72h
AAAS	Q9NRG9	Aladin OS=Homo sapiens GN=AAAS PE=1 SV=1	2	92.3	95.7	101.7	182.3	87.2	93.1
AARS	P49588	Alanine--tRNA ligase, cytoplasmic OS=Homo sapiens GN=AARS PE=1 SV=2	70	102.4	98.8	111.4	82.2	120.1	152.4
AASDHPPT	Q9NRN7	L-aminoadipate-semialdehyde dehydrogenase-phosphopantetheinyl transferase OS=Homo sapiens GN=AASDHPPT PE=1 SV=2	2	89.7	107.7	131.7	81.5	99.6	108.5
ABCD3	P28288	ATP-binding cassette sub-family D member 3 OS=Homo sapiens GN=ABCD3 PE=1 SV=1	3	93.1	94.1	97.3	79.7	90.2	105.1
ABCE1	P61221	ATP-binding cassette sub-family E member 1 OS=Homo sapiens GN=ABCE1 PE=1 SV=1	14	100.3	101	103.2	81.7	96.4	92.6
ABCF1	Q8NE71	ATP-binding cassette sub-family F member 1 OS=Homo sapiens GN=ABCF1 PE=1 SV=2	20	103.7	102	104	103.8	98.8	98.3
ABCF2	Q9UG63	ATP-binding cassette sub-family F member 2 OS=Homo sapiens GN=ABCF2 PE=1 SV=2	6	110.4	99.8	106.1	90.1	96.7	100.2
ABHD10	Q9NUJ1	Mycophenolic acid acyl-glucuronide esterase, mitochondrial OS=Homo sapiens GN=ABHD10 PE=1 SV=1	2	101.5	101	112.4	74.1	106.6	114
ABHD14B	Q96IU4	Protein ABHD14B OS=Homo sapiens GN=ABHD14B PE=1 SV=1	5	104.7	98.1	113.4	112	104.3	103.7
ACAA2	P42765	3-ketoacyl-CoA thiolase, mitochondrial OS=Homo sapiens GN=ACAA2 PE=1 SV=2	35	97.1	108.7	114	110.3	112.2	121.3
ACACA	Q13085	Acetyl-CoA carboxylase 1 OS=Homo sapiens GN=ACACA PE=1 SV=2	4	88.4	91.3	105.1	91.9	95	97.1
ACAD9	Q9H845	Acyl-CoA dehydrogenase family member 9, mitochondrial OS=Homo sapiens GN=ACAD9 PE=1 SV=1	7	104.9	103	107.7	90.2	104	109
ACADM	P11310	Medium-chain specific acyl-CoA dehydrogenase, mitochondrial OS=Homo sapiens GN=ACADM PE=1 SV=1	18	104.1	105.3	109.1	102.6	101.8	103.4
ACADVL	P49748	Very long-chain specific acyl-CoA dehydrogenase, mitochondrial OS=Homo sapiens GN=ACADVL PE=1 SV=1	36	94	104.2	113.4	112	92.7	97.2
ACAP2	Q15057	Arf-GAP with coiled-coil, ANK repeat and PH domain-containing protein 2 OS=Homo sapiens GN=ACAP2 PE=1 SV=3	2	97.5	99.1	101.1	79.2	100.1	107.4
ACAT1	P24752	Acetyl-CoA acetyltransferase, mitochondrial OS=Homo sapiens GN=ACAT1 PE=1 SV=1	26	101.4	101.6	109	91.9	106.1	112.8
ACAT2	Q9BWD1	Acetyl-CoA acetyltransferase, cytosolic OS=Homo sapiens GN=ACAT2 PE=1 SV=2	38	89	84.1	101	112.6	121.3	120.3
ACBD3	Q9H3P7	Golgi resident protein GCP60 OS=Homo sapiens GN=ACBD3 PE=1 SV=4	4	99.8	97.8	106.3	96	101.9	98.2
ACIN1	Q9UKV3	Apoptotic chromatin condensation inducer in the nucleus OS=Homo sapiens GN=ACIN1 PE=1 SV=2	23	97.4	96.4	102.1	97.2	99.7	99.3
ACLY	P53396	ATP-citrate synthase OS=Homo sapiens GN=ACLY PE=1 SV=3	113	82.2	96.7	110.6	92.7	126.7	152.4
ACO1	P21399	Cytoplasmic aconitate hydratase OS=Homo sapiens GN=ACO1 PE=1 SV=3	15	103.3	104.6	107.8	96.2	100.7	102.9
ACO2	Q99798	Aconitate hydratase, mitochondrial OS=Homo sapiens GN=ACO2 PE=1 SV=2	14	107.1	99.6	113.8	94.8	101.7	104.8
ACOT13	Q9NPJ3	Acyl-coenzyme A thioesterase 13 OS=Homo sapiens GN=ACOT13 PE=1 SV=1	10	102.1	96	111.4	65	108.3	99.8
ACOT2	P49753	Acyl-coenzyme A thioesterase 2, mitochondrial OS=Homo sapiens GN=ACOT2 PE=1 SV=6	9	94.2	91.7	104.4	93.6	106.2	124.6
ACOT7	O00154	Cytosolic acyl coenzyme A thioester hydrolase OS=Homo sapiens GN=ACOT7 PE=1 SV=3	6	85.6	85.5	90.8	113.1	86.2	86.6
ACOT9	Q9Y305	Acyl-coenzyme A thioesterase 9, mitochondrial OS=Homo sapiens GN=ACOT9 PE=1 SV=2	2	97	96.9	107.3	83	94.2	94.5
ACP1	P24666	Low molecular weight phosphotyrosine protein phosphatase OS=Homo sapiens GN=ACP1 PE=1 SV=3	7	101.2	96	111	103.2	98.6	96.9
ACSF2	Q96CM8	Acyl-CoA synthetase family member 2, mitochondrial OS=Homo sapiens GN=ACSF2 PE=1 SV=2	3	104.9	97.4	126	97.3	108.3	107.7
ACSL3	O95573	Long-chain-fatty-acid--CoA ligase 3 OS=Homo sapiens GN=ACSL3 PE=1 SV=3	20	76.7	87.7	95.6	74	94.8	106.1
ACSL4	O60488	Long-chain-fatty-acid--CoA ligase 4 OS=Homo sapiens GN=ACSL4 PE=1 SV=2	13	95.3	103.7	105.1	95.8	105.5	114.7
ACSS2	Q9NR19	Acetyl-coenzyme A synthetase, cytoplasmic OS=Homo sapiens GN=ACSS2 PE=1 SV=1	17	69.2	76.8	98	123.7	102.1	127
ACTB	P60709	Actin, cytoplasmic 1 OS=Homo sapiens GN=ACTB PE=1 SV=1	331	94	98.4	102.7	120.9	94.2	91.7
ACTBL2	Q562R1	Beta-actin-like protein 2 OS=Homo sapiens GN=ACTBL2 PE=1 SV=2	68	83.4	95.9	119.4	145.5	80.4	94.3
ACTC1	P68032	Actin, alpha cardiac muscle 1 OS=Homo sapiens GN=ACTC1 PE=1 SV=1	154	89.2	95.1	116.4	141.9	87.3	89.6
ACTL6A	O96019	Actin-like protein 6A OS=Homo sapiens GN=ACTL6A PE=1 SV=1	5	111.7	100.3	107	76.9	106.4	100.2
ACTN1	P12814	Alpha-actinin-1 OS=Homo sapiens GN=ACTN1 PE=1 SV=2	104	87.7	86.6	94.8	102.5	87.4	93.9
ACTN4	O43707	Alpha-actinin-4 OS=Homo sapiens GN=ACTN4 PE=1 SV=2	146	88.1	96.8	101.2	91.3	91.9	87.5
ACTR1A	P61163	Alpha-centractin OS=Homo sapiens GN=ACTR1A PE=1 SV=1	8	94.9	97.1	110.1	82.7	95.7	107.2
ACTR2	P61160	Actin-related protein 2 OS=Homo sapiens GN=ACTR2 PE=1 SV=1	16	89.9	87.8	97.1	73.4	89.5	89.8
ACTR3	P61158	Actin-related protein 3 OS=Homo sapiens GN=ACTR3 PE=1 SV=3	17	84.6	81.1	95.3	60.7	86.3	89.6
ACY1	Q03154	Aminoacylase-1 OS=Homo sapiens GN=ACY1 PE=1 SV=1	2	105.3	93.6	103.6	70.5	107.7	117.7
ADAR	P55265	Double-stranded RNA-specific adenosine deaminase OS=Homo sapiens GN=ADAR PE=1 SV=4	24	97.5	97.9	100.9	135.8	97.2	108.2
ADH5	P11766	Alcohol dehydrogenase class-3 OS=Homo sapiens GN=ADH5 PE=1 SV=4	18	101.5	101.8	82.1	84.5	103.8	109.5
ADK	P55263	Adenosine kinase OS=Homo sapiens GN=ADK PE=1 SV=2	10	93.1	95.6	106.5	93.4	96.4	101.5
ADRM1	Q16186	Proteasomal ubiquitin receptor ADRM1 OS=Homo sapiens GN=ADRM1 PE=1 SV=2	7	64.2	81.8	97	313.8	60.6	78
ADSL	P30566	Adenylosuccinate lyase OS=Homo sapiens GN=ADSL PE=1 SV=2	3	104.3	111.3	108.7	122.2	102.6	104.6
ADSS	P30520	Adenylosuccinate synthetase isozyme 2 OS=Homo sapiens GN=ADSS PE=1 SV=3	22	98.2	106.2	101.5	106.6	105.9	103.3
AFG3L2	Q9Y4W6	AFG3-like protein 2 OS=Homo sapiens GN=AFG3L2 PE=1 SV=2	3	90.9	103.2	102.6	123.4	95.4	106.3
AGFG1	P52594	Arf-GAP domain and FG repeat-containing protein 1 OS=Homo sapiens GN=AGFG1 PE=1 SV=2	2	93.1	115.6	108.6	142.7	97.4	100.7
AGPS	O00116	Alkyldihydroxyacetonephosphate synthase, peroxisomal OS=Homo sapiens GN=AGPS PE=1 SV=1	7	98.1	93	108.5	87.1	95	92.8
AHCY	P23526	Adenosylhomocysteinase OS=Homo sapiens GN=AHCY PE=1 SV=4	21	96.4	102.2	100.9	87.5	94.8	77.4
AHCYL1	O43865	Adenosylhomocysteinase 2 OS=Homo sapiens GN=AHCYL1 PE=1 SV=2	9	95.5	90.1	102	85.6	96.4	95.8
AHNAK	Q09666	Neuroblast differentiation-associated protein AHNAK OS=Homo sapiens GN=AHNAK PE=1 SV=2	201	99.9	100.1	100.7	73.7	103.7	89.4
AHNAK2	Q8IVF2	Protein AHNAK2 OS=Homo sapiens GN=AHNAK2 PE=1 SV=2	9	91.8	87.8	86.9	81.4	84.2	80.8
AHSA1	O95433	Activator of 90 kDa heat shock protein ATPase homolog 1 OS=Homo sapiens GN=AHSA1 PE=1 SV=1	15	94.1	94.6	104.9	80.1	93.5	99.2
AIFM1	O95831	Apoptosis-inducing factor 1, mitochondrial OS=Homo sapiens GN=AIFM1 PE=1 SV=1	20	94.4	96.9	109.9	107.1	99.9	109
AIMP1	Q12904	Aminoacyl tRNA synthase complex-interacting multifunctional protein 1 OS=Homo sapiens GN=AIMP1 PE=1 SV=2	8	99.1	98.7	106.4	72	102.4	103.2
AIMP2	Q13155	Aminoacyl tRNA synthase complex-interacting multifunctional protein 2 OS=Homo sapiens GN=AIMP2 PE=1 SV=2	8	103.5	99.6	103.7	108.5	97.6	102.6
AIP	O00170	AH receptor-interacting protein OS=Homo sapiens GN=AIP PE=1 SV=2	2	107.3	103.2	113.1	53.8	106.1	106.1
AK1	P00568	Adenylate kinase isoenzyme 1 OS=Homo sapiens GN=AK1 PE=1 SV=3	17	99.2	99.9	103.5	95.2	102.3	106.5
AK2	P54819	Adenylate kinase 2, mitochondrial OS=Homo sapiens GN=AK2 PE=1 SV=2	15	91.3	88.7	106.2	85.3	97.7	104.5
AK3	Q9UIJ7	GTP:AMP phosphotransferase AK3, mitochondrial OS=Homo sapiens GN=AK3 PE=1 SV=4	4	113.4	104.4	100.1	92.1	110.9	111.4
AKAP8	O43823	A-kinase anchor protein 8 OS=Homo sapiens GN=AKAP8 PE=1 SV=1	4	99.8	105.8	104.2	68.3	98.2	97.3
AKR1A1	P14550	Alcohol dehydrogenase [NADP(+)] OS=Homo sapiens GN=AKR1A1 PE=1 SV=3	16	99.9	92.7	107.4	100.2	113.2	119.9
AKR1B1	P15121	Aldose reductase OS=Homo sapiens GN=AKR1B1 PE=1 SV=3	45	122.2	103.9	111.9	115.2	121	121.1
AKR1C2	P52895	Aldo-keto reductase family 1 member C2 OS=Homo sapiens GN=AKR1C2 PE=1 SV=3	27	137.2	139.2	147.8	101	125.8	106.7
AKR1C3	P42330	Aldo-keto reductase family 1 member C3 OS=Homo sapiens GN=AKR1C3 PE=1 SV=4	26	141.9	104.3	104.1	111.5	124.8	112.7
AKR7A2	O43488	Aflatoxin B1 aldehyde reductase member 2 OS=Homo sapiens GN=AKR7A2 PE=1 SV=3	5	105.9	97.1	105	99.4	110	110.6
ALCAM	Q13740	CD166 antigen OS=Homo sapiens GN=ALCAM PE=1 SV=2	3	73.2	70.1	86.3	64.4	84.1	102
ALDH16A1	Q8IZ83	Aldehyde dehydrogenase family 16 member A1 OS=Homo sapiens GN=ALDH16A1 PE=1 SV=2	2	84.1	110	82.2	203.1	79.1	102.3
ALDH18A1	P54886	Delta-1-pyrroline-5-carboxylate synthase OS=Homo sapiens GN=ALDH18A1 PE=1 SV=2	13	96.1	94.2	102	91	99.2	106.8
ALDH2	P05091	Aldehyde dehydrogenase, mitochondrial OS=Homo sapiens GN=ALDH2 PE=1 SV=2	18	108.4	96	118.7	76.5	111.4	120
ALDH3A1	P30838	Aldehyde dehydrogenase, dimeric NADP-preferring OS=Homo sapiens GN=ALDH3A1 PE=1 SV=3	2	113.4	108.8	127	93.5	111.4	105
ALDH3A2	P51648	Fatty aldehyde dehydrogenase OS=Homo sapiens GN=ALDH3A2 PE=1 SV=1	9	110.6	110.9	120.7	101.8	106	112.5
ALDH5A1	P51649	Succinate-semialdehyde dehydrogenase, mitochondrial OS=Homo sapiens GN=ALDH5A1 PE=1 SV=2	4	97.3	103.1	115.3	107.4	107.4	114.8
ALDH7A1	P49419	Alpha-aminoadipic semialdehyde dehydrogenase OS=Homo sapiens GN=ALDH7A1 PE=1 SV=5	17	97.5	88.8	107.4	78.2	99.8	108.6
ALDH9A1	P49189	4-trimethylaminobutyraldehyde dehydrogenase OS=Homo sapiens GN=ALDH9A1 PE=1 SV=3	14	98.9	100	111.1	82.8	102.7	113.4
ALDOA	P04075	Fructose-bisphosphate aldolase A OS=Homo sapiens GN=ALDOA PE=1 SV=2	154	84.5	93.9	98.9	88.2	96.1	67.4
ALDOC	P09972	Fructose-bisphosphate aldolase C OS=Homo sapiens GN=ALDOC PE=1 SV=2	48	88.8	89.7	105.1	104.9	102.1	103.6
ALPP	P05187	Alkaline phosphatase, placental type OS=Homo sapiens GN=ALPP PE=1 SV=2	61	111.7	105.2	109.1	124.8	106.2	117.7
ALPPL2	P10696	Alkaline phosphatase, placental-like OS=Homo sapiens GN=ALPPL2 PE=2 SV=4	37	76.4	74.1	79.1	76.4	80	86.3
ALYREF	Q86V81	THO complex subunit 4 OS=Homo sapiens GN=ALYREF PE=1 SV=3	12	82.7	89.9	108.3	168.7	86.3	88
AMPD2	Q01433	AMP deaminase 2 OS=Homo sapiens GN=AMPD2 PE=1 SV=2	2	94.9	92.9	104.2	80.4	103.8	111.8
ANKHD1	Q8IWZ3	Ankyrin repeat and KH domain-containing protein 1 OS=Homo sapiens GN=ANKHD1 PE=1 SV=1	2	84.8	86.4	91.9	165.3	81.6	90.7
ANP32A	P39687	Acidic leucine-rich nuclear phosphoprotein 32 family member A OS=Homo sapiens GN=ANP32A PE=1 SV=1	20	102.2	106.3	110	90.2	104.1	106.5
ANP32B	Q92688	Acidic leucine-rich nuclear phosphoprotein 32 family member B OS=Homo sapiens GN=ANP32B PE=1 SV=1	23	111.5	127.4	72.3	83.5	118.1	120.2
ANP32E	Q9BTT0	Acidic leucine-rich nuclear phosphoprotein 32 family member E OS=Homo sapiens GN=ANP32E PE=1 SV=1	24	98.9	93.3	103	69.1	99	96.4
ANXA1	P04083	Annexin A1 OS=Homo sapiens GN=ANXA1 PE=1 SV=2	32	79.4	84.9	86.1	83.3	84	85.2
ANXA11	P50995	Annexin A11 OS=Homo sapiens GN=ANXA11 PE=1 SV=1	10	105.6	109.3	114	99.4	103.5	94.7
ANXA2	P07355	Annexin A2 OS=Homo sapiens GN=ANXA2 PE=1 SV=2	129	90.5	98.4	93.9	104	96.3	88.2
ANXA3	P12429	Annexin A3 OS=Homo sapiens GN=ANXA3 PE=1 SV=3	24	108.4	107.9	116.1	99.5	113.9	107.6
ANXA4	P09525	Annexin A4 OS=Homo sapiens GN=ANXA4 PE=1 SV=4	22	103.9	103.9	103.5	107.6	99.8	108.1
ANXA5	P08758	Annexin A5 OS=Homo sapiens GN=ANXA5 PE=1 SV=2	58	77.5	99.9	90.5	104.7	89.6	88.8
ANXA6	P08133	Annexin A6 OS=Homo sapiens GN=ANXA6 PE=1 SV=3	2	108.8	114.3	132.4	99.7	103.7	93.4
ANXA7	P20073	Annexin A7 OS=Homo sapiens GN=ANXA7 PE=1 SV=3	10	86.6	97.1	89.3	129.9	88.2	91.4
ANXA8	P13928	Annexin A8 OS=Homo sapiens GN=ANXA8 PE=1 SV=3	3	110.3	129.3	105.3	87.4	103.8	94.5
AP1B1	Q10567	AP-1 complex subunit beta-1 OS=Homo sapiens GN=AP1B1 PE=1 SV=2	27	92.8	102.3	114.2	94.3	96.3	104.4
AP1G1	O43747	AP-1 complex subunit gamma-1 OS=Homo sapiens GN=AP1G1 PE=1 SV=5	4	96.4	94.9	103.4	105	97.3	102.4
AP1M1	Q9BXS5	AP-1 complex subunit mu-1 OS=Homo sapiens GN=AP1M1 PE=1 SV=3	5	98	102.8	114.4	94.2	93.6	92.4
AP1S1	P61966	AP-1 complex subunit sigma-1A OS=Homo sapiens GN=AP1S1 PE=1 SV=1	2	102.5	100	116.8	106.1	95.9	95.9
AP2A1	O95782	AP-2 complex subunit alpha-1 OS=Homo sapiens GN=AP2A1 PE=1 SV=3	15	93.3	94.8	108.4	84.3	92.4	96.8
AP2A2	O94973	AP-2 complex subunit alpha-2 OS=Homo sapiens GN=AP2A2 PE=1 SV=2	10	100.9	99.8	109.4	85.9	102.6	104.9
AP2B1	P63010	AP-2 complex subunit beta OS=Homo sapiens GN=AP2B1 PE=1 SV=1	31	90.4	102.1	112.2	89.4	97	107.3
AP2M1	Q96CW1	AP-2 complex subunit mu OS=Homo sapiens GN=AP2M1 PE=1 SV=2	8	93.1	100.6	97.8	119.4	90.9	100.2
AP2S1	P53680	AP-2 complex subunit sigma OS=Homo sapiens GN=AP2S1 PE=1 SV=2	3	96	98.2	103.3	107.5	97	104.2
AP3D1	O14617	AP-3 complex subunit delta-1 OS=Homo sapiens GN=AP3D1 PE=1 SV=1	4	96.3	90.2	87.6	137.6	89.8	93.4
AP3M1	Q9Y2T2	AP-3 complex subunit mu-1 OS=Homo sapiens GN=AP3M1 PE=1 SV=1	2	101.6	92.9	115.1	84	89.5	84.9
APEH	P13798	Acylamino-acid-releasing enzyme OS=Homo sapiens GN=APEH PE=1 SV=4	12	92.6	96.4	103.2	88.6	98.8	97.3
APEX1	P27695	DNA-(apurinic or apyrimidinic site) lyase OS=Homo sapiens GN=APEX1 PE=1 SV=2	24	104.9	101.9	114	84.1	109.4	110.5
API5	Q9BZZ5	Apoptosis inhibitor 5 OS=Homo sapiens GN=API5 PE=1 SV=3	8	106.3	106.7	114.5	90.5	106.1	102.6
APMAP	Q9HDC9	Adipocyte plasma membrane-associated protein OS=Homo sapiens GN=APMAP PE=1 SV=2	6	98.4	99.2	104.3	101.4	95.1	102.2
APRT	P07741	Adenine phosphoribosyltransferase OS=Homo sapiens GN=APRT PE=1 SV=2	10	89.4	91.4	99.9	91.4	107	93.1
ARAF	P10398	Serine/threonine-protein kinase A-Raf OS=Homo sapiens GN=ARAF PE=1 SV=2	2	99.6	89.7	106.4	95.9	99.6	97.7
ARCN1	P48444	Coatomer subunit delta OS=Homo sapiens GN=ARCN1 PE=1 SV=1	11	105.9	101.4	113.1	82.4	101.7	100.5
ARF1	P84077	ADP-ribosylation factor 1 OS=Homo sapiens GN=ARF1 PE=1 SV=2	13	96.6	135.3	113.9	72.5	133.4	102.5
ARF3	P61204	ADP-ribosylation factor 3 OS=Homo sapiens GN=ARF3 PE=1 SV=2	13	93.4	109.1	103.4	87.9	105	104.8
ARF4	P18085	ADP-ribosylation factor 4 OS=Homo sapiens GN=ARF4 PE=1 SV=3	11	88.4	98.5	103.7	78.9	99.7	103.4
ARF5	P84085	ADP-ribosylation factor 5 OS=Homo sapiens GN=ARF5 PE=1 SV=2	9	101.6	111.1	111.3	67.3	101.3	104.6
ARFGAP1	Q8N6T3	ADP-ribosylation factor GTPase-activating protein 1 OS=Homo sapiens GN=ARFGAP1 PE=1 SV=2	2	95.6	92.7	102.8	81	96	98.8
ARFGAP2	Q8N6H7	ADP-ribosylation factor GTPase-activating protein 2 OS=Homo sapiens GN=ARFGAP2 PE=1 SV=1	2
ARGLU1	Q9NWB6	Arginine and glutamate-rich protein 1 OS=Homo sapiens GN=ARGLU1 PE=1 SV=1	2	100.6	99.4	96.3	106.3	98.3	103.1
ARHGAP1	Q07960	Rho GTPase-activating protein 1 OS=Homo sapiens GN=ARHGAP1 PE=1 SV=1	17	89.1	90.2	99.1	107.2	89.1	92.2
ARHGAP17	Q68EM7	Rho GTPase-activating protein 17 OS=Homo sapiens GN=ARHGAP17 PE=1 SV=1	2	112.9	99.2	117.1	78.4	96.4	103.5
ARHGDIA	P52565	Rho GDP-dissociation inhibitor 1 OS=Homo sapiens GN=ARHGDIA PE=1 SV=3	13	101.6	98	99.5	85.5	95.5	94.4
ARIH1	Q9Y4X5	E3 ubiquitin-protein ligase ARIH1 OS=Homo sapiens GN=ARIH1 PE=1 SV=2	3	103.1	93.1	109	75.2	103.1	99.7
ARL1	P40616	ADP-ribosylation factor-like protein 1 OS=Homo sapiens GN=ARL1 PE=1 SV=1	2	88.1	116.2	102.1	66.3	102.8	86.5
ARL6IP1	Q15041	ADP-ribosylation factor-like protein 6-interacting protein 1 OS=Homo sapiens GN=ARL6IP1 PE=1 SV=2	3	113.7	91.6	88.5	77.6	101.3	93.8
ARL8A	Q96BM9	ADP-ribosylation factor-like protein 8A OS=Homo sapiens GN=ARL8A PE=1 SV=1	2	85.4	81.8	96.8	151.1	91.7	95.2
ARPC1A	Q92747	Actin-related protein 2/3 complex subunit 1A OS=Homo sapiens GN=ARPC1A PE=1 SV=2	4
ARPC1B	O15143	Actin-related protein 2/3 complex subunit 1B OS=Homo sapiens GN=ARPC1B PE=1 SV=3	8	81.5	82.1	93.1	77.2	84.1	83.8
ARPC2	O15144	Actin-related protein 2/3 complex subunit 2 OS=Homo sapiens GN=ARPC2 PE=1 SV=1	7	96	94.3	90.6	85.3	94	94.2
ARPC3	O15145	Actin-related protein 2/3 complex subunit 3 OS=Homo sapiens GN=ARPC3 PE=1 SV=3	3	81.6	88.2	89.9	69.7	83.9	91.4
ARPC4	P59998	Actin-related protein 2/3 complex subunit 4 OS=Homo sapiens GN=ARPC4 PE=1 SV=3	5	87.7	92.3	94.7	101.1	86.1	91.5
ARPC5	O15511	Actin-related protein 2/3 complex subunit 5 OS=Homo sapiens GN=ARPC5 PE=1 SV=3	3	88.2	95.9	90	123.6	89	86.5
ARPIN	Q7Z6K5	Arpin OS=Homo sapiens GN=ARPIN PE=1 SV=1	2
ASNS	P08243	Asparagine synthetase [glutamine-hydrolyzing] OS=Homo sapiens GN=ASNS PE=1 SV=4	10	104.8	107.7	107.8	92.2	115.5	131.4
ASPH	Q12797	Aspartyl/asparaginyl beta-hydroxylase OS=Homo sapiens GN=ASPH PE=1 SV=3	14	106.3	105.2	119.9	101.4	109.3	115.3
ASS1	P00966	Argininosuccinate synthase OS=Homo sapiens GN=ASS1 PE=1 SV=2	46	57.1	55.5	60.8	49.3	60.3	53.8
ATAD3A	Q9NVI7	ATPase family AAA domain-containing protein 3A OS=Homo sapiens GN=ATAD3A PE=1 SV=2	21	98.5	96.9	99.4	125.8	97.9	100.4
ATAD3B	Q5T9A4	ATPase family AAA domain-containing protein 3B OS=Homo sapiens GN=ATAD3B PE=1 SV=1	18	119.9	92.9	108	47	116	105.9
ATG3	Q9NT62	Ubiquitin-like-conjugating enzyme ATG3 OS=Homo sapiens GN=ATG3 PE=1 SV=1	2	94	97.4	106.4	102.6	93	89.3
ATIC	P31939	Bifunctional purine biosynthesis protein PURH OS=Homo sapiens GN=ATIC PE=1 SV=3	20	92.4	95.2	101.7	103.2	95.1	101
ATL3	Q6DD88	Atlastin-3 OS=Homo sapiens GN=ATL3 PE=1 SV=1	7	86.9	87.1	99.5	168.7	85	92.8
ATP1A1	P05023	Sodium/potassium-transporting ATPase subunit alpha-1 OS=Homo sapiens GN=ATP1A1 PE=1 SV=1	31	92.6	97.3	102	89.1	96.6	102.6
ATP1B1	P05026	Sodium/potassium-transporting ATPase subunit beta-1 OS=Homo sapiens GN=ATP1B1 PE=1 SV=1	5	99.6	112.4	109.1	81.7	103.6	115.3
ATP1B3	P54709	Sodium/potassium-transporting ATPase subunit beta-3 OS=Homo sapiens GN=ATP1B3 PE=1 SV=1	4	87.3	94.1	111.8	59.9	93.5	107.9
ATP2A2	P16615	Sarcoplasmic/endoplasmic reticulum calcium ATPase 2 OS=Homo sapiens GN=ATP2A2 PE=1 SV=1	18	87	94.1	97.4	89.5	89.9	98.7
ATP2B1	P20020	Plasma membrane calcium-transporting ATPase 1 OS=Homo sapiens GN=ATP2B1 PE=1 SV=3	3	91.4	100.8	116.8	81.2	98.1	109.3
ATP2B4	P23634	Plasma membrane calcium-transporting ATPase 4 OS=Homo sapiens GN=ATP2B4 PE=1 SV=2	3
ATP5A1	P25705	ATP synthase subunit alpha, mitochondrial OS=Homo sapiens GN=ATP5A1 PE=1 SV=1	83	112.6	97.5	105.3	93.6	110.5	114.1
ATP5B	P06576	ATP synthase subunit beta, mitochondrial OS=Homo sapiens GN=ATP5B PE=1 SV=3	89	98.4	103.6	108.7	106.3	104.4	104.2
ATP5C1	P36542	ATP synthase subunit gamma, mitochondrial OS=Homo sapiens GN=ATP5C1 PE=1 SV=1	19	107.5	101.7	100.5	102.1	107.1	108.2
ATP5D	P30049	ATP synthase subunit delta, mitochondrial OS=Homo sapiens GN=ATP5D PE=1 SV=2	6	111	99.7	78	110.7	105	117.2
ATP5F1	P24539	ATP synthase F(0) complex subunit B1, mitochondrial OS=Homo sapiens GN=ATP5F1 PE=1 SV=2	11	91.5	102.5	118.8	80.4	98.9	113.8
ATP5H	O75947	ATP synthase subunit d, mitochondrial OS=Homo sapiens GN=ATP5H PE=1 SV=3	20	109.4	108.3	112.7	79.5	103	110.1
ATP5I	P56385	ATP synthase subunit e, mitochondrial OS=Homo sapiens GN=ATP5I PE=1 SV=2	4	109.9	103.3	105.8	65.6	108.1	118.1
ATP5J	P18859	ATP synthase-coupling factor 6, mitochondrial OS=Homo sapiens GN=ATP5J PE=1 SV=1	5	99.8	97	107.7	92.2	97.7	108.5
ATP5J2	P56134	ATP synthase subunit f, mitochondrial OS=Homo sapiens GN=ATP5J2 PE=1 SV=3	4	97.4	147.3	54.5	83	102.2	111.1
ATP5L	O75964	ATP synthase subunit g, mitochondrial OS=Homo sapiens GN=ATP5L PE=1 SV=3	12	95.4	100.4	99.6	88.5	100.1	108.8
ATP5O	P48047	ATP synthase subunit O, mitochondrial OS=Homo sapiens GN=ATP5O PE=1 SV=1	15	117.7	83.5	82.3	89.3	119.3	123.3
ATP6V0D1	P61421	V-type proton ATPase subunit d 1 OS=Homo sapiens GN=ATP6V0D1 PE=1 SV=1	3	93.3	99	104.8	107	94.7	98.9
ATP6V1A	P38606	V-type proton ATPase catalytic subunit A OS=Homo sapiens GN=ATP6V1A PE=1 SV=2	13	96.2	87.1	100.6	147.9	87.1	97.2
ATP6V1B2	P21281	V-type proton ATPase subunit B, brain isoform OS=Homo sapiens GN=ATP6V1B2 PE=1 SV=3	4	95.9	83.3	102.6	82.7	92.7	92.3
ATP6V1C1	P21283	V-type proton ATPase subunit C 1 OS=Homo sapiens GN=ATP6V1C1 PE=1 SV=4	3	108.1	102.8	106.6	73.6	94.1	93.7
ATP6V1G1	O75348	V-type proton ATPase subunit G 1 OS=Homo sapiens GN=ATP6V1G1 PE=1 SV=3	3	101.1	98.3	106.4	93.2	95.2	92.7
ATPIF1	Q9UII2	ATPase inhibitor, mitochondrial OS=Homo sapiens GN=ATPIF1 PE=1 SV=1	11	86.5	82.4	87.8	73.4	89.1	88.7
ATXN10	Q9UBB4	Ataxin-10 OS=Homo sapiens GN=ATXN10 PE=1 SV=1	15	109.1	121.2	114.2	115.2	90.3	86.9
ATXN2L	Q8WWM7	Ataxin-2-like protein OS=Homo sapiens GN=ATXN2L PE=1 SV=2	4	96.4	108	108.4	109.4	96.7	96.7
B2M	P61769	Beta-2-microglobulin OS=Homo sapiens GN=B2M PE=1 SV=1	8	85.2	148.6	154.2	108.1	100.6	107.6
BAG1	Q99933	BAG family molecular chaperone regulator 1 OS=Homo sapiens GN=BAG1 PE=1 SV=4	3	106.5	108.6	101.1	66.1	104.4	96.9
BAG2	O95816	BAG family molecular chaperone regulator 2 OS=Homo sapiens GN=BAG2 PE=1 SV=1	9	101.2	98	94.4	125.5	87.3	92.1
BAG3	O95817	BAG family molecular chaperone regulator 3 OS=Homo sapiens GN=BAG3 PE=1 SV=3	8	107.2	91.2	98.3	130.5	89	86.3
BAG6	P46379	Large proline-rich protein BAG6 OS=Homo sapiens GN=BAG6 PE=1 SV=2	2	103.8	112.9	117.6	87.9	104.8	96.1
BANF1	O75531	Barrier-to-autointegration factor OS=Homo sapiens GN=BANF1 PE=1 SV=1	8	92.8	89.2	103.9	94.1	90.8	133.8
BASP1	P80723	Brain acid soluble protein 1 OS=Homo sapiens GN=BASP1 PE=1 SV=2	64	91.5	86.2	100.4	124.4	91.4	100.5
BAZ1B	Q9UIG0	Tyrosine-protein kinase BAZ1B OS=Homo sapiens GN=BAZ1B PE=1 SV=2	5	92.8	96.1	102.5	114.1	93.7	114.4
BCAP31	P51572	B-cell receptor-associated protein 31 OS=Homo sapiens GN=BCAP31 PE=1 SV=3	6	91.8	87.3	92.8	79.8	93.9	105.8
BCAS2	O75934	Pre-mRNA-splicing factor SPF27 OS=Homo sapiens GN=BCAS2 PE=1 SV=1	2	100.4	101.5	111.9	77.7	102.5	93.5
BCLAF1	Q9NYF8	Bcl-2-associated transcription factor 1 OS=Homo sapiens GN=BCLAF1 PE=1 SV=2	12	96.1	103	92.4	109.3	100.2	100.2
BID	P55957	BH3-interacting domain death agonist OS=Homo sapiens GN=BID PE=1 SV=1	2	91.8	115.2	101.6	89.4	93.2	87.6
BIN1	O00499	Myc box-dependent-interacting protein 1 OS=Homo sapiens GN=BIN1 PE=1 SV=1	12	90.8	92.6	95	87.9	87.3	80.5
BLMH	Q13867	Bleomycin hydrolase OS=Homo sapiens GN=BLMH PE=1 SV=1	6	102.2	106.8	108	115.2	102.4	113.1
BLVRA	P53004	Biliverdin reductase A OS=Homo sapiens GN=BLVRA PE=1 SV=2	9	95.8	105.9	118.2	95.2	97.8	105.6
BLVRB	P30043	Flavin reductase (NADPH) OS=Homo sapiens GN=BLVRB PE=1 SV=3	21	104.1	97.6	109.1	86.3	101.3	98.1
BOLA2	Q9H3K6	BolA-like protein 2 OS=Homo sapiens GN=BOLA2 PE=1 SV=1	8	96.9	99.1	104.7	89.8	99.5	91.7
BOP1	Q14137	Ribosome biogenesis protein BOP1 OS=Homo sapiens GN=BOP1 PE=1 SV=2	3	102.1	99.6	108.9	78.1	102.1	98.9
BRD3	Q15059	Bromodomain-containing protein 3 OS=Homo sapiens GN=BRD3 PE=1 SV=1	2	101.1	100.7	112	99.9	100.6	97
BRIX1	Q8TDN6	Ribosome biogenesis protein BRX1 homolog OS=Homo sapiens GN=BRIX1 PE=1 SV=2	13	100.3	99.7	101.9	94.7	99.8	95.5
BROX	Q5VW32	BRO1 domain-containing protein BROX OS=Homo sapiens GN=BROX PE=1 SV=1	4	81.2	88.3	95.8	66.6	90.9	98.3
BSG	P35613	Basigin OS=Homo sapiens GN=BSG PE=1 SV=2	8	101.5	118.9	118.1	97	95.7	107.4
BST2	Q10589	Bone marrow stromal antigen 2 OS=Homo sapiens GN=BST2 PE=1 SV=1	2	111.5	106.5	119.4	106.2	109.5	117.9
BTF3	P20290	Transcription factor BTF3 OS=Homo sapiens GN=BTF3 PE=1 SV=1	12	101.2	111	124	76.9	98.1	84.4
BTF3L4	Q96K17	Transcription factor BTF3 homolog 4 OS=Homo sapiens GN=BTF3L4 PE=1 SV=1	2	102.4	100.8	105.7	83.3	104	117.1
BUB3	O43684	Mitotic checkpoint protein BUB3 OS=Homo sapiens GN=BUB3 PE=1 SV=1	21	98.4	95.8	110.1	87.2	100.9	98.8
BUD31	P41223	Protein BUD31 homolog OS=Homo sapiens GN=BUD31 PE=1 SV=2	5	88	87.2	103.6	139.3	95.2	91.7
BZW1	Q7L1Q6	Basic leucine zipper and W2 domain-containing protein 1 OS=Homo sapiens GN=BZW1 PE=1 SV=1	24	102.1	110.5	107.9	89.8	96.7	95.9
BZW2	Q9Y6E2	Basic leucine zipper and W2 domain-containing protein 2 OS=Homo sapiens GN=BZW2 PE=1 SV=1	16	111.1	115	112.5	96.7	100.9	101.1
C12orf10	Q9HB07	UPF0160 protein MYG1, mitochondrial OS=Homo sapiens GN=C12orf10 PE=1 SV=2	2	85.7	90.7	105.5	92.6	90.9	95.3
C14orf142	Q9BXV9	Uncharacterized protein C14orf142 OS=Homo sapiens GN=C14orf142 PE=1 SV=2	2	97.7	99.6	103.6	124.6	91.8	92.6
C14orf166	Q9Y224	UPF0568 protein C14orf166 OS=Homo sapiens GN=C14orf166 PE=1 SV=1	17	103.6	107.1	107.3	84.3	104.7	96.9
C19orf43	Q9BQ61	Uncharacterized protein C19orf43 OS=Homo sapiens GN=C19orf43 PE=1 SV=1	2	112.4	87.1	88.9	103.1	96.7	93
C19orf53	Q9UNZ5	Leydig cell tumor 10 kDa protein homolog OS=Homo sapiens GN=C19orf53 PE=1 SV=1	2	107.9	98.8	101.7	103.7	94.3	98.9
C1orf123	Q9NWV4	UPF0587 protein C1orf123 OS=Homo sapiens GN=C1orf123 PE=1 SV=1	2	94.8	93.5	109.7	93.2	101.5	101.5
C1QBP	Q07021	Complement component 1 Q subcomponent-binding protein, mitochondrial OS=Homo sapiens GN=C1QBP PE=1 SV=1	17	100.3	98.3	105.2	76.7	103.5	102.1
C21orf33	P30042	ES1 protein homolog, mitochondrial OS=Homo sapiens GN=C21orf33 PE=1 SV=3	4	94.1	97.1	130.3	122.1	101.8	95.6
C7orf50	Q9BRJ6	Uncharacterized protein C7orf50 OS=Homo sapiens GN=C7orf50 PE=1 SV=1	2	104.1	104	101.2	84.3	102	109.9
CACYBP	Q9HB71	Calcyclin-binding protein OS=Homo sapiens GN=CACYBP PE=1 SV=2	29	117.8	121.7	105.6	72.5	109.1	99.2
CAD	P27708	CAD protein OS=Homo sapiens GN=CAD PE=1 SV=3	28	98.2	102	110.6	106.6	100.6	107.6
CALD1	Q05682	Caldesmon OS=Homo sapiens GN=CALD1 PE=1 SV=3	16	96.9	89.7	101.2	87.4	100.9	101.2
CALM1	P62158	Calmodulin OS=Homo sapiens GN=CALM1 PE=1 SV=2	36	92.5	79.7	94.8	122.9	95.9	91.2
CALR	P27797	Calreticulin OS=Homo sapiens GN=CALR PE=1 SV=1	69	114.2	111.8	90	82.3	109.8	106.3
CALU	O43852	Calumenin OS=Homo sapiens GN=CALU PE=1 SV=2	30	96.8	102.9	98.3	77.4	111.9	118.6
CAND1	Q86VP6	Cullin-associated NEDD8-dissociated protein 1 OS=Homo sapiens GN=CAND1 PE=1 SV=2	30	100.6	110.7	111.3	82	102.2	104.8
CANX	P27824	Calnexin OS=Homo sapiens GN=CANX PE=1 SV=2	60	96	102.9	83.4	62.8	111.1	106.6
CAP1	Q01518	Adenylyl cyclase-associated protein 1 OS=Homo sapiens GN=CAP1 PE=1 SV=5	29	90.8	85.7	97.7	97.9	92.1	91.1
CAP2	P40123	Adenylyl cyclase-associated protein 2 OS=Homo sapiens GN=CAP2 PE=1 SV=1	3	98.6	104.7	137.6	74.1	110.5	100.6
CAPG	P40121	Macrophage-capping protein OS=Homo sapiens GN=CAPG PE=1 SV=2	20	93.2	97	106.3	91.2	97.2	98
CAPN1	P07384	Calpain-1 catalytic subunit OS=Homo sapiens GN=CAPN1 PE=1 SV=1	13	87.2	86.7	97.5	94.6	90.1	96.8
CAPN2	P17655	Calpain-2 catalytic subunit OS=Homo sapiens GN=CAPN2 PE=1 SV=6	16	87.1	95	95.5	85.2	91.6	95.6
CAPNS1	P04632	Calpain small subunit 1 OS=Homo sapiens GN=CAPNS1 PE=1 SV=1	11	84.3	86.3	91.4	63.5	91.5	95.4
CAPRIN1	Q14444	Caprin-1 OS=Homo sapiens GN=CAPRIN1 PE=1 SV=2	17	105.7	107.7	96.3	69.2	99	90
CAPZA1	P52907	F-actin-capping protein subunit alpha-1 OS=Homo sapiens GN=CAPZA1 PE=1 SV=3	26	91.5	89.1	96.1	77.6	90.1	79.8
CAPZA2	P47755	F-actin-capping protein subunit alpha-2 OS=Homo sapiens GN=CAPZA2 PE=1 SV=3	5	101.5	78.1	99.1	74.3	95.2	89.6
CAPZB	P47756	F-actin-capping protein subunit beta OS=Homo sapiens GN=CAPZB PE=1 SV=4	16	94	91.6	101.6	74.2	92.5	87.2
CARHSP1	Q9Y2V2	Calcium-regulated heat-stable protein 1 OS=Homo sapiens GN=CARHSP1 PE=1 SV=2	4	120	109.2	122.5	96.8	107.3	107.1
CARS	P49589	Cysteine--tRNA ligase, cytoplasmic OS=Homo sapiens GN=CARS PE=1 SV=3	4	84.6	82.8	96.3	91.4	91.6	98.8
CAST	P20810	Calpastatin OS=Homo sapiens GN=CAST PE=1 SV=4	34	86.7	91.4	92.7	115.3	88.9	96.9
CAT	P04040	Catalase OS=Homo sapiens GN=CAT PE=1 SV=3	9	108.3	97	104.2	91	95.3	96.7
CBFB	Q13951	Core-binding factor subunit beta OS=Homo sapiens GN=CBFB PE=1 SV=2	3	96.6	100.9	106.1	91.8	96.6	97.3
CBR1	P16152	Carbonyl reductase [NADPH] 1 OS=Homo sapiens GN=CBR1 PE=1 SV=3	21	103.6	98	108.4	125.9	104.8	106.5
CBX1	P83916	Chromobox protein homolog 1 OS=Homo sapiens GN=CBX1 PE=1 SV=1	9	96.2	85.5	96.9	88.2	94.2	94.4
CBX3	Q13185	Chromobox protein homolog 3 OS=Homo sapiens GN=CBX3 PE=1 SV=4	17	96.5	97.6	91.5	78	96.8	89.1
CBX5	P45973	Chromobox protein homolog 5 OS=Homo sapiens GN=CBX5 PE=1 SV=1	7	112.9	101	85.7	150	102.3	99.8
CCAR1	Q8IX12	Cell division cycle and apoptosis regulator protein 1 OS=Homo sapiens GN=CCAR1 PE=1 SV=2	3	95	91.5	99.3	92.9	95.7	93.6
CCAR2	Q8N163	Cell cycle and apoptosis regulator protein 2 OS=Homo sapiens GN=CCAR2 PE=1 SV=2	7	85.3	83	86.9	106	85.6	91.5
CCDC124	Q96CT7	Coiled-coil domain-containing protein 124 OS=Homo sapiens GN=CCDC124 PE=1 SV=1	3	103.2	90	103.8	101.6	95.6	95.3
CCDC47	Q96A33	Coiled-coil domain-containing protein 47 OS=Homo sapiens GN=CCDC47 PE=1 SV=1	2	96.8	115.6	108.3	69.7	104	102.3
CCDC51	Q96ER9	Coiled-coil domain-containing protein 51 OS=Homo sapiens GN=CCDC51 PE=1 SV=2	2	100.1	83.7	96.1	94.7	93.5	103.7
CCDC58	Q4VC31	Coiled-coil domain-containing protein 58 OS=Homo sapiens GN=CCDC58 PE=1 SV=1	3	107.8	104.6	115.2	92.5	100.8	101.2
CCDC6	Q16204	Coiled-coil domain-containing protein 6 OS=Homo sapiens GN=CCDC6 PE=1 SV=2	5	100.3	102.1	107	74.7	102.3	101.7
CCNA2	P20248	Cyclin-A2 OS=Homo sapiens GN=CCNA2 PE=1 SV=2	3	75.9	75.7	91.6	204.3	74	86.5
CCT2	P78371	T-complex protein 1 subunit beta OS=Homo sapiens GN=CCT2 PE=1 SV=4	89	104.7	104.9	102.2	104.6	98.7	89.5
CCT3	P49368	T-complex protein 1 subunit gamma OS=Homo sapiens GN=CCT3 PE=1 SV=4	52	115.1	96.1	76.4	109.8	102.6	105.1
CCT4	P50991	T-complex protein 1 subunit delta OS=Homo sapiens GN=CCT4 PE=1 SV=4	58	105.2	111.8	101	98	96.8	99.1
CCT5	P48643	T-complex protein 1 subunit epsilon OS=Homo sapiens GN=CCT5 PE=1 SV=1	64	108.8	109.5	97.9	79.5	101	96.3
CCT6A	P40227	T-complex protein 1 subunit zeta OS=Homo sapiens GN=CCT6A PE=1 SV=3	39	114.7	109.6	88.9	103.7	101.4	103
CCT7	Q99832	T-complex protein 1 subunit eta OS=Homo sapiens GN=CCT7 PE=1 SV=2	47	110.8	97.1	91.2	108.8	97.2	99.9
CCT8	P50990	T-complex protein 1 subunit theta OS=Homo sapiens GN=CCT8 PE=1 SV=4	52	114.3	100.6	88.1	95.1	102.9	105.4
CD109	Q6YHK3	CD109 antigen OS=Homo sapiens GN=CD109 PE=1 SV=2	4	103	80.2	99.1	85	101.5	97.3
CD151	P48509	CD151 antigen OS=Homo sapiens GN=CD151 PE=1 SV=3	2	96.6	113.3	84.9	92.4	110.9	97.2
CD2BP2	O95400	CD2 antigen cytoplasmic tail-binding protein 2 OS=Homo sapiens GN=CD2BP2 PE=1 SV=1	2	97.1	101.2	103.6	73.2	95.2	84.1
CD44	P16070	CD44 antigen OS=Homo sapiens GN=CD44 PE=1 SV=3	6	83.7	98.2	98.3	65.8	97.7	104.8
CD46	P15529	Membrane cofactor protein OS=Homo sapiens GN=CD46 PE=1 SV=3	6	82	88.4	97.7	108.3	88.7	97.7
CD55	P08174	Complement decay-accelerating factor OS=Homo sapiens GN=CD55 PE=1 SV=4	18	97.1	102.4	104.4	71.9	96.6	75.2
CD59	P13987	CD59 glycoprotein OS=Homo sapiens GN=CD59 PE=1 SV=1	4	91.9	92.5	102.9	75.1	96.3	109.8
CD63	P08962	CD63 antigen OS=Homo sapiens GN=CD63 PE=1 SV=2	3	88.2	97.7	102.9	93.6	97	94.6
CD97	P48960	CD97 antigen OS=Homo sapiens GN=CD97 PE=1 SV=4	3	97.1	96.2	114.1	99.1	101.2	102
CD99	P14209	CD99 antigen OS=Homo sapiens GN=CD99 PE=1 SV=1	2	102.9	82	104.8	108.8	106	117.6
CDA	P32320	Cytidine deaminase OS=Homo sapiens GN=CDA PE=1 SV=2	11	92.3	95.3	108.8	93.1	116.4	102.7
CDC37	Q16543	Hsp90 co-chaperone Cdc37 OS=Homo sapiens GN=CDC37 PE=1 SV=1	14	89.1	91.6	99	76.8	90.6	91.4
CDC42	P60953	Cell division control protein 42 homolog OS=Homo sapiens GN=CDC42 PE=1 SV=2	21	95.6	101.4	108.6	82.6	101.6	103.1
CDC5L	Q99459	Cell division cycle 5-like protein OS=Homo sapiens GN=CDC5L PE=1 SV=2	7	101.7	102.4	104	92.3	98.4	92.1
CDC73	Q6P1J9	Parafibromin OS=Homo sapiens GN=CDC73 PE=1 SV=1	6	89.7	90.2	96.8	162.1	88.2	90.6
CDK1	P06493	Cyclin-dependent kinase 1 OS=Homo sapiens GN=CDK1 PE=1 SV=3	18	94.9	107.7	99.4	91.6	93.5	97.3
CDK13	Q14004	Cyclin-dependent kinase 13 OS=Homo sapiens GN=CDK13 PE=1 SV=2	4	106	104.3	103.8	72.6	93.4	89.6
CDK2	P24941	Cyclin-dependent kinase 2 OS=Homo sapiens GN=CDK2 PE=1 SV=2	8	81.5	97.2	106.3	98.8	90.3	87.7
CDK5	Q00535	Cyclin-dependent-like kinase 5 OS=Homo sapiens GN=CDK5 PE=1 SV=3	4	91.7	106.6	98.2	78.8	91.1	88.3
CDKN2A	P42771	Cyclin-dependent kinase inhibitor 2A OS=Homo sapiens GN=CDKN2A PE=1 SV=2	3	98.5	94.7	108.8	127.1	97.6	87.4
CDV3	Q9UKY7	Protein CDV3 homolog OS=Homo sapiens GN=CDV3 PE=1 SV=1	11	112.4	103.6	117.1	77.5	110	99.1
CELF1	Q92879	CUGBP Elav-like family member 1 OS=Homo sapiens GN=CELF1 PE=1 SV=2	11	96.7	93.6	99.5	135.3	92.1	94.7
CENPV	Q7Z7K6	Centromere protein V OS=Homo sapiens GN=CENPV PE=1 SV=1	2	134.5	74.2	81.6	192.8	89.8	83.1
CEP85L	Q5SZL2	Centrosomal protein of 85 kDa-like OS=Homo sapiens GN=CEP85L PE=1 SV=1	2	99.9	97.4	108.9	53	103.7	125.4
CETN2	P41208	Centrin-2 OS=Homo sapiens GN=CETN2 PE=1 SV=1	2	100.7	99.7	106	83.9	97.4	90.4
CFAP20	Q9Y6A4	Cilia- and flagella-associated protein 20 OS=Homo sapiens GN=CFAP20 PE=1 SV=1	4	91	99.8	97.2	155.5	93	99.5
CFL1	P23528	Cofilin-1 OS=Homo sapiens GN=CFL1 PE=1 SV=3	85	73.5	72.7	79.5	75.5	75.5	58
CFL2	Q9Y281	Cofilin-2 OS=Homo sapiens GN=CFL2 PE=1 SV=1	30	105.2	108.3	119	83.7	104.1	100.1
CHCHD2	Q9Y6H1	Coiled-coil-helix-coiled-coil-helix domain-containing protein 2 OS=Homo sapiens GN=CHCHD2 PE=1 SV=1	4	116.9	107.9	113.7	73.2	105.1	98
CHCHD3	Q9NX63	MICOS complex subunit MIC19 OS=Homo sapiens GN=CHCHD3 PE=1 SV=1	10	85	107.9	107.4	120.3	89.8	101.4
CHD4	Q14839	Chromodomain-helicase-DNA-binding protein 4 OS=Homo sapiens GN=CHD4 PE=1 SV=2	9	94.4	97.3	103.3	90.7	94.6	92.9
CHMP1A	Q9HD42	Charged multivesicular body protein 1a OS=Homo sapiens GN=CHMP1A PE=1 SV=1	3	101	108.5	100.8	88.6	102.7	105.2
CHMP1B	Q7LBR1	Charged multivesicular body protein 1b OS=Homo sapiens GN=CHMP1B PE=1 SV=1	3	113	105.2	106.6	111.9	99.9	113.9
CHMP2A	O43633	Charged multivesicular body protein 2a OS=Homo sapiens GN=CHMP2A PE=1 SV=1	2	108.5	102.4	104.3	93.2	93.3	94.5
CHMP2B	Q9UQN3	Charged multivesicular body protein 2b OS=Homo sapiens GN=CHMP2B PE=1 SV=1	5	107.4	114.7	116.5	74.2	105.8	93.4
CHMP4B	Q9H444	Charged multivesicular body protein 4b OS=Homo sapiens GN=CHMP4B PE=1 SV=1	6	101.4	90	95	81.6	94.4	91.6
CHMP5	Q9NZZ3	Charged multivesicular body protein 5 OS=Homo sapiens GN=CHMP5 PE=1 SV=1	4	110.4	106	106.1	86.8	107.2	79
CHORDC1	Q9UHD1	Cysteine and histidine-rich domain-containing protein 1 OS=Homo sapiens GN=CHORDC1 PE=1 SV=2	12	89.9	93.1	97	62.8	86.2	79.1
CHRAC1	Q9NRG0	Chromatin accessibility complex protein 1 OS=Homo sapiens GN=CHRAC1 PE=1 SV=1	3	99.6	104.7	103.4	99.2	100.6	100.8
CHTOP	Q9Y3Y2	Chromatin target of PRMT1 protein OS=Homo sapiens GN=CHTOP PE=1 SV=2	5	89.4	87.3	90.5	212.6	79.1	76.4
CIAO1	O76071	Probable cytosolic iron-sulfur protein assembly protein CIAO1 OS=Homo sapiens GN=CIAO1 PE=1 SV=1	6	81.1	84.3	96.9	205.2	79.3	88.6
CIAPIN1	Q6FI81	Anamorsin OS=Homo sapiens GN=CIAPIN1 PE=1 SV=2	10	107.3	103.8	105.2	81	103.7	101.4
CIRBP	Q14011	Cold-inducible RNA-binding protein OS=Homo sapiens GN=CIRBP PE=1 SV=1	10	99.4	106.5	91.1	131.7	95.7	108.2
CISD1	Q9NZ45	CDGSH iron-sulfur domain-containing protein 1 OS=Homo sapiens GN=CISD1 PE=1 SV=1	2	125.3	123.6	109.9	75.5	109.3	109.4
CISD2	Q8N5K1	CDGSH iron-sulfur domain-containing protein 2 OS=Homo sapiens GN=CISD2 PE=1 SV=1	4	87.8	93	107.7	64.9	95	109.1
CKAP4	Q07065	Cytoskeleton-associated protein 4 OS=Homo sapiens GN=CKAP4 PE=1 SV=2	42	106.2	106.7	107.5	111.6	107	119.7
CKAP5	Q14008	Cytoskeleton-associated protein 5 OS=Homo sapiens GN=CKAP5 PE=1 SV=3	2	99.9	102.8	97	109.2	94.9	100.1
CKB	P12277	Creatine kinase B-type OS=Homo sapiens GN=CKB PE=1 SV=1	51	109.3	98.2	101.7	97.6	107.4	112.5
CLIC1	O00299	Chloride intracellular channel protein 1 OS=Homo sapiens GN=CLIC1 PE=1 SV=4	38	86.3	85.3	92	88.3	90.5	83
CLIC4	Q9Y696	Chloride intracellular channel protein 4 OS=Homo sapiens GN=CLIC4 PE=1 SV=4	3	99.8	115.9	126.6	51.9	118.3	109.1
CLINT1	Q14677	Clathrin interactor 1 OS=Homo sapiens GN=CLINT1 PE=1 SV=1	3	65.2	90.9	102.4	171.6	75.9	80
CLIP1	P30622	CAP-Gly domain-containing linker protein 1 OS=Homo sapiens GN=CLIP1 PE=1 SV=2	8	107.4	100.2	101.7	103	97.5	95.7
CLPB	Q9H078	Caseinolytic peptidase B protein homolog OS=Homo sapiens GN=CLPB PE=1 SV=1	2	99.8	100.2	107.6	76.1	98.4	99.7
CLPTM1	O96005	Cleft lip and palate transmembrane protein 1 OS=Homo sapiens GN=CLPTM1 PE=1 SV=1	2	101.1	116.5	107	95.5	91.1	97.6
CLPTM1L	Q96KA5	Cleft lip and palate transmembrane protein 1-like protein OS=Homo sapiens GN=CLPTM1L PE=1 SV=1	3	99	98.9	105.7	100.5	90.2	90.8
CLPX	O76031	ATP-dependent Clp protease ATP-binding subunit clpX-like, mitochondrial OS=Homo sapiens GN=CLPX PE=1 SV=2	4	107.6	107.1	113.7	100.9	102.1	99.8
CLTA	P09496	Clathrin light chain A OS=Homo sapiens GN=CLTA PE=1 SV=1	9	104.9	106.8	99.8	82.4	102.3	96.8
CLTB	P09497	Clathrin light chain B OS=Homo sapiens GN=CLTB PE=1 SV=1	9	101.1	100	97.4	72.2	96.9	89.1
CLTC	Q00610	Clathrin heavy chain 1 OS=Homo sapiens GN=CLTC PE=1 SV=5	140	93.4	97.3	95.1	83.3	96.7	97
CMAS	Q8NFW8	N-acylneuraminate cytidylyltransferase OS=Homo sapiens GN=CMAS PE=1 SV=2	2	90.4	88.2	102	143.7	94.6	101.4
CMBL	Q96DG6	Carboxymethylenebutenolidase homolog OS=Homo sapiens GN=CMBL PE=1 SV=1	6	103.7	106.2	104.9	76.8	105.8	125.2
CMPK1	P30085	UMP-CMP kinase OS=Homo sapiens GN=CMPK1 PE=1 SV=3	16	112.8	101.2	99.7	69.6	114.4	109.7
CNBP	P62633	Cellular nucleic acid-binding protein OS=Homo sapiens GN=CNBP PE=1 SV=1	23	107.5	115.4	90.7	103.3	94.1	89.6
CNDP2	Q96KP4	Cytosolic non-specific dipeptidase OS=Homo sapiens GN=CNDP2 PE=1 SV=2	3	99.6	88.9	104.1	97.9	97.9	101.2
CNN2	Q99439	Calponin-2 OS=Homo sapiens GN=CNN2 PE=1 SV=4	2	94	101.2	99.9	97.2	98.1	84.9
CNN3	Q15417	Calponin-3 OS=Homo sapiens GN=CNN3 PE=1 SV=1	2
CNP	P09543	2',3'-cyclic-nucleotide 3'-phosphodiesterase OS=Homo sapiens GN=CNP PE=1 SV=2	4	98	105.1	112.8	121.7	101.4	105.8
CNPY2	Q9Y2B0	Protein canopy homolog 2 OS=Homo sapiens GN=CNPY2 PE=1 SV=1	7	95.7	105.7	114	93.7	108.5	116.5
COA3	Q9Y2R0	Cytochrome c oxidase assembly factor 3 homolog, mitochondrial OS=Homo sapiens GN=COA3 PE=1 SV=1	2
COA4	Q9NYJ1	Cytochrome c oxidase assembly factor 4 homolog, mitochondrial OS=Homo sapiens GN=COA4 PE=1 SV=2	2	106.1	100.2	96	169.8	93.8	79
COASY	Q13057	Bifunctional coenzyme A synthase OS=Homo sapiens GN=COASY PE=1 SV=4	4	96	97.7	103	92.3	97.2	96.3
COLGALT1	Q8NBJ5	Procollagen galactosyltransferase 1 OS=Homo sapiens GN=COLGALT1 PE=1 SV=1	8	100.5	107	94.4	114.1	98.8	104.3
COMT	P21964	Catechol O-methyltransferase OS=Homo sapiens GN=COMT PE=1 SV=2	7	106.1	106.8	122.8	92.4	113.6	119.5
COPA	P53621	Coatomer subunit alpha OS=Homo sapiens GN=COPA PE=1 SV=2	33	101.8	104.2	96.9	90.4	95.7	99.8
COPB1	P53618	Coatomer subunit beta OS=Homo sapiens GN=COPB1 PE=1 SV=3	23	92.3	102.3	95.7	123.3	91.7	98.6
COPB2	P35606	Coatomer subunit beta' OS=Homo sapiens GN=COPB2 PE=1 SV=2	37	99.5	104.3	106.5	86.7	96.1	98.3
COPE	O14579	Coatomer subunit epsilon OS=Homo sapiens GN=COPE PE=1 SV=3	9	102.1	105.6	111.7	80.6	101.4	96.1
COPG1	Q9Y678	Coatomer subunit gamma-1 OS=Homo sapiens GN=COPG1 PE=1 SV=1	31	97.2	104	97.9	89.7	98.4	102
COPS2	P61201	COP9 signalosome complex subunit 2 OS=Homo sapiens GN=COPS2 PE=1 SV=1	6	111.5	106.6	108.1	77.3	105	105.9
COPS3	Q9UNS2	COP9 signalosome complex subunit 3 OS=Homo sapiens GN=COPS3 PE=1 SV=3	4	97	102.6	116.3	92.2	101.9	95.2
COPS4	Q9BT78	COP9 signalosome complex subunit 4 OS=Homo sapiens GN=COPS4 PE=1 SV=1	2	118.4	116.7	122.8	104.4	96.7	89.7
COPS6	Q7L5N1	COP9 signalosome complex subunit 6 OS=Homo sapiens GN=COPS6 PE=1 SV=1	2	110.3	106.7	109.3	79.2	98.1	93.1
COPS7A	Q9UBW8	COP9 signalosome complex subunit 7a OS=Homo sapiens GN=COPS7A PE=1 SV=1	2	100	100.1	113.3	86.7	101.2	94.8
COPS8	Q99627	COP9 signalosome complex subunit 8 OS=Homo sapiens GN=COPS8 PE=1 SV=1	2	96.8	92.3	113.5	99.1	96	94
COPZ1	P61923	Coatomer subunit zeta-1 OS=Homo sapiens GN=COPZ1 PE=1 SV=1	3	116.3	108.3	115.1	110	96.5	98.2
CORO1B	Q9BR76	Coronin-1B OS=Homo sapiens GN=CORO1B PE=1 SV=1	5	86.4	82.5	99.1	59	89.3	83
CORO1C	Q9ULV4	Coronin-1C OS=Homo sapiens GN=CORO1C PE=1 SV=1	13	91	95.2	91	124.7	84.3	86.4
COTL1	Q14019	Coactosin-like protein OS=Homo sapiens GN=COTL1 PE=1 SV=3	19	94.4	97.3	96.1	82.5	92.6	88
COX4I1	P13073	Cytochrome c oxidase subunit 4 isoform 1, mitochondrial OS=Homo sapiens GN=COX4I1 PE=1 SV=1	7	106.6	109	115.4	69.3	92	88.6
COX5A	P20674	Cytochrome c oxidase subunit 5A, mitochondrial OS=Homo sapiens GN=COX5A PE=1 SV=2	8	105.6	105.1	106.9	75.1	94.7	85.3
COX5B	P10606	Cytochrome c oxidase subunit 5B, mitochondrial OS=Homo sapiens GN=COX5B PE=1 SV=2	9	113.2	103.9	100.4	81.4	91.2	83.9
COX6B1	P14854	Cytochrome c oxidase subunit 6B1 OS=Homo sapiens GN=COX6B1 PE=1 SV=2	7	108	93.3	87.7	110.5	79.3	80.6
COX6C	P09669	Cytochrome c oxidase subunit 6C OS=Homo sapiens GN=COX6C PE=1 SV=2	2	119.7	114.3	119	81.3	95.4	83.3
COX7A2	P14406	Cytochrome c oxidase subunit 7A2, mitochondrial OS=Homo sapiens GN=COX7A2 PE=1 SV=1	3	126.7	135.7	123.6	71.5	86.1	76.2
COX7C	P15954	Cytochrome c oxidase subunit 7C, mitochondrial OS=Homo sapiens GN=COX7C PE=1 SV=1	5	108.7	120	93.9	69.3	91.9	84.1
CPNE1	Q99829	Copine-1 OS=Homo sapiens GN=CPNE1 PE=1 SV=1	4	97.7	97.9	100.3	78.3	96.7	100.8
CPOX	P36551	Oxygen-dependent coproporphyrinogen-III oxidase, mitochondrial OS=Homo sapiens GN=CPOX PE=1 SV=3	2	101.5	104.1	121.4	79.4	107.3	103.8
CPS1	P31327	Carbamoyl-phosphate synthase [ammonia], mitochondrial OS=Homo sapiens GN=CPS1 PE=1 SV=2	208	104.8	92.6	120.2	86.3	110.4	133.5
CPSF1	Q10570	Cleavage and polyadenylation specificity factor subunit 1 OS=Homo sapiens GN=CPSF1 PE=1 SV=2	2	101.4	96	96.2	90.7	100.6	98.8
CPSF6	Q16630	Cleavage and polyadenylation specificity factor subunit 6 OS=Homo sapiens GN=CPSF6 PE=1 SV=2	13	93.2	89.1	97.1	138.8	90.3	81
CPSF7	Q8N684	Cleavage and polyadenylation specificity factor subunit 7 OS=Homo sapiens GN=CPSF7 PE=1 SV=1	4	73.9	79.5	91.1	202.6	76.8	75
CPT1A	P50416	Carnitine O-palmitoyltransferase 1, liver isoform OS=Homo sapiens GN=CPT1A PE=1 SV=2	2	92.1	90.2	93.6	157.7	85.2	97.5
CRIP1	P50238	Cysteine-rich protein 1 OS=Homo sapiens GN=CRIP1 PE=1 SV=3	21	95.5	104.1	99.2	113.4	87.8	65.1
CRIP2	P52943	Cysteine-rich protein 2 OS=Homo sapiens GN=CRIP2 PE=1 SV=1	2	105	93.5	125.8	97.4	100.7	98.1
CRKL	P46109	Crk-like protein OS=Homo sapiens GN=CRKL PE=1 SV=1	2	99.6	94.5	112.7	102.3	95.8	94.6
CRTAP	O75718	Cartilage-associated protein OS=Homo sapiens GN=CRTAP PE=1 SV=1	3	97.8	107.1	105	61.3	102.7	98.4
CRYZ	Q08257	Quinone oxidoreductase OS=Homo sapiens GN=CRYZ PE=1 SV=1	6	99.8	96.7	105.8	82	95.4	97.3
CS	O75390	Citrate synthase, mitochondrial OS=Homo sapiens GN=CS PE=1 SV=2	19	95.9	95.7	100	94	94.3	101.7
CSDE1	O75534	Cold shock domain-containing protein E1 OS=Homo sapiens GN=CSDE1 PE=1 SV=2	17	103.8	109.3	105	109.3	92.5	84.5
CSE1L	P55060	Exportin-2 OS=Homo sapiens GN=CSE1L PE=1 SV=3	43	96.4	101.4	100.2	85.8	97.4	103.1
CSNK1A1	P48729	Casein kinase I isoform alpha OS=Homo sapiens GN=CSNK1A1 PE=1 SV=2	2	104.7	107.8	118.1	103.8	93.2	92.4
CSNK2A1	P68400	Casein kinase II subunit alpha OS=Homo sapiens GN=CSNK2A1 PE=1 SV=1	9	94.3	104.3	103.5	103.7	94.3	95.7
CSNK2A2	P19784	Casein kinase II subunit alpha' OS=Homo sapiens GN=CSNK2A2 PE=1 SV=1	3
CSNK2B	P67870	Casein kinase II subunit beta OS=Homo sapiens GN=CSNK2B PE=1 SV=1	4	96.3	104	115.2	104	104.9	100.9
CSPG4	Q6UVK1	Chondroitin sulfate proteoglycan 4 OS=Homo sapiens GN=CSPG4 PE=1 SV=2	4	90.9	94.6	98.9	196.6	80.6	92.7
CSRP1	P21291	Cysteine and glycine-rich protein 1 OS=Homo sapiens GN=CSRP1 PE=1 SV=3	19	89.2	99.7	101.8	81.4	102.1	87.6
CSTB	P04080	Cystatin-B OS=Homo sapiens GN=CSTB PE=1 SV=2	16	104.4	104.2	115.5	104.2	108.1	99
CSTF1	Q05048	Cleavage stimulation factor subunit 1 OS=Homo sapiens GN=CSTF1 PE=1 SV=1	2	96.7	82.4	101.8	108.5	101	98.4
CSTF2	P33240	Cleavage stimulation factor subunit 2 OS=Homo sapiens GN=CSTF2 PE=1 SV=1	7	97.4	97.7	101.8	120.8	94.4	94.2
CTBP1	Q13363	C-terminal-binding protein 1 OS=Homo sapiens GN=CTBP1 PE=1 SV=2	4	94.4	96.5	110.2	82.5	94.6	102.8
CTBP2	P56545	C-terminal-binding protein 2 OS=Homo sapiens GN=CTBP2 PE=1 SV=1	3	124.4	113	124.9	96.1	88.6	80.6
CTH	P32929	Cystathionine gamma-lyase OS=Homo sapiens GN=CTH PE=1 SV=3	9	86.5	83.4	96.2	71.2	90.2	95.5
CTNNA1	P35221	Catenin alpha-1 OS=Homo sapiens GN=CTNNA1 PE=1 SV=1	15	97.9	98.1	109.3	89.6	91.8	92.4
CTNND1	O60716	Catenin delta-1 OS=Homo sapiens GN=CTNND1 PE=1 SV=1	4	101.1	90.8	96.5	75.7	91.2	95.7
CTPS1	P17812	CTP synthase 1 OS=Homo sapiens GN=CTPS1 PE=1 SV=2	22	102.1	102.8	99.1	97.6	99.5	101.1
CTR9	Q6PD62	RNA polymerase-associated protein CTR9 homolog OS=Homo sapiens GN=CTR9 PE=1 SV=1	7	94.5	85.6	95.7	130.9	90.4	98.5
CTSA	P10619	Lysosomal protective protein OS=Homo sapiens GN=CTSA PE=1 SV=2	2	101.7	91.6	104.9	90.6	98	103.4
CTSD	P07339	Cathepsin D OS=Homo sapiens GN=CTSD PE=1 SV=1	14	102.8	103	102.5	75.3	101.9	95.1
CTSL	P07711	Cathepsin L1 OS=Homo sapiens GN=CTSL PE=1 SV=2	3	111	102.3	122.4	69.1	117.7	102.4
CTTN	Q14247	Src substrate cortactin OS=Homo sapiens GN=CTTN PE=1 SV=2	34	92.9	99.6	101.5	106.2	92.9	72.4
CUL1	Q13616	Cullin-1 OS=Homo sapiens GN=CUL1 PE=1 SV=2	2	90.6	103.7	100.2	121.5	88.1	95.5
CUL2	Q13617	Cullin-2 OS=Homo sapiens GN=CUL2 PE=1 SV=2	3	96.3	87.3	96.9	122.7	88.6	88.6
CUL4A	Q13619	Cullin-4A OS=Homo sapiens GN=CUL4A PE=1 SV=3	4	75.7	95.4	117.4	159.5	74.9	72.8
CUL4B	Q13620	Cullin-4B OS=Homo sapiens GN=CUL4B PE=1 SV=4	7	112.4	99	78	106.4	108	120.9
CUTA	O60888	Protein CutA OS=Homo sapiens GN=CUTA PE=1 SV=2	4	94.8	101.2	114.8	74.1	111.8	97.8
CWC15	Q9P013	Spliceosome-associated protein CWC15 homolog OS=Homo sapiens GN=CWC15 PE=1 SV=2	2	105.3	80.4	90.3	141.8	84.8	88.5
CYB5B	O43169	Cytochrome b5 type B OS=Homo sapiens GN=CYB5B PE=1 SV=2	6	78.3	87.5	102.1	96.4	82.2	111
CYB5R1	Q9UHQ9	NADH-cytochrome b5 reductase 1 OS=Homo sapiens GN=CYB5R1 PE=1 SV=1	7	105.5	113	109.3	111.6	108.3	123.1
CYB5R3	P00387	NADH-cytochrome b5 reductase 3 OS=Homo sapiens GN=CYB5R3 PE=1 SV=3	5	87.4	95.1	110.7	117.2	97.6	111.3
CYC1	P08574	Cytochrome c1, heme protein, mitochondrial OS=Homo sapiens GN=CYC1 PE=1 SV=3	6	86.5	93.6	96.7	128.8	88.2	92.3
CYCS	P99999	Cytochrome c OS=Homo sapiens GN=CYCS PE=1 SV=2	8	98.1	121.6	100.8	82	97.7	86.6
CYP51A1	Q16850	Lanosterol 14-alpha demethylase OS=Homo sapiens GN=CYP51A1 PE=1 SV=3	6	91.9	108	108.9	72.4	98.2	102.2
CYR61	O00622	Protein CYR61 OS=Homo sapiens GN=CYR61 PE=1 SV=1	4	131.4	116.9	98.1	66.5	104.6	72
DAB2	P98082	Disabled homolog 2 OS=Homo sapiens GN=DAB2 PE=1 SV=3	2	115.4	102.8	111.3	70.9	108.9	98.3
DAD1	P61803	Dolichyl-diphosphooligosaccharide--protein glycosyltransferase subunit DAD1 OS=Homo sapiens GN=DAD1 PE=1 SV=3	3	88.6	93.7	108	95.4	89	101
DAP	P51397	Death-associated protein 1 OS=Homo sapiens GN=DAP PE=1 SV=3	5	90.6	84	92.9	116	102.4	94.4
DAP3	P51398	28S ribosomal protein S29, mitochondrial OS=Homo sapiens GN=DAP3 PE=1 SV=1	3	97	92.8	105.4	101.5	92.8	88.7
DARS	P14868	Aspartate--tRNA ligase, cytoplasmic OS=Homo sapiens GN=DARS PE=1 SV=2	17	101.2	102.3	104.4	118.4	102.1	114.3
DARS2	Q6PI48	Aspartate--tRNA ligase, mitochondrial OS=Homo sapiens GN=DARS2 PE=1 SV=1	2	86.2	106.7	111.2	114.5	100.6	110.1
DAZAP1	Q96EP5	DAZ-associated protein 1 OS=Homo sapiens GN=DAZAP1 PE=1 SV=1	2	100.2	92.9	112.1	92.7	101	94.1
DBI	P07108	Acyl-CoA-binding protein OS=Homo sapiens GN=DBI PE=1 SV=2	19	72.4	80.8	83	58.1	95.5	63.4
DBN1	Q16643	Drebrin OS=Homo sapiens GN=DBN1 PE=1 SV=4	2	91.8	95	108	80.5	98.7	99.2
DBNL	Q9UJU6	Drebrin-like protein OS=Homo sapiens GN=DBNL PE=1 SV=1	6	93.9	87.1	98.2	101.7	100	95.8
DCPS	Q96C86	m7GpppX diphosphatase OS=Homo sapiens GN=DCPS PE=1 SV=2	2	107	91.6	120.2	62.5	103.3	106
DCTN1	Q14203	Dynactin subunit 1 OS=Homo sapiens GN=DCTN1 PE=1 SV=3	3
DCTN2	Q13561	Dynactin subunit 2 OS=Homo sapiens GN=DCTN2 PE=1 SV=4	16	106.1	105.2	108	91.6	102.3	94.1
DCTPP1	Q9H773	dCTP pyrophosphatase 1 OS=Homo sapiens GN=DCTPP1 PE=1 SV=1	2	95.5	106.6	113.1	156.1	100.7	94.2
DDAH1	O94760	N(G),N(G)-dimethylarginine dimethylaminohydrolase 1 OS=Homo sapiens GN=DDAH1 PE=1 SV=3	5	96.7	92.5	109.6	114.5	105.3	113.3
DDB1	Q16531	DNA damage-binding protein 1 OS=Homo sapiens GN=DDB1 PE=1 SV=1	26	95.9	99.5	111.2	94.4	92.3	95.6
DDOST	P39656	Dolichyl-diphosphooligosaccharide--protein glycosyltransferase 48 kDa subunit OS=Homo sapiens GN=DDOST PE=1 SV=4	15	92.3	103.7	101.2	86.1	95.8	106.4
DDT	P30046	D-dopachrome decarboxylase OS=Homo sapiens GN=DDT PE=1 SV=3	11	99.6	105.8	92	81.9	102.7	94.2
DDX1	Q92499	ATP-dependent RNA helicase DDX1 OS=Homo sapiens GN=DDX1 PE=1 SV=2	19	102.1	82.5	97.8	90.3	101.3	102.1
DDX17	Q92841	Probable ATP-dependent RNA helicase DDX17 OS=Homo sapiens GN=DDX17 PE=1 SV=2	30	97.7	97.7	107.4	89.5	104.1	105.8
DDX18	Q9NVP1	ATP-dependent RNA helicase DDX18 OS=Homo sapiens GN=DDX18 PE=1 SV=2	10	100.1	98.1	100.5	80.4	96.5	96.1
DDX19A	Q9NUU7	ATP-dependent RNA helicase DDX19A OS=Homo sapiens GN=DDX19A PE=1 SV=1	10	103.4	101.7	100.2	99.9	103.1	102.3
DDX21	Q9NR30	Nucleolar RNA helicase 2 OS=Homo sapiens GN=DDX21 PE=1 SV=5	45	93.2	100.4	97.3	83	90.8	96
DDX23	Q9BUQ8	Probable ATP-dependent RNA helicase DDX23 OS=Homo sapiens GN=DDX23 PE=1 SV=3	2	98.4	93.6	109.3	85.1	94.6	92.7
DDX24	Q9GZR7	ATP-dependent RNA helicase DDX24 OS=Homo sapiens GN=DDX24 PE=1 SV=1	2	99.2	97.7	110.2	96.7	100.3	101.5
DDX27	Q96GQ7	Probable ATP-dependent RNA helicase DDX27 OS=Homo sapiens GN=DDX27 PE=1 SV=2	5	102.9	103.4	105.1	79.5	105.9	96.5
DDX39A	O00148	ATP-dependent RNA helicase DDX39A OS=Homo sapiens GN=DDX39A PE=1 SV=2	30	95	100.3	99.5	110	97.1	103.1
DDX39B	Q13838	Spliceosome RNA helicase DDX39B OS=Homo sapiens GN=DDX39B PE=1 SV=1	41	103.8	96.5	101.3	94.4	102.2	106.9
DDX3X	O00571	ATP-dependent RNA helicase DDX3X OS=Homo sapiens GN=DDX3X PE=1 SV=3	40	109.2	102.5	103.2	91.8	102.7	97.4
DDX42	Q86XP3	ATP-dependent RNA helicase DDX42 OS=Homo sapiens GN=DDX42 PE=1 SV=1	5	94.5	105.3	108.1	87.5	105.6	96
DDX46	Q7L014	Probable ATP-dependent RNA helicase DDX46 OS=Homo sapiens GN=DDX46 PE=1 SV=2	6	98.3	109.1	93	95.6	92.5	106.8
DDX47	Q9H0S4	Probable ATP-dependent RNA helicase DDX47 OS=Homo sapiens GN=DDX47 PE=1 SV=1	3	102.4	105	117.2	78.2	107	88.3
DDX5	P17844	Probable ATP-dependent RNA helicase DDX5 OS=Homo sapiens GN=DDX5 PE=1 SV=1	36	101.8	101.9	107.4	94.2	95.2	92
DDX50	Q9BQ39	ATP-dependent RNA helicase DDX50 OS=Homo sapiens GN=DDX50 PE=1 SV=1	5	88.7	82.4	96.3	113.3	92.5	93.5
DDX56	Q9NY93	Probable ATP-dependent RNA helicase DDX56 OS=Homo sapiens GN=DDX56 PE=1 SV=1	3	104	108.1	121.4	103.2	101.4	92
DDX6	P26196	Probable ATP-dependent RNA helicase DDX6 OS=Homo sapiens GN=DDX6 PE=1 SV=2	5	98.4	101.4	105.6	79	95.4	93.1
DECR1	Q16698	2,4-dienoyl-CoA reductase, mitochondrial OS=Homo sapiens GN=DECR1 PE=1 SV=1	8	104.8	99.8	116.1	95.8	109.2	121.7
DECR2	Q9NUI1	Peroxisomal 2,4-dienoyl-CoA reductase OS=Homo sapiens GN=DECR2 PE=1 SV=1	4	97.1	107.9	120	123.2	100.6	115.2
DEK	P35659	Protein DEK OS=Homo sapiens GN=DEK PE=1 SV=1	18	103.6	99.2	108.2	81.6	104.3	105.1
DFFA	O00273	DNA fragmentation factor subunit alpha OS=Homo sapiens GN=DFFA PE=1 SV=1	3	108.6	106.3	108	115	100	101.6
DHCR24	Q15392	Delta(24)-sterol reductase OS=Homo sapiens GN=DHCR24 PE=1 SV=2	2	94	114.8	124.4	86.6	121.1	162.7
DHCR7	Q9UBM7	7-dehydrocholesterol reductase OS=Homo sapiens GN=DHCR7 PE=1 SV=1	5	81.9	86.6	103.1	145	103	125.7
DHFR	P00374	Dihydrofolate reductase OS=Homo sapiens GN=DHFR PE=1 SV=2	2	99.8	92.2	97.2	124.9	90.6	93.5
DHX15	O43143	Pre-mRNA-splicing factor ATP-dependent RNA helicase DHX15 OS=Homo sapiens GN=DHX15 PE=1 SV=2	16	92	103.9	101.9	97.4	93.9	96.3
DHX30	Q7L2E3	Putative ATP-dependent RNA helicase DHX30 OS=Homo sapiens GN=DHX30 PE=1 SV=1	3	112	100.2	116.1	96.7	88.7	94.2
DHX9	Q08211	ATP-dependent RNA helicase A OS=Homo sapiens GN=DHX9 PE=1 SV=4	68	95.7	102	103.7	110.5	94.5	100.1
DIAPH1	O60610	Protein diaphanous homolog 1 OS=Homo sapiens GN=DIAPH1 PE=1 SV=2	20	104.9	102.6	87.9	79.9	100.6	103.3
DKC1	O60832	H/ACA ribonucleoprotein complex subunit 4 OS=Homo sapiens GN=DKC1 PE=1 SV=3	19	89.1	97.3	98.4	91.2	92.4	96.1
DLAT	P10515	Dihydrolipoyllysine-residue acetyltransferase component of pyruvate dehydrogenase complex, mitochondrial OS=Homo sapiens GN=DLAT PE=1 SV=3	7	102.5	94.7	115	86.4	104.3	104.7
DLD	P09622	Dihydrolipoyl dehydrogenase, mitochondrial OS=Homo sapiens GN=DLD PE=1 SV=2	23	101.5	101.8	108.7	75.7	106.1	110.9
DLST	P36957	Dihydrolipoyllysine-residue succinyltransferase component of 2-oxoglutarate dehydrogenase complex, mitochondrial OS=Homo sapiens GN=DLST PE=1 SV=4	11	110.4	110.8	113.9	92.1	118.5	38.2
DNAJA1	P31689	DnaJ homolog subfamily A member 1 OS=Homo sapiens GN=DNAJA1 PE=1 SV=2	19	103.1	99.2	110.4	106.5	95.5	95.1
DNAJA2	O60884	DnaJ homolog subfamily A member 2 OS=Homo sapiens GN=DNAJA2 PE=1 SV=1	4	104.5	87.5	94.8	100.8	96.4	102.3
DNAJA3	Q96EY1	DnaJ homolog subfamily A member 3, mitochondrial OS=Homo sapiens GN=DNAJA3 PE=1 SV=2	2	91.6	91.3	101.8	96.9	93.2	92.5
DNAJB1	P25685	DnaJ homolog subfamily B member 1 OS=Homo sapiens GN=DNAJB1 PE=1 SV=4	17	105.8	102.5	111.9	100.1	100.7	92.3
DNAJB11	Q9UBS4	DnaJ homolog subfamily B member 11 OS=Homo sapiens GN=DNAJB11 PE=1 SV=1	5	110.7	111.2	107.3	81.3	109.4	108.4
DNAJC21	Q5F1R6	DnaJ homolog subfamily C member 21 OS=Homo sapiens GN=DNAJC21 PE=1 SV=2	2	99.3	104.3	104.2	42.8	100.7	92.8
DNAJC7	Q99615	DnaJ homolog subfamily C member 7 OS=Homo sapiens GN=DNAJC7 PE=1 SV=2	5	111	101.9	104	94.5	99.1	101.4
DNAJC8	O75937	DnaJ homolog subfamily C member 8 OS=Homo sapiens GN=DNAJC8 PE=1 SV=2	7	105.3	106.8	100.4	80.4	104.6	78.4
DNAJC9	Q8WXX5	DnaJ homolog subfamily C member 9 OS=Homo sapiens GN=DNAJC9 PE=1 SV=1	3	87.7	82.5	91.6	141.9	87.5	98.8
DNASE2	O00115	Deoxyribonuclease-2-alpha OS=Homo sapiens GN=DNASE2 PE=1 SV=2	2	95	91.6	92.9	87.5	98.3	109.5
DNM1L	O00429	Dynamin-1-like protein OS=Homo sapiens GN=DNM1L PE=1 SV=2	7	93.9	99.6	101.4	99.4	92.5	94.3
DNMT1	P26358	DNA (cytosine-5)-methyltransferase 1 OS=Homo sapiens GN=DNMT1 PE=1 SV=2	2	88.6	95.2	103.7	146.2	86.6	89.3
DNPH1	O43598	2'-deoxynucleoside 5'-phosphate N-hydrolase 1 OS=Homo sapiens GN=DNPH1 PE=1 SV=1	15	88.4	83.8	95.5	108.3	90.1	94.6
DNTTIP2	Q5QJE6	Deoxynucleotidyltransferase terminal-interacting protein 2 OS=Homo sapiens GN=DNTTIP2 PE=1 SV=2	2	110.3	95.3	110.4	96.3	101.3	87.4
DPM1	O60762	Dolichol-phosphate mannosyltransferase subunit 1 OS=Homo sapiens GN=DPM1 PE=1 SV=1	2	92.3	104.8	111.4	122.5	99.2	96
DPP3	Q9NY33	Dipeptidyl peptidase 3 OS=Homo sapiens GN=DPP3 PE=1 SV=2	2	103.3	95.7	101.8	99.8	98.1	97.6
DPY30	Q9C005	Protein dpy-30 homolog OS=Homo sapiens GN=DPY30 PE=1 SV=1	4	105.5	114.4	111.6	95.9	112	92.1
DPYSL2	Q16555	Dihydropyrimidinase-related protein 2 OS=Homo sapiens GN=DPYSL2 PE=1 SV=1	21	76.6	82.2	94.9	112.3	85.5	98.8
DRAP1	Q14919	Dr1-associated corepressor OS=Homo sapiens GN=DRAP1 PE=1 SV=3	4	86.8	87.8	97.1	130.9	92.1	90.9
DRG1	Q9Y295	Developmentally-regulated GTP-binding protein 1 OS=Homo sapiens GN=DRG1 PE=1 SV=1	4	109.1	110.6	110.4	75.5	101	93.8
DSG2	Q14126	Desmoglein-2 OS=Homo sapiens GN=DSG2 PE=1 SV=2	9	91.4	95.5	102.2	120	91.9	101.4
DSP	P15924	Desmoplakin OS=Homo sapiens GN=DSP PE=1 SV=3	20	103.3	96.2	104.2	108.2	95.9	100.7
DSTN	P60981	Destrin OS=Homo sapiens GN=DSTN PE=1 SV=3	28	100.3	98.5	107.2	94.1	105.3	110.7
DTYMK	P23919	Thymidylate kinase OS=Homo sapiens GN=DTYMK PE=1 SV=4	3	111.6	117.2	110.2	92.3	111.1	113.8
DUSP3	P51452	Dual specificity protein phosphatase 3 OS=Homo sapiens GN=DUSP3 PE=1 SV=1	3	93	87.9	97.5	110.1	91.2	85.4
DUT	P33316	Deoxyuridine 5'-triphosphate nucleotidohydrolase, mitochondrial OS=Homo sapiens GN=DUT PE=1 SV=4	15	93.8	92	104.6	105.6	92.5	95.9
DYNC1H1	Q14204	Cytoplasmic dynein 1 heavy chain 1 OS=Homo sapiens GN=DYNC1H1 PE=1 SV=5	65	95.7	99.6	104.2	90.9	97	100.3
DYNC1I2	Q13409	Cytoplasmic dynein 1 intermediate chain 2 OS=Homo sapiens GN=DYNC1I2 PE=1 SV=3	7	111.9	87.9	98.3	85.4	102.5	100.1
DYNLL1	P63167	Dynein light chain 1, cytoplasmic OS=Homo sapiens GN=DYNLL1 PE=1 SV=1	12	97.5	107.1	111.7	104.1	100.4	99.9
DYNLRB1	Q9NP97	Dynein light chain roadblock-type 1 OS=Homo sapiens GN=DYNLRB1 PE=1 SV=3	6	95.1	90.7	106.9	86	97.8	96
EBNA1BP2	Q99848	Probable rRNA-processing protein EBP2 OS=Homo sapiens GN=EBNA1BP2 PE=1 SV=2	16	99.9	99.3	100.6	86.8	100.2	97
ECH1	Q13011	Delta(3,5)-Delta(2,4)-dienoyl-CoA isomerase, mitochondrial OS=Homo sapiens GN=ECH1 PE=1 SV=2	30	95	88.7	106.2	144.2	100.6	133.8
ECHS1	P30084	Enoyl-CoA hydratase, mitochondrial OS=Homo sapiens GN=ECHS1 PE=1 SV=4	14	106.1	105.6	114.6	83.9	112.1	111.4
ECI1	P42126	Enoyl-CoA delta isomerase 1, mitochondrial OS=Homo sapiens GN=ECI1 PE=1 SV=1	10	92.3	87.2	105.4	77.2	98	107
ECM29	Q5VYK3	Proteasome-associated protein ECM29 homolog OS=Homo sapiens GN=ECM29 PE=1 SV=2	3	98.9	93.5	99.8	151.9	97.6	101.8
EDF1	O60869	Endothelial differentiation-related factor 1 OS=Homo sapiens GN=EDF1 PE=1 SV=1	13	91.4	88.7	90.4	106.1	85.5	83.7
EEA1	Q15075	Early endosome antigen 1 OS=Homo sapiens GN=EEA1 PE=1 SV=2	5	104.7	75.7	83.4	88	100.1	96
EEF1A1	P68104	Elongation factor 1-alpha 1 OS=Homo sapiens GN=EEF1A1 PE=1 SV=1	183	95.2	108.1	111.1	143.5	91.6	91.1
EEF1A2	Q05639	Elongation factor 1-alpha 2 OS=Homo sapiens GN=EEF1A2 PE=1 SV=1	110	69.5	64.9	73.3	62.1	68.7	78.3
EEF1B2	P24534	Elongation factor 1-beta OS=Homo sapiens GN=EEF1B2 PE=1 SV=3	29	96.5	102.9	103.5	89.6	92.2	86.5
EEF1D	P29692	Elongation factor 1-delta OS=Homo sapiens GN=EEF1D PE=1 SV=5	21	109.5	103.1	85.6	113.5	100.1	94.1
EEF1E1	O43324	Eukaryotic translation elongation factor 1 epsilon-1 OS=Homo sapiens GN=EEF1E1 PE=1 SV=1	2	105.6	97.2	102	77.9	102.4	119.2
EEF1G	P26641	Elongation factor 1-gamma OS=Homo sapiens GN=EEF1G PE=1 SV=3	56	102.6	118.2	102.6	77.8	91	86.4
EEF2	P13639	Elongation factor 2 OS=Homo sapiens GN=EEF2 PE=1 SV=4	150	115.7	105.1	87	86.8	104.7	104.8
EFHD2	Q96C19	EF-hand domain-containing protein D2 OS=Homo sapiens GN=EFHD2 PE=1 SV=1	12	107.5	102.8	91.2	85.9	87.5	83.9
EFTUD2	Q15029	116 kDa U5 small nuclear ribonucleoprotein component OS=Homo sapiens GN=EFTUD2 PE=1 SV=1	25	95.5	101.5	103.5	102	93.7	94.7
EGFR	P00533	Epidermal growth factor receptor OS=Homo sapiens GN=EGFR PE=1 SV=2	8	103.8	110.1	113.8	96.7	100.2	103
EHD1	Q9H4M9	EH domain-containing protein 1 OS=Homo sapiens GN=EHD1 PE=1 SV=2	10	100.8	101.9	107.8	82.1	96.5	98.3
EIF1	P41567	Eukaryotic translation initiation factor 1 OS=Homo sapiens GN=EIF1 PE=1 SV=1	7	99	91.1	104.6	76.3	101.1	104
EIF1AX	P47813	Eukaryotic translation initiation factor 1A, X-chromosomal OS=Homo sapiens GN=EIF1AX PE=1 SV=2	9	95.4	102.2	97.4	73.3	98.3	91.6
EIF2A	Q9BY44	Eukaryotic translation initiation factor 2A OS=Homo sapiens GN=EIF2A PE=1 SV=3	13	108.2	102.3	106.8	77.8	101.6	101.1
EIF2AK2	P19525	Interferon-induced, double-stranded RNA-activated protein kinase OS=Homo sapiens GN=EIF2AK2 PE=1 SV=2	6	103.1	105.6	107.4	101.6	111.8	115.9
EIF2B1	Q14232	Translation initiation factor eIF-2B subunit alpha OS=Homo sapiens GN=EIF2B1 PE=1 SV=1	5	88.5	88.1	93.5	72.8	91.2	105.6
EIF2B2	P49770	Translation initiation factor eIF-2B subunit beta OS=Homo sapiens GN=EIF2B2 PE=1 SV=3	2	107.2	91.6	103.5	93.1	98.9	91.6
EIF2B4	Q9UI10	Translation initiation factor eIF-2B subunit delta OS=Homo sapiens GN=EIF2B4 PE=1 SV=2	3
EIF2S1	P05198	Eukaryotic translation initiation factor 2 subunit 1 OS=Homo sapiens GN=EIF2S1 PE=1 SV=3	20	103	107.7	95	90	98.5	100.6
EIF2S2	P20042	Eukaryotic translation initiation factor 2 subunit 2 OS=Homo sapiens GN=EIF2S2 PE=1 SV=2	21	108	107.8	104.9	84.4	107.6	101.1
EIF2S3	P41091	Eukaryotic translation initiation factor 2 subunit 3 OS=Homo sapiens GN=EIF2S3 PE=1 SV=3	29	99.5	103.2	105.7	85.7	95.7	96.8
EIF3A	Q14152	Eukaryotic translation initiation factor 3 subunit A OS=Homo sapiens GN=EIF3A PE=1 SV=1	46	102.9	105.7	104.6	122.1	95	97.7
EIF3B	P55884	Eukaryotic translation initiation factor 3 subunit B OS=Homo sapiens GN=EIF3B PE=1 SV=3	21	99.7	103.9	98.7	118.1	93.5	96.3
EIF3CL	B5ME19	Eukaryotic translation initiation factor 3 subunit C-like protein OS=Homo sapiens GN=EIF3CL PE=3 SV=1	17	100.9	110.6	111.1	120.2	98.6	95.7
EIF3D	O15371	Eukaryotic translation initiation factor 3 subunit D OS=Homo sapiens GN=EIF3D PE=1 SV=1	5	100.4	97.8	116.4	100.7	98.1	97.6
EIF3E	P60228	Eukaryotic translation initiation factor 3 subunit E OS=Homo sapiens GN=EIF3E PE=1 SV=1	10	108	111.6	96.9	111.8	104	101.8
EIF3F	O00303	Eukaryotic translation initiation factor 3 subunit F OS=Homo sapiens GN=EIF3F PE=1 SV=1	17	98	90.9	99.3	164.4	82.5	90.4
EIF3G	O75821	Eukaryotic translation initiation factor 3 subunit G OS=Homo sapiens GN=EIF3G PE=1 SV=2	3	92.8	91	96.2	105.4	91.6	99.9
EIF3H	O15372	Eukaryotic translation initiation factor 3 subunit H OS=Homo sapiens GN=EIF3H PE=1 SV=1	5	106.9	108.1	109.3	88.2	100.6	97.3
EIF3I	Q13347	Eukaryotic translation initiation factor 3 subunit I OS=Homo sapiens GN=EIF3I PE=1 SV=1	9	102.4	104.8	108.6	102.4	99.1	104.4
EIF3J	O75822	Eukaryotic translation initiation factor 3 subunit J OS=Homo sapiens GN=EIF3J PE=1 SV=2	13	102.5	102.8	97.9	77.6	100	97.3
EIF3K	Q9UBQ5	Eukaryotic translation initiation factor 3 subunit K OS=Homo sapiens GN=EIF3K PE=1 SV=1	5	112.8	113.1	112.5	87.4	99.1	99.3
EIF3L	Q9Y262	Eukaryotic translation initiation factor 3 subunit L OS=Homo sapiens GN=EIF3L PE=1 SV=1	9	104.9	110	84	97.2	100.2	111.1
EIF3M	Q7L2H7	Eukaryotic translation initiation factor 3 subunit M OS=Homo sapiens GN=EIF3M PE=1 SV=1	11	98.6	106.9	106.9	107.5	92.8	88
EIF4A1	P60842	Eukaryotic initiation factor 4A-I OS=Homo sapiens GN=EIF4A1 PE=1 SV=1	59	107.9	91.8	89.3	125.8	100	95.6
EIF4A2	Q14240	Eukaryotic initiation factor 4A-II OS=Homo sapiens GN=EIF4A2 PE=1 SV=2	37	98.2	100.6	97	71	97.6	89.6
EIF4A3	P38919	Eukaryotic initiation factor 4A-III OS=Homo sapiens GN=EIF4A3 PE=1 SV=4	22	97.9	101.1	106.1	99.3	96.3	96.4
EIF4B	P23588	Eukaryotic translation initiation factor 4B OS=Homo sapiens GN=EIF4B PE=1 SV=2	24	106.5	104.2	89.7	109.3	97.5	89.1
EIF4E	P06730	Eukaryotic translation initiation factor 4E OS=Homo sapiens GN=EIF4E PE=1 SV=2	3	92.8	92.2	102.6	119.2	90.8	93.3
EIF4G1	Q04637	Eukaryotic translation initiation factor 4 gamma 1 OS=Homo sapiens GN=EIF4G1 PE=1 SV=4	44	111.2	113.2	96.6	124.6	99.6	106.5
EIF4G2	P78344	Eukaryotic translation initiation factor 4 gamma 2 OS=Homo sapiens GN=EIF4G2 PE=1 SV=1	6	104.2	95.5	102.4	98.2	94.7	94.9
EIF4H	Q15056	Eukaryotic translation initiation factor 4H OS=Homo sapiens GN=EIF4H PE=1 SV=5	18	103.8	100.6	88.4	125.9	95.9	96.6
EIF5	P55010	Eukaryotic translation initiation factor 5 OS=Homo sapiens GN=EIF5 PE=1 SV=2	15	102.3	110	105.4	77.4	101.3	95.6
EIF5A	P63241	Eukaryotic translation initiation factor 5A-1 OS=Homo sapiens GN=EIF5A PE=1 SV=2	22	110.5	120.3	90.3	87.7	106.3	93.6
EIF5B	O60841	Eukaryotic translation initiation factor 5B OS=Homo sapiens GN=EIF5B PE=1 SV=4	14	96.8	99.3	93.7	70.2	94.2	84.6
EIF6	P56537	Eukaryotic translation initiation factor 6 OS=Homo sapiens GN=EIF6 PE=1 SV=1	8	98.2	95.9	111.7	84.7	96.6	94.3
ELAC2	Q9BQ52	Zinc phosphodiesterase ELAC protein 2 OS=Homo sapiens GN=ELAC2 PE=1 SV=2	2	96.7	106.1	108.9	106.7	98.9	94.8
ELAVL1	Q15717	ELAV-like protein 1 OS=Homo sapiens GN=ELAVL1 PE=1 SV=2	18	99.5	98.6	105.9	109.3	97.3	97.9
ELOB	Q15370	Elongin-B OS=Homo sapiens GN=ELOB PE=1 SV=1	7	106.1	101.7	105.9	85	100.4	94.5
ELOC	Q15369	Elongin-C OS=Homo sapiens GN=ELOC PE=1 SV=1	5	110.8	108	78.5	65.6	108.3	110.1
EMD	P50402	Emerin OS=Homo sapiens GN=EMD PE=1 SV=1	9	80	80.2	90.9	119.7	83.5	98.5
EMG1	Q92979	Ribosomal RNA small subunit methyltransferase NEP1 OS=Homo sapiens GN=EMG1 PE=1 SV=4	2	117	143.4	107.7	101.8	126.6	102.5
EML2	O95834	Echinoderm microtubule-associated protein-like 2 OS=Homo sapiens GN=EML2 PE=1 SV=1	5	97.4	92.1	106.7	88.6	99.6	112.6
ENAH	Q8N8S7	Protein enabled homolog OS=Homo sapiens GN=ENAH PE=1 SV=2	4	118.4	112.5	113.1	167.5	97.8	93.7
ENO1	P06733	Alpha-enolase OS=Homo sapiens GN=ENO1 PE=1 SV=2	288	94.4	94.4	101.2	130	98.3	95.4
ENO2	P09104	Gamma-enolase OS=Homo sapiens GN=ENO2 PE=1 SV=3	78	98.3	94.5	83.6	191.7	85	97.2
ENO3	P13929	Beta-enolase OS=Homo sapiens GN=ENO3 PE=1 SV=5	98	65.2	64.9	71	62.5	67.8	71.4
ENSA	O43768	Alpha-endosulfine OS=Homo sapiens GN=ENSA PE=1 SV=1	5	90.8	92.6	97.9	81.3	98.4	100.4
EPB41L1	Q9H4G0	Band 4.1-like protein 1 OS=Homo sapiens GN=EPB41L1 PE=1 SV=2	5	90.7	95.4	97.2	153.9	83	85
EPHX1	P07099	Epoxide hydrolase 1 OS=Homo sapiens GN=EPHX1 PE=1 SV=1	17	101.8	128.4	125.4	113.4	116.3	135.8
EPPK1	P58107	Epiplakin OS=Homo sapiens GN=EPPK1 PE=1 SV=2	50	83.2	90.8	98.4	118.8	81.7	87.3
EPRS	P07814	Bifunctional glutamate/proline--tRNA ligase OS=Homo sapiens GN=EPRS PE=1 SV=5	52	91	92.3	101.3	71.7	95.6	92.1
EPS8L2	Q9H6S3	Epidermal growth factor receptor kinase substrate 8-like protein 2 OS=Homo sapiens GN=EPS8L2 PE=1 SV=2	2	101.6	98.3	94.5	103.6	93.5	95.2
ERGIC1	Q969X5	Endoplasmic reticulum-Golgi intermediate compartment protein 1 OS=Homo sapiens GN=ERGIC1 PE=1 SV=1	7	73.2	80.1	85.6	75	80.1	91.9
ERH	P84090	Enhancer of rudimentary homolog OS=Homo sapiens GN=ERH PE=1 SV=1	11	96.3	96.5	112.2	75.2	108.2	105.8
ERLIN2	O94905	Erlin-2 OS=Homo sapiens GN=ERLIN2 PE=1 SV=1	5	105.5	103.2	114.6	72.6	108.3	108.6
ERMP1	Q7Z2K6	Endoplasmic reticulum metallopeptidase 1 OS=Homo sapiens GN=ERMP1 PE=1 SV=2	2	98.2	112.3	114.4	89.7	107.8	120.1
ERO1A	Q96HE7	ERO1-like protein alpha OS=Homo sapiens GN=ERO1A PE=1 SV=2	5	97.9	96.8	101.4	75	103.8	112.7
ERP29	P30040	Endoplasmic reticulum resident protein 29 OS=Homo sapiens GN=ERP29 PE=1 SV=4	18	91.7	92.1	95.2	159.9	89.5	111.9
ERP44	Q9BS26	Endoplasmic reticulum resident protein 44 OS=Homo sapiens GN=ERP44 PE=1 SV=1	6	86.5	94.2	96.6	133.4	88.8	96.9
ESD	P10768	S-formylglutathione hydrolase OS=Homo sapiens GN=ESD PE=1 SV=2	5	96.7	91.6	107.8	82.9	96.5	103.6
ESYT1	Q9BSJ8	Extended synaptotagmin-1 OS=Homo sapiens GN=ESYT1 PE=1 SV=1	8	94	89.2	99.4	104.3	92.3	98.7
ESYT2	A0FGR8	Extended synaptotagmin-2 OS=Homo sapiens GN=ESYT2 PE=1 SV=1	4	95	102.1	108.9	95.2	92	101.7
ETF1	P62495	Eukaryotic peptide chain release factor subunit 1 OS=Homo sapiens GN=ETF1 PE=1 SV=3	15	101	98.9	108.6	112.9	94.6	95.3
ETFA	P13804	Electron transfer flavoprotein subunit alpha, mitochondrial OS=Homo sapiens GN=ETFA PE=1 SV=1	23	92.5	89	99.6	79	98.4	103.3
ETFB	P38117	Electron transfer flavoprotein subunit beta OS=Homo sapiens GN=ETFB PE=1 SV=3	14	103.6	90.6	102.3	86.1	100.5	95.6
ETHE1	O95571	Persulfide dioxygenase ETHE1, mitochondrial OS=Homo sapiens GN=ETHE1 PE=1 SV=2	6	88.5	78.6	91.8	73.4	89	96.1
EVPL	Q92817	Envoplakin OS=Homo sapiens GN=EVPL PE=1 SV=3	2
EWSR1	Q01844	RNA-binding protein EWS OS=Homo sapiens GN=EWSR1 PE=1 SV=1	8	101.7	90.8	99.8	93.8	101.9	116.6
EXOSC10	Q01780	Exosome component 10 OS=Homo sapiens GN=EXOSC10 PE=1 SV=2	4	90.6	79.1	89.8	202.5	80.6	92.4
EXOSC5	Q9NQT4	Exosome complex component RRP46 OS=Homo sapiens GN=EXOSC5 PE=1 SV=1	2	105.6	94.4	111.1	108.3	102.7	91.7
EXOSC6	Q5RKV6	Exosome complex component MTR3 OS=Homo sapiens GN=EXOSC6 PE=1 SV=1	2	92.6	92.6	106.1	100.4	95.7	102.6
EXOSC8	Q96B26	Exosome complex component RRP43 OS=Homo sapiens GN=EXOSC8 PE=1 SV=1	2	87.7	92.3	97.9	102.4	87.9	109.6
EXOSC9	Q06265	Exosome complex component RRP45 OS=Homo sapiens GN=EXOSC9 PE=1 SV=3	2	101.1	102.1	114.5	69.3	97.4	97.2
EZR	P15311	Ezrin OS=Homo sapiens GN=EZR PE=1 SV=4	94	109	114.6	100.9	90.5	112.5	98.6
FABP3	P05413	Fatty acid-binding protein, heart OS=Homo sapiens GN=FABP3 PE=1 SV=4	3	59	48.9	53.7	55.5	57.8	58.3
FABP5	Q01469	Fatty acid-binding protein, epidermal OS=Homo sapiens GN=FABP5 PE=1 SV=3	4	56.3	55.4	61.1	45	53.3	54
FAF2	Q96CS3	FAS-associated factor 2 OS=Homo sapiens GN=FAF2 PE=1 SV=2	5	85.3	91.7	102.8	126.2	91.4	101
FAHD1	Q6P587	Acylpyruvase FAHD1, mitochondrial OS=Homo sapiens GN=FAHD1 PE=1 SV=2	2	118.8	90.9	112.9	66.2	113.4	108.1
FAM107B	Q9H098	Protein FAM107B OS=Homo sapiens GN=FAM107B PE=1 SV=1	3	102.4	97.9	100.6	80.2	97.4	97.1
FAM120A	Q9NZB2	Constitutive coactivator of PPAR-gamma-like protein 1 OS=Homo sapiens GN=FAM120A PE=1 SV=2	4	99	97.4	118.7	80.8	105	102.1
FAM129B	Q96TA1	Niban-like protein 1 OS=Homo sapiens GN=FAM129B PE=1 SV=3	10	91.6	96.2	95.7	99.9	89.9	94
FAM136A	Q96C01	Protein FAM136A OS=Homo sapiens GN=FAM136A PE=1 SV=1	3	94.2	94.9	101.7	155.7	93.5	91.5
FAM162A	Q96A26	Protein FAM162A OS=Homo sapiens GN=FAM162A PE=1 SV=2	3	95.6	110.6	101.7	101.7	92.2	95
FAM213A	Q9BRX8	Redox-regulatory protein FAM213A OS=Homo sapiens GN=FAM213A PE=1 SV=3	7	84.1	95.8	105.9	72.5	108.5	128
FAM21A	Q641Q2	WASH complex subunit FAM21A OS=Homo sapiens GN=FAM21A PE=1 SV=3	2	76.8	80.7	91.1	181.2	79.6	83.6
FAM49B	Q9NUQ9	Protein FAM49B OS=Homo sapiens GN=FAM49B PE=1 SV=1	9	89.1	98.1	103.7	140.6	90.3	108.4
FAM50A	Q14320	Protein FAM50A OS=Homo sapiens GN=FAM50A PE=1 SV=2	2	99.6	96	102.9	65.3	97	95.2
FAM98A	Q8NCA5	Protein FAM98A OS=Homo sapiens GN=FAM98A PE=1 SV=1	5	113.3	98.5	69.7	146	98.4	101.8
FAM98B	Q52LJ0	Protein FAM98B OS=Homo sapiens GN=FAM98B PE=1 SV=1	6	91.7	94.6	102.1	98.4	94.2	99.8
FARSA	Q9Y285	Phenylalanine--tRNA ligase alpha subunit OS=Homo sapiens GN=FARSA PE=1 SV=3	9	97.3	103.1	113.5	123.7	99.5	100.2
FARSB	Q9NSD9	Phenylalanine--tRNA ligase beta subunit OS=Homo sapiens GN=FARSB PE=1 SV=3	7	109.3	111.8	100.4	106.7	99.4	106.3
FASN	P49327	Fatty acid synthase OS=Homo sapiens GN=FASN PE=1 SV=3	192	84.1	101.4	111	106.4	112.3	131.2
FAU	P62861	40S ribosomal protein S30 OS=Homo sapiens GN=FAU PE=1 SV=1	15	71	118.4	116	195.9	70.1	70.7
FBL	P22087	rRNA 2'-O-methyltransferase fibrillarin OS=Homo sapiens GN=FBL PE=1 SV=2	12	92.1	98.2	98	79.8	97.8	96.2
FBXO2	Q9UK22	F-box only protein 2 OS=Homo sapiens GN=FBXO2 PE=1 SV=2	2	96.6	98.3	107.1	87.7	105.4	126.4
FDFT1	P37268	Squalene synthase OS=Homo sapiens GN=FDFT1 PE=1 SV=1	8	87.1	92.8	97.5	73.4	95.6	96.3
FDPS	P14324	Farnesyl pyrophosphate synthase OS=Homo sapiens GN=FDPS PE=1 SV=4	33	76.2	85.4	117	85.9	140.7	182.1
FEN1	P39748	Flap endonuclease 1 OS=Homo sapiens GN=FEN1 PE=1 SV=1	19	83	94.9	100.6	92.5	88.3	96
FH	P07954	Fumarate hydratase, mitochondrial OS=Homo sapiens GN=FH PE=1 SV=3	41	107.3	108.3	109.1	98.1	106.9	104
FHL2	Q14192	Four and a half LIM domains protein 2 OS=Homo sapiens GN=FHL2 PE=1 SV=3	5	69.9	89.4	103.8	98	78.4	81.1
FKBP10	Q96AY3	Peptidyl-prolyl cis-trans isomerase FKBP10 OS=Homo sapiens GN=FKBP10 PE=1 SV=1	5	86.8	74.6	84.9	112.1	76.7	87.3
FKBP1A	P62942	Peptidyl-prolyl cis-trans isomerase FKBP1A OS=Homo sapiens GN=FKBP1A PE=1 SV=2	5	60.5	110.3	119.1	69.2	85.1	90.5
FKBP2	P26885	Peptidyl-prolyl cis-trans isomerase FKBP2 OS=Homo sapiens GN=FKBP2 PE=1 SV=2	4	97.1	101	109.4	116.2	105.1	114.7
FKBP3	Q00688	Peptidyl-prolyl cis-trans isomerase FKBP3 OS=Homo sapiens GN=FKBP3 PE=1 SV=1	7	102.7	98.8	112.1	64.1	101.9	97.5
FKBP4	Q02790	Peptidyl-prolyl cis-trans isomerase FKBP4 OS=Homo sapiens GN=FKBP4 PE=1 SV=3	36	115.3	116.2	116	88.4	111.4	105.7
FKBP8	Q14318	Peptidyl-prolyl cis-trans isomerase FKBP8 OS=Homo sapiens GN=FKBP8 PE=1 SV=2	6	95.8	99	107.5	98	96.8	103.7
FKBP9	O95302	Peptidyl-prolyl cis-trans isomerase FKBP9 OS=Homo sapiens GN=FKBP9 PE=1 SV=2	2	99.2	102.4	107.7	97.2	101.2	104.6
FLII	Q13045	Protein flightless-1 homolog OS=Homo sapiens GN=FLII PE=1 SV=2	5	88	82.1	97.8	217.8	82.8	94.7
FLNA	P21333	Filamin-A OS=Homo sapiens GN=FLNA PE=1 SV=4	241	76.1	77	87.2	72.9	83.6	80.3
FLNB	O75369	Filamin-B OS=Homo sapiens GN=FLNB PE=1 SV=2	163	96.8	99.6	110.1	95.8	99.3	104.9
FLOT1	O75955	Flotillin-1 OS=Homo sapiens GN=FLOT1 PE=1 SV=3	6	117.6	101.2	111.9	95	99.4	99.3
FLOT2	Q14254	Flotillin-2 OS=Homo sapiens GN=FLOT2 PE=1 SV=2	4	108	111	125.4	88.4	103.6	111.7
FLYWCH2	Q96CP2	FLYWCH family member 2 OS=Homo sapiens GN=FLYWCH2 PE=1 SV=1	4	108.6	96	117.6	104.2	106.3	105.8
FN3K	Q9H479	Fructosamine-3-kinase OS=Homo sapiens GN=FN3K PE=1 SV=1	2	83.8	83.4	94	117.1	82.6	84.9
FN3KRP	Q9HA64	Ketosamine-3-kinase OS=Homo sapiens GN=FN3KRP PE=1 SV=2	6	102.9	98	107.7	91.6	97.7	107.4
FOLR1	P15328	Folate receptor alpha OS=Homo sapiens GN=FOLR1 PE=1 SV=3	21	36.3	32.5	38.1	32.8	40.2	25
FSCN1	Q16658	Fascin OS=Homo sapiens GN=FSCN1 PE=1 SV=3	81	105.7	93	95.2	98.3	101.2	108.1
FTO	Q9C0B1	Alpha-ketoglutarate-dependent dioxygenase FTO OS=Homo sapiens GN=FTO PE=1 SV=3	3	93.7	97.7	116.6	80.8	97.9	110.9
FTSJ3	Q8IY81	pre-rRNA processing protein FTSJ3 OS=Homo sapiens GN=FTSJ3 PE=1 SV=2	6	99.8	99.6	100.2	77.5	97.4	101
FUBP1	Q96AE4	Far upstream element-binding protein 1 OS=Homo sapiens GN=FUBP1 PE=1 SV=3	55	101.5	105.3	98.3	99.1	101.1	96
FUBP3	Q96I24	Far upstream element-binding protein 3 OS=Homo sapiens GN=FUBP3 PE=1 SV=2	17	97.9	92.4	101.3	96.4	97.4	97.3
FUS	P35637	RNA-binding protein FUS OS=Homo sapiens GN=FUS PE=1 SV=1	32	106.2	98.8	100.8	102	102.8	74
FXR1	P51114	Fragile X mental retardation syndrome-related protein 1 OS=Homo sapiens GN=FXR1 PE=1 SV=3	4	115.3	108	113.3	81.7	101.9	106.3
FXR2	P51116	Fragile X mental retardation syndrome-related protein 2 OS=Homo sapiens GN=FXR2 PE=1 SV=2	2	106.5	83.9	97.3	83.3	101.2	95.7
G3BP1	Q13283	Ras GTPase-activating protein-binding protein 1 OS=Homo sapiens GN=G3BP1 PE=1 SV=1	19	105	106.9	108	105.4	104.4	94.7
G3BP2	Q9UN86	Ras GTPase-activating protein-binding protein 2 OS=Homo sapiens GN=G3BP2 PE=1 SV=2	16	88.8	90.8	103.3	162.5	85.4	89.9
G6PD	P11413	Glucose-6-phosphate 1-dehydrogenase OS=Homo sapiens GN=G6PD PE=1 SV=4	30	75.2	80.1	85.9	79.2	87.8	78.9
GALE	Q14376	UDP-glucose 4-epimerase OS=Homo sapiens GN=GALE PE=1 SV=2	7	94.4	98.2	102.2	119.5	87.9	93.2
GALM	Q96C23	Aldose 1-epimerase OS=Homo sapiens GN=GALM PE=1 SV=1	4	80.8	102.5	109.2	132.8	91.2	99.7
GALNT2	Q10471	Polypeptide N-acetylgalactosaminyltransferase 2 OS=Homo sapiens GN=GALNT2 PE=1 SV=1	9	79.9	85	89.9	81.2	83.1	90.9
GAMT	Q14353	Guanidinoacetate N-methyltransferase OS=Homo sapiens GN=GAMT PE=1 SV=1	3	108.5	113.1	112.7	89.4	109.1	107.8
GANAB	Q14697	Neutral alpha-glucosidase AB OS=Homo sapiens GN=GANAB PE=1 SV=3	53	93.2	98.4	98.5	91.8	99.1	106.8
GAPDH	P04406	Glyceraldehyde-3-phosphate dehydrogenase OS=Homo sapiens GN=GAPDH PE=1 SV=3	262	86	89.6	97.4	164.6	84.8	76
GAPVD1	Q14C86	GTPase-activating protein and VPS9 domain-containing protein 1 OS=Homo sapiens GN=GAPVD1 PE=1 SV=2	2
GAR1	Q9NY12	H/ACA ribonucleoprotein complex subunit 1 OS=Homo sapiens GN=GAR1 PE=1 SV=1	7	73.8	72.9	84.4	153.8	80.4	88.6
GARS	P41250	Glycine--tRNA ligase OS=Homo sapiens GN=GARS PE=1 SV=3	39	98.3	95.7	100.9	94.1	108.1	118.4
GART	P22102	Trifunctional purine biosynthetic protein adenosine-3 OS=Homo sapiens GN=GART PE=1 SV=1	42	105.6	102.3	113.4	90.6	102.4	106.5
GATAD2B	Q8WXI9	Transcriptional repressor p66-beta OS=Homo sapiens GN=GATAD2B PE=1 SV=1	2	89.3	82.4	102.3	189.6	84.9	87.8
GBAS	O75323	Protein NipSnap homolog 2 OS=Homo sapiens GN=GBAS PE=1 SV=1	6	100.9	93.5	108	95.3	97.5	109.2
GCDH	Q92947	Glutaryl-CoA dehydrogenase, mitochondrial OS=Homo sapiens GN=GCDH PE=1 SV=1	2	103.2	94.9	119.4	81.4	106.2	103
GCHFR	P30047	GTP cyclohydrolase 1 feedback regulatory protein OS=Homo sapiens GN=GCHFR PE=1 SV=3	2	77.3	73.5	94.9	62.5	85.4	86.9
GCLC	P48506	Glutamate--cysteine ligase catalytic subunit OS=Homo sapiens GN=GCLC PE=1 SV=2	4	92.2	88.2	99.3	137	99.1	103.5
GCLM	P48507	Glutamate--cysteine ligase regulatory subunit OS=Homo sapiens GN=GCLM PE=1 SV=1	2	90	85.4	105.9	121.8	93.7	81.6
GCN1	Q92616	eIF-2-alpha kinase activator GCN1 OS=Homo sapiens GN=GCN1 PE=1 SV=6	40	98.5	102.1	96.9	142.5	83.5	90.9
GCSH	P23434	Glycine cleavage system H protein, mitochondrial OS=Homo sapiens GN=GCSH PE=1 SV=2	2	110.7	104	107.8	68	103.6	90.5
GDA	Q9Y2T3	Guanine deaminase OS=Homo sapiens GN=GDA PE=1 SV=1	14	82.9	77.9	93.1	69.3	86.5	94.6
GDI1	P31150	Rab GDP dissociation inhibitor alpha OS=Homo sapiens GN=GDI1 PE=1 SV=2	18	90	84	101.1	92.1	94.5	101.7
GDI2	P50395	Rab GDP dissociation inhibitor beta OS=Homo sapiens GN=GDI2 PE=1 SV=2	53	104.6	103	102.3	90.4	106.2	111.2
GFM1	Q96RP9	Elongation factor G, mitochondrial OS=Homo sapiens GN=GFM1 PE=1 SV=2	4
GFPT1	Q06210	Glutamine--fructose-6-phosphate aminotransferase [isomerizing] 1 OS=Homo sapiens GN=GFPT1 PE=1 SV=3	11	90.6	89.7	100.2	82.8	97	97.1
GGCT	O75223	Gamma-glutamylcyclotransferase OS=Homo sapiens GN=GGCT PE=1 SV=1	2	106	103.2	108.2	85.4	104.5	115.2
GGPS1	O95749	Geranylgeranyl pyrophosphate synthase OS=Homo sapiens GN=GGPS1 PE=1 SV=1	4	89.9	87.1	100.4	117.2	96.5	115.4
GIPC1	O14908	PDZ domain-containing protein GIPC1 OS=Homo sapiens GN=GIPC1 PE=1 SV=2	2	118.9	82.4	85.4	51.9	87.3	87.4
GLG1	Q92896	Golgi apparatus protein 1 OS=Homo sapiens GN=GLG1 PE=1 SV=2	2	100.4	87.9	105.2	70.9	101.2	110.1
GLO1	Q04760	Lactoylglutathione lyase OS=Homo sapiens GN=GLO1 PE=1 SV=4	14	91.7	94.1	96.2	80.4	95.7	97.2
GLOD4	Q9HC38	Glyoxalase domain-containing protein 4 OS=Homo sapiens GN=GLOD4 PE=1 SV=1	6	108.8	105.7	106.1	85.5	110.2	117.2
GLRX	P35754	Glutaredoxin-1 OS=Homo sapiens GN=GLRX PE=1 SV=2	3	97.8	96.1	109.9	93.6	106.2	97
GLRX3	O76003	Glutaredoxin-3 OS=Homo sapiens GN=GLRX3 PE=1 SV=2	9	101.7	111.2	111.7	89.8	101	94.4
GLS	O94925	Glutaminase kidney isoform, mitochondrial OS=Homo sapiens GN=GLS PE=1 SV=1	10	109.8	119	112	79.4	113.1	111.1
GLUD1	P00367	Glutamate dehydrogenase 1, mitochondrial OS=Homo sapiens GN=GLUD1 PE=1 SV=2	29	106.4	98.7	107.8	91.5	111.5	117.2
GMDS	O60547	GDP-mannose 4,6 dehydratase OS=Homo sapiens GN=GMDS PE=1 SV=1	3	91.5	89.2	110.2	215.3	90.5	117.2
GMFB	P60983	Glia maturation factor beta OS=Homo sapiens GN=GMFB PE=1 SV=2	3	98.2	95.3	108.1	73.2	99.2	100.9
GMPPB	Q9Y5P6	Mannose-1-phosphate guanyltransferase beta OS=Homo sapiens GN=GMPPB PE=1 SV=2	3	94.3	97.9	112.9	106.1	90.1	92.8
GMPS	P49915	GMP synthase [glutamine-hydrolyzing] OS=Homo sapiens GN=GMPS PE=1 SV=1	20	105.4	104.5	111.9	111.4	95.3	100.4
GNAI1	P63096	Guanine nucleotide-binding protein G(i) subunit alpha-1 OS=Homo sapiens GN=GNAI1 PE=1 SV=2	10	95.1	97	115.1	103.5	91	96.7
GNAI2	P04899	Guanine nucleotide-binding protein G(i) subunit alpha-2 OS=Homo sapiens GN=GNAI2 PE=1 SV=3	12	87.4	83.4	99.6	80.9	90.7	92
GNAI3	P08754	Guanine nucleotide-binding protein G(k) subunit alpha OS=Homo sapiens GN=GNAI3 PE=1 SV=3	12	92.6	101.2	112.7	87.8	93.3	99.8
GNAS	Q5JWF2	Guanine nucleotide-binding protein G(s) subunit alpha isoforms XLas OS=Homo sapiens GN=GNAS PE=1 SV=2	12	91.9	95.1	104.2	83.2	94	104.6
GNB1	P62873	Guanine nucleotide-binding protein G(I)/G(S)/G(T) subunit beta-1 OS=Homo sapiens GN=GNB1 PE=1 SV=3	9	101.1	102	116.7	110.2	100.4	103.5
GNB2	P62879	Guanine nucleotide-binding protein G(I)/G(S)/G(T) subunit beta-2 OS=Homo sapiens GN=GNB2 PE=1 SV=3	10	90.9	94.7	108.7	107.3	89.2	102.3
GNE	Q9Y223	Bifunctional UDP-N-acetylglucosamine 2-epimerase/N-acetylmannosamine kinase OS=Homo sapiens GN=GNE PE=1 SV=1	4	108.7	105.3	119.9	94.3	105.2	104.3
GNG12	Q9UBI6	Guanine nucleotide-binding protein G(I)/G(S)/G(O) subunit gamma-12 OS=Homo sapiens GN=GNG12 PE=1 SV=3	5	87.5	94.7	109.4	82.8	93.9	103.3
GNL3	Q9BVP2	Guanine nucleotide-binding protein-like 3 OS=Homo sapiens GN=GNL3 PE=1 SV=2	11	99.4	103.3	102.7	83.1	103.1	100.7
GNPDA1	P46926	Glucosamine-6-phosphate isomerase 1 OS=Homo sapiens GN=GNPDA1 PE=1 SV=1	5	92.2	102.1	101.7	81.4	95.1	95.5
GNPNAT1	Q96EK6	Glucosamine 6-phosphate N-acetyltransferase OS=Homo sapiens GN=GNPNAT1 PE=1 SV=1	4	93.2	91.8	104.2	90.4	89.2	93.4
GOLGA2	Q08379	Golgin subfamily A member 2 OS=Homo sapiens GN=GOLGA2 PE=1 SV=3	2	89.7	101	95.6	140.1	89.7	89
GOLGA3	Q08378	Golgin subfamily A member 3 OS=Homo sapiens GN=GOLGA3 PE=1 SV=2	3	158.2	112.8	120.5	71.9	100.7	87.1
GOLPH3	Q9H4A6	Golgi phosphoprotein 3 OS=Homo sapiens GN=GOLPH3 PE=1 SV=1	8	84.1	78.6	95.3	131.2	84.2	91.4
GORASP2	Q9H8Y8	Golgi reassembly-stacking protein 2 OS=Homo sapiens GN=GORASP2 PE=1 SV=3	6	80.9	94.5	109.6	169.7	84.9	95.1
GOT1	P17174	Aspartate aminotransferase, cytoplasmic OS=Homo sapiens GN=GOT1 PE=1 SV=3	8	99.7	104.8	104.7	104.3	101.6	107.3
GOT2	P00505	Aspartate aminotransferase, mitochondrial OS=Homo sapiens GN=GOT2 PE=1 SV=3	27	109.4	108.2	112.1	80	105.9	110
GPD2	P43304	Glycerol-3-phosphate dehydrogenase, mitochondrial OS=Homo sapiens GN=GPD2 PE=1 SV=3	5	96.1	95.2	99.7	95.6	99.1	108.5
GPI	P06744	Glucose-6-phosphate isomerase OS=Homo sapiens GN=GPI PE=1 SV=4	84	90.2	100.6	104	92.8	93.2	90.3
GPKOW	Q92917	G patch domain and KOW motifs-containing protein OS=Homo sapiens GN=GPKOW PE=1 SV=2	3	98.5	92.7	115.1	162	96	89.8
GPRC5A	Q8NFJ5	Retinoic acid-induced protein 3 OS=Homo sapiens GN=GPRC5A PE=1 SV=2	4	92	99.4	96.4	117.4	93.9	93.3
GRB2	P62993	Growth factor receptor-bound protein 2 OS=Homo sapiens GN=GRB2 PE=1 SV=1	2	94.2	93.7	102.7	79.2	93.1	88.9
GRHPR	Q9UBQ7	Glyoxylate reductase/hydroxypyruvate reductase OS=Homo sapiens GN=GRHPR PE=1 SV=1	2	103.7	91.8	127.5	96.3	110.2	122.9
GRN	P28799	Granulins OS=Homo sapiens GN=GRN PE=1 SV=2	4	101.8	96.5	107.1	92.5	104.2	112.7
GRPEL1	Q9HAV7	GrpE protein homolog 1, mitochondrial OS=Homo sapiens GN=GRPEL1 PE=1 SV=2	6	103.7	96.7	96.3	76.5	97.1	103.8
GRWD1	Q9BQ67	Glutamate-rich WD repeat-containing protein 1 OS=Homo sapiens GN=GRWD1 PE=1 SV=1	8	100.7	94.9	102.6	132.5	91.8	99.9
GSN	P06396	Gelsolin OS=Homo sapiens GN=GSN PE=1 SV=1	7	74.1	72.3	85.4	276	69.5	96.9
GSPT1	P15170	Eukaryotic peptide chain release factor GTP-binding subunit ERF3A OS=Homo sapiens GN=GSPT1 PE=1 SV=1	18	105.2	110	108.2	88.9	101.7	102
GSR	P00390	Glutathione reductase, mitochondrial OS=Homo sapiens GN=GSR PE=1 SV=2	7	111.3	88.4	110.6	104.4	102.5	55.7
GSS	P48637	Glutathione synthetase OS=Homo sapiens GN=GSS PE=1 SV=1	9	116.9	96.7	92.4	99.2	102.1	109
GSTK1	Q9Y2Q3	Glutathione S-transferase kappa 1 OS=Homo sapiens GN=GSTK1 PE=1 SV=3	11	96.4	98.6	109	85.3	102.8	111.8
GSTM1	P09488	Glutathione S-transferase Mu 1 OS=Homo sapiens GN=GSTM1 PE=1 SV=3	7	59	51.6	58.5	49.3	58.5	58.7
GSTM3	P21266	Glutathione S-transferase Mu 3 OS=Homo sapiens GN=GSTM3 PE=1 SV=3	22	83.8	86.9	97.4	75.1	93	82.6
GSTO1	P78417	Glutathione S-transferase omega-1 OS=Homo sapiens GN=GSTO1 PE=1 SV=2	14	92.9	94	97	79.7	97.5	102.7
GSTP1	P09211	Glutathione S-transferase P OS=Homo sapiens GN=GSTP1 PE=1 SV=2	16	36.6	33.2	37.9	31.3	38.1	41.9
GTF2I	P78347	General transcription factor II-I OS=Homo sapiens GN=GTF2I PE=1 SV=2	20	111.9	99.8	120.4	77.9	103.9	105.1
GTPBP4	Q9BZE4	Nucleolar GTP-binding protein 1 OS=Homo sapiens GN=GTPBP4 PE=1 SV=3	4	95.6	104.9	106.5	110.4	93.8	94.6
GYS1	P13807	Glycogen [starch] synthase, muscle OS=Homo sapiens GN=GYS1 PE=1 SV=2	4	97.2	94.3	102.5	78.8	94.2	101
H1F0	P07305	Histone H1.0 OS=Homo sapiens GN=H1F0 PE=1 SV=3	6	93.9	87.5	96.7	60.1	103.1	121.1
H1FX	Q92522	Histone H1x OS=Homo sapiens GN=H1FX PE=1 SV=1	10	105.5	99	113.8	124.7	119.4	118.2
H2AFX	P16104	Histone H2AX OS=Homo sapiens GN=H2AFX PE=1 SV=2	30	138.7	19.6	88.8	17	140.8	132.4
H2AFY	O75367	Core histone macro-H2A.1 OS=Homo sapiens GN=H2AFY PE=1 SV=4	24	98.7	88.1	96.8	81.1	104.9	113.5
H2AFZ	P0C0S5	Histone H2A.Z OS=Homo sapiens GN=H2AFZ PE=1 SV=2	32	101.1	102	105	100.3	106.3	106.4
H3F3A	P84243	Histone H3.3 OS=Homo sapiens GN=H3F3A PE=1 SV=2	36	95.5	96.2	105.4	110.2	93.1	87.7
HACD2	Q6Y1H2	Very-long-chain (3R)-3-hydroxyacyl-CoA dehydratase 2 OS=Homo sapiens GN=HACD2 PE=1 SV=1	2	97.2	106.3	109.5	133.2	102.1	128.4
HACD3	Q9P035	Very-long-chain (3R)-3-hydroxyacyl-CoA dehydratase 3 OS=Homo sapiens GN=HACD3 PE=1 SV=2	2	91.2	98.6	103.6	135.3	92.6	104.6
HADH	Q16836	Hydroxyacyl-coenzyme A dehydrogenase, mitochondrial OS=Homo sapiens GN=HADH PE=1 SV=3	13	103.2	108.1	108.3	80.5	111.3	117.3
HADHA	P40939	Trifunctional enzyme subunit alpha, mitochondrial OS=Homo sapiens GN=HADHA PE=1 SV=2	42	96.6	98.4	106	100.5	101	110
HADHB	P55084	Trifunctional enzyme subunit beta, mitochondrial OS=Homo sapiens GN=HADHB PE=1 SV=3	27	99.7	93.6	102	124.3	97.4	107.5
HAGH	Q16775	Hydroxyacylglutathione hydrolase, mitochondrial OS=Homo sapiens GN=HAGH PE=1 SV=2	3	101.9	93.2	101.7	118.9	102.2	114.5
HARS	P12081	Histidine--tRNA ligase, cytoplasmic OS=Homo sapiens GN=HARS PE=1 SV=2	11	100.9	95.9	101.3	99.8	94	93.5
HAT1	O14929	Histone acetyltransferase type B catalytic subunit OS=Homo sapiens GN=HAT1 PE=1 SV=1	9	106.2	109.6	105.9	81.1	99.2	97.4
HBD	P02042	Hemoglobin subunit delta OS=Homo sapiens GN=HBD PE=1 SV=2	2	98.3	109.6	81.7	111	94	92
HBS1L	Q9Y450	HBS1-like protein OS=Homo sapiens GN=HBS1L PE=1 SV=1	2
HCFC1	P51610	Host cell factor 1 OS=Homo sapiens GN=HCFC1 PE=1 SV=2	3	98.6	85.4	101.8	93.9	98	106.3
HDAC1	Q13547	Histone deacetylase 1 OS=Homo sapiens GN=HDAC1 PE=1 SV=1	12	92.3	99.7	103.2	113	92.2	95.3
HDAC2	Q92769	Histone deacetylase 2 OS=Homo sapiens GN=HDAC2 PE=1 SV=2	12	113.5	101.8	107.7	75.5	107.8	96.9
HDGF	P51858	Hepatoma-derived growth factor OS=Homo sapiens GN=HDGF PE=1 SV=1	38	89.4	89.2	91.2	62.7	91.3	75.8
HDGFRP2	Q7Z4V5	Hepatoma-derived growth factor-related protein 2 OS=Homo sapiens GN=HDGFRP2 PE=1 SV=1	9	106.2	104.9	113.1	117.7	109.4	86.9
HDLBP	Q00341	Vigilin OS=Homo sapiens GN=HDLBP PE=1 SV=2	21	111.9	100.3	90.1	120.6	101.8	100.3
HEATR1	Q9H583	HEAT repeat-containing protein 1 OS=Homo sapiens GN=HEATR1 PE=1 SV=3	2	100.5	104.1	96.6	121.1	94.8	91.6
HEBP1	Q9NRV9	Heme-binding protein 1 OS=Homo sapiens GN=HEBP1 PE=1 SV=1	6	112.9	107.2	121.4	102.3	108.3	108.3
HEXA	P06865	Beta-hexosaminidase subunit alpha OS=Homo sapiens GN=HEXA PE=1 SV=2	2	110.1	102.5	113.6	92.6	103.5	112.3
HEXB	P07686	Beta-hexosaminidase subunit beta OS=Homo sapiens GN=HEXB PE=1 SV=3	5	105.7	106.1	105.7	79.6	97.2	112
HIBADH	P31937	3-hydroxyisobutyrate dehydrogenase, mitochondrial OS=Homo sapiens GN=HIBADH PE=1 SV=2	9	103	94.9	117.5	75.9	107.7	115.3
HINT1	P49773	Histidine triad nucleotide-binding protein 1 OS=Homo sapiens GN=HINT1 PE=1 SV=2	13	118.1	118.8	112.4	85.2	112.6	107.2
HINT2	Q9BX68	Histidine triad nucleotide-binding protein 2, mitochondrial OS=Homo sapiens GN=HINT2 PE=1 SV=1	7	99.1	98.4	107.6	94.9	109.4	121
HIST1H1B	P16401	Histone H1.5 OS=Homo sapiens GN=HIST1H1B PE=1 SV=3	48	100.5	94.1	98.9	127.2	94.8	80.2
HIST1H1C	P16403	Histone H1.2 OS=Homo sapiens GN=HIST1H1C PE=1 SV=2	68	99.2	88.4	84.5	216.7	93.6	105.4
HIST1H1D	P16402	Histone H1.3 OS=Homo sapiens GN=HIST1H1D PE=1 SV=2	44	39.6	39.5	44.6	86	43.7	44
HIST1H1E	P10412	Histone H1.4 OS=Homo sapiens GN=HIST1H1E PE=1 SV=2	81	69.2	65.1	65.8	404.8	61.1	92.7
HIST1H2AD	P20671	Histone H2A type 1-D OS=Homo sapiens GN=HIST1H2AD PE=1 SV=2	100	91.6	97.2	98.1	135	98.6	96
HIST1H2BK	O60814	Histone H2B type 1-K OS=Homo sapiens GN=HIST1H2BK PE=1 SV=3	115	89.8	97.5	99	159.4	96	93.3
HIST1H3A	P68431	Histone H3.1 OS=Homo sapiens GN=HIST1H3A PE=1 SV=2	61	93.2	93.2	102.1	153.8	99.2	116.4
HIST1H4A	P62805	Histone H4 OS=Homo sapiens GN=HIST1H4A PE=1 SV=2	88	98.8	93.7	107.3	118	106.7	105.9
HIST2H2AB	Q8IUE6	Histone H2A type 2-B OS=Homo sapiens GN=HIST2H2AB PE=1 SV=3	29	79.4	81.8	84.9	284.4	87.7	103.4
HIST2H3A	Q71DI3	Histone H3.2 OS=Homo sapiens GN=HIST2H3A PE=1 SV=3	42	96.4	100.5	115.7	73.7	106	92.9
HIST3H2BB	Q8N257	Histone H2B type 3-B OS=Homo sapiens GN=HIST3H2BB PE=1 SV=3	100	92.3	105.1	106.3	94.4	110.1	110.1
HLA-A	P01891	HLA class I histocompatibility antigen, A-68 alpha chain OS=Homo sapiens GN=HLA-A PE=1 SV=4	26	101.2	101	116.6	95.7	109.7	131.8
HLA-A	P05534	HLA class I histocompatibility antigen, A-24 alpha chain OS=Homo sapiens GN=HLA-A PE=1 SV=2	12
HLA-B	P30464	HLA class I histocompatibility antigen, B-15 alpha chain OS=Homo sapiens GN=HLA-B PE=1 SV=2	32	100.8	115	130.9	139.9	111.8	133.8
HLA-B	P30479	HLA class I histocompatibility antigen, B-41 alpha chain OS=Homo sapiens GN=HLA-B PE=1 SV=1	31	96	98.3	120.2	113.2	105	127.2
HLA-B	P30492	HLA class I histocompatibility antigen, B-54 alpha chain OS=Homo sapiens GN=HLA-B PE=1 SV=1	21
HLA-B	Q31612	HLA class I histocompatibility antigen, B-73 alpha chain OS=Homo sapiens GN=HLA-B PE=1 SV=1	14
HLA-C	Q29963	HLA class I histocompatibility antigen, Cw-6 alpha chain OS=Homo sapiens GN=HLA-C PE=1 SV=2	14	98.5	104.6	135.6	104.6	120.6	152.3
HLTF	Q14527	Helicase-like transcription factor OS=Homo sapiens GN=HLTF PE=1 SV=2	2	83.4	82	100.8	195	77.9	88.6
HM13	Q8TCT9	Minor histocompatibility antigen H13 OS=Homo sapiens GN=HM13 PE=1 SV=1	6	73.2	72.1	81.7	76.3	85.9	109
HMGA1	P17096	High mobility group protein HMG-I/HMG-Y OS=Homo sapiens GN=HMGA1 PE=1 SV=3	19	81.3	84.4	82.5	110.8	82	71
HMGB1	P09429	High mobility group protein B1 OS=Homo sapiens GN=HMGB1 PE=1 SV=3	36	94.7	92.3	97.2	54.8	100.5	89.6
HMGB2	P26583	High mobility group protein B2 OS=Homo sapiens GN=HMGB2 PE=1 SV=2	28	99.5	107.9	114	80.1	113.5	126.7
HMGB3	O15347	High mobility group protein B3 OS=Homo sapiens GN=HMGB3 PE=1 SV=4	9	92.9	88.9	100.1	55.9	98.4	108.9
HMGCS1	Q01581	Hydroxymethylglutaryl-CoA synthase, cytoplasmic OS=Homo sapiens GN=HMGCS1 PE=1 SV=2	18	55.4	58.3	69.9	49	59	56.5
HMGN1	P05114	Non-histone chromosomal protein HMG-14 OS=Homo sapiens GN=HMGN1 PE=1 SV=3	6	98.7	84	92.5	82.4	96.1	119.9
HMGN2	P05204	Non-histone chromosomal protein HMG-17 OS=Homo sapiens GN=HMGN2 PE=1 SV=3	18	106.5	91.4	81.5	133.5	112.6	107.7
HMGN4	O00479	High mobility group nucleosome-binding domain-containing protein 4 OS=Homo sapiens GN=HMGN4 PE=1 SV=3	15	89	85.2	97.9	133.9	99	81.1
HN1	Q9UK76	Hematological and neurological expressed 1 protein OS=Homo sapiens GN=HN1 PE=1 SV=3	12	94.8	97	99.3	138.1	87.9	84.6
HN1L	Q9H910	Hematological and neurological expressed 1-like protein OS=Homo sapiens GN=HN1L PE=1 SV=1	5	99.9	100.8	71.4	92.4	103.1	108.1
HNRNPA0	Q13151	Heterogeneous nuclear ribonucleoprotein A0 OS=Homo sapiens GN=HNRNPA0 PE=1 SV=1	22	94.3	71.9	91.3	108.9	96.9	98
HNRNPA1	P09651	Heterogeneous nuclear ribonucleoprotein A1 OS=Homo sapiens GN=HNRNPA1 PE=1 SV=5	125	83.7	106.6	95.2	114.7	90	82.6
HNRNPA2B1	P22626	Heterogeneous nuclear ribonucleoproteins A2/B1 OS=Homo sapiens GN=HNRNPA2B1 PE=1 SV=2	138	96.1	99.7	99.6	130.3	98.8	96
HNRNPA3	P51991	Heterogeneous nuclear ribonucleoprotein A3 OS=Homo sapiens GN=HNRNPA3 PE=1 SV=2	52	97.8	122.2	111.7	106.5	106.4	107
HNRNPAB	Q99729	Heterogeneous nuclear ribonucleoprotein A/B OS=Homo sapiens GN=HNRNPAB PE=1 SV=2	26	96	111.1	98.3	78.6	101.8	97.2
HNRNPC	P07910	Heterogeneous nuclear ribonucleoproteins C1/C2 OS=Homo sapiens GN=HNRNPC PE=1 SV=4	45	94	98.2	101.4	140.3	100.1	86.6
HNRNPD	Q14103	Heterogeneous nuclear ribonucleoprotein D0 OS=Homo sapiens GN=HNRNPD PE=1 SV=1	45	91	100	103.5	74.1	101.3	94.2
HNRNPDL	O14979	Heterogeneous nuclear ribonucleoprotein D-like OS=Homo sapiens GN=HNRNPDL PE=1 SV=3	27	96.9	97.1	97.5	85.4	94.9	99
HNRNPF	P52597	Heterogeneous nuclear ribonucleoprotein F OS=Homo sapiens GN=HNRNPF PE=1 SV=3	21	102	100.1	104.8	133.5	93.8	85.3
HNRNPH1	P31943	Heterogeneous nuclear ribonucleoprotein H OS=Homo sapiens GN=HNRNPH1 PE=1 SV=4	51	99.9	106.6	111.8	102.6	100.6	94.5
HNRNPH2	P55795	Heterogeneous nuclear ribonucleoprotein H2 OS=Homo sapiens GN=HNRNPH2 PE=1 SV=1	36	96.8	108.4	117.6	122.5	102.7	97.7
HNRNPH3	P31942	Heterogeneous nuclear ribonucleoprotein H3 OS=Homo sapiens GN=HNRNPH3 PE=1 SV=2	22	98.7	105.5	104	69.8	103.8	72.7
HNRNPK	P61978	Heterogeneous nuclear ribonucleoprotein K OS=Homo sapiens GN=HNRNPK PE=1 SV=1	86	98.1	101.6	100.9	113.5	99.3	102.2
HNRNPL	P14866	Heterogeneous nuclear ribonucleoprotein L OS=Homo sapiens GN=HNRNPL PE=1 SV=2	49	94.6	99	109.4	113.5	98.2	103.1
HNRNPM	P52272	Heterogeneous nuclear ribonucleoprotein M OS=Homo sapiens GN=HNRNPM PE=1 SV=3	60	97.3	99.9	98.3	114.8	96.7	97.1
HNRNPR	O43390	Heterogeneous nuclear ribonucleoprotein R OS=Homo sapiens GN=HNRNPR PE=1 SV=1	66	99.9	104.9	106.3	82.4	104.1	101.1
HNRNPU	Q00839	Heterogeneous nuclear ribonucleoprotein U OS=Homo sapiens GN=HNRNPU PE=1 SV=6	104	105.8	100.6	99.7	88.5	108.5	110.7
HNRNPUL1	Q9BUJ2	Heterogeneous nuclear ribonucleoprotein U-like protein 1 OS=Homo sapiens GN=HNRNPUL1 PE=1 SV=2	8	103.1	78.1	89.2	75.3	89.3	90
HNRNPUL2	Q1KMD3	Heterogeneous nuclear ribonucleoprotein U-like protein 2 OS=Homo sapiens GN=HNRNPUL2 PE=1 SV=1	29	98.4	93.6	106.3	113.7	103.8	113.9
HP1BP3	Q5SSJ5	Heterochromatin protein 1-binding protein 3 OS=Homo sapiens GN=HP1BP3 PE=1 SV=1	3	107.1	107	112.3	83.2	109.9	114.7
HPCAL1	P37235	Hippocalcin-like protein 1 OS=Homo sapiens GN=HPCAL1 PE=1 SV=3	7	99.3	107.1	110.7	91.4	100.7	95.5
HPD	P32754	4-hydroxyphenylpyruvate dioxygenase OS=Homo sapiens GN=HPD PE=1 SV=2	3	128.3	115.3	139.7	96.3	100.1	104.7
HPRT1	P00492	Hypoxanthine-guanine phosphoribosyltransferase OS=Homo sapiens GN=HPRT1 PE=1 SV=2	18	104.3	105.8	97.6	87.3	105.3	115.4
HSBP1	O75506	Heat shock factor-binding protein 1 OS=Homo sapiens GN=HSBP1 PE=1 SV=1	3	107.3	106.8	117.3	48.8	103.2	88.5
HSD17B10	Q99714	3-hydroxyacyl-CoA dehydrogenase type-2 OS=Homo sapiens GN=HSD17B10 PE=1 SV=3	18	97	88.4	110	110.3	101.9	106.2
HSD17B12	Q53GQ0	Very-long-chain 3-oxoacyl-CoA reductase OS=Homo sapiens GN=HSD17B12 PE=1 SV=2	5	84.6	89.8	100.3	87.1	92.8	102.3
HSD17B4	P51659	Peroxisomal multifunctional enzyme type 2 OS=Homo sapiens GN=HSD17B4 PE=1 SV=3	15	97	93.3	108.8	89.9	99.5	100.5
HSD17B8	Q92506	Estradiol 17-beta-dehydrogenase 8 OS=Homo sapiens GN=HSD17B8 PE=1 SV=2	3	93.3	84.2	97.4	180.4	89.6	98.5
HSDL2	Q6YN16	Hydroxysteroid dehydrogenase-like protein 2 OS=Homo sapiens GN=HSDL2 PE=1 SV=1	17	101.9	97	108.1	95.7	101.9	108.2
HSP90AA1	P07900	Heat shock protein HSP 90-alpha OS=Homo sapiens GN=HSP90AA1 PE=1 SV=5	177	102	102.4	99.2	92.2	96.5	92.3
HSP90AB1	P08238	Heat shock protein HSP 90-beta OS=Homo sapiens GN=HSP90AB1 PE=1 SV=4	200	105.4	94.8	97.3	90.9	99.6	95.2
HSP90B1	P14625	Endoplasmin OS=Homo sapiens GN=HSP90B1 PE=1 SV=1	98	104.9	99	93.7	92.3	109.2	112.6
HSPA14	Q0VDF9	Heat shock 70 kDa protein 14 OS=Homo sapiens GN=HSPA14 PE=1 SV=1	3	91.5	91.9	101.9	205.6	85.8	91.7
HSPA1B	P0DMV9	Heat shock 70 kDa protein 1B OS=Homo sapiens GN=HSPA1B PE=1 SV=1	138	107.2	101.3	106.2	90.9	106.5	92.5
HSPA4	P34932	Heat shock 70 kDa protein 4 OS=Homo sapiens GN=HSPA4 PE=1 SV=4	75	97.3	94.1	101	76.8	95.1	92
HSPA4L	O95757	Heat shock 70 kDa protein 4L OS=Homo sapiens GN=HSPA4L PE=1 SV=3	23	111.3	110.7	112.2	81	106	104.8
HSPA5	P11021	78 kDa glucose-regulated protein OS=Homo sapiens GN=HSPA5 PE=1 SV=2	124	100.3	95.8	97.6	77.9	105.3	91
HSPA8	P11142	Heat shock cognate 71 kDa protein OS=Homo sapiens GN=HSPA8 PE=1 SV=1	185	106.7	112.4	106.3	81.8	104	84.6
HSPA9	P38646	Stress-70 protein, mitochondrial OS=Homo sapiens GN=HSPA9 PE=1 SV=2	139	100.5	92.7	95.2	91.6	98.5	85.9
HSPB1	P04792	Heat shock protein beta-1 OS=Homo sapiens GN=HSPB1 PE=1 SV=2	33	122.8	113.3	98.1	118.3	106.7	106.2
HSPB11	Q9Y547	Intraflagellar transport protein 25 homolog OS=Homo sapiens GN=HSPB11 PE=1 SV=1	3	103.3	100.8	112.9	64.1	101.5	116
HSPBP1	Q9NZL4	Hsp70-binding protein 1 OS=Homo sapiens GN=HSPBP1 PE=1 SV=1	2	92.6	102.6	118.6	69.5	88.9	89.3
HSPD1	P10809	60 kDa heat shock protein, mitochondrial OS=Homo sapiens GN=HSPD1 PE=1 SV=2	206	110.7	111.3	95.5	87.3	111.1	103.2
HSPE1	P61604	10 kDa heat shock protein, mitochondrial OS=Homo sapiens GN=HSPE1 PE=1 SV=2	40	110.2	100.6	98.1	102.2	109.3	95.7
HSPH1	Q92598	Heat shock protein 105 kDa OS=Homo sapiens GN=HSPH1 PE=1 SV=1	32	100.5	101.1	87.9	81.3	94.4	92.9
HTATIP2	Q9BUP3	Oxidoreductase HTATIP2 OS=Homo sapiens GN=HTATIP2 PE=1 SV=2	6	98.8	96.5	102.3	88.5	94.2	93.6
HTATSF1	O43719	HIV Tat-specific factor 1 OS=Homo sapiens GN=HTATSF1 PE=1 SV=1	6	102.3	104.9	99.4	152.6	100	112.9
HTRA1	Q92743	Serine protease HTRA1 OS=Homo sapiens GN=HTRA1 PE=1 SV=1	2	81.1	109.4	115.8	129.2	107.1	102.5
HUWE1	Q7Z6Z7	E3 ubiquitin-protein ligase HUWE1 OS=Homo sapiens GN=HUWE1 PE=1 SV=3	26	100.7	99.9	110.4	124.5	99.6	109.9
HYOU1	Q9Y4L1	Hypoxia up-regulated protein 1 OS=Homo sapiens GN=HYOU1 PE=1 SV=1	26	99.6	102	107.2	87.6	103.2	104.3
IARS	P41252	Isoleucine--tRNA ligase, cytoplasmic OS=Homo sapiens GN=IARS PE=1 SV=2	24	100.9	101.8	107.6	92.6	104	108.7
IARS2	Q9NSE4	Isoleucine--tRNA ligase, mitochondrial OS=Homo sapiens GN=IARS2 PE=1 SV=2	4	90.4	89.2	96.6	62.4	89.6	94.5
IDE	P14735	Insulin-degrading enzyme OS=Homo sapiens GN=IDE PE=1 SV=4	6	107.7	107.5	112.8	96.4	101.4	100.8
IDH1	O75874	Isocitrate dehydrogenase [NADP] cytoplasmic OS=Homo sapiens GN=IDH1 PE=1 SV=2	46	108.8	111.6	107.3	97.7	114.4	117.9
IDH2	P48735	Isocitrate dehydrogenase [NADP], mitochondrial OS=Homo sapiens GN=IDH2 PE=1 SV=2	5	105.1	101.4	115.8	95	107.5	108.5
IDH3A	P50213	Isocitrate dehydrogenase [NAD] subunit alpha, mitochondrial OS=Homo sapiens GN=IDH3A PE=1 SV=1	12	92.5	91.9	101.2	79.6	100.6	112.4
IDH3B	O43837	Isocitrate dehydrogenase [NAD] subunit beta, mitochondrial OS=Homo sapiens GN=IDH3B PE=1 SV=2	4	102.4	91.5	110.7	90.2	102.3	104.7
IDI1	Q13907	Isopentenyl-diphosphate Delta-isomerase 1 OS=Homo sapiens GN=IDI1 PE=1 SV=2	12	92.5	108.8	124.9	78.5	130.2	136.9
IFI16	Q16666	Gamma-interferon-inducible protein 16 OS=Homo sapiens GN=IFI16 PE=1 SV=3	2	86.8	80.1	84.4	142.2	88.8	97.7
IFI30	P13284	Gamma-interferon-inducible lysosomal thiol reductase OS=Homo sapiens GN=IFI30 PE=1 SV=3	4	116.7	111.9	116.9	104.8	102.9	108.3
IGBP1	P78318	Immunoglobulin-binding protein 1 OS=Homo sapiens GN=IGBP1 PE=1 SV=1	2	88.9	85.7	100	158.8	82.7	86.1
IGF2BP1	Q9NZI8	Insulin-like growth factor 2 mRNA-binding protein 1 OS=Homo sapiens GN=IGF2BP1 PE=1 SV=2	5	80.4	79.8	96.8	109.6	90.5	88.3
IGF2BP3	O00425	Insulin-like growth factor 2 mRNA-binding protein 3 OS=Homo sapiens GN=IGF2BP3 PE=1 SV=2	17	111.4	107.8	114.3	105.2	112.6	114.8
IKBIP	Q70UQ0	Inhibitor of nuclear factor kappa-B kinase-interacting protein OS=Homo sapiens GN=IKBIP PE=1 SV=1	2	100.7	103	112.5	100.1	98.5	99.6
IL18	Q14116	Interleukin-18 OS=Homo sapiens GN=IL18 PE=1 SV=1	15	93.3	119.7	115.2	126.7	104.2	101
ILF2	Q12905	Interleukin enhancer-binding factor 2 OS=Homo sapiens GN=ILF2 PE=1 SV=2	18	95.1	97.3	105.1	72.7	96.1	107.6
ILF3	Q12906	Interleukin enhancer-binding factor 3 OS=Homo sapiens GN=ILF3 PE=1 SV=3	24	91.2	93.2	105.1	109.1	92.7	104.2
ILK	Q13418	Integrin-linked protein kinase OS=Homo sapiens GN=ILK PE=1 SV=2	2	80.7	95	102.3	67.6	97.3	97.6
ILVBL	A1L0T0	Acetolactate synthase-like protein OS=Homo sapiens GN=ILVBL PE=1 SV=2	2	98	95.1	106.3	132.1	104.3	113.7
IMMT	Q16891	MICOS complex subunit MIC60 OS=Homo sapiens GN=IMMT PE=1 SV=1	10	96	96	105.3	87.7	99.8	107.2
IMPA2	O14732	Inositol monophosphatase 2 OS=Homo sapiens GN=IMPA2 PE=1 SV=1	5	110	109.7	111.4	97.5	102	101.3
IMPDH1	P20839	Inosine-5'-monophosphate dehydrogenase 1 OS=Homo sapiens GN=IMPDH1 PE=1 SV=2	3	119.3	90	116.6	86	111.7	94
IMPDH2	P12268	Inosine-5'-monophosphate dehydrogenase 2 OS=Homo sapiens GN=IMPDH2 PE=1 SV=2	43	102.2	100.4	109.6	71.5	101.3	97
IMUP	Q9GZP8	Immortalization up-regulated protein OS=Homo sapiens GN=IMUP PE=1 SV=1	3	96.5	103.9	100.2	132.5	93.9	74
INF2	Q27J81	Inverted formin-2 OS=Homo sapiens GN=INF2 PE=1 SV=2	5	101.6	108.9	112.2	91	98	97.5
IPO4	Q8TEX9	Importin-4 OS=Homo sapiens GN=IPO4 PE=1 SV=2	4	103.9	97.4	99.9	108.4	96.2	98.4
IPO5	O00410	Importin-5 OS=Homo sapiens GN=IPO5 PE=1 SV=4	42	88.4	89.8	92.1	101.2	88.2	89.6
IPO7	O95373	Importin-7 OS=Homo sapiens GN=IPO7 PE=1 SV=1	14	89.6	96.7	96.6	99	86.5	92.6
IPO9	Q96P70	Importin-9 OS=Homo sapiens GN=IPO9 PE=1 SV=3	16	102.2	102.3	112.4	96.7	99.9	106.4
IQGAP1	P46940	Ras GTPase-activating-like protein IQGAP1 OS=Homo sapiens GN=IQGAP1 PE=1 SV=1	120	93.3	93.3	103	72.4	96.9	84.6
IQSEC2	Q5JU85	IQ motif and SEC7 domain-containing protein 2 OS=Homo sapiens GN=IQSEC2 PE=1 SV=1	4	147.4	150.5	111.5	79.8	101.8	95.3
IRF2BP2	Q7Z5L9	Interferon regulatory factor 2-binding protein 2 OS=Homo sapiens GN=IRF2BP2 PE=1 SV=2	2	118.9	79.8	93.9	69.9	106	97.5
ISG15	P05161	Ubiquitin-like protein ISG15 OS=Homo sapiens GN=ISG15 PE=1 SV=5	8	125.6	88.7	138.9	94.1	117.7	137.5
IST1	P53990	IST1 homolog OS=Homo sapiens GN=IST1 PE=1 SV=1	4	102.3	105.5	107.6	87.3	101	102.2
ITGA1	P56199	Integrin alpha-1 OS=Homo sapiens GN=ITGA1 PE=1 SV=2	5	90.2	96.2	95.1	81.7	92.5	93.1
ITGA3	P26006	Integrin alpha-3 OS=Homo sapiens GN=ITGA3 PE=1 SV=5	3	101	100.4	126.3	83.2	106.7	96.6
ITGB1	P05556	Integrin beta-1 OS=Homo sapiens GN=ITGB1 PE=1 SV=2	23	99.1	112.8	104.3	76.6	99.7	99.7
ITPA	Q9BY32	Inosine triphosphate pyrophosphatase OS=Homo sapiens GN=ITPA PE=1 SV=2	9	111.6	106.3	130.1	66.6	114.4	107.4
JAGN1	Q8N5M9	Protein jagunal homolog 1 OS=Homo sapiens GN=JAGN1 PE=1 SV=1	2	109.8	104.9	112.4	70.7	106.2	109.1
JUP	P14923	Junction plakoglobin OS=Homo sapiens GN=JUP PE=1 SV=3	11	97	99.3	99.5	86.5	92.2	97.3
KARS	Q15046	Lysine--tRNA ligase OS=Homo sapiens GN=KARS PE=1 SV=3	24	101.6	108.9	109.5	89.2	99.5	98.9
KDM1A	O60341	Lysine-specific histone demethylase 1A OS=Homo sapiens GN=KDM1A PE=1 SV=2	2
KHDRBS1	Q07666	KH domain-containing, RNA-binding, signal transduction-associated protein 1 OS=Homo sapiens GN=KHDRBS1 PE=1 SV=1	16	92.2	98.8	95.2	119.4	90.6	98.3
KHSRP	Q92945	Far upstream element-binding protein 2 OS=Homo sapiens GN=KHSRP PE=1 SV=4	36	99.6	95.2	98.3	115.1	102.9	104.3
KIF23	Q02241	Kinesin-like protein KIF23 OS=Homo sapiens GN=KIF23 PE=1 SV=3	8	95.3	88.2	108.8	123.9	96.2	105.5
KIF5B	P33176	Kinesin-1 heavy chain OS=Homo sapiens GN=KIF5B PE=1 SV=1	19	103.7	103.8	92.6	102.5	100	110.1
KLC1	Q07866	Kinesin light chain 1 OS=Homo sapiens GN=KLC1 PE=1 SV=2	6	103.9	101.1	101.8	74.4	101.1	102.2
KPNA1	P52294	Importin subunit alpha-5 OS=Homo sapiens GN=KPNA1 PE=1 SV=3	6	93.9	98.4	109.7	103.3	98.1	97.8
KPNA2	P52292	Importin subunit alpha-1 OS=Homo sapiens GN=KPNA2 PE=1 SV=1	9	95	95.4	109	96.4	87.7	84.1
KPNA3	O00505	Importin subunit alpha-4 OS=Homo sapiens GN=KPNA3 PE=1 SV=2	5	94.5	101.6	112.7	75.4	95.3	96.8
KPNA4	O00629	Importin subunit alpha-3 OS=Homo sapiens GN=KPNA4 PE=1 SV=1	5	103	106.2	95.9	86.5	95.7	92.5
KPNB1	Q14974	Importin subunit beta-1 OS=Homo sapiens GN=KPNB1 PE=1 SV=2	43	93.5	98.5	104.7	98.7	94.3	96
KRT1	P04264	Keratin, type II cytoskeletal 1 OS=Homo sapiens GN=KRT1 PE=1 SV=6	45	150.7	154	78.7	57.7	80.6	101.9
KRT10	P13645	Keratin, type I cytoskeletal 10 OS=Homo sapiens GN=KRT10 PE=1 SV=6	11	127	118.3	65.3	99.6	92	115
KRT14	P02533	Keratin, type I cytoskeletal 14 OS=Homo sapiens GN=KRT14 PE=1 SV=4	26	120.2	112.8	108.7	89.4	82.5	107.7
KRT16	P08779	Keratin, type I cytoskeletal 16 OS=Homo sapiens GN=KRT16 PE=1 SV=4	16	129.6	109.1	110.5	96.5	82.8	110.2
KRT17	Q04695	Keratin, type I cytoskeletal 17 OS=Homo sapiens GN=KRT17 PE=1 SV=2	41	95.7	97.6	90.6	103.7	98.1	97.9
KRT18	P05783	Keratin, type I cytoskeletal 18 OS=Homo sapiens GN=KRT18 PE=1 SV=2	98	130.6	86.6	99.2	113.8	106.7	111.3
KRT19	P08727	Keratin, type I cytoskeletal 19 OS=Homo sapiens GN=KRT19 PE=1 SV=4	36	115.3	126.3	122	151.3	115.7	108.2
KRT2	P35908	Keratin, type II cytoskeletal 2 epidermal OS=Homo sapiens GN=KRT2 PE=1 SV=2	15	101.5	94.2	104.3	93	97.4	101.2
KRT6A	P02538	Keratin, type II cytoskeletal 6A OS=Homo sapiens GN=KRT6A PE=1 SV=3	33	144.1	140.2	111.2	65.9	81.2	121.4
KRT7	P08729	Keratin, type II cytoskeletal 7 OS=Homo sapiens GN=KRT7 PE=1 SV=5	76	120.5	108.3	86.5	93.6	102.8	102.2
KRT8	P05787	Keratin, type II cytoskeletal 8 OS=Homo sapiens GN=KRT8 PE=1 SV=7	161	127.7	107.6	96.3	129.9	112.5	107.3
KRT9	P35527	Keratin, type I cytoskeletal 9 OS=Homo sapiens GN=KRT9 PE=1 SV=3	42	137.2	150.8	72.7	72.5	84.4	99.2
KTN1	Q86UP2	Kinectin OS=Homo sapiens GN=KTN1 PE=1 SV=1	13	106.2	105.2	114.5	82.3	102.9	112.4
KYNU	Q16719	Kynureninase OS=Homo sapiens GN=KYNU PE=1 SV=1	20	102.3	115.2	84.6	71.8	111.8	114.6
L1CAM	P32004	Neural cell adhesion molecule L1 OS=Homo sapiens GN=L1CAM PE=1 SV=2	7	93.8	95.6	99.4	94.8	103.1	98.4
LACTB2	Q53H82	Endoribonuclease LACTB2 OS=Homo sapiens GN=LACTB2 PE=1 SV=2	9	117.3	113.1	118.3	91.7	113.9	113.4
LAMP1	P11279	Lysosome-associated membrane glycoprotein 1 OS=Homo sapiens GN=LAMP1 PE=1 SV=3	7	101.9	116.9	121	112.1	108.1	112.1
LAMP2	P13473	Lysosome-associated membrane glycoprotein 2 OS=Homo sapiens GN=LAMP2 PE=1 SV=2	6	91.5	104.3	97.8	90.7	98.9	111.5
LANCL1	O43813	LanC-like protein 1 OS=Homo sapiens GN=LANCL1 PE=1 SV=1	2	114.2	108	124	117.5	114.4	131.7
LAP3	P28838	Cytosol aminopeptidase OS=Homo sapiens GN=LAP3 PE=1 SV=3	10	98.4	99.2	98.1	89.1	104.2	112
LARP1	Q6PKG0	La-related protein 1 OS=Homo sapiens GN=LARP1 PE=1 SV=2	10	100.2	95.4	100.6	98.2	99.8	94.8
LARS	Q9P2J5	Leucine--tRNA ligase, cytoplasmic OS=Homo sapiens GN=LARS PE=1 SV=2	25	96.8	104.6	113.5	103.3	101.3	107.1
LASP1	Q14847	LIM and SH3 domain protein 1 OS=Homo sapiens GN=LASP1 PE=1 SV=2	26	98.9	97.5	101.4	90.5	99.1	96.9
LDHA	P00338	L-lactate dehydrogenase A chain OS=Homo sapiens GN=LDHA PE=1 SV=2	81	95.5	111	94.9	91.2	91.1	88.2
LDHB	P07195	L-lactate dehydrogenase B chain OS=Homo sapiens GN=LDHB PE=1 SV=2	56	103	109.3	108.2	75.3	99.7	105.2
LETM1	O95202	LETM1 and EF-hand domain-containing protein 1, mitochondrial OS=Homo sapiens GN=LETM1 PE=1 SV=1	3	88.9	92.4	98.6	69.6	92.7	105.9
LGALS1	P09382	Galectin-1 OS=Homo sapiens GN=LGALS1 PE=1 SV=2	38	89	89.3	100	79.7	103.6	105.3
LGALS3	P17931	Galectin-3 OS=Homo sapiens GN=LGALS3 PE=1 SV=5	28	118.2	96.1	78	81.5	112.1	116.8
LGALS3BP	Q08380	Galectin-3-binding protein OS=Homo sapiens GN=LGALS3BP PE=1 SV=1	4	96.8	86.9	104.9	95	103.6	104.3
LIG1	P18858	DNA ligase 1 OS=Homo sapiens GN=LIG1 PE=1 SV=1	5	113.9	101.2	113	91.2	114.3	104.1
LIMA1	Q9UHB6	LIM domain and actin-binding protein 1 OS=Homo sapiens GN=LIMA1 PE=1 SV=1	9	110.5	102.6	109.2	86.1	98.3	97.1
LIMS1	P48059	LIM and senescent cell antigen-like-containing domain protein 1 OS=Homo sapiens GN=LIMS1 PE=1 SV=4	3	82.8	86.5	92.2	77.2	87.7	93.4
LLPH	Q9BRT6	Protein LLP homolog OS=Homo sapiens GN=LLPH PE=1 SV=1	2	103.4	112.9	102.2	75.5	99.6	96.2
LMAN1	P49257	Protein ERGIC-53 OS=Homo sapiens GN=LMAN1 PE=1 SV=2	15	92	96.9	98.5	125.1	93.3	102.2
LMAN2	Q12907	Vesicular integral-membrane protein VIP36 OS=Homo sapiens GN=LMAN2 PE=1 SV=1	5	94.3	92.4	101.6	80.6	95.1	104.4
LMNA	P02545	Prelamin-A/C OS=Homo sapiens GN=LMNA PE=1 SV=1	163	87.5	95.2	95.1	103.9	100	83.4
LMNB1	P20700	Lamin-B1 OS=Homo sapiens GN=LMNB1 PE=1 SV=2	52	101.4	97.1	102.9	98.9	103.9	112.1
LMNB2	Q03252	Lamin-B2 OS=Homo sapiens GN=LMNB2 PE=1 SV=4	15	104.8	97.4	99.9	107.2	100.5	102.8
LMO7	Q8WWI1	LIM domain only protein 7 OS=Homo sapiens GN=LMO7 PE=1 SV=3	19	98	104.2	99.3	117.4	98.8	93.1
LONP1	P36776	Lon protease homolog, mitochondrial OS=Homo sapiens GN=LONP1 PE=1 SV=2	14	108.1	102.9	116.1	88.8	107.9	114.8
LRPAP1	P30533	Alpha-2-macroglobulin receptor-associated protein OS=Homo sapiens GN=LRPAP1 PE=1 SV=1	4	70.7	88.8	106.4	214.5	77.1	92.3
LRPPRC	P42704	Leucine-rich PPR motif-containing protein, mitochondrial OS=Homo sapiens GN=LRPPRC PE=1 SV=3	55	94.1	102.2	103.1	83.2	93.7	97.4
LRRC47	Q8N1G4	Leucine-rich repeat-containing protein 47 OS=Homo sapiens GN=LRRC47 PE=1 SV=1	8	100.9	100.8	99.3	94.5	96.6	95.9
LRRC59	Q96AG4	Leucine-rich repeat-containing protein 59 OS=Homo sapiens GN=LRRC59 PE=1 SV=1	24	90.2	96.7	102.8	105.6	94.9	111.8
LRRFIP1	Q32MZ4	Leucine-rich repeat flightless-interacting protein 1 OS=Homo sapiens GN=LRRFIP1 PE=1 SV=2	5	112.9	110.4	116	76.8	114.3	112.3
LSM14A	Q8ND56	Protein LSM14 homolog A OS=Homo sapiens GN=LSM14A PE=1 SV=3	2	97.3	93.4	99.4	122.9	91	89
LSM4	Q9Y4Z0	U6 snRNA-associated Sm-like protein LSm4 OS=Homo sapiens GN=LSM4 PE=1 SV=1	3	100.6	97.6	106.8	94.7	109	113
LSS	P48449	Lanosterol synthase OS=Homo sapiens GN=LSS PE=1 SV=1	6	82.6	91.1	105.3	105.3	109.7	117.3
LTA4H	P09960	Leukotriene A-4 hydrolase OS=Homo sapiens GN=LTA4H PE=1 SV=2	12	93.8	90.5	97.8	85.9	92.7	96.9
LUC7L	Q9NQ29	Putative RNA-binding protein Luc7-like 1 OS=Homo sapiens GN=LUC7L PE=1 SV=1	6	102	99.8	100.3	90	96.6	94.3
LUC7L2	Q9Y383	Putative RNA-binding protein Luc7-like 2 OS=Homo sapiens GN=LUC7L2 PE=1 SV=2	14	103.6	99.5	100.3	77.8	103.3	96.2
LUC7L3	O95232	Luc7-like protein 3 OS=Homo sapiens GN=LUC7L3 PE=1 SV=2	5	104.9	96.8	97.4	72.1	103.4	95.3
LXN	Q9BS40	Latexin OS=Homo sapiens GN=LXN PE=1 SV=2	2	108.4	116.7	130.7	92.6	106.5	91.2
LYAR	Q9NX58	Cell growth-regulating nucleolar protein OS=Homo sapiens GN=LYAR PE=1 SV=2	2	107.1	89.8	111.3	120.7	96.2	94.6
LYPLA2	O95372	Acyl-protein thioesterase 2 OS=Homo sapiens GN=LYPLA2 PE=1 SV=1	2	89.4	88.3	95.5	135.5	85.4	96
LZIC	Q8WZA0	Protein LZIC OS=Homo sapiens GN=LZIC PE=1 SV=1	2	100.6	105	112.9	102.7	98.8	102
LZTFL1	Q9NQ48	Leucine zipper transcription factor-like protein 1 OS=Homo sapiens GN=LZTFL1 PE=1 SV=1	2	104.9	111.2	114.3	85.2	108.3	102.6
MACF1	Q9UPN3	Microtubule-actin cross-linking factor 1, isoforms 1/2/3/5 OS=Homo sapiens GN=MACF1 PE=1 SV=4	2
MAD1L1	Q9Y6D9	Mitotic spindle assembly checkpoint protein MAD1 OS=Homo sapiens GN=MAD1L1 PE=1 SV=2	2	99.5	95.7	100.4	129	94.9	98.7
MAGEB2	O15479	Melanoma-associated antigen B2 OS=Homo sapiens GN=MAGEB2 PE=1 SV=3	7	106.4	101.8	101.5	101	106.7	108.2
MAGED2	Q9UNF1	Melanoma-associated antigen D2 OS=Homo sapiens GN=MAGED2 PE=1 SV=2	27	97.9	98.3	110.1	103.6	111.7	120
MAGOHB	Q96A72	Protein mago nashi homolog 2 OS=Homo sapiens GN=MAGOHB PE=1 SV=1	3	94.9	112.5	101.9	75.6	107.7	105.7
MANF	P55145	Mesencephalic astrocyte-derived neurotrophic factor OS=Homo sapiens GN=MANF PE=1 SV=3	6	99.6	92.1	104.4	63.6	103.3	105.2
MAP1S	Q66K74	Microtubule-associated protein 1S OS=Homo sapiens GN=MAP1S PE=1 SV=2	2	89.7	96.7	98.8	108.2	97	107.1
MAP2K1	Q02750	Dual specificity mitogen-activated protein kinase kinase 1 OS=Homo sapiens GN=MAP2K1 PE=1 SV=2	7	95.7	104	109.8	90.8	98.6	101.9
MAP2K2	P36507	Dual specificity mitogen-activated protein kinase kinase 2 OS=Homo sapiens GN=MAP2K2 PE=1 SV=1	5	84.2	81.3	96.3	272.2	79	104.3
MAP2K3	P46734	Dual specificity mitogen-activated protein kinase kinase 3 OS=Homo sapiens GN=MAP2K3 PE=1 SV=2	5	79.1	82	84.1	144.3	77.8	81.1
MAP4	P27816	Microtubule-associated protein 4 OS=Homo sapiens GN=MAP4 PE=1 SV=3	51	91.4	93.2	98.8	83.7	95.7	88.9
MAP7	Q14244	Ensconsin OS=Homo sapiens GN=MAP7 PE=1 SV=1	7	103.8	96.7	109.4	105.8	100.5	100.3
MAPK1	P28482	Mitogen-activated protein kinase 1 OS=Homo sapiens GN=MAPK1 PE=1 SV=3	5
MAPK3	P27361	Mitogen-activated protein kinase 3 OS=Homo sapiens GN=MAPK3 PE=1 SV=4	5	104.7	98.7	108.7	71.9	99	103
MAPRE1	Q15691	Microtubule-associated protein RP/EB family member 1 OS=Homo sapiens GN=MAPRE1 PE=1 SV=3	8	88	97.7	91.6	77.4	88.7	88.8
MARCKS	P29966	Myristoylated alanine-rich C-kinase substrate OS=Homo sapiens GN=MARCKS PE=1 SV=4	21	117.4	106.4	118.5	104.1	100.9	111.9
MARS	P56192	Methionine--tRNA ligase, cytoplasmic OS=Homo sapiens GN=MARS PE=1 SV=2	20	99.5	97.7	110.9	95.1	106.2	110.5
MAT2A	P31153	S-adenosylmethionine synthase isoform type-2 OS=Homo sapiens GN=MAT2A PE=1 SV=1	17	103.9	106.5	103.6	94.4	96.9	97.7
MAT2B	Q9NZL9	Methionine adenosyltransferase 2 subunit beta OS=Homo sapiens GN=MAT2B PE=1 SV=1	7	109	87	103.8	115.3	100.1	97.4
MATR3	P43243	Matrin-3 OS=Homo sapiens GN=MATR3 PE=1 SV=2	28	94.3	95.1	100.3	100.3	96	98.5
MBNL1	Q9NR56	Muscleblind-like protein 1 OS=Homo sapiens GN=MBNL1 PE=1 SV=2	6	90.1	104.9	105.3	150.4	102.1	95.2
MBOAT7	Q96N66	Lysophospholipid acyltransferase 7 OS=Homo sapiens GN=MBOAT7 PE=1 SV=2	2	83.9	89.9	101.2	79	92.4	112.1
MCAM	P43121	Cell surface glycoprotein MUC18 OS=Homo sapiens GN=MCAM PE=1 SV=2	6	107.4	91	102.7	111.3	99.1	106.9
MCCC2	Q9HCC0	Methylcrotonoyl-CoA carboxylase beta chain, mitochondrial OS=Homo sapiens GN=MCCC2 PE=1 SV=1	2	97.3	91.5	109	111.7	92.9	90.2
MCFD2	Q8NI22	Multiple coagulation factor deficiency protein 2 OS=Homo sapiens GN=MCFD2 PE=1 SV=1	2	98.3	92.1	95.4	49.6	106.8	110.9
MCM2	P49736	DNA replication licensing factor MCM2 OS=Homo sapiens GN=MCM2 PE=1 SV=4	33	98.8	101.5	107.2	104.9	100.8	105.9
MCM3	P25205	DNA replication licensing factor MCM3 OS=Homo sapiens GN=MCM3 PE=1 SV=3	41	94.6	100.3	108.5	133.4	95.3	97.9
MCM4	P33991	DNA replication licensing factor MCM4 OS=Homo sapiens GN=MCM4 PE=1 SV=5	37	99.4	99.2	107.8	112.5	99.7	104.1
MCM5	P33992	DNA replication licensing factor MCM5 OS=Homo sapiens GN=MCM5 PE=1 SV=5	35	103.4	104.7	109.9	96.6	100.9	102.6
MCM6	Q14566	DNA replication licensing factor MCM6 OS=Homo sapiens GN=MCM6 PE=1 SV=1	33	99.1	99.7	105.4	103.2	97.6	104.5
MCM7	P33993	DNA replication licensing factor MCM7 OS=Homo sapiens GN=MCM7 PE=1 SV=4	25	105	105.6	109.4	91.9	99.2	97.4
MCTS1	Q9ULC4	Malignant T-cell-amplified sequence 1 OS=Homo sapiens GN=MCTS1 PE=1 SV=1	3	104.2	100.3	93.6	71	105.9	105.3
MDH1	P40925	Malate dehydrogenase, cytoplasmic OS=Homo sapiens GN=MDH1 PE=1 SV=4	36	100.6	103.6	101	83.9	101.7	106.8
MDH2	P40926	Malate dehydrogenase, mitochondrial OS=Homo sapiens GN=MDH2 PE=1 SV=3	52	104.4	101.5	107.9	90.3	107.9	112.9
ME1	P48163	NADP-dependent malic enzyme OS=Homo sapiens GN=ME1 PE=1 SV=1	4	99.1	98.8	102.1	113.6	105.8	114.3
ME2	P23368	NAD-dependent malic enzyme, mitochondrial OS=Homo sapiens GN=ME2 PE=1 SV=1	2
MEPCE	Q7L2J0	7SK snRNA methylphosphate capping enzyme OS=Homo sapiens GN=MEPCE PE=1 SV=1	4	75.7	77.9	89	246.4	79.3	90.8
MESDC2	Q14696	LDLR chaperone MESD OS=Homo sapiens GN=MESDC2 PE=1 SV=2	3	97.9	91.7	94.4	73.5	92.6	101.7
METAP1	P53582	Methionine aminopeptidase 1 OS=Homo sapiens GN=METAP1 PE=1 SV=2	3	119.6	100.9	113	79.9	90.6	83.8
METAP2	P50579	Methionine aminopeptidase 2 OS=Homo sapiens GN=METAP2 PE=1 SV=1	7	100.2	97	95.5	76.1	95.2	93.3
MGST1	P10620	Microsomal glutathione S-transferase 1 OS=Homo sapiens GN=MGST1 PE=1 SV=1	5	94.3	114.3	107.7	158.5	109.6	127.5
MGST2	Q99735	Microsomal glutathione S-transferase 2 OS=Homo sapiens GN=MGST2 PE=1 SV=1	2	117.5	94.2	110.1	101.7	106.4	106.5
MGST3	O14880	Microsomal glutathione S-transferase 3 OS=Homo sapiens GN=MGST3 PE=1 SV=1	10	65.6	79.1	80.8	70.4	71.7	91.2
MICU2	Q8IYU8	Calcium uptake protein 2, mitochondrial OS=Homo sapiens GN=MICU2 PE=1 SV=2	2	88.1	91.2	103.6	87.1	86.9	95
MIF	P14174	Macrophage migration inhibitory factor OS=Homo sapiens GN=MIF PE=1 SV=4	8	93.8	103.6	102.2	102	103.4	112.6
MIPEP	Q99797	Mitochondrial intermediate peptidase OS=Homo sapiens GN=MIPEP PE=1 SV=2	2	89.5	89.8	106.6	153.1	90.3	102.7
MISP	Q8IVT2	Mitotic interactor and substrate of PLK1 OS=Homo sapiens GN=MISP PE=1 SV=1	16	107.9	100.4	109.6	162.1	95.3	92.3
MKI67	P46013	Proliferation marker protein Ki-67 OS=Homo sapiens GN=MKI67 PE=1 SV=2	8	106.7	102.6	110.7	116.4	99.2	102.4
MLEC	Q14165	Malectin OS=Homo sapiens GN=MLEC PE=1 SV=1	5	90.5	88.5	101.1	72.6	91.9	97.9
MP68	P56378	6.8 kDa mitochondrial proteolipid OS=Homo sapiens GN=MP68 PE=1 SV=1	5	74.1	83.5	96.5	227.5	79.2	102.1
MPST	P25325	3-mercaptopyruvate sulfurtransferase OS=Homo sapiens GN=MPST PE=1 SV=3	2	95.9	83.5	111.5	98.8	101.1	113.3
MRE11	P49959	Double-strand break repair protein MRE11 OS=Homo sapiens GN=MRE11 PE=1 SV=3	4	100.9	96.8	97.8	98.4	99	98.6
MRFAP1	Q9Y605	MORF4 family-associated protein 1 OS=Homo sapiens GN=MRFAP1 PE=1 SV=1	2	106.8	121.1	126.8	101.9	99.9	81.7
MRI1	Q9BV20	Methylthioribose-1-phosphate isomerase OS=Homo sapiens GN=MRI1 PE=1 SV=1	3	112.1	99.2	125.8	76.1	109.9	112.2
MRPL12	P52815	39S ribosomal protein L12, mitochondrial OS=Homo sapiens GN=MRPL12 PE=1 SV=2	7	100.6	102	104.6	85.1	101.3	101.2
MRPL2	Q5T653	39S ribosomal protein L2, mitochondrial OS=Homo sapiens GN=MRPL2 PE=1 SV=2	3	93.6	92.4	91.4	180.7	87.8	94.2
MRPL22	Q9NWU5	39S ribosomal protein L22, mitochondrial OS=Homo sapiens GN=MRPL22 PE=1 SV=1	2	89.7	85.5	95.2	198.3	84.1	95.6
MRPL39	Q9NYK5	39S ribosomal protein L39, mitochondrial OS=Homo sapiens GN=MRPL39 PE=1 SV=3	2	109.7	94.6	104.4	94.6	107.6	102.6
MRPL4	Q9BYD3	39S ribosomal protein L4, mitochondrial OS=Homo sapiens GN=MRPL4 PE=1 SV=1	2	92.5	99.7	103.3	104	100.7	101
MRPL46	Q9H2W6	39S ribosomal protein L46, mitochondrial OS=Homo sapiens GN=MRPL46 PE=1 SV=1	2	92.4	91.3	97.9	146.4	90.7	93.9
MRPL48	Q96GC5	39S ribosomal protein L48, mitochondrial OS=Homo sapiens GN=MRPL48 PE=1 SV=2	2	105.9	100	116.7	77.1	105.6	100.4
MRPL49	Q13405	39S ribosomal protein L49, mitochondrial OS=Homo sapiens GN=MRPL49 PE=1 SV=1	3	99.6	110.4	107.7	81.3	104.1	91.8
MRPL55	Q7Z7F7	39S ribosomal protein L55, mitochondrial OS=Homo sapiens GN=MRPL55 PE=1 SV=1	2	99	102.3	112	103.9	97.5	93.8
MRPL9	Q9BYD2	39S ribosomal protein L9, mitochondrial OS=Homo sapiens GN=MRPL9 PE=1 SV=2	3	101.7	97.2	101.5	89.6	99.2	102.8
MRPS23	Q9Y3D9	28S ribosomal protein S23, mitochondrial OS=Homo sapiens GN=MRPS23 PE=1 SV=2	2	99.3	102.4	99	111	94	96.3
MRPS26	Q9BYN8	28S ribosomal protein S26, mitochondrial OS=Homo sapiens GN=MRPS26 PE=1 SV=1	2	105.4	92.7	107.3	90.9	103.4	94.3
MRPS27	Q92552	28S ribosomal protein S27, mitochondrial OS=Homo sapiens GN=MRPS27 PE=1 SV=3	2	101.7	107.1	119.6	78.7	97.5	101.7
MRPS34	P82930	28S ribosomal protein S34, mitochondrial OS=Homo sapiens GN=MRPS34 PE=1 SV=2	3	98.7	103.6	106	116.2	97.4	96.5
MRPS6	P82932	28S ribosomal protein S6, mitochondrial OS=Homo sapiens GN=MRPS6 PE=1 SV=3	2	115.4	92.8	108.4	67.8	108.4	96.3
MRPS7	Q9Y2R9	28S ribosomal protein S7, mitochondrial OS=Homo sapiens GN=MRPS7 PE=1 SV=2	3	101.9	112.1	105.1	168.7	94.8	94.9
MRPS9	P82933	28S ribosomal protein S9, mitochondrial OS=Homo sapiens GN=MRPS9 PE=1 SV=2	5	78.3	84.7	94.9	236.8	78.3	83.4
MRRF	Q96E11	Ribosome-recycling factor, mitochondrial OS=Homo sapiens GN=MRRF PE=1 SV=1	3	100.7	105.4	110.4	84.9	104	98.9
MRTO4	Q9UKD2	mRNA turnover protein 4 homolog OS=Homo sapiens GN=MRTO4 PE=1 SV=2	4	94.2	98.4	110.4	70.7	97.4	94.2
MSH2	P43246	DNA mismatch repair protein Msh2 OS=Homo sapiens GN=MSH2 PE=1 SV=1	11	94.5	97.4	99	85.2	93.9	99.1
MSH6	P52701	DNA mismatch repair protein Msh6 OS=Homo sapiens GN=MSH6 PE=1 SV=2	14	81.1	97	100.8	111.9	85.5	92.8
MSI2	Q96DH6	RNA-binding protein Musashi homolog 2 OS=Homo sapiens GN=MSI2 PE=1 SV=1	2	95.7	102.4	106.1	70.4	101.7	96.1
MSMO1	Q15800	Methylsterol monooxygenase 1 OS=Homo sapiens GN=MSMO1 PE=1 SV=1	2	80.6	105.2	129.9	66.1	111.8	146.5
MSN	P26038	Moesin OS=Homo sapiens GN=MSN PE=1 SV=3	95	107.3	111.4	103.9	89.7	112.5	116.8
MT1G	P13640	Metallothionein-1G OS=Homo sapiens GN=MT1G PE=1 SV=2	6	133.8	172	112.1	87.3	118.6	50.7
MTA2	O94776	Metastasis-associated protein MTA2 OS=Homo sapiens GN=MTA2 PE=1 SV=1	5	85.9	77.3	84.9	248.5	75.8	81.8
MTAP	Q13126	S-methyl-5'-thioadenosine phosphorylase OS=Homo sapiens GN=MTAP PE=1 SV=2	3	104.4	107.9	114.2	64.7	107.1	112.6
MTCH2	Q9Y6C9	Mitochondrial carrier homolog 2 OS=Homo sapiens GN=MTCH2 PE=1 SV=1	7	89.7	83.7	85.2	113.3	79.2	90.4
MT-CO2	P00403	Cytochrome c oxidase subunit 2 OS=Homo sapiens GN=MT-CO2 PE=1 SV=1	6	116.4	117.1	113.3	118.7	91.8	89.4
MTDH	Q86UE4	Protein LYRIC OS=Homo sapiens GN=MTDH PE=1 SV=2	4	105.5	102.4	108.7	75.9	99.4	115.5
MTHFD1	P11586	C-1-tetrahydrofolate synthase, cytoplasmic OS=Homo sapiens GN=MTHFD1 PE=1 SV=3	71	101.8	98.6	106.2	95.2	100.5	112.1
MTHFD1L	Q6UB35	Monofunctional C1-tetrahydrofolate synthase, mitochondrial OS=Homo sapiens GN=MTHFD1L PE=1 SV=1	6	104.4	102.1	112.1	104	103.1	102.3
MTHFD2	P13995	Bifunctional methylenetetrahydrofolate dehydrogenase/cyclohydrolase, mitochondrial OS=Homo sapiens GN=MTHFD2 PE=1 SV=2	2	106.3	106.2	106.1	122.4	111.4	74.8
MTPN	P58546	Myotrophin OS=Homo sapiens GN=MTPN PE=1 SV=2	8	83.2	82.3	90.3	62.8	83.1	86.1
MVD	P53602	Diphosphomevalonate decarboxylase OS=Homo sapiens GN=MVD PE=1 SV=1	5	93.1	98.3	114.7	87.4	117.5	123.6
MVK	Q03426	Mevalonate kinase OS=Homo sapiens GN=MVK PE=1 SV=1	5	90.9	101.1	104.2	82.2	103	106.9
MVP	Q14764	Major vault protein OS=Homo sapiens GN=MVP PE=1 SV=4	5	102.9	89.9	91.6	73.6	93.2	87.5
MYBBP1A	Q9BQG0	Myb-binding protein 1A OS=Homo sapiens GN=MYBBP1A PE=1 SV=2	15	88.4	93	100.3	118.5	90.5	96.3
MYCBP	Q99417	C-Myc-binding protein OS=Homo sapiens GN=MYCBP PE=1 SV=3	3	101.3	104	104.2	66.6	99.4	96.7
MYDGF	Q969H8	Myeloid-derived growth factor OS=Homo sapiens GN=MYDGF PE=1 SV=1	3	106.2	114	118.5	59.5	124.1	125.5
MYH9	P35579	Myosin-9 OS=Homo sapiens GN=MYH9 PE=1 SV=4	128	93.5	97.1	99.3	84.7	94	84.4
MYL12B	O14950	Myosin regulatory light chain 12B OS=Homo sapiens GN=MYL12B PE=1 SV=2	13	92.6	104.3	102.4	85.3	94	87.7
MYL6	P60660	Myosin light polypeptide 6 OS=Homo sapiens GN=MYL6 PE=1 SV=2	14	95	97	100.9	86.6	94.8	90.6
MYO1C	O00159	Unconventional myosin-Ic OS=Homo sapiens GN=MYO1C PE=1 SV=4	5	95.1	106.4	107.2	88.4	103	99.8
MYO1E	Q12965	Unconventional myosin-Ie OS=Homo sapiens GN=MYO1E PE=1 SV=2	11	95.6	99.5	106.8	84.3	91.6	96.1
MYOF	Q9NZM1	Myoferlin OS=Homo sapiens GN=MYOF PE=1 SV=1	56	97.3	110.1	106.8	92.8	102.8	107.9
NAA10	P41227	N-alpha-acetyltransferase 10 OS=Homo sapiens GN=NAA10 PE=1 SV=1	6	101.7	103.7	106.4	100.7	102.5	95.9
NAA15	Q9BXJ9	N-alpha-acetyltransferase 15, NatA auxiliary subunit OS=Homo sapiens GN=NAA15 PE=1 SV=1	7	114.2	120	114.6	73.5	104.7	97.4
NAA50	Q9GZZ1	N-alpha-acetyltransferase 50 OS=Homo sapiens GN=NAA50 PE=1 SV=1	3	114	128.7	103.5	88.4	109.7	92.8
NACA	E9PAV3	Nascent polypeptide-associated complex subunit alpha, muscle-specific form OS=Homo sapiens GN=NACA PE=1 SV=1	28	105.5	101.1	109.5	95.8	98.7	91.2
NADK2	Q4G0N4	NAD kinase 2, mitochondrial OS=Homo sapiens GN=NADK2 PE=1 SV=2	8	103	93.4	112	107	105.4	111.1
NAE1	Q13564	NEDD8-activating enzyme E1 regulatory subunit OS=Homo sapiens GN=NAE1 PE=1 SV=1	6	96.8	94.3	107.8	99.9	94	101.2
NAMPT	P43490	Nicotinamide phosphoribosyltransferase OS=Homo sapiens GN=NAMPT PE=1 SV=1	5	102.8	103.2	109.3	77.3	108	110.9
NANS	Q9NR45	Sialic acid synthase OS=Homo sapiens GN=NANS PE=1 SV=2	12	104.1	105	107.1	91.4	109	98.2
NAP1L1	P55209	Nucleosome assembly protein 1-like 1 OS=Homo sapiens GN=NAP1L1 PE=1 SV=1	20	98.7	105.7	84.4	92.2	90.8	86.9
NAP1L4	Q99733	Nucleosome assembly protein 1-like 4 OS=Homo sapiens GN=NAP1L4 PE=1 SV=1	16	84.5	82.6	85.5	73.9	86	88.7
NAPA	P54920	Alpha-soluble NSF attachment protein OS=Homo sapiens GN=NAPA PE=1 SV=3	3	99.6	94.4	108.6	78.7	100.5	102.1
NAPRT	Q6XQN6	Nicotinate phosphoribosyltransferase OS=Homo sapiens GN=NAPRT PE=1 SV=2	12	94.1	103.1	104.3	98.3	93.5	90.2
NARS	O43776	Asparagine--tRNA ligase, cytoplasmic OS=Homo sapiens GN=NARS PE=1 SV=1	15	99.6	110.2	110.3	92.4	102.6	109
NASP	P49321	Nuclear autoantigenic sperm protein OS=Homo sapiens GN=NASP PE=1 SV=2	27	104.4	101.6	93.8	93.3	100.1	98.1
NAT10	Q9H0A0	RNA cytidine acetyltransferase OS=Homo sapiens GN=NAT10 PE=1 SV=2	7	83.4	75.3	82.1	172.9	79.8	86.1
NAXE	Q8NCW5	NAD(P)H-hydrate epimerase OS=Homo sapiens GN=NAXE PE=1 SV=2	2	89.4	81.3	92.8	98	88.7	92.7
NCAPD2	Q15021	Condensin complex subunit 1 OS=Homo sapiens GN=NCAPD2 PE=1 SV=3	10	96.7	96.2	108.9	94.7	96.4	96.1
NCAPG	Q9BPX3	Condensin complex subunit 3 OS=Homo sapiens GN=NCAPG PE=1 SV=1	4	93.9	97.4	109.5	97.2	95.5	101.9
NCAPH	Q15003	Condensin complex subunit 2 OS=Homo sapiens GN=NCAPH PE=1 SV=3	3	92.2	89.7	107.2	99.3	95.3	99.7
NCBP1	Q09161	Nuclear cap-binding protein subunit 1 OS=Homo sapiens GN=NCBP1 PE=1 SV=1	6	99.4	91.6	99.8	84.5	96.4	100.8
NCEH1	Q6PIU2	Neutral cholesterol ester hydrolase 1 OS=Homo sapiens GN=NCEH1 PE=1 SV=3	3	103.7	121	118.9	83.8	105.9	95.4
NCKAP1	Q9Y2A7	Nck-associated protein 1 OS=Homo sapiens GN=NCKAP1 PE=1 SV=1	2	110	95.6	103.9	83.3	104.3	97.4
NCL	P19338	Nucleolin OS=Homo sapiens GN=NCL PE=1 SV=3	85	115.7	120.5	99.9	100.2	117.4	116.2
NDC1	Q9BTX1	Nucleoporin NDC1 OS=Homo sapiens GN=NDC1 PE=1 SV=2	2	96.3	99.6	113.1	84.2	100.9	98.4
NDRG1	Q92597	Protein NDRG1 OS=Homo sapiens GN=NDRG1 PE=1 SV=1	7	112	110.7	122.9	73	112.2	113.4
NDUFA10	O95299	NADH dehydrogenase [ubiquinone] 1 alpha subcomplex subunit 10, mitochondrial OS=Homo sapiens GN=NDUFA10 PE=1 SV=1	2	101.8	98.7	115.4	104.8	104.3	106
NDUFA13	Q9P0J0	NADH dehydrogenase [ubiquinone] 1 alpha subcomplex subunit 13 OS=Homo sapiens GN=NDUFA13 PE=1 SV=3	3	106.1	92.1	109.5	67.9	111.2	109.8
NDUFA4	O00483	Cytochrome c oxidase subunit NDUFA4 OS=Homo sapiens GN=NDUFA4 PE=1 SV=1	2	130.4	125.7	126.9	71.9	92.7	89.2
NDUFA5	Q16718	NADH dehydrogenase [ubiquinone] 1 alpha subcomplex subunit 5 OS=Homo sapiens GN=NDUFA5 PE=1 SV=3	3	97.1	93	105.4	91.3	103.1	104
NDUFAB1	O14561	Acyl carrier protein, mitochondrial OS=Homo sapiens GN=NDUFAB1 PE=1 SV=3	6	92.8	124.3	114	90.7	102.2	98.9
NDUFAF2	Q8N183	Mimitin, mitochondrial OS=Homo sapiens GN=NDUFAF2 PE=1 SV=1	2	88.9	101.5	103.7	79	95.2	97.5
NDUFB11	Q9NX14	NADH dehydrogenase [ubiquinone] 1 beta subcomplex subunit 11, mitochondrial OS=Homo sapiens GN=NDUFB11 PE=1 SV=1	2	99.3	93.9	108.6	66	92.5	124.6
NDUFB6	O95139	NADH dehydrogenase [ubiquinone] 1 beta subcomplex subunit 6 OS=Homo sapiens GN=NDUFB6 PE=1 SV=3	3	97	93.7	117.5	88.1	102.5	109.7
NDUFS1	P28331	NADH-ubiquinone oxidoreductase 75 kDa subunit, mitochondrial OS=Homo sapiens GN=NDUFS1 PE=1 SV=3	8	101.7	88.7	112.2	110.3	98.6	99
NDUFS2	O75306	NADH dehydrogenase [ubiquinone] iron-sulfur protein 2, mitochondrial OS=Homo sapiens GN=NDUFS2 PE=1 SV=2	4	96.3	94.2	103.5	104.2	93.7	92.5
NDUFS3	O75489	NADH dehydrogenase [ubiquinone] iron-sulfur protein 3, mitochondrial OS=Homo sapiens GN=NDUFS3 PE=1 SV=1	5	107.9	97.1	104.1	106.5	99.6	98.3
NDUFS5	O43920	NADH dehydrogenase [ubiquinone] iron-sulfur protein 5 OS=Homo sapiens GN=NDUFS5 PE=1 SV=3	2	88.4	98.6	103.1	116.5	94.4	94.1
NDUFV1	P49821	NADH dehydrogenase [ubiquinone] flavoprotein 1, mitochondrial OS=Homo sapiens GN=NDUFV1 PE=1 SV=4	2	106.2	101.2	120.8	76.6	105.5	92.4
NDUFV2	P19404	NADH dehydrogenase [ubiquinone] flavoprotein 2, mitochondrial OS=Homo sapiens GN=NDUFV2 PE=1 SV=2	2
NEDD8	Q15843	NEDD8 OS=Homo sapiens GN=NEDD8 PE=1 SV=1	7	108.6	99.2	112.2	86.8	106.3	103
NENF	Q9UMX5	Neudesin OS=Homo sapiens GN=NENF PE=1 SV=1	8	96.1	95	97	92.2	99.7	103.2
NFU1	Q9UMS0	NFU1 iron-sulfur cluster scaffold homolog, mitochondrial OS=Homo sapiens GN=NFU1 PE=1 SV=2	2	98.6	101.5	113.6	81.9	98.9	98.8
NHP2	Q9NX24	H/ACA ribonucleoprotein complex subunit 2 OS=Homo sapiens GN=NHP2 PE=1 SV=1	4	104.2	101.4	112.6	68.5	108.2	87.8
NIF3L1	Q9GZT8	NIF3-like protein 1 OS=Homo sapiens GN=NIF3L1 PE=1 SV=2	2
NIFK	Q9BYG3	MKI67 FHA domain-interacting nucleolar phosphoprotein OS=Homo sapiens GN=NIFK PE=1 SV=1	5	103.3	95.8	104.9	72.2	101.1	95.6
NIPSNAP1	Q9BPW8	Protein NipSnap homolog 1 OS=Homo sapiens GN=NIPSNAP1 PE=1 SV=1	6	92	106.7	114	93.2	110.9	132.5
NIT2	Q9NQR4	Omega-amidase NIT2 OS=Homo sapiens GN=NIT2 PE=1 SV=1	7	117.6	112.3	122.3	86.3	114	118.9
NLN	Q9BYT8	Neurolysin, mitochondrial OS=Homo sapiens GN=NLN PE=1 SV=1	2	100.6	94.4	102.6	69.9	101.1	96.7
NME1	P15531	Nucleoside diphosphate kinase A OS=Homo sapiens GN=NME1 PE=1 SV=1	48	77.1	89.3	92.5	91.5	83.9	87.4
NME2	P22392	Nucleoside diphosphate kinase B OS=Homo sapiens GN=NME2 PE=1 SV=1	40	90.8	102.3	99.4	81.6	92.1	69.9
NMT1	P30419	Glycylpeptide N-tetradecanoyltransferase 1 OS=Homo sapiens GN=NMT1 PE=1 SV=2	8	98.7	96.1	105.7	86.5	99.5	101.5
NNMT	P40261	Nicotinamide N-methyltransferase OS=Homo sapiens GN=NNMT PE=1 SV=1	2	126	123.4	150.6	88.8	133	131.5
NNT	Q13423	NAD(P) transhydrogenase, mitochondrial OS=Homo sapiens GN=NNT PE=1 SV=3	33	82.9	81.7	96	74.9	91.8	112
NOC2L	Q9Y3T9	Nucleolar complex protein 2 homolog OS=Homo sapiens GN=NOC2L PE=1 SV=4	2	91.7	81	93.7	102.6	85.4	83.1
NOLC1	Q14978	Nucleolar and coiled-body phosphoprotein 1 OS=Homo sapiens GN=NOLC1 PE=1 SV=2	16	112	101.8	91	99.9	109.8	99.2
NOMO2	Q5JPE7	Nodal modulator 2 OS=Homo sapiens GN=NOMO2 PE=1 SV=1	9	96.6	99.5	103	125.1	103.1	110.4
NONO	Q15233	Non-POU domain-containing octamer-binding protein OS=Homo sapiens GN=NONO PE=1 SV=4	57	97.1	101.1	100.1	110.8	99.8	96.2
NOP2	P46087	Probable 28S rRNA (cytosine(4447)-C(5))-methyltransferase OS=Homo sapiens GN=NOP2 PE=1 SV=2	9	89.1	90.5	97.5	112.1	90.6	94.1
NOP56	O00567	Nucleolar protein 56 OS=Homo sapiens GN=NOP56 PE=1 SV=4	14	93.2	90.5	97.8	86.4	92.4	98
NOP58	Q9Y2X3	Nucleolar protein 58 OS=Homo sapiens GN=NOP58 PE=1 SV=1	14	95.3	98.9	102.8	72.1	95.3	95.6
NOSIP	Q9Y314	Nitric oxide synthase-interacting protein OS=Homo sapiens GN=NOSIP PE=1 SV=1	3	100.7	106.8	120.3	81.5	109.6	94.9
NPC2	P61916	Epididymal secretory protein E1 OS=Homo sapiens GN=NPC2 PE=1 SV=1	5	83.8	83.1	96	73.6	98.3	106.8
NPEPPS	P55786	Puromycin-sensitive aminopeptidase OS=Homo sapiens GN=NPEPPS PE=1 SV=2	16	101	98.4	104.9	79.4	97.3	104.5
NPM1	P06748	Nucleophosmin OS=Homo sapiens GN=NPM1 PE=1 SV=2	96	101.1	99	91.1	107.8	99.9	89.9
NPM3	O75607	Nucleoplasmin-3 OS=Homo sapiens GN=NPM3 PE=1 SV=3	2	106	107.9	111.6	104.8	93.9	98.1
NQO1	P15559	NAD(P)H dehydrogenase [quinone] 1 OS=Homo sapiens GN=NQO1 PE=1 SV=1	32	115.8	121.2	118.1	97.8	117.8	113.6
NQO2	P16083	Ribosyldihydronicotinamide dehydrogenase [quinone] OS=Homo sapiens GN=NQO2 PE=1 SV=5	3	107.1	92	98.4	67.7	96.6	111.1
NRAS	P01111	GTPase NRas OS=Homo sapiens GN=NRAS PE=1 SV=1	2	108.5	87	96.4	116.7	94.1	95.7
NRDC	O43847	Nardilysin OS=Homo sapiens GN=NRDC PE=1 SV=2	6	93.7	97.5	107.4	115.9	97.4	103.6
NSDHL	Q15738	Sterol-4-alpha-carboxylate 3-dehydrogenase, decarboxylating OS=Homo sapiens GN=NSDHL PE=1 SV=2	5	81.3	90.3	104.6	89.8	97	115.5
NSF	P46459	Vesicle-fusing ATPase OS=Homo sapiens GN=NSF PE=1 SV=3	8	92.9	98.4	104.5	99.4	93.8	94.9
NSFL1C	Q9UNZ2	NSFL1 cofactor p47 OS=Homo sapiens GN=NSFL1C PE=1 SV=2	10	97.5	97.2	107.4	122.2	96.2	98.2
NSUN2	Q08J23	tRNA (cytosine(34)-C(5))-methyltransferase OS=Homo sapiens GN=NSUN2 PE=1 SV=2	29	93.5	100.3	104.7	80.7	92.9	90.2
NT5C3A	Q9H0P0	Cytosolic 5'-nucleotidase 3A OS=Homo sapiens GN=NT5C3A PE=1 SV=3	3	94.1	85.3	95.8	89	87.5	89.1
NT5DC1	Q5TFE4	5'-nucleotidase domain-containing protein 1 OS=Homo sapiens GN=NT5DC1 PE=1 SV=1	3	126.4	18.5	51.9	98.9	119.7	124.4
NTMT1	Q9BV86	N-terminal Xaa-Pro-Lys N-methyltransferase 1 OS=Homo sapiens GN=NTMT1 PE=1 SV=3	2	97	86.4	99.9	88.4	87.4	81.8
NTPCR	Q9BSD7	Cancer-related nucleoside-triphosphatase OS=Homo sapiens GN=NTPCR PE=1 SV=1	2	102	101.7	107.6	90.1	103.2	113
NUBP2	Q9Y5Y2	Cytosolic Fe-S cluster assembly factor NUBP2 OS=Homo sapiens GN=NUBP2 PE=1 SV=1	4	94.5	102	99.9	109.2	96.3	96.6
NUCB1	Q02818	Nucleobindin-1 OS=Homo sapiens GN=NUCB1 PE=1 SV=4	5	98.3	87.9	90.6	110.7	86.9	77
NUCB2	P80303	Nucleobindin-2 OS=Homo sapiens GN=NUCB2 PE=1 SV=2	5	100.7	101.3	103.7	69.1	109.8	118.1
NUCKS1	Q9H1E3	Nuclear ubiquitous casein and cyclin-dependent kinase substrate 1 OS=Homo sapiens GN=NUCKS1 PE=1 SV=1	12	105.7	90.4	90	69.1	111.2	111.8
NUDC	Q9Y266	Nuclear migration protein nudC OS=Homo sapiens GN=NUDC PE=1 SV=1	26	110.5	105.5	98.5	86.5	108.2	98.9
NUDCD1	Q96RS6	NudC domain-containing protein 1 OS=Homo sapiens GN=NUDCD1 PE=1 SV=2	2	104.4	88.6	98.2	142.5	98.1	95.7
NUDCD2	Q8WVJ2	NudC domain-containing protein 2 OS=Homo sapiens GN=NUDCD2 PE=1 SV=1	2	88.5	82.2	100.8	122.3	88.9	90
NUDT1	P36639	7,8-dihydro-8-oxoguanine triphosphatase OS=Homo sapiens GN=NUDT1 PE=1 SV=3	2	95.9	97.1	99.5	89.8	95	96
NUDT21	O43809	Cleavage and polyadenylation specificity factor subunit 5 OS=Homo sapiens GN=NUDT21 PE=1 SV=1	20	95.1	93.1	94.4	103.7	94.9	93.6
NUDT5	Q9UKK9	ADP-sugar pyrophosphatase OS=Homo sapiens GN=NUDT5 PE=1 SV=1	9	102.5	99.6	112.9	82.1	100	109.3
NUMA1	Q14980	Nuclear mitotic apparatus protein 1 OS=Homo sapiens GN=NUMA1 PE=1 SV=2	32	104.9	95.2	94.7	101.9	100.8	112.6
NUP107	P57740	Nuclear pore complex protein Nup107 OS=Homo sapiens GN=NUP107 PE=1 SV=1	4	82.4	97.7	103.5	119.7	83.6	94
NUP155	O75694	Nuclear pore complex protein Nup155 OS=Homo sapiens GN=NUP155 PE=1 SV=1	10	95.5	95.6	104.4	81.5	96.4	99.8
NUP205	Q92621	Nuclear pore complex protein Nup205 OS=Homo sapiens GN=NUP205 PE=1 SV=3	7	87.7	99.6	95.5	148.4	85	84.1
NUP214	P35658	Nuclear pore complex protein Nup214 OS=Homo sapiens GN=NUP214 PE=1 SV=2	3
NUP35	Q8NFH5	Nucleoporin NUP53 OS=Homo sapiens GN=NUP35 PE=1 SV=1	3	98.5	97.8	104.2	122.9	96.8	99.7
NUP37	Q8NFH4	Nucleoporin Nup37 OS=Homo sapiens GN=NUP37 PE=1 SV=1	4	89.9	92.3	93.6	157.7	86.9	93.6
NUP50	Q9UKX7	Nuclear pore complex protein Nup50 OS=Homo sapiens GN=NUP50 PE=1 SV=2	2	107.5	100.2	114.4	76.4	101.1	101.2
NUP54	Q7Z3B4	Nucleoporin p54 OS=Homo sapiens GN=NUP54 PE=1 SV=2	6	98.4	100.3	104.1	77.3	103.4	98.9
NUP58	Q9BVL2	Nucleoporin p58/p45 OS=Homo sapiens GN=NUP58 PE=1 SV=1	3	76.5	86.8	96.6	116.6	88.5	93.9
NUP62	P37198	Nuclear pore glycoprotein p62 OS=Homo sapiens GN=NUP62 PE=1 SV=3	2	96.4	89.7	111.3	72.8	93.4	101
NUP93	Q8N1F7	Nuclear pore complex protein Nup93 OS=Homo sapiens GN=NUP93 PE=1 SV=2	11	104.2	103.4	107.3	83.9	101.2	103.3
NUP98	P52948	Nuclear pore complex protein Nup98-Nup96 OS=Homo sapiens GN=NUP98 PE=1 SV=4	3	102.1	96.5	99.6	88.7	98.9	98.1
NUTF2	P61970	Nuclear transport factor 2 OS=Homo sapiens GN=NUTF2 PE=1 SV=1	7	105	110.5	121.9	79.4	113.7	107.9
NXF1	Q9UBU9	Nuclear RNA export factor 1 OS=Homo sapiens GN=NXF1 PE=1 SV=1	2	96.2	90	98.9	118.7	93.8	101.6
OAS3	Q9Y6K5	2'-5'-oligoadenylate synthase 3 OS=Homo sapiens GN=OAS3 PE=1 SV=3	4	89.5	89.2	101.5	84.9	98.3	111.9
OAT	P04181	Ornithine aminotransferase, mitochondrial OS=Homo sapiens GN=OAT PE=1 SV=1	3	101.2	91.8	99.2	74.5	95.6	96.5
OGDH	Q02218	2-oxoglutarate dehydrogenase, mitochondrial OS=Homo sapiens GN=OGDH PE=1 SV=3	16	92.9	98.6	98.6	92.1	95	103.2
OLA1	Q9NTK5	Obg-like ATPase 1 OS=Homo sapiens GN=OLA1 PE=1 SV=2	13	108.2	104	112.2	83.1	106.1	101.8
OSBP	P22059	Oxysterol-binding protein 1 OS=Homo sapiens GN=OSBP PE=1 SV=1	7	88.5	86.4	97.3	147.5	86.8	97.7
OSTC	Q9NRP0	Oligosaccharyltransferase complex subunit OSTC OS=Homo sapiens GN=OSTC PE=1 SV=1	2	90.2	99.1	112.4	77	100.3	110.6
OTUB1	Q96FW1	Ubiquitin thioesterase OTUB1 OS=Homo sapiens GN=OTUB1 PE=1 SV=2	5	104.9	98	108.5	83.6	102.7	99
OXCT1	P55809	Succinyl-CoA:3-ketoacid coenzyme A transferase 1, mitochondrial OS=Homo sapiens GN=OXCT1 PE=1 SV=1	24	93.6	92.7	103.7	79.2	104.8	105.8
OXSR1	O95747	Serine/threonine-protein kinase OSR1 OS=Homo sapiens GN=OXSR1 PE=1 SV=1	3	87.2	82.8	105.7	64.5	91.8	97.8
P3H1	Q32P28	Prolyl 3-hydroxylase 1 OS=Homo sapiens GN=P3H1 PE=1 SV=2	3	86.2	106.2	94.7	104.9	96.5	98.3
P4HB	P07237	Protein disulfide-isomerase OS=Homo sapiens GN=P4HB PE=1 SV=3	84	103.2	104.3	99.2	84.1	115.1	115.6
PA2G4	Q9UQ80	Proliferation-associated protein 2G4 OS=Homo sapiens GN=PA2G4 PE=1 SV=3	38	103.2	105	104.8	79.3	99.1	88.7
PABPC1	P11940	Polyadenylate-binding protein 1 OS=Homo sapiens GN=PABPC1 PE=1 SV=2	39	109.5	104.4	103	86.4	105.2	98.4
PABPC3	Q9H361	Polyadenylate-binding protein 3 OS=Homo sapiens GN=PABPC3 PE=1 SV=2	21	160.9	65.6	90.7	81.1	138.7	105.8
PABPC4	Q13310	Polyadenylate-binding protein 4 OS=Homo sapiens GN=PABPC4 PE=1 SV=1	20	106.9	107.2	107.7	83.5	98.5	94.3
PABPN1	Q86U42	Polyadenylate-binding protein 2 OS=Homo sapiens GN=PABPN1 PE=1 SV=3	2	101.8	83.5	89.8	64.6	93.7	117.9
PACSIN2	Q9UNF0	Protein kinase C and casein kinase substrate in neurons protein 2 OS=Homo sapiens GN=PACSIN2 PE=1 SV=2	9	115.7	114.1	76.2	120.6	108.8	103.2
PACSIN3	Q9UKS6	Protein kinase C and casein kinase substrate in neurons protein 3 OS=Homo sapiens GN=PACSIN3 PE=1 SV=2	5	80.5	70.7	75.9	111.1	79.4	91.4
PAF1	Q8N7H5	RNA polymerase II-associated factor 1 homolog OS=Homo sapiens GN=PAF1 PE=1 SV=2	2	101.2	97.6	103	92.9	97.4	94
PAFAH1B1	P43034	Platelet-activating factor acetylhydrolase IB subunit alpha OS=Homo sapiens GN=PAFAH1B1 PE=1 SV=2	4	93.8	93.1	96.1	92.9	94.2	103
PAFAH1B2	P68402	Platelet-activating factor acetylhydrolase IB subunit beta OS=Homo sapiens GN=PAFAH1B2 PE=1 SV=1	2	98.6	111.9	102.1	119	98.6	95.5
PAFAH1B3	Q15102	Platelet-activating factor acetylhydrolase IB subunit gamma OS=Homo sapiens GN=PAFAH1B3 PE=1 SV=1	13	87.9	94.2	95.5	152.1	89.4	102.5
PAICS	P22234	Multifunctional protein ADE2 OS=Homo sapiens GN=PAICS PE=1 SV=3	44	102.1	107.9	106.3	103.5	97.6	85.5
PAIP1	Q9H074	Polyadenylate-binding protein-interacting protein 1 OS=Homo sapiens GN=PAIP1 PE=1 SV=1	6	88.6	103.4	110	105.9	93.2	94.9
PAK2	Q13177	Serine/threonine-protein kinase PAK 2 OS=Homo sapiens GN=PAK2 PE=1 SV=3	8	114.3	111.2	108.4	97.5	105.2	104.2
PALLD	Q8WX93	Palladin OS=Homo sapiens GN=PALLD PE=1 SV=3	7	85.1	87	92.6	97.1	84.6	88.5
PAPOLA	P51003	Poly(A) polymerase alpha OS=Homo sapiens GN=PAPOLA PE=1 SV=4	2	128.6	85	84.5	73.1	106.2	97.8
PAPSS1	O43252	Bifunctional 3'-phosphoadenosine 5'-phosphosulfate synthase 1 OS=Homo sapiens GN=PAPSS1 PE=1 SV=2	7	101.2	93.8	113.5	76.1	94.9	102.2
PAPSS2	O95340	Bifunctional 3'-phosphoadenosine 5'-phosphosulfate synthase 2 OS=Homo sapiens GN=PAPSS2 PE=1 SV=2	14	108.7	103.6	114.5	93.9	104.5	100.7
PARK7	Q99497	Protein deglycase DJ-1 OS=Homo sapiens GN=PARK7 PE=1 SV=2	25	97.9	98.1	106.2	88.2	101.1	99.1
PARN	O95453	Poly(A)-specific ribonuclease PARN OS=Homo sapiens GN=PARN PE=1 SV=1	2	95.1	92.9	111	82.7	99.5	98.5
PARP1	P09874	Poly [ADP-ribose] polymerase 1 OS=Homo sapiens GN=PARP1 PE=1 SV=4	55	100.5	99.6	103.7	81	104.2	93.2
PARVA	Q9NVD7	Alpha-parvin OS=Homo sapiens GN=PARVA PE=1 SV=1	3	85	81	97.2	66.5	90	92.1
PAWR	Q96IZ0	PRKC apoptosis WT1 regulator protein OS=Homo sapiens GN=PAWR PE=1 SV=1	3	89.8	89.3	103.3	129.3	85.8	83.2
PBK	Q96KB5	Lymphokine-activated killer T-cell-originated protein kinase OS=Homo sapiens GN=PBK PE=1 SV=3	4	104.6	98.1	98.2	93.9	97.2	97.6
PC	P11498	Pyruvate carboxylase, mitochondrial OS=Homo sapiens GN=PC PE=1 SV=2	12	87.3	86.8	104.2	106.8	91.3	100.8
PCBD1	P61457	Pterin-4-alpha-carbinolamine dehydratase OS=Homo sapiens GN=PCBD1 PE=1 SV=2	5	95	95.2	97.8	81.8	96.4	98.4
PCBP1	Q15365	Poly(rC)-binding protein 1 OS=Homo sapiens GN=PCBP1 PE=1 SV=2	52	108.3	88.7	92.3	123.7	104.1	108.5
PCBP2	Q15366	Poly(rC)-binding protein 2 OS=Homo sapiens GN=PCBP2 PE=1 SV=1	33	113.4	94.7	78.9	93.5	103.9	99.7
PCBP3	P57721	Poly(rC)-binding protein 3 OS=Homo sapiens GN=PCBP3 PE=2 SV=2	21	97.8	93.9	119.2	71.1	101.1	91
PCK2	Q16822	Phosphoenolpyruvate carboxykinase [GTP], mitochondrial OS=Homo sapiens GN=PCK2 PE=1 SV=3	3	98.4	103.7	111.6	97.1	113.5	120.1
PCMT1	P22061	Protein-L-isoaspartate(D-aspartate) O-methyltransferase OS=Homo sapiens GN=PCMT1 PE=1 SV=4	8	108.4	108.7	115.3	87.8	110	105.6
PCNA	P12004	Proliferating cell nuclear antigen OS=Homo sapiens GN=PCNA PE=1 SV=1	43	106.4	104.2	129.7	91.7	115.2	119.2
PCNP	Q8WW12	PEST proteolytic signal-containing nuclear protein OS=Homo sapiens GN=PCNP PE=1 SV=2	10	103.3	109.8	112.4	83.2	106.8	94.4
PCYOX1	Q9UHG3	Prenylcysteine oxidase 1 OS=Homo sapiens GN=PCYOX1 PE=1 SV=3	4	88.8	99.2	100.9	92.8	99	109.8
PCYT2	Q99447	Ethanolamine-phosphate cytidylyltransferase OS=Homo sapiens GN=PCYT2 PE=1 SV=1	2	84.4	78	92.3	149.6	87.1	107.8
PDAP1	Q13442	28 kDa heat- and acid-stable phosphoprotein OS=Homo sapiens GN=PDAP1 PE=1 SV=1	11	99.3	88.5	94	112.6	94.6	99.6
PDCD10	Q9BUL8	Programmed cell death protein 10 OS=Homo sapiens GN=PDCD10 PE=1 SV=1	3	99.9	99.9	97.1	90.5	98.9	103.1
PDCD11	Q14690	Protein RRP5 homolog OS=Homo sapiens GN=PDCD11 PE=1 SV=3	2	88.7	96.7	108	99.5	94.7	91.4
PDCD4	Q53EL6	Programmed cell death protein 4 OS=Homo sapiens GN=PDCD4 PE=1 SV=2	9	99.6	100	109	89.1	105.6	109.2
PDCD5	O14737	Programmed cell death protein 5 OS=Homo sapiens GN=PDCD5 PE=1 SV=3	6	100.9	101.8	101.7	74.4	95.8	90.1
PDCD6	O75340	Programmed cell death protein 6 OS=Homo sapiens GN=PDCD6 PE=1 SV=1	9	87.3	103.4	97.2	106.1	90	95.9
PDCD6IP	Q8WUM4	Programmed cell death 6-interacting protein OS=Homo sapiens GN=PDCD6IP PE=1 SV=1	24	98.4	102	104.4	77.7	99.2	91.1
PDE3A	Q14432	cGMP-inhibited 3',5'-cyclic phosphodiesterase A OS=Homo sapiens GN=PDE3A PE=1 SV=3	2	106.3	94.9	129.6	72.4	97.6	120.3
PDHA1	P08559	Pyruvate dehydrogenase E1 component subunit alpha, somatic form, mitochondrial OS=Homo sapiens GN=PDHA1 PE=1 SV=3	25	96.7	92	92.7	94.1	98.6	106.7
PDHB	P11177	Pyruvate dehydrogenase E1 component subunit beta, mitochondrial OS=Homo sapiens GN=PDHB PE=1 SV=3	21	90.6	95.7	105.3	73.9	109.8	125.1
PDIA3	P30101	Protein disulfide-isomerase A3 OS=Homo sapiens GN=PDIA3 PE=1 SV=4	71	95.7	97.2	96.2	82	103.7	101.4
PDIA4	P13667	Protein disulfide-isomerase A4 OS=Homo sapiens GN=PDIA4 PE=1 SV=2	39	100.4	99.2	102.6	74	100.5	99.2
PDIA6	Q15084	Protein disulfide-isomerase A6 OS=Homo sapiens GN=PDIA6 PE=1 SV=1	33	99.2	98.5	103.4	127.2	107.6	118.5
PDLIM1	O00151	PDZ and LIM domain protein 1 OS=Homo sapiens GN=PDLIM1 PE=1 SV=4	14	120.8	121.5	87.3	116	111.7	106.8
PDLIM5	Q96HC4	PDZ and LIM domain protein 5 OS=Homo sapiens GN=PDLIM5 PE=1 SV=5	7	92.4	90.6	102.3	79.7	93.8	88.3
PDS5A	Q29RF7	Sister chromatid cohesion protein PDS5 homolog A OS=Homo sapiens GN=PDS5A PE=1 SV=1	5	96.4	107.8	108.4	114.8	94.2	98.8
PDS5B	Q9NTI5	Sister chromatid cohesion protein PDS5 homolog B OS=Homo sapiens GN=PDS5B PE=1 SV=1	2
PDXDC1	Q6P996	Pyridoxal-dependent decarboxylase domain-containing protein 1 OS=Homo sapiens GN=PDXDC1 PE=1 SV=2	3	83.5	87.2	98.2	168.3	86.1	90.7
PDXK	O00764	Pyridoxal kinase OS=Homo sapiens GN=PDXK PE=1 SV=1	15	93.2	100	101.3	106.7	99.4	100.8
PEBP1	P30086	Phosphatidylethanolamine-binding protein 1 OS=Homo sapiens GN=PEBP1 PE=1 SV=3	36	97.7	101.9	111.7	105.7	104.8	115.6
PEF1	Q9UBV8	Peflin OS=Homo sapiens GN=PEF1 PE=1 SV=1	2	91.4	102	119.2	109.9	103.2	99.2
PELO	Q9BRX2	Protein pelota homolog OS=Homo sapiens GN=PELO PE=1 SV=2	2	102.9	113.8	108.3	81	106.2	112.6
PEPD	P12955	Xaa-Pro dipeptidase OS=Homo sapiens GN=PEPD PE=1 SV=3	3	90.1	84.3	98.3	147	82.1	88.9
PES1	O00541	Pescadillo homolog OS=Homo sapiens GN=PES1 PE=1 SV=1	5	94.3	103.4	105.1	164.2	90.7	87.6
PFAS	O15067	Phosphoribosylformylglycinamidine synthase OS=Homo sapiens GN=PFAS PE=1 SV=4	7	100	88.3	96.3	172.8	84.1	95.9
PFDN1	O60925	Prefoldin subunit 1 OS=Homo sapiens GN=PFDN1 PE=1 SV=2	2	97.9	87.7	99.1	81.4	99.6	99.1
PFDN2	Q9UHV9	Prefoldin subunit 2 OS=Homo sapiens GN=PFDN2 PE=1 SV=1	12	93.2	89.7	100.2	97.3	92.6	87.7
PFDN5	Q99471	Prefoldin subunit 5 OS=Homo sapiens GN=PFDN5 PE=1 SV=2	4	96.2	98.7	111	81.4	95.5	87.5
PFDN6	O15212	Prefoldin subunit 6 OS=Homo sapiens GN=PFDN6 PE=1 SV=1	7	102.4	101.9	101.5	77.9	94.3	93.7
PFKL	P17858	ATP-dependent 6-phosphofructokinase, liver type OS=Homo sapiens GN=PFKL PE=1 SV=6	13	97.4	95.6	108.1	115.6	93.6	105.1
PFKM	P08237	ATP-dependent 6-phosphofructokinase, muscle type OS=Homo sapiens GN=PFKM PE=1 SV=2	15	89.5	89.1	100.9	79.7	89.5	94.7
PFKP	Q01813	ATP-dependent 6-phosphofructokinase, platelet type OS=Homo sapiens GN=PFKP PE=1 SV=2	30	86.6	90.9	102.2	93.4	89.4	89.7
PFN1	P07737	Profilin-1 OS=Homo sapiens GN=PFN1 PE=1 SV=2	47	96.1	99.9	100.8	115.5	99.3	85.4
PGAM1	P18669	Phosphoglycerate mutase 1 OS=Homo sapiens GN=PGAM1 PE=1 SV=2	61	110.6	103.1	94.3	84.3	106.8	107.5
PGD	P52209	6-phosphogluconate dehydrogenase, decarboxylating OS=Homo sapiens GN=PGD PE=1 SV=3	59	97.4	99.8	109	84.7	111.8	118.9
PGK1	P00558	Phosphoglycerate kinase 1 OS=Homo sapiens GN=PGK1 PE=1 SV=3	124	102.2	105.2	99.7	84.8	107.2	101
PGK2	P07205	Phosphoglycerate kinase 2 OS=Homo sapiens GN=PGK2 PE=1 SV=3	20	100.1	86	92.9	74.1	88.8	99.8
PGLS	O95336	6-phosphogluconolactonase OS=Homo sapiens GN=PGLS PE=1 SV=2	22	97.9	97	110.2	100.9	96.8	105.4
PGM1	P36871	Phosphoglucomutase-1 OS=Homo sapiens GN=PGM1 PE=1 SV=3	27	114	110.6	118.2	99.7	104.7	129.5
PGM2	Q96G03	Phosphoglucomutase-2 OS=Homo sapiens GN=PGM2 PE=1 SV=4	4	92.2	77.6	94.8	85.7	87.5	91.2
PGP	A6NDG6	Glycerol-3-phosphate phosphatase OS=Homo sapiens GN=PGP PE=1 SV=1	15	90.5	91.2	105.7	98.8	99.2	101.3
PGRMC1	O00264	Membrane-associated progesterone receptor component 1 OS=Homo sapiens GN=PGRMC1 PE=1 SV=3	8	78.4	93.7	95.5	87.8	91.6	104.9
PGRMC2	O15173	Membrane-associated progesterone receptor component 2 OS=Homo sapiens GN=PGRMC2 PE=1 SV=1	4	96	113.7	112	71.8	111	122.3
PHB	P35232	Prohibitin OS=Homo sapiens GN=PHB PE=1 SV=1	33	110.1	84.5	86.6	117.3	105.5	114.7
PHB2	Q99623	Prohibitin-2 OS=Homo sapiens GN=PHB2 PE=1 SV=2	35	110.5	91.4	80.3	105.2	108.5	111.1
PHF5A	Q7RTV0	PHD finger-like domain-containing protein 5A OS=Homo sapiens GN=PHF5A PE=1 SV=1	3	120.7	106.7	96.6	81	107.4	102.4
PHF6	Q8IWS0	PHD finger protein 6 OS=Homo sapiens GN=PHF6 PE=1 SV=1	3	106.2	102.3	109	108.6	100.3	106.5
PHGDH	O43175	D-3-phosphoglycerate dehydrogenase OS=Homo sapiens GN=PHGDH PE=1 SV=4	6	79.9	78.6	85.1	81.5	87.9	98.2
PHPT1	Q9NRX4	14 kDa phosphohistidine phosphatase OS=Homo sapiens GN=PHPT1 PE=1 SV=1	3	101.8	101.7	98.2	67.2	102.6	101.1
PICALM	Q13492	Phosphatidylinositol-binding clathrin assembly protein OS=Homo sapiens GN=PICALM PE=1 SV=2	8	95.6	108.3	112.4	88.1	97	101.4
PIN4	Q9Y237	Peptidyl-prolyl cis-trans isomerase NIMA-interacting 4 OS=Homo sapiens GN=PIN4 PE=1 SV=1	2	110.9	87	112.2	54.6	97.4	86.8
PIR	O00625	Pirin OS=Homo sapiens GN=PIR PE=1 SV=1	10	107.3	113.1	113.5	90.3	115.2	107.9
PITPNB	P48739	Phosphatidylinositol transfer protein beta isoform OS=Homo sapiens GN=PITPNB PE=1 SV=2	7	96.5	97	102.2	117.7	92.8	102.5
PITRM1	Q5JRX3	Presequence protease, mitochondrial OS=Homo sapiens GN=PITRM1 PE=1 SV=3	2	87.9	91.4	105.5	135.6	86.3	101.5
PKM	P14618	Pyruvate kinase PKM OS=Homo sapiens GN=PKM PE=1 SV=4	244	89.9	99.1	102.4	119.8	97.5	101.6
PKN2	Q16513	Serine/threonine-protein kinase N2 OS=Homo sapiens GN=PKN2 PE=1 SV=1	2	94.6	93.7	106.4	82.9	91.2	99
PKP3	Q9Y446	Plakophilin-3 OS=Homo sapiens GN=PKP3 PE=1 SV=1	5	106.4	101	104.2	137	94.8	96.8
PLA2G4A	P47712	Cytosolic phospholipase A2 OS=Homo sapiens GN=PLA2G4A PE=1 SV=2	7	101.4	121.2	120.4	102.6	94.3	101.7
PLAA	Q9Y263	Phospholipase A-2-activating protein OS=Homo sapiens GN=PLAA PE=1 SV=2	3	98.5	97.1	102.8	108.1	96.1	83.6
PLCH1	Q4KWH8	1-phosphatidylinositol 4,5-bisphosphate phosphodiesterase eta-1 OS=Homo sapiens GN=PLCH1 PE=1 SV=1	2	89.7	91.1	99.3	80.5	97.9	111.6
PLEC	Q15149	Plectin OS=Homo sapiens GN=PLEC PE=1 SV=3	271	87.7	87.5	94.1	102	85.8	88.3
PLIN3	O60664	Perilipin-3 OS=Homo sapiens GN=PLIN3 PE=1 SV=3	50	91.9	94.4	96.2	100.8	96.8	88.8
PLOD1	Q02809	Procollagen-lysine,2-oxoglutarate 5-dioxygenase 1 OS=Homo sapiens GN=PLOD1 PE=1 SV=2	2	93.1	104.9	118.1	73.6	101.1	105.1
PLOD3	O60568	Procollagen-lysine,2-oxoglutarate 5-dioxygenase 3 OS=Homo sapiens GN=PLOD3 PE=1 SV=1	2	103.2	94.2	103.7	82.7	101.9	114
PLP2	Q04941	Proteolipid protein 2 OS=Homo sapiens GN=PLP2 PE=1 SV=1	2	87.8	84.9	111.5	167.9	96.4	111.7
PLRG1	O43660	Pleiotropic regulator 1 OS=Homo sapiens GN=PLRG1 PE=1 SV=1	3	94.3	114.5	91	111.5	86.9	91
PLS3	P13797	Plastin-3 OS=Homo sapiens GN=PLS3 PE=1 SV=4	67	111.6	99.5	83.8	89.6	101.9	100.7
PMM2	O15305	Phosphomannomutase 2 OS=Homo sapiens GN=PMM2 PE=1 SV=1	2	86.3	91.7	98.9	192.1	90.1	93.1
PMPCA	Q10713	Mitochondrial-processing peptidase subunit alpha OS=Homo sapiens GN=PMPCA PE=1 SV=2	6	94.5	95	107.1	111.1	92.4	96
PMPCB	O75439	Mitochondrial-processing peptidase subunit beta OS=Homo sapiens GN=PMPCB PE=1 SV=2	4	111.1	72.3	88.4	76.9	100.2	97.1
PMVK	Q15126	Phosphomevalonate kinase OS=Homo sapiens GN=PMVK PE=1 SV=3	2	122.8	112.7	121.4	82.8	108.9	113.4
PNN	Q9H307	Pinin OS=Homo sapiens GN=PNN PE=1 SV=4	6	102.1	96.2	106.3	99.7	101.2	97.7
PNP	P00491	Purine nucleoside phosphorylase OS=Homo sapiens GN=PNP PE=1 SV=2	23	102.1	101.5	110.9	103	101.3	107.7
PNPLA6	Q8IY17	Neuropathy target esterase OS=Homo sapiens GN=PNPLA6 PE=1 SV=2	2	92.7	84.4	96.1	192.4	85.6	95
PNPT1	Q8TCS8	Polyribonucleotide nucleotidyltransferase 1, mitochondrial OS=Homo sapiens GN=PNPT1 PE=1 SV=2	6	99.6	95.3	107.4	83.2	100.5	100
PODXL	O00592	Podocalyxin OS=Homo sapiens GN=PODXL PE=1 SV=2	5	93.5	99.4	105.3	93.6	96.1	112.2
POLA1	P09884	DNA polymerase alpha catalytic subunit OS=Homo sapiens GN=POLA1 PE=1 SV=2	2	105.3	93.5	98.7	66.3	104	114
POLD1	P28340	DNA polymerase delta catalytic subunit OS=Homo sapiens GN=POLD1 PE=1 SV=2	3	110.3	95.4	108	97.4	98.6	83.9
POLDIP3	Q9BY77	Polymerase delta-interacting protein 3 OS=Homo sapiens GN=POLDIP3 PE=1 SV=2	2	116.5	103.8	118.1	98.2	106	101.7
POLR2B	P30876	DNA-directed RNA polymerase II subunit RPB2 OS=Homo sapiens GN=POLR2B PE=1 SV=1	4	90.7	94.2	97.3	136.4	90.1	101.7
POLR2E	P19388	DNA-directed RNA polymerases I, II, and III subunit RPABC1 OS=Homo sapiens GN=POLR2E PE=1 SV=4	2	93.4	90.9	93.9	98.7	101.4	101.6
POLR2L	P62875	DNA-directed RNA polymerases I, II, and III subunit RPABC5 OS=Homo sapiens GN=POLR2L PE=1 SV=1	2	97.1	98.5	105.3	83.7	99.3	88.8
POR	P16435	NADPH--cytochrome P450 reductase OS=Homo sapiens GN=POR PE=1 SV=2	9	90.5	99.4	98.3	139.6	84.7	97.3
POTEJ	P0CG39	POTE ankyrin domain family member J OS=Homo sapiens GN=POTEJ PE=3 SV=1	30	117.1	92.6	119.1	91.9	80.6	94
POTEKP	Q9BYX7	Putative beta-actin-like protein 3 OS=Homo sapiens GN=POTEKP PE=5 SV=1	40	108.2	98	114	83.6	90	95.5
PPA1	Q15181	Inorganic pyrophosphatase OS=Homo sapiens GN=PPA1 PE=1 SV=2	42	94.4	99.9	101.9	74.8	96.8	93.1
PPA2	Q9H2U2	Inorganic pyrophosphatase 2, mitochondrial OS=Homo sapiens GN=PPA2 PE=1 SV=2	15	95.9	96.9	109.7	129.7	99.2	109.5
PPAN	Q9NQ55	Suppressor of SWI4 1 homolog OS=Homo sapiens GN=PPAN PE=2 SV=1	3	97.4	89.1	101.8	120.6	88.8	87.6
PPIA	P62937	Peptidyl-prolyl cis-trans isomerase A OS=Homo sapiens GN=PPIA PE=1 SV=2	101	107.5	102.8	99.2	128.3	111	97
PPIB	P23284	Peptidyl-prolyl cis-trans isomerase B OS=Homo sapiens GN=PPIB PE=1 SV=2	40	101.6	95.7	99.8	94.9	109	93.8
PPID	Q08752	Peptidyl-prolyl cis-trans isomerase D OS=Homo sapiens GN=PPID PE=1 SV=3	5	95.5	105.1	100.2	98.1	100.2	99.4
PPIF	P30405	Peptidyl-prolyl cis-trans isomerase F, mitochondrial OS=Homo sapiens GN=PPIF PE=1 SV=1	7	88.1	107.9	96.1	138.6	86.6	92.3
PPIH	O43447	Peptidyl-prolyl cis-trans isomerase H OS=Homo sapiens GN=PPIH PE=1 SV=1	8
PPIL1	Q9Y3C6	Peptidyl-prolyl cis-trans isomerase-like 1 OS=Homo sapiens GN=PPIL1 PE=1 SV=1	4	99.2	98.8	104.4	92.5	101	103
PPL	O60437	Periplakin OS=Homo sapiens GN=PPL PE=1 SV=4	10	101.5	93.5	104.9	120.4	95.6	93.8
PPM1G	O15355	Protein phosphatase 1G OS=Homo sapiens GN=PPM1G PE=1 SV=1	8	102.7	105.6	106.6	82	103	103.8
PPME1	Q9Y570	Protein phosphatase methylesterase 1 OS=Homo sapiens GN=PPME1 PE=1 SV=3	2	103.5	100.5	108.5	72.9	105.4	106.6
PPP1CA	P62136	Serine/threonine-protein phosphatase PP1-alpha catalytic subunit OS=Homo sapiens GN=PPP1CA PE=1 SV=1	22	101.5	103.4	103.7	79.6	98.5	94.4
PPP1CB	P62140	Serine/threonine-protein phosphatase PP1-beta catalytic subunit OS=Homo sapiens GN=PPP1CB PE=1 SV=3	16	93.8	95.4	105.3	102.8	94.1	95.5
PPP1CC	P36873	Serine/threonine-protein phosphatase PP1-gamma catalytic subunit OS=Homo sapiens GN=PPP1CC PE=1 SV=1	17	97.4	95.2	101.6	129.6	94	93.7
PPP1R7	Q15435	Protein phosphatase 1 regulatory subunit 7 OS=Homo sapiens GN=PPP1R7 PE=1 SV=1	2	99	105.1	110.5	87.1	102.8	94
PPP2CA	P67775	Serine/threonine-protein phosphatase 2A catalytic subunit alpha isoform OS=Homo sapiens GN=PPP2CA PE=1 SV=1	12	90.5	95	101.5	119.3	88.4	94.3
PPP2R1A	P30153	Serine/threonine-protein phosphatase 2A 65 kDa regulatory subunit A alpha isoform OS=Homo sapiens GN=PPP2R1A PE=1 SV=4	35	103.1	100.4	85.9	91.8	95.9	101.2
PPP2R4	Q15257	Serine/threonine-protein phosphatase 2A activator OS=Homo sapiens GN=PPP2R4 PE=1 SV=3	5	92.3	104.6	105.9	140.8	95.6	100.9
PPP2R5C	Q13362	Serine/threonine-protein phosphatase 2A 56 kDa regulatory subunit gamma isoform OS=Homo sapiens GN=PPP2R5C PE=1 SV=3	2	106.3	95.6	110.7	67.9	103.1	102.8
PPP2R5D	Q14738	Serine/threonine-protein phosphatase 2A 56 kDa regulatory subunit delta isoform OS=Homo sapiens GN=PPP2R5D PE=1 SV=1	2	107.7	104.5	116.3	78.1	97.5	102.4
PPP4C	P60510	Serine/threonine-protein phosphatase 4 catalytic subunit OS=Homo sapiens GN=PPP4C PE=1 SV=1	3	77.8	82.9	100.1	78.7	92.1	82.5
PPP4R3B	Q5MIZ7	Serine/threonine-protein phosphatase 4 regulatory subunit 3B OS=Homo sapiens GN=PPP4R3B PE=1 SV=2	2	102.9	111	110.9	85.7	104.2	93.4
PPP5C	P53041	Serine/threonine-protein phosphatase 5 OS=Homo sapiens GN=PPP5C PE=1 SV=1	10	101.5	97.1	80.1	106.9	99.6	103.3
PRAF2	O60831	PRA1 family protein 2 OS=Homo sapiens GN=PRAF2 PE=1 SV=1	5	90.4	101.8	104.6	78.9	91.3	91.7
PRDX1	Q06830	Peroxiredoxin-1 OS=Homo sapiens GN=PRDX1 PE=1 SV=1	86	98.1	102.1	100.5	92.8	103.1	101.1
PRDX2	P32119	Peroxiredoxin-2 OS=Homo sapiens GN=PRDX2 PE=1 SV=5	34	110.4	97.4	94.9	97.3	115.7	131.1
PRDX3	P30048	Thioredoxin-dependent peroxide reductase, mitochondrial OS=Homo sapiens GN=PRDX3 PE=1 SV=3	13	103.2	126.6	120.8	94.2	110.4	109.4
PRDX4	Q13162	Peroxiredoxin-4 OS=Homo sapiens GN=PRDX4 PE=1 SV=1	28	101.9	102.5	114	94.5	108.8	116.7
PRDX5	P30044	Peroxiredoxin-5, mitochondrial OS=Homo sapiens GN=PRDX5 PE=1 SV=4	36	92.6	95.3	106.3	64.9	111.6	96.7
PRDX6	P30041	Peroxiredoxin-6 OS=Homo sapiens GN=PRDX6 PE=1 SV=3	55	99.3	98.4	103.9	92.6	97.3	104.8
PREP	P48147	Prolyl endopeptidase OS=Homo sapiens GN=PREP PE=1 SV=2	4	69.3	67.6	80.1	316.8	54.5	81.6
PRKACA	P17612	cAMP-dependent protein kinase catalytic subunit alpha OS=Homo sapiens GN=PRKACA PE=1 SV=2	2	101.3	108	111.5	68.1	93.4	115.6
PRKAR1A	P10644	cAMP-dependent protein kinase type I-alpha regulatory subunit OS=Homo sapiens GN=PRKAR1A PE=1 SV=1	6	109.7	106.1	108.6	79.3	104.5	108.8
PRKAR2A	P13861	cAMP-dependent protein kinase type II-alpha regulatory subunit OS=Homo sapiens GN=PRKAR2A PE=1 SV=2	4	92	85.1	102.2	82.3	93.8	94.7
PRKCI	P41743	Protein kinase C iota type OS=Homo sapiens GN=PRKCI PE=1 SV=2	2	89.8	83.7	96.3	104.6	92.3	96.2
PRKCSH	P14314	Glucosidase 2 subunit beta OS=Homo sapiens GN=PRKCSH PE=1 SV=2	21	97.1	99.3	98.1	80	106.9	78.9
PRKDC	P78527	DNA-dependent protein kinase catalytic subunit OS=Homo sapiens GN=PRKDC PE=1 SV=3	147	97.6	107.6	108.6	96.8	101.3	110.9
PRMT1	Q99873	Protein arginine N-methyltransferase 1 OS=Homo sapiens GN=PRMT1 PE=1 SV=2	4	92.7	100.6	105	68.3	94.7	90.3
PRMT3	O60678	Protein arginine N-methyltransferase 3 OS=Homo sapiens GN=PRMT3 PE=1 SV=3	4	93.2	97.6	113.3	99.2	87.5	93
PRMT5	O14744	Protein arginine N-methyltransferase 5 OS=Homo sapiens GN=PRMT5 PE=1 SV=4	10	101.7	96.8	100.9	110.7	92.7	100.6
PRPF19	Q9UMS4	Pre-mRNA-processing factor 19 OS=Homo sapiens GN=PRPF19 PE=1 SV=1	20	99	96.9	101.1	99.4	92.9	97
PRPF31	Q8WWY3	U4/U6 small nuclear ribonucleoprotein Prp31 OS=Homo sapiens GN=PRPF31 PE=1 SV=2	4	94.9	88.5	95.6	82.7	91.5	93.8
PRPF4	O43172	U4/U6 small nuclear ribonucleoprotein Prp4 OS=Homo sapiens GN=PRPF4 PE=1 SV=2	4	99.7	101.6	121.1	87.2	106.9	102.5
PRPF40A	O75400	Pre-mRNA-processing factor 40 homolog A OS=Homo sapiens GN=PRPF40A PE=1 SV=2	11	113.7	117.8	105.3	80.8	110.8	94.8
PRPF4B	Q13523	Serine/threonine-protein kinase PRP4 homolog OS=Homo sapiens GN=PRPF4B PE=1 SV=3	2	86.5	116.4	106.1	85.2	129.1	75.8
PRPF6	O94906	Pre-mRNA-processing factor 6 OS=Homo sapiens GN=PRPF6 PE=1 SV=1	7	98.6	98.1	100	113.8	95.2	98.8
PRPF8	Q6P2Q9	Pre-mRNA-processing-splicing factor 8 OS=Homo sapiens GN=PRPF8 PE=1 SV=2	30	92.4	98	102	116.6	92.9	97.8
PRPS1	P60891	Ribose-phosphate pyrophosphokinase 1 OS=Homo sapiens GN=PRPS1 PE=1 SV=2	22	108.7	109.9	113.4	133	101.4	106.4
PRPS2	P11908	Ribose-phosphate pyrophosphokinase 2 OS=Homo sapiens GN=PRPS2 PE=1 SV=2	11	105.1	107.3	111.4	77.9	99	102.3
PRPSAP1	Q14558	Phosphoribosyl pyrophosphate synthase-associated protein 1 OS=Homo sapiens GN=PRPSAP1 PE=1 SV=2	2
PRPSAP2	O60256	Phosphoribosyl pyrophosphate synthase-associated protein 2 OS=Homo sapiens GN=PRPSAP2 PE=1 SV=1	2	98.1	95.4	107.3	91.1	96.7	101.1
PRRC1	Q96M27	Protein PRRC1 OS=Homo sapiens GN=PRRC1 PE=1 SV=1	3	109.4	109.6	109.3	108.1	119.4	74.2
PRRC2A	P48634	Protein PRRC2A OS=Homo sapiens GN=PRRC2A PE=1 SV=3	2	63.2	59.6	74.7	409.7	58.4	82.3
PRRC2C	Q9Y520	Protein PRRC2C OS=Homo sapiens GN=PRRC2C PE=1 SV=4	2	106.3	108.4	110.5	94.3	98.7	99.8
PSAP	P07602	Prosaposin OS=Homo sapiens GN=PSAP PE=1 SV=2	25	79.6	72.8	86.1	56.9	84.2	109
PSAT1	Q9Y617	Phosphoserine aminotransferase OS=Homo sapiens GN=PSAT1 PE=1 SV=2	18	86.3	84.8	94.2	79.9	105.9	116.7
PSCA	O43653	Prostate stem cell antigen OS=Homo sapiens GN=PSCA PE=1 SV=1	5	82.8	94.9	108.7	93.6	104.9	122.3
PSIP1	O75475	PC4 and SFRS1-interacting protein OS=Homo sapiens GN=PSIP1 PE=1 SV=1	16	99	95.4	101.3	84.2	96.2	100.1
PSMA1	P25786	Proteasome subunit alpha type-1 OS=Homo sapiens GN=PSMA1 PE=1 SV=1	27	97	97.2	101.4	95.4	95.6	92.6
PSMA2	P25787	Proteasome subunit alpha type-2 OS=Homo sapiens GN=PSMA2 PE=1 SV=2	19	97.3	98.4	108.4	83.7	93.7	91.4
PSMA3	P25788	Proteasome subunit alpha type-3 OS=Homo sapiens GN=PSMA3 PE=1 SV=2	18	101.7	96.1	103	86.6	96.7	97.1
PSMA4	P25789	Proteasome subunit alpha type-4 OS=Homo sapiens GN=PSMA4 PE=1 SV=1	24	106.2	101.3	102.2	83.8	97.7	78.3
PSMA5	P28066	Proteasome subunit alpha type-5 OS=Homo sapiens GN=PSMA5 PE=1 SV=3	22	104.8	84.3	90.8	76.3	102.7	90.5
PSMA6	P60900	Proteasome subunit alpha type-6 OS=Homo sapiens GN=PSMA6 PE=1 SV=1	21	98	97	105.9	91.3	94.6	91.7
PSMA7	O14818	Proteasome subunit alpha type-7 OS=Homo sapiens GN=PSMA7 PE=1 SV=1	41	97.5	97.6	101.7	90	92.4	83.1
PSMB1	P20618	Proteasome subunit beta type-1 OS=Homo sapiens GN=PSMB1 PE=1 SV=2	16	87.9	94.8	101.7	86.4	90.8	94.3
PSMB2	P49721	Proteasome subunit beta type-2 OS=Homo sapiens GN=PSMB2 PE=1 SV=1	5	98.9	104.2	96.1	77.3	92.1	97.1
PSMB3	P49720	Proteasome subunit beta type-3 OS=Homo sapiens GN=PSMB3 PE=1 SV=2	15	100.1	101.7	102.9	72.4	96.6	89.8
PSMB4	P28070	Proteasome subunit beta type-4 OS=Homo sapiens GN=PSMB4 PE=1 SV=4	12	100.2	89.5	105.5	81.9	92.2	91.6
PSMB5	P28074	Proteasome subunit beta type-5 OS=Homo sapiens GN=PSMB5 PE=1 SV=3	7	95.3	92.4	103.8	82.7	92.1	95.8
PSMB6	P28072	Proteasome subunit beta type-6 OS=Homo sapiens GN=PSMB6 PE=1 SV=4	5	99.3	86.4	93.7	100	95.5	92
PSMB7	Q99436	Proteasome subunit beta type-7 OS=Homo sapiens GN=PSMB7 PE=1 SV=1	12	100.4	100.1	99.1	107.2	91.4	78.3
PSMB8	P28062	Proteasome subunit beta type-8 OS=Homo sapiens GN=PSMB8 PE=1 SV=3	2	109.2	95.2	109.6	82.9	101.8	104.9
PSMC1	P62191	26S protease regulatory subunit 4 OS=Homo sapiens GN=PSMC1 PE=1 SV=1	26	106.2	106	91.2	100.5	101.3	103.6
PSMC2	P35998	26S protease regulatory subunit 7 OS=Homo sapiens GN=PSMC2 PE=1 SV=3	17	111.5	106.9	114.7	89.2	102	99
PSMC3	P17980	26S protease regulatory subunit 6A OS=Homo sapiens GN=PSMC3 PE=1 SV=3	15	100.7	107.2	93.1	99.2	96.2	82.3
PSMC4	P43686	26S protease regulatory subunit 6B OS=Homo sapiens GN=PSMC4 PE=1 SV=2	7	100.4	109.7	109.7	77.9	101.5	96.7
PSMC5	P62195	26S protease regulatory subunit 8 OS=Homo sapiens GN=PSMC5 PE=1 SV=1	12	91.8	96.5	106.5	138.1	91	95.9
PSMC6	P62333	26S protease regulatory subunit 10B OS=Homo sapiens GN=PSMC6 PE=1 SV=1	23	101.5	100.9	111.8	93.1	100.8	96.5
PSMD1	Q99460	26S proteasome non-ATPase regulatory subunit 1 OS=Homo sapiens GN=PSMD1 PE=1 SV=2	16	102	101	104.7	89.1	97.6	101.6
PSMD10	O75832	26S proteasome non-ATPase regulatory subunit 10 OS=Homo sapiens GN=PSMD10 PE=1 SV=1	4	104	106.4	107.3	119.7	105.7	111.1
PSMD11	O00231	26S proteasome non-ATPase regulatory subunit 11 OS=Homo sapiens GN=PSMD11 PE=1 SV=3	20	105.8	106.8	92.3	83.8	99.7	98
PSMD12	O00232	26S proteasome non-ATPase regulatory subunit 12 OS=Homo sapiens GN=PSMD12 PE=1 SV=3	11	102.7	107	108.4	94.3	98.3	98.6
PSMD13	Q9UNM6	26S proteasome non-ATPase regulatory subunit 13 OS=Homo sapiens GN=PSMD13 PE=1 SV=2	12	105	104.9	106.5	81	101.2	105.3
PSMD14	O00487	26S proteasome non-ATPase regulatory subunit 14 OS=Homo sapiens GN=PSMD14 PE=1 SV=1	8	99.7	110.4	103.1	94.2	98.4	101.2
PSMD2	Q13200	26S proteasome non-ATPase regulatory subunit 2 OS=Homo sapiens GN=PSMD2 PE=1 SV=3	29	107.7	106.3	107.8	95.7	97.7	99.8
PSMD3	O43242	26S proteasome non-ATPase regulatory subunit 3 OS=Homo sapiens GN=PSMD3 PE=1 SV=2	13	107.2	103.5	104.5	89.8	95.2	99.2
PSMD4	P55036	26S proteasome non-ATPase regulatory subunit 4 OS=Homo sapiens GN=PSMD4 PE=1 SV=1	7	108.5	113.2	105.1	84.5	104.1	98.6
PSMD5	Q16401	26S proteasome non-ATPase regulatory subunit 5 OS=Homo sapiens GN=PSMD5 PE=1 SV=3	10	99.5	98.1	107.3	84.7	96.9	101.7
PSMD6	Q15008	26S proteasome non-ATPase regulatory subunit 6 OS=Homo sapiens GN=PSMD6 PE=1 SV=1	5	94.6	97.5	99.6	107.1	91	94.5
PSMD7	P51665	26S proteasome non-ATPase regulatory subunit 7 OS=Homo sapiens GN=PSMD7 PE=1 SV=2	5	95.9	97.6	116.3	87.3	94.5	87.9
PSMD8	P48556	26S proteasome non-ATPase regulatory subunit 8 OS=Homo sapiens GN=PSMD8 PE=1 SV=2	3	91.3	93.5	108.7	88.1	103	97.8
PSMD9	O00233	26S proteasome non-ATPase regulatory subunit 9 OS=Homo sapiens GN=PSMD9 PE=1 SV=3	4	96.8	94.2	97.3	119.5	94.1	98.4
PSME1	Q06323	Proteasome activator complex subunit 1 OS=Homo sapiens GN=PSME1 PE=1 SV=1	17	94.6	103.2	110	100.7	98.9	104.7
PSME2	Q9UL46	Proteasome activator complex subunit 2 OS=Homo sapiens GN=PSME2 PE=1 SV=4	19	100.5	104.1	112.1	87.7	101	104.7
PSME3	P61289	Proteasome activator complex subunit 3 OS=Homo sapiens GN=PSME3 PE=1 SV=1	6	107.4	103.6	105.5	80.4	97.4	97.4
PSMG1	O95456	Proteasome assembly chaperone 1 OS=Homo sapiens GN=PSMG1 PE=1 SV=1	5	88.8	82.2	98.2	195.3	78.4	100
PSMG2	Q969U7	Proteasome assembly chaperone 2 OS=Homo sapiens GN=PSMG2 PE=1 SV=1	4	96.1	98.8	104.7	89.8	95.9	91.9
PSPC1	Q8WXF1	Paraspeckle component 1 OS=Homo sapiens GN=PSPC1 PE=1 SV=1	5	103.8	91.5	101.7	80.6	93.6	93.7
PSPH	P78330	Phosphoserine phosphatase OS=Homo sapiens GN=PSPH PE=1 SV=2	2	97.8	87.4	101.8	108.6	113.1	123.2
PTBP1	P26599	Polypyrimidine tract-binding protein 1 OS=Homo sapiens GN=PTBP1 PE=1 SV=1	52	100.3	95.4	101.1	95.2	106	110.8
PTBP3	O95758	Polypyrimidine tract-binding protein 3 OS=Homo sapiens GN=PTBP3 PE=1 SV=2	7	96.9	100.2	110.6	92.7	102.6	99.8
PTGES	O14684	Prostaglandin E synthase OS=Homo sapiens GN=PTGES PE=1 SV=2	7	77.2	81.9	86.3	114.7	75.4	88.5
PTGES2	Q9H7Z7	Prostaglandin E synthase 2 OS=Homo sapiens GN=PTGES2 PE=1 SV=1	7	95.3	94.8	96.2	78.2	94	93.8
PTGES3	Q15185	Prostaglandin E synthase 3 OS=Homo sapiens GN=PTGES3 PE=1 SV=1	17	108.1	82.4	95.7	79.2	103.8	98.3
PTGR1	Q14914	Prostaglandin reductase 1 OS=Homo sapiens GN=PTGR1 PE=1 SV=2	9	115.1	117.8	123.4	75.2	119.9	118.4
PTMA	P06454	Prothymosin alpha OS=Homo sapiens GN=PTMA PE=1 SV=2	10	100.2	98.6	107.6	160	97.9	98.9
PTMS	P20962	Parathymosin OS=Homo sapiens GN=PTMS PE=1 SV=2	6	82	77	85.2	83.3	94.2	70.2
PTPN1	P18031	Tyrosine-protein phosphatase non-receptor type 1 OS=Homo sapiens GN=PTPN1 PE=1 SV=1	2	91.5	91.9	91.8	141.1	94.1	95.2
PTPN11	Q06124	Tyrosine-protein phosphatase non-receptor type 11 OS=Homo sapiens GN=PTPN11 PE=1 SV=2	2	101.3	100	112.7	77.5	99.3	96.2
PTRF	Q6NZI2	Polymerase I and transcript release factor OS=Homo sapiens GN=PTRF PE=1 SV=1	11	94.8	134.3	65.4	145.7	96.5	100.6
PTRH2	Q9Y3E5	Peptidyl-tRNA hydrolase 2, mitochondrial OS=Homo sapiens GN=PTRH2 PE=1 SV=1	3	107.3	101.5	117.8	80.7	94.8	92.7
PUF60	Q9UHX1	Poly(U)-binding-splicing factor PUF60 OS=Homo sapiens GN=PUF60 PE=1 SV=1	20	107.2	98.4	110.2	97.3	102.3	98.3
PUM1	Q14671	Pumilio homolog 1 OS=Homo sapiens GN=PUM1 PE=1 SV=3	2	99.7	93.2	111.4	76.4	95.7	88.6
PUM3	Q15397	Pumilio homolog 3 OS=Homo sapiens GN=PUM3 PE=1 SV=3	2	94.3	103.2	110.6	97.7	97.4	98.4
PUS7	Q96PZ0	Pseudouridylate synthase 7 homolog OS=Homo sapiens GN=PUS7 PE=1 SV=2	4	108	92.6	105.9	95.7	100.9	98.5
PVR	P15151	Poliovirus receptor OS=Homo sapiens GN=PVR PE=1 SV=2	2	106.3	102.6	129.7	178.7	104.5	108.5
PXN	P49023	Paxillin OS=Homo sapiens GN=PXN PE=1 SV=3	3	100.7	64.5	73.4	149.9	79.4	71.5
PYCR1	P32322	Pyrroline-5-carboxylate reductase 1, mitochondrial OS=Homo sapiens GN=PYCR1 PE=1 SV=2	10	99.8	92.7	112.1	106.4	113.4	121.7
PYGB	P11216	Glycogen phosphorylase, brain form OS=Homo sapiens GN=PYGB PE=1 SV=5	2
PYGL	P06737	Glycogen phosphorylase, liver form OS=Homo sapiens GN=PYGL PE=1 SV=4	7	98.2	92.3	97.2	122.4	93.3	103.4
PYM1	Q9BRP8	Partner of Y14 and mago OS=Homo sapiens GN=PYM1 PE=1 SV=1	6	90.9	81.6	96.9	95.7	95.1	101.3
QARS	P47897	Glutamine--tRNA ligase OS=Homo sapiens GN=QARS PE=1 SV=1	8	94.2	92.6	102.3	89.2	94.4	101.8
RAB10	P61026	Ras-related protein Rab-10 OS=Homo sapiens GN=RAB10 PE=1 SV=1	13	99.4	119.8	118.4	109.2	96.3	108
RAB11B	Q15907	Ras-related protein Rab-11B OS=Homo sapiens GN=RAB11B PE=1 SV=4	10	95	103.5	105.8	127.9	95.2	101.2
RAB13	P51153	Ras-related protein Rab-13 OS=Homo sapiens GN=RAB13 PE=1 SV=1	8	93.9	87.5	101.5	97.7	89.3	99.3
RAB14	P61106	Ras-related protein Rab-14 OS=Homo sapiens GN=RAB14 PE=1 SV=4	9	96.5	99.4	102.8	74.5	98.7	107.7
RAB18	Q9NP72	Ras-related protein Rab-18 OS=Homo sapiens GN=RAB18 PE=1 SV=1	4	103.2	107.9	113.1	79.8	105.2	99.6
RAB1A	P62820	Ras-related protein Rab-1A OS=Homo sapiens GN=RAB1A PE=1 SV=3	21	85	93.5	97.9	75.5	90.2	89.1
RAB1B	Q9H0U4	Ras-related protein Rab-1B OS=Homo sapiens GN=RAB1B PE=1 SV=1	21	97.9	101.4	107.5	74.2	97.5	56.1
RAB2A	P61019	Ras-related protein Rab-2A OS=Homo sapiens GN=RAB2A PE=1 SV=1	10	97.9	104.9	116.6	71.9	103	112
RAB35	Q15286	Ras-related protein Rab-35 OS=Homo sapiens GN=RAB35 PE=1 SV=1	10	90.8	92	114.9	71.9	95.7	103.9
RAB5C	P51148	Ras-related protein Rab-5C OS=Homo sapiens GN=RAB5C PE=1 SV=2	8	92.7	91.5	98.9	81.9	93.1	99.4
RAB7A	P51149	Ras-related protein Rab-7a OS=Homo sapiens GN=RAB7A PE=1 SV=1	12	91.2	102	110.9	85	95.5	104.3
RAB8A	P61006	Ras-related protein Rab-8A OS=Homo sapiens GN=RAB8A PE=1 SV=1	9	102.3	102.5	122	82.8	99.2	111.2
RABIF	P47224	Guanine nucleotide exchange factor MSS4 OS=Homo sapiens GN=RABIF PE=1 SV=2	2	107.4	91.8	96.8	76.8	103.8	94.2
RAC1	P63000	Ras-related C3 botulinum toxin substrate 1 OS=Homo sapiens GN=RAC1 PE=1 SV=1	10	97.5	99.3	106.1	90.3	97.2	89.5
RACGAP1	Q9H0H5	Rac GTPase-activating protein 1 OS=Homo sapiens GN=RACGAP1 PE=1 SV=1	9	99.5	91.5	104.1	110.8	96.1	113.5
RACK1	P63244	Receptor of activated protein C kinase 1 OS=Homo sapiens GN=RACK1 PE=1 SV=3	54	108.4	105.7	120	84	102.1	101.7
RAD21	O60216	Double-strand-break repair protein rad21 homolog OS=Homo sapiens GN=RAD21 PE=1 SV=2	5	96	85.5	101.6	77.2	92.7	100
RAD23A	P54725	UV excision repair protein RAD23 homolog A OS=Homo sapiens GN=RAD23A PE=1 SV=1	6	98	106.4	113.1	78.3	97.8	99.6
RAD23B	P54727	UV excision repair protein RAD23 homolog B OS=Homo sapiens GN=RAD23B PE=1 SV=1	13	119.9	115.6	88.1	72.8	112.2	118.6
RAD50	Q92878	DNA repair protein RAD50 OS=Homo sapiens GN=RAD50 PE=1 SV=1	7	89.3	102.2	109.6	105.8	91.6	92.6
RAE1	P78406	mRNA export factor OS=Homo sapiens GN=RAE1 PE=1 SV=1	5	99	93.1	109.1	85.2	96.4	94.1
RALY	Q9UKM9	RNA-binding protein Raly OS=Homo sapiens GN=RALY PE=1 SV=1	8	91.5	91.5	97.6	81	98.7	101.1
RAN	P62826	GTP-binding nuclear protein Ran OS=Homo sapiens GN=RAN PE=1 SV=3	37	93.4	101.6	106.3	79.6	95.5	97.4
RANBP1	P43487	Ran-specific GTPase-activating protein OS=Homo sapiens GN=RANBP1 PE=1 SV=1	8	114.6	112.2	105.7	73.5	106.6	141.5
RANBP2	P49792	E3 SUMO-protein ligase RanBP2 OS=Homo sapiens GN=RANBP2 PE=1 SV=2	18	95.7	95.6	97.3	96.3	93.4	99.3
RANBP6	O60518	Ran-binding protein 6 OS=Homo sapiens GN=RANBP6 PE=1 SV=2	5	85	94.4	93.4	124.9	96.9	92.4
[truncated: 571 more rows]
