# Supplementary material for: Site-specific glycoproteomic analysis revealing increased core-fucosylation on FOLR1 enhances folate uptake capacity of HCC cells to promote EMT
Source: Theranostics. 2021 May 8;11(14):6905–21. doi: 10.7150/thno.56882 (PMC8171077; doi:10.7150/thno.56882)
Supplement: Supplementary file 2 — Supplementary tables. [file thnov11p6905s2.zip › Supplementary Tables/Table S3 Intact glycopeptides that were quantified among six time points of HGF-treatment in both SMCC-7721 and HepG2 cell lines based on the TMT-labeled quantific.xlsx]

## Sheet: Table S3A
Table S3A. Intact glycopeptides that were quantified among six time points of HGF-treatment in SMCC-7721 cell line based on the TMT-labeled quantification method
PeptideSequence	GlycanComposition	structure_coding	Glycan_type	Bisection	Corefucose	Protein	GeneName	ProteinID	Glycosite_Position	PSMs	126	127N	127C	128N	128C	129N	Normalized	0h_126	6h_127N	12h_127C	24h_128N	48h_128C	72h_129N	Ratios	0h	6h	12h	24h	48h	72h	Ratios	E	I	M
AAIPSALDTNSSK	N2H8	A2B2C1D1E1F1fedD1E1eE1F1fedcba	High mannose	0	0	Galectin-3-binding protein	LGALS3BP	Q08380	551	1	10196.9443	16947.9902	14043.9023	18752.6699	18864.1699	17296.4141		49.0261	49.9059	38.6779	47.9363	51.2336	44.8676		1	1.01794	0.788924	0.97777	1.04503	0.915177		1	0.903434	0.97777
AANGSLR	N2H5	A2B2C1D1E1F1fedD1dcba	High mannose	0	0	Lysosome-associated membrane glycoprotein 1	LAMP1	P11279	322	3	1399.57	7346.88	8033.25	8220.87	6783.75	8933.22		6.72902	21.634	22.1241	21.0145	18.4241	23.1731		1	3.21502	3.28787	3.12296	2.73801	3.44376		1	3.25145	3.12296
AANGSLR	N2H6	A2B2C1D1E1F1fedD1E1edcba	High mannose	0	0	Lysosome-associated membrane glycoprotein 1	LAMP1	P11279	322	2	4030.47	13935.8	11808.1	12902.6	13352.4	13213.3		19.3782	41.0362	32.5202	32.9822	36.2642	34.2758		1	2.11765	1.67819	1.70203	1.87139	1.76878		1	1.89792	1.76878
AANGSLR	N2H7	A2B2C1D1E1F1fedD1E1eE1edcba	High mannose	0	0	Lysosome-associated membrane glycoprotein 1	LAMP1	P11279	322	5	3071.66	9085.05	8158.3	8253.47	6760.07	9025.1		14.7683	26.7523	22.4685	21.0978	18.3598	23.4115		1	1.81147	1.5214	1.42859	1.24319	1.58525		1	1.66644	1.42859
AANGSLR	N2H8	A2B2C1D1E1F1fedD1E1eE1F1fedcba	High mannose	0	0	Lysosome-associated membrane glycoprotein 1	LAMP1	P11279	322	4	3819.8	11034.5	9997.38	10585.2	10019.1	11116.1		18.3653	32.4926	27.5335	27.0583	27.2111	28.8356		1	1.76924	1.49921	1.47333	1.48166	1.57011		1	1.63422	1.48166
AANGSLR	N2H9	A2B2C1D1E1F1fedD1E1F1feE1F1fedcba	High mannose	0	0	Lysosome-associated membrane glycoprotein 1	LAMP1	P11279	322	1	1180.9424	6315.1260	5318.4937	4626.8921	4786.9175	7514.4438		5.67788	18.5958	14.6475	11.8274	13.0009	19.4928		1	3.27514	2.57975	2.08307	2.28974	3.43311		1	2.92744	2.28974
AASMNHTK	N2H8	A2B2C1D1E1F1fedD1E1eE1F1fedcba	High mannose	0	0	Protein sel-1 homolog 1	SEL1L	Q9UBV2	217	5	595.741	9048.83	7973.22	8930.25	3522.74	7832.23		2.86428	26.6456	21.9588	22.8278	9.5675	20.3171		1	9.30274	7.66643	7.96984	3.34028	7.09328		1	8.48459	7.09328
AASMNHTK	N2H9	A2B2C1D1E1F1fedD1E1F1feE1F1fedcba	High mannose	0	0	Protein sel-1 homolog 1	SEL1L	Q9UBV2	217	5	1033.2	5557.35	10389.9	9205.33	3173.05	5654.13		4.96753	16.3645	28.6146	23.531	8.61776	14.667		1	3.29428	5.76033	4.73696	1.73482	2.95258		1	4.52731	2.95258
AEFNITLIHPK	N2H7	A2B2C1D1E1F1fedD1E1eE1edcba	High mannose	0	0	Aminopeptidase N	ANPEP	P15144	234	1	35457.6133	60255.5117	62499.9961	64698.3750	59637.9375	57595.4141		170.477	177.431	172.129	165.384	161.972	149.405		1	1.04079	1.00969	0.970125	0.950108	0.87639		1	1.02524	0.950108
AENQVNVTCQVR	N2H7	A2B2C1D1E1F1fedD1E1eE1edcba	High mannose	0	0	Tyrosine-protein phosphatase non-receptor type substrate 1	SIRPA	P78324	270	1	6222.3618	15989.0186	9742.4277	8900.7832	7981.8857	11776.9785		29.9166	47.0821	26.8313	22.7525	21.6782	30.55		1	1.57377	0.89687	0.76053	0.72462	1.02117		1	1.23532	0.76053
AEPPLNASASDQGEK	N2H5	A2B2C1D1E1F1fedD1dcba	High mannose	0	0	Hypoxia up-regulated protein 1	HYOU1	Q9Y4L1	931	5	16795.5	24117.6	25592.2	22324.9	28955	33601.7		80.7512	71.0178	70.4826	57.0676	78.6396	87.1641		1	0.879463	0.872837	0.706709	0.97385	1.07941		1	0.87615	0.97385
AEPPLNASASDQGEK	N2H6	A2B2C1D1E1F1fedD1E1edcba	High mannose	0	0	Hypoxia up-regulated protein 1	HYOU1	Q9Y4L1	931	17	16185.8	20923.7	21499.4	24510	26529.6	30767.4		77.8202	61.6128	59.2108	62.6535	72.0524	79.812		1	0.791734	0.760867	0.805106	0.925884	1.0256		1	0.776301	0.925884
AEPPLNASASDQGEK	N2H7	A2B2C1D1E1F1fedD1E1eE1edcba	High mannose	0	0	Hypoxia up-regulated protein 1	HYOU1	Q9Y4L1	931	5	14158.7	22533.2	23310.6	29114.6	28143.8	33430.7		68.0738	66.3523	64.1989	74.4238	76.4363	86.7205		1	0.974712	0.943079	1.09328	1.12284	1.27392		1	0.958896	1.12284
AEPPLNASASDQGEK	N2H8	A2B2C1D1E1F1fedD1E1eE1F1fedcba	High mannose	0	0	Hypoxia up-regulated protein 1	HYOU1	Q9Y4L1	931	7	31871.6	38267.7	38690.9	44436.9	38379.2	41292.2		153.236	112.685	106.557	113.591	104.235	107.114		1	0.735367	0.69538	0.741281	0.680223	0.699009		1	0.715374	0.699009
AFNQSSILTTHRR	N4H5F1S1	A2B2C1D1E2F1G3gfedD1E2F1fedcbB5ba	Complex	0	1	Zinc finger protein 626	ZNF626	Q68DY1	435	1	685.5357	2768.9409	1204.8282	921.3097	1439.5760	3651.1401		3.296	8.15356	3.31818	2.35509	3.90978	9.47121		1	2.47377	1.00673	0.714528	1.18622	2.87354		1	1.74025	1.18622
AFNSTLPTMAQMEK	N5H7F1	A2B2C1D1E2F1feE2F1feE2F1fedD1E1edcbB5ba	Hybrid	0	1	CD44 antigen	CD44	P16070	57	1	6101.8657	8461.4121	9794.1729	7526.8174	10023.2324	9838.2686		29.3373	24.9159	26.9738	19.2403	27.2223	25.5209		1	0.84929	0.919438	0.655832	0.927908	0.869912		1	0.884364	0.869912
AFNSTLPTMAQMEK	N4H5F1S1	A2B2C1D1E2F1fF3fedD1E2F1fedcbB5ba	Complex	0	1	CD44 antigen	CD44	P16070	57	1	14607.5752	27324.3105	19322.7754	25525.8574	27043.4570	26682.7754		70.2321	80.4605	53.2163	65.2501	73.4479	69.2162		1	1.14564	0.75772	0.929064	1.04579	0.985535		1	0.951679	0.985535
AFNSTLPTMAQMEK	N4H5F1S2	A2B2C1D1E2F1fF3fedD1E2F1fF3fedcbB5ba	Complex	0	1	CD44 antigen	CD44	P16070	57	1	5335.1587	10682.3125	10463.1055	10137.2217	12639.0430	11204.8789		25.651	31.4557	28.8161	25.9131	34.3267	29.0659		1	1.22629	1.12339	1.01022	1.33822	1.13313		1	1.17484	1.13313
AFNSTLPTMAQMEK	N5H6S3	A2B2C1D1E2F1fF3fedD1E2F1G3gfeE2F1G3gfedcba	Complex	0	0	CD44 antigen	CD44	P16070	57	1	3849.2148	7396.5190	9919.9043	7710.7007	9305.9150	8570.9619		18.5067	21.7802	27.3201	19.7104	25.2741	22.2334		1	1.17688	1.47623	1.06504	1.36567	1.20137		1	1.32655	1.20137
AFNSTLPTMAQMEK	N3H4S1	A2B2C1D1E2F1G3gfedD1dcba	Complex	0	0	CD44 antigen	CD44	P16070	57	7	4015.41	10477.8	7269.47	8844.76	7176.41	9002.1		19.3058	30.8533	20.0206	22.6093	19.4906	23.3518		1	1.59814	1.03703	1.17112	1.00957	1.20958		1	1.31758	1.17112
AFNSTLPTMAQMEK	N3H4F1S1	A2B2C1D1E2F1G3gfedD1dcbB5ba	Complex	0	1	CD44 antigen	CD44	P16070	57	1	3761.2808	5743.6157	5196.8413	5175.3140	5641.4312	4840.1758		18.084	16.9129	14.3125	13.2293	15.3217	12.5556		1	0.935246	0.791446	0.731551	0.847254	0.694296		1	0.863346	0.731551
AFNSTLPTMAQMEK	N3H6S1	A2B2C1D1E2F1G3gfedD1E1eE1edcba	Hybrid	0	0	CD44 antigen	CD44	P16070	57	1	7807.8423	18616.8320	13181.0850	11946.0498	11445.6162	14736.7188		37.5395	54.82	36.3016	30.5369	31.0854	38.2276		1	1.46033	0.967025	0.813461	0.828072	1.01833		1	1.21368	0.828072
AFNSTLPTMAQMEK	N4H5S1	A2B2C1D1E2F1G3gfedD1E2F1fedcba	Complex	0	0	CD44 antigen	CD44	P16070	57	4	13785.1	22842.5	21409.9	22076.7	20454.1	22280.1		66.2778	67.2631	58.9643	56.4334	55.5519	57.7956		1	1.01487	0.889654	0.851467	0.838167	0.872021		1	0.95226	0.851467
AFNSTLPTMAQMEK	N4H5F1S1	A2B2C1D1E2F1G3gfedD1E2F1fedcbB5ba	Complex	0	1	CD44 antigen	CD44	P16070	57	2	6853.7	13520.5	12565.5	12188.2	13470.8	11703.7		32.9521	39.8132	34.6062	31.1558	36.5856	30.3599		1	1.20821	1.0502	0.945489	1.11027	0.921333		1	1.12921	0.945489
AFNSTLPTMAQMEK	N5H6S2	A2B2C1D1E2F1G3gfedD1E2F1feE2F1fF3fedcba	Complex	0	0	CD44 antigen	CD44	P16070	57	2	5164.91	8913.9	8056.57	3950.01	7423.31	6991.94		24.8325	26.2483	22.1884	10.0972	20.1611	18.1374		1	1.05701	0.893521	0.406611	0.811885	0.730389		1	0.975268	0.730389
AFNSTLPTMAQMEK	N5H6F1S2	A2B2C1D1E2F1G3gfedD1E2F1feE2F1fF3fedcbB5ba	Complex	0	1	CD44 antigen	CD44	P16070	57	5	3865.34	6549.25	9070.72	9115.14	8628.94	7356.77		18.5843	19.2852	24.9814	23.3005	23.4355	19.0838		1	1.03772	1.34422	1.25377	1.26104	1.02688		1	1.19097	1.25377
AFNSTLPTMAQMEK	N5H6S2	A2B2C1D1E2F1G3gfedD1E2F1feE2F1G3gfedcba	Complex	0	0	CD44 antigen	CD44	P16070	57	5	4176.04	6733.03	7808.5	6233.87	6992.44	6850.36		20.0781	19.8264	21.5052	15.9352	18.9909	17.7701		1	0.987464	1.07108	0.793663	0.945853	0.88505		1	1.02927	0.88505
AFNSTLPTMAQMEK	N5H6F1S2	A2B2C1D1E2F1G3gfedD1E2F1feE2F1G3gfedcbB5ba	Complex	0	1	CD44 antigen	CD44	P16070	57	2	5041.53	8073.98	10061.7	9033.43	10268.3	7985.9		24.2393	23.775	27.7105	23.0916	27.888	20.7157		1	0.980847	1.14321	0.952651	1.15053	0.854635		1	1.06203	0.952651
AFNSTLPTMAQMEK	N4H5S2	A2B2C1D1E2F1G3gfedD1E2F1fF3fedcba	Complex	0	0	CD44 antigen	CD44	P16070	57	10	7049.5	14754.7	12227	12421.8	14325.3	16264.6		33.8935	43.4473	33.674	31.7529	38.9064	42.191		1	1.28188	0.993526	0.936846	1.1479	1.24481		1	1.1377	1.1479
AFNSTLPTMAQMEK	N4H5F1S2	A2B2C1D1E2F1G3gfedD1E2F1fF3fedcbB5ba	Complex	0	1	CD44 antigen	CD44	P16070	57	6	5644.43	11703.8	10512.5	11848.5	12077.1	10855.4		27.138	34.4636	28.9523	30.2877	32.8004	28.1594		1	1.26994	1.06685	1.11606	1.20865	1.03764		1	1.1684	1.11606
AFNSTLPTMAQMEK	N5H6F1S3	A2B2C1D1E2F1G3gfedD1E2F1fF3feE2F1fF3fedcbB5ba	Complex	0	1	CD44 antigen	CD44	P16070	57	1	7194.1167	9613.7822	10177.6719	11545.1494	9356.4707	11329.9268		34.5888	28.3092	28.03	29.5121	25.4115	29.3903		1	0.818451	0.810379	0.853229	0.734674	0.849706		1	0.814415	0.849706
AFNSTLPTMAQMEK	N4H5S2	A2B2C1D1E2F1G3gfedD1E2F1G3gfedcba	Complex	0	0	CD44 antigen	CD44	P16070	57	30	5391.49	11051.5	8970.23	10862.7	9803.31	13302.5		25.9219	32.5429	24.7046	27.7676	26.625	34.5073		1	1.25542	0.953043	1.0712	1.02713	1.3312		1	1.10423	1.0712
AFNSTLPTMAQMEK	N4H5F1S2	A2B2C1D1E2F1G3gfedD1E2F1G3gfedcbB5ba	Complex	0	1	CD44 antigen	CD44	P16070	57	37	3872.33	7308.85	6439.21	6821.35	8112.68	7607.97		18.6179	21.522	17.734	17.437	22.0334	19.7354		1	1.15599	0.952527	0.936572	1.18346	1.06002		1	1.05426	1.06002
AFNSTLPTMAQMEK	N5H6F1S3	A2B2C1D1E2F1G3gfedD1E2F1G3gfeE2F1fF3fedcbB5ba	Complex	0	1	CD44 antigen	CD44	P16070	57	2	3760.22	5723.6	7081.18	7489.93	7548.77	5279.21		18.0788	16.854	19.5021	19.146	20.5019	13.6945		1	0.932249	1.07872	1.05903	1.13403	0.757488		1	1.00549	1.05903
AFNSTLPTMAQMEK	N5H6S3	A2B2C1D1E2F1G3gfedD1E2F1G3gfeE2F1G3gfedcba	Complex	0	0	CD44 antigen	CD44	P16070	57	15	4193.52	6396.07	6546.22	7429.69	7488.56	6115.26		20.1621	18.8342	18.0287	18.9921	20.3383	15.8632		1	0.934138	0.894189	0.941968	1.00874	0.786784		1	0.914163	0.941968
AFNSTLPTMAQMEK	N5H6F1S3	A2B2C1D1E2F1G3gfedD1E2F1G3gfeE2F1G3gfedcbB5ba	Complex	0	1	CD44 antigen	CD44	P16070	57	15	3007.46	4771.42	5648.06	6855.15	6698.61	5759.66		14.4596	14.0502	15.5551	17.5234	18.1929	14.9408		1	0.971682	1.07576	1.21188	1.25819	1.03328		1	1.02372	1.21188
AFSEVPTTANGSTK	N2H7	A2B2C1D1E1F1fedD1E1eE1edcba	High mannose	0	0	T-cell surface protein tactile	CD96	P40200	497	1	9523.3965	52427.2500	32571.7637	35179.8320	28315.8789	48490.6758		45.7878	154.38	89.7049	89.928	76.9037	125.787		1	3.37164	1.95915	1.96402	1.67957	2.74717		1	2.66539	1.96402
AGGCFPGNATVR	N7H3	A2B2C1D1E2eE2edD2dD1E2eE2edcba	Complex	1	0	Desert hedgehog protein	DHH	O43323	203	1	7341.8091	15679.1211	15484.3574	11932.9238	12933.3311	12360.0117		35.2989	46.1695	42.645	30.5034	35.1259	32.0624		1	1.30796	1.20811	0.864147	0.995101	0.908312		1	1.25804	0.908312
AGGNGTK	N3H6	A2B2C1D1E1F1fedD2dD1E1edcba	Hybrid	1	0	KN motif and ankyrin repeat domain-containing protein 4	KANK4	Q5T7N3	657	1	27810.1992	37384.8047	39651.2891	39651.5938	42623.6523	44772.9570		133.709	110.085	109.202	101.359	115.763	116.143		1	0.823317	0.816715	0.758054	0.865778	0.868622		1	0.820016	0.865778
AGHFQNTSSPSAR	N2H8	A2B2C1D1E1F1fedD1E1eE1F1fedcba	High mannose	0	0	Tumor necrosis factor receptor superfamily member 3	LTBR	P36941	177	1	0.0000	4701.0991	3396.6294	2853.3252	1352.5787	4174.3462		0	13.8431	9.35455	7.29378	3.6735	10.8284		#DIV/0!	#DIV/0!	#DIV/0!	#DIV/0!	#DIV/0!	#DIV/0!		#DIV/0!	#DIV/0!	#DIV/0!
AGPFSSRSNVTLPAPR	N2H8	A2B2C1D1E1F1fedD1E1eE1F1fedcba	High mannose	0	0	Tenascin-X	TNXB	P22105	31	1	26576.0215	60899.8047	43124.2461	50281.6328	44640.1680	39384.4180		127.775	179.329	118.767	128.532	121.239	102.165		1	1.40347	0.929499	1.00592	0.948846	0.799565		1	1.16648	0.948846
AGPNGTLFVADAYK	N2H6	A2B2C1D1E1F1fedD1E1edcba	High mannose	0	0	Adipocyte plasma membrane-associated protein	APMAP	Q9HDC9	160	2	44814.9	65704.2	65297.9	72755.4	73797.7	63770.6		215.467	193.476	179.835	185.98	200.429	165.423		1	0.897939	0.83463	0.86315	0.930208	0.767745		1	0.866284	0.86315
AGPNGTLFVADAYK	N2H8	A2B2C1D1E1F1fedD1E1eE1F1fedcba	High mannose	0	0	Adipocyte plasma membrane-associated protein	APMAP	Q9HDC9	160	2	25425.7	41242.5	40596.4	38222.9	34874.1	32631		122.245	121.445	111.805	97.7068	94.7153	84.6461		1	0.993456	0.914601	0.799272	0.7748	0.692431		1	0.954028	0.7748
ALGFENATQALGR	N2H8	A2B2C1D1E1F1fedD1E1eE1F1fedcba	High mannose	0	0	Galectin-3-binding protein	LGALS3BP	Q08380	69	6	13297.1	18135	18626.6	19724.5	21256	20094.4		63.9315	53.4014	51.2991	50.4204	57.7297	52.1257		1	0.83529	0.802407	0.788662	0.902993	0.815337		1	0.818848	0.815337
ALGFENATQALGR	N2H9	A2B2C1D1E1F1fedD1E1F1feE1F1fedcba	High mannose	0	0	Galectin-3-binding protein	LGALS3BP	Q08380	69	8	7227.78	13026.7	14687.1	16256.3	17118.2	15042.8		34.7506	38.359	40.4494	41.555	46.4917	39.0217		1	1.10384	1.16399	1.19581	1.33787	1.12291		1	1.13391	1.19581
ALMNGSESR	N2H5	A2B2C1D1E1F1fedD1dcba	High mannose	0	0	Basigin	BSG	P35613	268	3	8288.35	9399.32	11657.5	9125.86	10461.9	10238.5		39.8498	27.6777	32.1056	23.3279	28.4137	26.5591		1	0.694551	0.805665	0.585395	0.713021	0.666481		1	0.750108	0.666481
ALMNGSESR	N2H6	A2B2C1D1E1F1fedD1E1edcba	High mannose	0	0	Basigin	BSG	P35613	268	2	4761.75	5364.17	11990	6432.65	9754.97	9561.12		22.8941	15.7956	33.0213	16.4434	26.4937	24.8019		1	0.689942	1.44235	0.718236	1.15723	1.08333		1	1.06615	1.08333
ALMNGSESR	N2H7	A2B2C1D1E1F1fedD1E1eE1edcba	High mannose	0	0	Basigin	BSG	P35613	268	6	2166.44	3785.56	4404.52	3942.25	5381.38	5091.55		10.4161	11.1472	12.1303	10.0773	14.6154	13.2077		1	1.07019	1.16458	0.967477	1.40316	1.26801		1	1.11738	1.26801
ALMNGSESR	N2H8	A2B2C1D1E1F1fedD1E1eE1F1fedcba	High mannose	0	0	Basigin	BSG	P35613	268	10	2775.44	4045.45	5376.03	5361.82	4400.29	4742.31		13.3441	11.9124	14.806	13.7061	11.9509	12.3018		1	0.892713	1.10955	1.02713	0.895592	0.921888		1	1.00113	0.921888
ALMNGSESR	N2H9	A2B2C1D1E1F1fedD1E1F1feE1F1fedcba	High mannose	0	0	Basigin	BSG	P35613	268	1	1397.8400	1139.6768	3355.5525	2840.5583	3748.8054	2887.8911		6.72071	3.35595	9.24143	7.26114	10.1815	7.49131		1	0.499345	1.37507	1.08041	1.51494	1.11466		1	0.937206	1.11466
ALMNGSESR	N2H10	A2B2C1D1E1F1G1gfedD1E1F1feE1F1fedcba	High mannose	0	0	Basigin	BSG	P35613	268	2	1180.47	1749.74	2167.57	1518.36	3749.5	2204.99		5.6756	5.15237	5.96963	3.88128	10.1834	5.71983		1	0.90781	1.05181	0.683853	1.79423	1.00779		1	0.979808	1.00779
ALMNGSESR	N3H5F1S1	A2B2C1D1E2F1G3gfedD1E1edcbB5ba	Hybrid	0	1	Basigin	BSG	P35613	268	3	5686.04	11711.9	8768.98	10440.3	9859.53	10010.7		27.338	34.4874	24.1504	26.6878	26.7777	25.9681		1	1.26152	0.8834	0.976217	0.979505	0.949889		1	1.07246	0.976217
ALMNGSESR	N4H5F1S1	A2B2C1D1E2F1G3gfedD1E2F1fedcbB5ba	Complex	0	1	Basigin	BSG	P35613	268	4	4507.31	5196.97	5657.77	4980.14	6684.45	6085.37		21.6708	15.3033	15.5819	12.7304	18.1544	15.7857		1	0.70617	0.719027	0.587446	0.837738	0.728433		1	0.712599	0.728433
ALNYYPQNITMK	N2H8	A2B2C1D1E1F1fedD1E1eE1F1fedcba	High mannose	0	0	Hereditary hemochromatosis protein	HFE	Q30201	234	1	47745.1602	81591.7578	69424.8984	75092.5391	69455.5547	76765.6328		229.555	240.259	191.201	191.954	188.636	199.133		1	1.04663	0.83292	0.836202	0.821746	0.867474		1	0.939775	0.836202
AMNTSQVEALGIQMLPGYR	N2H4	A2B2C1D1E1edD1dcba	High mannose	0	0	Procollagen galactosyltransferase 1	COLGALT1	Q8NBJ5	381	1	16125.4658	24840.6289	20626.9648	26583.2285	21269.9395	25411.0703		77.53	73.1469	56.8081	67.953	57.7675	65.9173		1	0.943466	0.732724	0.876474	0.745099	0.850217		1	0.838095	0.850217
AMNTSQVEALGIQMLPGYR	N2H6	A2B2C1D1E1F1fedD1E1edcba	High mannose	0	0	Procollagen galactosyltransferase 1	COLGALT1	Q8NBJ5	381	7	9987.44	16648.4	13514.5	14235.8	17289.8	14927.6		48.0189	49.0237	37.2198	36.3901	46.9577	38.7228		1	1.02093	0.775109	0.757828	0.977901	0.806408		1	0.898017	0.806408
AMNTSQVEALGIQMLPGYR	N2H7	A2B2C1D1E1F1fedD1E1eE1edcba	High mannose	0	0	Procollagen galactosyltransferase 1	COLGALT1	Q8NBJ5	381	1	7406.5483	12905.2109	15762.2891	14437.3291	16178.8291	13368.4902		35.6101	38.0013	43.4104	36.9052	43.9404	34.6784		1	1.06715	1.21905	1.03637	1.23393	0.973836		1	1.1431	1.03637
AMNTSQVEALGIQMLPGYR	N5H4S1	A2B2C1D1E2F1G3gfedD1E2eE2edcba	Complex	0	0	Procollagen galactosyltransferase 1	COLGALT1	Q8NBJ5	381	2	8596.58	13357.5	10502.6	12206.4	13019.6	13454.4		41.3317	39.3331	28.925	31.2023	35.3602	34.9013		1	0.951646	0.699825	0.754925	0.855522	0.844421		1	0.825735	0.844421
AMNTSQVEALGIQMLPGYR	N6H5S2	A2B2C1D1E2F1G3gfedD2dD1E2F1G3gfeE2edcba	Complex	1	0	Procollagen galactosyltransferase 1	COLGALT1	Q8NBJ5	381	1	6357.6216	9999.5010	11168.5674	13939.1836	12308.1631	11090.6680		30.567	29.445	30.759	35.6319	33.428	28.7696		1	0.963296	1.00628	1.1657	1.0936	0.941201		1	0.98479	1.0936
AMSSNETAAYK	N2H6	A2B2C1D1E1F1fedD1E1edcba	High mannose	0	0	Dolichyl-diphosphooligosaccharide--protein glycosyltransferase subunit STT3B	STT3B	Q8TCJ2	641	2	6639.59	16328.2	15371.8	13849.8	15668.4	15184.7		31.9226	48.0809	42.3349	35.4034	42.5541	39.3898		1	1.50617	1.32617	1.10904	1.33304	1.23391		1	1.41617	1.23391
AMSSNETAAYK	N2H7	A2B2C1D1E1F1fedD1E1eE1edcba	High mannose	0	0	Dolichyl-diphosphooligosaccharide--protein glycosyltransferase subunit STT3B	STT3B	Q8TCJ2	641	19	4928.25	14051.1	12734.5	13018.4	16301.4	11601.9		23.6946	41.3755	35.0718	33.2781	44.2734	30.0959		1	1.7462	1.48016	1.40446	1.8685	1.27015		1	1.61318	1.40446
AMSSNETAAYK	N2H8	A2B2C1D1E1F1fedD1E1eE1F1fedcba	High mannose	0	0	Dolichyl-diphosphooligosaccharide--protein glycosyltransferase subunit STT3B	STT3B	Q8TCJ2	641	20	5076.94	13278	12118	14405.4	15093.6	11310.2		24.4095	39.0991	33.3739	36.8236	40.9929	29.3391		1	1.6018	1.36725	1.50858	1.67938	1.20195		1	1.48452	1.50858
AMSSNETAAYK	N2H9	A2B2C1D1E1F1fedD1E1F1feE1F1fedcba	High mannose	0	0	Dolichyl-diphosphooligosaccharide--protein glycosyltransferase subunit STT3B	STT3B	Q8TCJ2	641	24	2607.33	5644.87	6630.52	5449.12	6249.76	6317.01		12.5358	16.6222	18.2609	13.9292	16.9739	16.3866		1	1.32597	1.4567	1.11115	1.35403	1.30718		1	1.39133	1.30718
AMSSNETAAYK	N2H10	A2B2C1D1E1F1G1gfedD1E1F1feE1F1fedcba	High mannose	0	0	Dolichyl-diphosphooligosaccharide--protein glycosyltransferase subunit STT3B	STT3B	Q8TCJ2	641	1	10830.8096	17345.7051	13016.4932	14755.1289	11490.2520	13654.0596		52.0737	51.077	35.8483	37.7176	31.2066	35.4192		1	0.98086	0.688415	0.724312	0.599278	0.680174		1	0.834638	0.680174
AMSSNETAAYK	N6H4	A2B2C1D1E2F1feE2edD1E2eE2edcba	Complex	0	0	Dolichyl-diphosphooligosaccharide--protein glycosyltransferase subunit STT3B	STT3B	Q8TCJ2	641	1	1028.9045	4317.4067	4008.4282	3054.7048	4226.1743	5716.8438		4.94689	12.7132	11.0395	7.80855	11.478	14.8297		1	2.56995	2.2316	1.57848	2.32024	2.99778		1	2.40077	2.32024
AMSSNETAAYK	N6H4S1	A2B2C1D1E2F1G3gfeE2edD1E2eE2edcba	Complex	0	0	Dolichyl-diphosphooligosaccharide--protein glycosyltransferase subunit STT3B	STT3B	Q8TCJ2	641	1	7950.8701	12704.0420	15221.7539	10650.6484	12294.0664	12974.3721		38.2272	37.4089	41.9218	27.2256	33.3897	33.656		1	0.978596	1.09665	0.712205	0.873455	0.880422		1	1.03762	0.873455
ANATIEVK	N2H7	A2B2C1D1E1F1fedD1E1eE1edcba	High mannose	0	0	Neuroplastin	NPTN	Q9Y639	229	1	11821.1211	30090.3359	21842.1172	18651.0566	20527.6367	25229.8008		56.835	88.6055	60.1547	47.6765	55.7515	65.4471		1	1.55899	1.05841	0.838858	0.980935	1.15153		1	1.3087	0.980935
ANATIEVK	N2H8	A2B2C1D1E1F1fedD1E1eE1F1fedcba	High mannose	0	0	Neuroplastin	NPTN	Q9Y639	229	4	12081.1	16437.1	18305.3	17099.5	17347.8	17249.6		58.0848	48.4014	50.414	43.7105	47.1153	44.7461		1	0.833289	0.867939	0.752529	0.811147	0.770358		1	0.850614	0.770358
ANATIEVK	N2H9	A2B2C1D1E1F1fedD1E1F1feE1F1fedcba	High mannose	0	0	Neuroplastin	NPTN	Q9Y639	229	7	11551.5	19002.9	16796.7	18952.7	14638.4	19253.4		55.5388	55.9567	46.2592	48.4475	39.7567	49.944		1	1.00752	0.832916	0.872317	0.715836	0.899263		1	0.92022	0.872317
ANATRAPR	N7H7	A2B2C1D1E2F1feE2F1fedD1E2F1feE2F1feE2edcba	Complex	0	0	Tectonin beta-propeller repeat-containing protein 1	TECPR1	Q7Z6L1	1139	1	20438.6855	32430.7559	37220.3320	31408.1348	35365.8047	38864.7539		98.2676	95.4972	102.507	80.2866	96.0508	100.817		1	0.971807	1.04315	0.81702	0.977441	1.02594		1	1.00748	0.977441
ANGSQPNSGSPQPAP	N2H5	A2B2C1D1E1F1fedD1dcba	High mannose	0	0	Transcription initiation factor TFIID subunit 6	TAF6	P49848	664	1	42650.6680	62108.0781	68066.1953	68214.5000	73663.3750	70223.8438		205.061	182.887	187.459	174.372	200.064	182.163		1	0.891863	0.914162	0.850344	0.975631	0.888337		1	0.903013	0.888337
ANHSGAVVLLK	N2H6	A2B2C1D1E1F1fedD1E1edcba	High mannose	0	0	Integrin alpha-6	ITGA6	P23229	323	4	13944.6	29591	21604.1	19549.1	17626.3	26205.4		67.0444	87.135	59.4991	49.9722	47.8716	67.978		1	1.29966	0.887458	0.745359	0.714028	1.01392		1	1.09356	0.745359
ANHSGAVVLLK	N2H7	A2B2C1D1E1F1fedD1E1eE1edcba	High mannose	0	0	Integrin alpha-6	ITGA6	P23229	323	4	6257.41	11292.7	9076.54	9133.51	11288.9	12870.4		30.0852	33.253	24.9974	23.3474	30.6598	33.3863		1	1.1053	0.830889	0.776045	1.0191	1.10973		1	0.968093	1.0191
ANHSGAVVLLK	N2H8	A2B2C1D1E1F1fedD1E1eE1F1fedcba	High mannose	0	0	Integrin alpha-6	ITGA6	P23229	323	5	8427.92	18881.3	15107	12409.6	14353	19042		40.5208	55.5989	41.6057	31.7219	38.9817	49.3956		1	1.37211	1.02677	0.782855	0.962016	1.21902		1	1.19944	0.962016
ANNSWFQSILR	N2H8	A2B2C1D1E1F1fedD1E1eE1F1fedcba	High mannose	0	0	Nicastrin	NCSTN	Q92542	530	2	7552.9	15137.9	13230.7	15103.9	15789.8	15852.8		36.3138	44.5759	36.4383	38.6092	42.884	41.1229		1	1.22752	1.00343	1.06321	1.18093	1.13243		1	1.11547	1.13243
ANNSWFQSILR	N2H9	A2B2C1D1E1F1fedD1E1F1feE1F1fedcba	High mannose	0	0	Nicastrin	NCSTN	Q92542	530	5	7019.86	14108	10896.3	10888.2	11938.6	13320.8		33.751	41.5432	30.0092	27.8328	32.4242	34.5548		1	1.23087	0.889135	0.824653	0.960689	1.02382		1	1.06	0.960689
ANTTQPGIVEGGQVLK	N3H5F1S1	A2B2C1D1E2F1G3gfedD1E1edcbB5ba	Hybrid	0	1	Integrin alpha-V	ITGAV	P06756	74	2	7319.35	12063.7	13304.1	12810.9	12727.2	12242.2		35.1909	35.5235	36.6404	32.7476	34.566	31.7567		1	1.00945	1.04119	0.930571	0.982243	0.902412		1	1.02532	0.930571
APNYSCVMTGSWDK	N2H8	A2B2C1D1E1F1fedD1E1eE1F1fedcba	High mannose	0	0	mRNA export factor	RAE1	P78406	140	1	37082.5000	53356.2891	57261.5586	59745.2930	54987.3477	61991.3398		178.29	157.116	157.702	152.723	149.341	160.808		1	0.881237	0.884528	0.8566	0.837633	0.901947		1	0.882882	0.8566
AQFTFFNK	N2H8	A2B2C1D1E1F1fedD1E1eE1F1fedcba	High mannose	0	0	Adhesion G-protein coupled receptor G6	ADGRG6	Q86SQ4	750	7	17641.8	24182.3	23434.6	27263	27698.9	27554.1		84.8206	71.2083	64.5404	69.6906	75.228	71.4764		1	0.839517	0.760905	0.821624	0.886908	0.842677		1	0.800211	0.842677
ASNITMILK	N5H6S3	A2B2C1D1E2F1G3gfedD1E2F1G3gfeE2F1fF3fedcba	Complex	0	0	Plexin-C1	PLXNC1	O60486	692	1	3337.7505	5949.9365	4981.7061	4343.2295	2866.6653	3306.8877		16.0476	17.5205	13.72	11.1023	7.78564	8.5782		1	1.09178	0.854952	0.691835	0.485158	0.534546		1	0.973365	0.534546
ASNITMILK	N5H6S3	A2B2C1D1E2F1G3gfedD1E2F1G3gfeE2F1G3gfedcba	Complex	0	0	Plexin-C1	PLXNC1	O60486	692	2	3828.8	10634.5	7752.47	7363.64	6763.99	5712.89		18.4086	31.315	21.3509	18.8232	18.3705	14.8195		1	1.70111	1.15983	1.02252	0.997929	0.80503		1	1.43047	0.997929
CCGAANYTDWEK	N2H4	A2B2C1D1E1edD1dcba	High mannose	0	0	CD63 antigen	CD63	P08962	150	1	26477.8066	72924.2891	73138.5703	54217.1836	56904.3672	58611.5898		127.303	214.736	201.429	138.592	154.548	152.041		1	1.68681	1.58227	1.08868	1.21401	1.19432		1	1.63454	1.19432
CCGAANYTDWEK	N2H6	A2B2C1D1E1F1fedD1E1edcba	High mannose	0	0	CD63 antigen	CD63	P08962	150	5	19789	94175.4	58103.3	58067.6	47999.8	61080.8		95.1442	277.313	160.02	148.434	130.364	158.446		1	2.91466	1.68187	1.5601	1.37017	1.66533		1	2.29827	1.5601
CCGAANYTDWEK	N2H7	A2B2C1D1E1F1fedD1E1eE1edcba	High mannose	0	0	CD63 antigen	CD63	P08962	150	5	21173.5	164390	82292.5	92362.3	64580.5	87968.9		101.801	484.07	226.639	236.1	175.396	228.195		1	4.75507	2.22631	2.31924	1.72293	2.24159		1	3.49069	2.24159
CCGAANYTDWEK	N2H8	A2B2C1D1E1F1fedD1E1eE1F1fedcba	High mannose	0	0	CD63 antigen	CD63	P08962	150	6	10912.1	62772.4	31954.9	33997.9	25646.2	30611.6		52.4648	184.843	88.006	86.9066	69.6531	79.4077		1	3.52318	1.67743	1.65648	1.32762	1.51354		1	2.6003	1.51354
CCGAANYTDWEK	N3H6	A2B2C1D1E2edD1E1eE1F1fedcba	Hybrid	0	0	CD63 antigen	CD63	P08962	150	1	8985.2656	33589.6680	31075.4316	25365.8906	25629.7754	32104.7637		43.2005	98.9098	85.5839	64.8412	69.6085	83.2811		1	2.28955	1.98109	1.50094	1.61129	1.92778		1	2.13532	1.61129
CCGAANYTDWEK	N3H6	A2B2C1D1E2F1fedD1E1eE1edcba	Hybrid	0	0	CD63 antigen	CD63	P08962	150	1	10336.3105	38421.4062	29636.1387	28688.1953	21006.8633	34629.6445		49.6962	113.138	81.62	73.3338	57.053	89.8307		1	2.27658	1.64238	1.47564	1.14804	1.8076		1	1.95948	1.47564
CCGAANYTDWEK	N3H5F1S1	A2B2C1D1E2F1G3gfedD1E1edcbB5ba	Hybrid	0	1	CD63 antigen	CD63	P08962	150	1	6137.5405	7461.6587	7500.0869	8781.5898	10078.6084	10804.8428		29.5088	21.972	20.6558	22.4478	27.3727	28.0282		1	0.74459	0.699986	0.760716	0.927611	0.949824		1	0.722288	0.927611
CCGAANYTDWEK	N3H6S1	A2B2C1D1E2F1G3gfedD1E1eE1edcba	Hybrid	0	0	CD63 antigen	CD63	P08962	150	10	4344.03	13976.1	12461	13018.3	13422	16216		20.8858	41.1547	34.3185	33.2777	36.4532	42.0651		1	1.97047	1.64315	1.59332	1.74536	2.01405		1	1.80681	1.74536
CCGAANYTDWEK	N3H7S1	A2B2C1D1E2F1G3gfedD1E1eE1F1fedcba	Hybrid	0	0	CD63 antigen	CD63	P08962	150	1	4245.7769	8039.7910	10790.4658	11021.2656	7031.2539	10689.0361		20.4134	23.6744	29.7177	28.173	19.0963	27.7278		1	1.15975	1.4558	1.38012	0.935482	1.35832		1	1.30777	1.35832
CDYYGCNQTADDCLNGLACDCK	N4H5F1	A2B2C1D1E2F1fedD1E2F1fedcbB5ba	Complex	0	1	Mucin-13	MUC13	Q9H3R2	332	1	10076.3027	13890.5732	19225.0273	16929.8008	14386.1562	12379.4805		48.4461	40.9029	52.9471	43.2766	39.0717	32.1129		1	0.844297	1.09291	0.893294	0.806498	0.662858		1	0.968602	0.806498
CDYYGCNQTADDCLNGLACDCK	N4H5F1S1	A2B2C1D1E2F1G3gfedD1E2F1fedcbB5ba	Complex	0	1	Mucin-13	MUC13	Q9H3R2	332	1	11119.8965	20540.0254	16681.4902	19830.0918	20631.6992	19986.2090		53.4636	60.4832	45.942	50.6904	56.0341	51.845		1	1.1313	0.859313	0.948129	1.04808	0.969726		1	0.995305	0.969726
CGLSQSQGNLSHVDWFSVHK	N4H5F1S2	A2B2C1D1E2F1G3gfedD1E2F1G3gfedcbB5ba	Complex	0	1	Cell surface glycoprotein MUC18	MCAM	P43121	56	1	7405.6831	19848.2832	22599.5352	21495.5469	14422.3330	19685.9297		35.606	58.4462	62.2407	54.9477	39.1699	51.0661		1	1.64147	1.74804	1.54322	1.1001	1.4342		1	1.69476	1.4342
CHAGYIGDNCNCSTDISTCR	N2H6	A2B2C1D1E1F1fedD1E1edcba	High mannose	0	0	Integrin beta-5	ITGB5	P18084	586	1	1414.5807	3465.0281	5290.0415	5512.0918	5457.1953	5083.5830		6.8012	10.2033	14.5691	14.0902	14.8213	13.187		1	1.50022	2.14214	2.07173	2.17922	1.93893		1	1.82118	2.07173
CHAGYIGDNCNCSTDISTCR	N2H7	A2B2C1D1E1F1fedD1E1eE1edcba	High mannose	0	0	Integrin beta-5	ITGB5	P18084	586	1	2637.6599	3362.0315	3879.6848	1614.4608	2631.2451	3929.3301		12.6817	9.9	10.6849	4.12694	7.14626	10.1928		1	0.780655	0.842549	0.325426	0.563511	0.803746		1	0.811602	0.563511
CHAGYIGDNCNCSTDISTCR	N2H8	A2B2C1D1E1F1fedD1E1eE1F1fedcba	High mannose	0	0	Integrin beta-5	ITGB5	P18084	586	2	2300.25	7416.05	5926.43	6879.18	5839.08	5954.31		11.0594	21.8377	16.3218	17.5848	15.8585	15.4457		1	1.97458	1.47583	1.59003	1.43394	1.39661		1	1.7252	1.43394
CHEGNGTFECGACR	N2H7	A2B2C1D1E1F1fedD1E1eE1edcba	High mannose	0	0	Integrin beta-1	ITGB1	P05556	481	2	10701.6	42411.2	56598.5	49018.5	39697.9	43141.7		51.4527	124.886	155.876	125.303	107.816	111.911		1	2.4272	3.02951	2.4353	2.09545	2.17503		1	2.72835	2.17503
CHEGNGTFECGACR	N2H8	A2B2C1D1E1F1fedD1E1eE1F1fedcba	High mannose	0	0	Integrin beta-1	ITGB1	P05556	481	2	10724.5	61109.5	66400.9	58610.5	46092.2	46274.3		51.5627	179.946	182.873	149.822	125.183	120.037		1	3.48985	3.54661	2.90563	2.42778	2.32799		1	3.51823	2.42778
CHEGNGTFECGACR	N2H9	A2B2C1D1E1F1fedD1E1F1feE1F1fedcba	High mannose	0	0	Integrin beta-1	ITGB1	P05556	481	2	9551.77	32145.7	48251.6	47476.4	24292.9	33418.5		45.9242	94.6578	132.888	121.361	65.9776	86.689		1	2.06117	2.89364	2.64264	1.43666	1.88765		1	2.47741	1.88765
CLQISNGTSSVIVSR	N2H6	A2B2C1D1E1F1fedD1E1edcba	High mannose	0	0	F-box/WD repeat-containing protein 11	FBXW11	Q9UKB1	52	1	13415.5137	37981.2969	35312.8047	35278.3008	34645.9688	31705.6406		64.5008	111.842	97.2539	90.1797	94.0958	82.2457		1	1.73396	1.5078	1.39812	1.45883	1.27511		1	1.62088	1.39812
CNMINGTDGDSFHPLITK	N2H8	A2B2C1D1E1F1fedD1E1eE1F1fedcba	High mannose	0	0	Lysosome membrane protein 2	SCARB2	Q14108	249	1	12284.2549	41670.4297	47885.9844	46715.1797	27135.1445	40758.6211		59.0618	122.705	131.881	119.415	73.697	105.73		1	2.07757	2.23294	2.02187	1.24779	1.79015		1	2.15525	1.79015
CVASVPSIPGLNR	N4H5S1	A2B2C1D1E2F1G3gfedD1E2F1fedcba	Complex	0	0	Cell surface glycoprotein MUC18	MCAM	P43121	418	3	13722.8	20524.4	23136.8	20925.2	24386	23739.6		65.9782	60.4371	63.7204	53.4899	66.2305	61.5814		1	0.916016	0.96578	0.81072	1.00382	0.933359		1	0.940898	0.933359
CVASVPSIPGLNR	N4H5S2	A2B2C1D1E2F1G3gfedD1E2F1fF3fedcba	Complex	0	0	Cell surface glycoprotein MUC18	MCAM	P43121	418	1	6262.3389	9052.1904	10794.7256	9426.6641	12359.8037	11990.6309		30.1088	26.6555	29.7294	24.0968	33.5683	31.1042		1	0.885306	0.987398	0.800323	1.1149	1.03306		1	0.936352	1.03306
CVASVPSIPGLNR	N4H5S2	A2B2C1D1E2F1G3gfedD1E2F1G3gfedcba	Complex	0	0	Cell surface glycoprotein MUC18	MCAM	P43121	418	12	4330.05	8256.45	7559.98	8424.51	8935.36	9269.94		20.8185	24.3124	20.8207	21.5351	24.2677	24.0466		1	1.16782	1.0001	1.03442	1.16568	1.15506		1	1.08396	1.15506
DAGVGFPEYQEEDNSTYNFR	N2H3F1	A2B2C1D1dD1dcbB5ba	Paucimannose	0	1	Cation-independent mannose-6-phosphate receptor	IGF2R	P11717	747	1	14352.3213	53856.0664	35299.0312	30127.6367	27573.0898	45593.7773		69.0049	158.587	97.216	77.0134	74.8864	118.272		1	2.2982	1.40883	1.11606	1.08523	1.71397		1	1.85352	1.11606
DAGVVCTNETR	N2H8	A2B2C1D1E1F1fedD1E1eE1F1fedcba	High mannose	0	0	Galectin-3-binding protein	LGALS3BP	Q08380	125	6	1130.61	2053.28	2720.44	2791.16	3554.39	3405.25		5.43588	6.04619	7.49228	7.13488	9.65344	8.83335		1	1.11228	1.3783	1.31255	1.77588	1.62501		1	1.24529	1.62501
DAGVVCTNETR	N2H9	A2B2C1D1E1F1fedD1E1F1feE1F1fedcba	High mannose	0	0	Galectin-3-binding protein	LGALS3BP	Q08380	125	6	730.627	1461.89	1384.99	2178.82	2793.07	3417.17		3.5128	4.30477	3.81436	5.56959	7.58575	8.86429		1	1.22545	1.08585	1.58551	2.15946	2.52342		1	1.15565	2.15946
DASSFLAEWQNITK	N3H4	A2B2C1D1E2edD1E1edcba	Hybrid	0	0	4F2 cell-surface antigen heavy chain	SLC3A2	P08195	365	1	3880.5662	4564.2095	3767.5706	4498.0679	4266.7827	4435.5098		18.6575	13.44	10.3762	11.4981	11.5883	11.5059		1	0.720355	0.556139	0.616275	0.621105	0.616691		1	0.638247	0.616691
DASSFLAEWQNITK	N3H4F1	A2B2C1D1E2edD1E1edcbB5ba	Hybrid	0	1	4F2 cell-surface antigen heavy chain	SLC3A2	P08195	365	1	3046.5706	2923.6167	3269.4624	3181.0811	4959.6191	4043.4216		14.6477	8.60903	9.00433	8.1316	13.4699	10.4888		1	0.58774	0.614727	0.555146	0.919596	0.716072		1	0.601234	0.716072
DASSFLAEWQNITK	N4H5F1	A2B2C1D1E2F1fedD1E2F1fedcbB5ba	Complex	0	1	4F2 cell-surface antigen heavy chain	SLC3A2	P08195	365	6	5563.02	8389.84	7391.89	7309.28	9137.72	7260.4		26.7466	24.7051	20.3578	18.6843	24.8173	18.8338		1	0.923676	0.761137	0.698567	0.927871	0.704157		1	0.842406	0.704157
DASSFLAEWQNITK	N6H7F1	A2B2C1D1E2F1feE2F1fedD1E2F1feE2F1fedcbB5ba	Complex	0	1	4F2 cell-surface antigen heavy chain	SLC3A2	P08195	365	1	5205.5522	8272.8213	5295.9844	5891.6030	6088.0669	7423.8188		25.0279	24.3606	14.5855	15.0603	16.5347	19.2577		1	0.973336	0.58277	0.601742	0.660652	0.769449		1	0.778053	0.660652
DASSFLAEWQNITK	N3H5S1	A2B2C1D1E2F1G3gfedD1E1edcba	Hybrid	0	0	4F2 cell-surface antigen heavy chain	SLC3A2	P08195	365	1	3876.2786	10631.6045	7938.1074	8254.8604	8275.7314	14296.2949		18.6369	31.3063	21.8621	21.1014	22.4762	37.0852		1	1.67981	1.17306	1.13224	1.20601	1.98988		1	1.42643	1.20601
DASSFLAEWQNITK	N3H5F1S1	A2B2C1D1E2F1G3gfedD1E1edcbB5ba	Hybrid	0	1	4F2 cell-surface antigen heavy chain	SLC3A2	P08195	365	1	6938.7710	33949.9453	14713.3682	12121.8096	13850.8789	22251.7480		33.3611	99.9707	40.5216	30.9862	37.6179	57.7219		1	2.99663	1.21464	0.928813	1.1276	1.73022		1	2.10563	1.1276
DASSFLAEWQNITK	N3H6S1	A2B2C1D1E2F1G3gfedD1E1eE1edcba	Hybrid	0	0	4F2 cell-surface antigen heavy chain	SLC3A2	P08195	365	4	3196.38	9570.91	5721.79	6226.88	5038.74	6363.05		15.3679	28.183	15.7582	15.9174	13.6848	16.506		1	1.83388	1.0254	1.03575	0.890479	1.07405		1	1.42964	1.03575
DASSFLAEWQNITK	N3H6F1S1	A2B2C1D1E2F1G3gfedD1E1eE1edcbB5ba	Hybrid	0	1	4F2 cell-surface antigen heavy chain	SLC3A2	P08195	365	1	819.7816	10462.4170	4037.7600	3442.7361	4070.3992	5883.3804		3.94145	30.8082	11.1203	8.80045	11.0549	15.2617		1	7.81646	2.82137	2.2328	2.80478	3.87211		1	5.31891	2.80478
DASSFLAEWQNITK	N4H5F1S1	A2B2C1D1E2F1G3gfedD1E2F1fedcbB5ba	Complex	0	1	4F2 cell-surface antigen heavy chain	SLC3A2	P08195	365	4	9226.99	9792.55	10244.7	9979.16	13465.6	10886.3		44.3627	28.8356	28.2146	25.5091	36.5715	28.2396		1	0.649998	0.636	0.575013	0.824377	0.636562		1	0.642999	0.636562
DASSFLAEWQNITK	N5H6F1S1	A2B2C1D1E2F1G3gfedD1E2F1feE2F1fedcbB5ba	Complex	0	1	4F2 cell-surface antigen heavy chain	SLC3A2	P08195	365	3	4274.51	5687.92	5992.46	5807.38	6115.69	6138.36		20.5515	16.7489	16.5037	14.845	16.6097	15.9232		1	0.814973	0.803039	0.722333	0.8082	0.774792		1	0.809006	0.774792
DASSFLAEWQNITK	N5H6F1S2	A2B2C1D1E2F1G3gfedD1E2F1feE2F1fF3fedcbB5ba	Complex	0	1	4F2 cell-surface antigen heavy chain	SLC3A2	P08195	365	1	5760.1284	408.9243	6159.6055	7681.0742	8297.0977	7670.7100		27.6943	1.20414	16.964	19.6346	22.5343	19.8981		1	0.0434797	0.612545	0.708979	0.81368	0.718493		1	0.328012	0.718493
DASSFLAEWQNITK	N5H6F1S2	A2B2C1D1E2F1G3gfedD1E2F1feE2F1G3gfedcbB5ba	Complex	0	1	4F2 cell-surface antigen heavy chain	SLC3A2	P08195	365	3	9065.22	5979.2	5507.83	6200.64	7935.91	4856.57		43.5849	17.6066	15.1689	15.8503	21.5533	12.5981		1	0.403962	0.348032	0.363665	0.494514	0.289048		1	0.375997	0.363665
DASSFLAEWQNITK	N4H5F1S2	A2B2C1D1E2F1G3gfedD1E2F1fF3fedcbB5ba	Complex	0	1	4F2 cell-surface antigen heavy chain	SLC3A2	P08195	365	1	6632.2881	8021.7236	8623.3828	8875.4707	587.3110	10169.0977		31.8875	23.6212	23.7494	22.6878	1.59509	26.3791		1	0.740765	0.744786	0.711495	0.0500224	0.827253		1	0.742776	0.711495
DASSFLAEWQNITK	N4H5F2S1	A2B2C1D1E2F1G3gfedD1E2F1fF5fedcbB5ba	Complex	0	1	4F2 cell-surface antigen heavy chain	SLC3A2	P08195	365	1	4538.4307	9891.7363	8259.2812	7433.1367	10166.6582	11600.9482		21.8204	29.1277	22.7466	19.0009	27.6119	30.0933		1	1.33488	1.04245	0.870783	1.26541	1.37914		1	1.18866	1.26541
DASSFLAEWQNITK	N4H5F1S2	A2B2C1D1E2F1G3gfedD1E2F1G3gfedcbB5ba	Complex	0	1	4F2 cell-surface antigen heavy chain	SLC3A2	P08195	365	4	5092.63	5757.63	6803.53	7410.89	11452.4	8603.83		24.485	16.9542	18.7374	18.944	31.1039	22.3187		1	0.692432	0.765261	0.773698	1.27032	0.911525		1	0.728846	0.911525
DASSFLAEWQNITK	N5H6F1S2	A2B2C1D1E2F1G3gfedD1E2F1G3gfeE2F1fedcbB5ba	Complex	0	1	4F2 cell-surface antigen heavy chain	SLC3A2	P08195	365	1	14745.5049	5278.5181	8610.2686	6283.5356	8111.9888	4575.6963		70.8953	15.5434	23.7133	16.0622	22.0315	11.8695		1	0.219244	0.334483	0.226563	0.310762	0.167424		1	0.276864	0.226563
DASSFLAEWQNITK	N6H7F1S1	A2B2C1D1E2F1G3gfeE2F1fedD1E2F1feE2F1fedcbB5ba	Complex	0	1	4F2 cell-surface antigen heavy chain	SLC3A2	P08195	365	12	2068.61	2715.04	2679.71	3283.43	3711.94	2736.05		9.94571	7.99484	7.38012	8.39324	10.0813	7.09743		1	0.803848	0.742041	0.843906	1.01364	0.713617		1	0.772945	0.843906
DASSFLAEWQNITK	N4H6S2	A2B2C1D1E2F1G3gfeE2F1G3gfedD1E1edcba	Hybrid	0	0	4F2 cell-surface antigen heavy chain	SLC3A2	P08195	365	2	3605.01	2725.13	2700.29	3006.31	3593.34	4038.57		17.3326	8.02456	7.4368	7.68485	9.75922	10.4762		1	0.462974	0.429064	0.443375	0.563055	0.604421		1	0.446019	0.563055
DASSFLAEWQNITK	N6H7F1S2	A2B2C1D1E2F1G3gfeE2F1G3gfedD1E2F1feE2F1fedcbB5ba	Complex	0	1	4F2 cell-surface antigen heavy chain	SLC3A2	P08195	365	1	1269.7302	5621.1699	5047.9058	5859.1440	5431.9155	4810.1387		6.10477	16.5524	13.9023	14.9774	14.7527	12.4777		1	2.71139	2.27728	2.45339	2.41658	2.04393		1	2.49433	2.41658
DASSFLAEWQNITK	N7H8F1S2	A2B2C1D1E2F1G3gfeE2F1G3gfedD1E2F1feE2F1feE2F1fedcbB5ba	Complex	0	1	4F2 cell-surface antigen heavy chain	SLC3A2	P08195	365	1	3027.7117	2813.5801	3050.2988	3027.9270	4666.0962	4447.8369		14.557	8.28501	8.40074	7.7401	12.6728	11.5379		1	0.569142	0.577092	0.53171	0.870561	0.792599		1	0.573117	0.792599
DASSFLAEWQNITK	N4H5F2S1	A2B2C1D1E2F1G3gfF5fedD1E2F1fedcbB5ba	Complex	0	1	4F2 cell-surface antigen heavy chain	SLC3A2	P08195	365	1	5042.5254	8889.7627	6724.1089	8173.7183	9905.9258	7518.6133		24.2441	26.1772	18.5187	20.894	26.9037	19.5036		1	1.07974	0.763843	0.861817	1.1097	0.804468		1	0.92179	0.861817
DASSFLAEWQNITK	N4H5F2	A2B2C1D1E2F5feE2F1fedD1E1edcbB5ba	Hybrid	0	1	4F2 cell-surface antigen heavy chain	SLC3A2	P08195	365	1	5258.2930	7645.1348	6049.8120	6700.5576	6522.4331	8531.7441		25.2815	22.5122	16.6616	17.1282	17.7144	22.1317		1	0.890464	0.659044	0.677501	0.700688	0.875411		1	0.774754	0.700688
DASSFLAEWQNITK	N4H6F2	A2B2C1D1E2F5feE2F1fedD1E1eE1edcbB5ba	Hybrid	0	1	4F2 cell-surface antigen heavy chain	SLC3A2	P08195	365	1	5301.1558	8167.1025	7384.2432	5756.4033	7071.7803	6701.6450		25.4876	24.0493	20.3367	14.7147	19.2064	17.3843		1	0.943569	0.797908	0.57733	0.75356	0.682072		1	0.870738	0.682072
DAVNNITAK	N2H8	A2B2C1D1E1F1fedD1E1eE1F1fedcba	High mannose	0	0	Voltage-dependent calcium channel subunit alpha-2/delta-1	CACNA2D1	P54289	324	5	5120.84	8964.22	9756.71	9388.3	11191.9	9933.88		24.6206	26.3965	26.8707	23.9987	30.3964	25.7689		1	1.07213	1.09139	0.974742	1.23459	1.04664		1	1.08176	1.04664
DFEDLYTPVNGSIVIVR	N2H9	A2B2C1D1E1F1fedD1E1F1feE1F1fedcba	High mannose	0	0	Transferrin receptor protein 1	TFRC	P02786	251	1	8866.3555	16040.4199	12509.7734	11582.7988	15229.6621	15628.0840		42.6288	47.2334	34.4528	29.6084	41.3626	40.5399		1	1.10802	0.808205	0.694564	0.970298	0.950998		1	0.958111	0.950998
DFEDLYTPVNGSIVIVR	N4H7F1S1	A2B2C1D1E2F1feE2F1G3gfedD1E1eE1edcbB5ba	Hybrid	0	1	Transferrin receptor protein 1	TFRC	P02786	251	1	2603.3708	3698.0347	2877.9114	3587.3271	4436.2563	3692.0828		12.5168	10.8894	7.92597	9.17006	12.0485	9.57741		1	0.869983	0.633226	0.73262	0.962588	0.765164		1	0.751605	0.765164
DFEDLYTPVNGSIVIVR	N4H5F1S1	A2B2C1D1E2F1fF5fedD1E2F1fF5fedcbB5ba;A2B2C1D1E2F1G3gfedD1E2F1fedcbB5ba	Complex	0	1	Transferrin receptor protein 1	TFRC	P02786	251	1	2947.0889	10571.5771	8824.0586	7356.5376	6441.7842	7280.4297		14.1694	31.1296	24.3021	18.8051	17.4954	18.8857		1	2.19696	1.71511	1.32716	1.23473	1.33286		1	1.95604	1.32716
DFEDLYTPVNGSIVIVR	N3H4F1S1	A2B2C1D1E2F1G3gfedD1dcbB5ba	Complex	0	1	Transferrin receptor protein 1	TFRC	P02786	251	1	4017.8931	5301.2222	6108.3774	6777.9995	6347.9585	4556.6519		19.3177	15.6102	16.8229	17.3262	17.2406	11.8201		1	0.808079	0.870853	0.896906	0.892474	0.611881		1	0.839466	0.892474
DFEDLYTPVNGSIVIVR	N4H5F1S1	A2B2C1D1E2F1G3gfedD1E2F1fedcbB5ba	Complex	0	1	Transferrin receptor protein 1	TFRC	P02786	251	9	1590.54	6445.94	3523.79	3510.68	4057.22	4392.57		7.64719	18.981	9.70476	8.97413	11.0191	11.3945		1	2.48209	1.26906	1.17352	1.44094	1.49003		1	1.87558	1.44094
DFEDLYTPVNGSIVIVR	N4H5F1S2	A2B2C1D1E2F1G3gfedD1E2F1G3gfedcbB5ba	Complex	0	1	Transferrin receptor protein 1	TFRC	P02786	251	5	3068.63	7487.93	6414.67	3691.85	6062.72	9189.26		14.7538	22.0493	17.6664	9.43726	16.4659	23.8373		1	1.49449	1.19742	0.639651	1.11605	1.61568		1	1.34596	1.11605
DFEDLYTPVNGSIVIVR	N4H6F2S1	A2B2C1D1E2F5feE2F1G3gfedD1E1eE1edcbB5ba	Hybrid	0	1	Transferrin receptor protein 1	TFRC	P02786	251	1	1171.2203	3667.4954	3136.2412	2686.4136	3932.9277	1681.5730		5.63114	10.7995	8.63743	6.86711	10.6815	4.36207		1	1.91782	1.53387	1.21949	1.89687	0.774634		1	1.72584	1.21949
DFNETQLAR	N4H5F1S2	A2B2C1D1E2F1G3gfedD1E2F1G3gfedcbB5ba	Complex	0	1	Anthrax toxin receptor 1	ANTXR1	Q9H6X2	184	3	4516.08	10850.9	9500.92	7618.52	8148.08	10966.2		21.7129	31.952	26.1662	19.4747	22.1296	28.4467		1	1.47156	1.2051	0.896918	1.01919	1.31013		1	1.33833	1.01919
DGMVSKNSSIFDDR	N5H6F1S3	A2B2C1D1E2F1G3gfedD1E2F1G3gfeE2F1G3gfedcbB5ba	Complex	0	1	Fibrous sheath-interacting protein 2	FSIP2	Q5CZC0	406	1	21526.9043	29067.8613	31332.9961	34549.9023	29730.3730	26219.4766		103.5	85.5947	86.2933	88.3177	80.7454	68.0144		1	0.827004	0.833754	0.853314	0.780151	0.657146		1	0.830379	0.780151
DGNGTTSGIGSSVEK	N4H5S1	A2B2C1D1E2F1G3gfedD1E2F1fedcba	Complex	0	0	Sodium channel protein type 2 subunit alpha	SCN2A	Q99250	1072	1	3695.4133	34076.3828	21341.2754	14328.1680	7068.0723	15081.2285		17.7673	100.343	58.7754	36.6262	19.1963	39.1213		1	5.64763	3.30807	2.06144	1.08043	2.20188		1	4.47785	2.06144
DHPNATVWR	N2H7	A2B2C1D1E1F1fedD1E1eE1edcba	High mannose	0	0	Lysosomal thioesterase PPT2	PPT2	Q9UMR5	206	1	4019.0232	13390.9697	9593.2891	9136.7334	7795.1431	14772.5264		19.3232	39.4317	26.4206	23.3557	21.171	38.3205		1	2.04065	1.3673	1.20869	1.09563	1.98314		1	1.70397	1.20869
DHVHCLGNR	N2H7	A2B2C1D1E1F1fedD1E1eE1edcba	High mannose	0	0	TM2 domain-containing protein 3	TM2D3	Q9BRN9	169	1	873.6340	2785.3655	5034.5737	3050.7024	2848.3401	6093.8594		4.20037	8.20192	13.8656	7.79832	7.73587	15.8077		1	1.95267	3.30104	1.85658	1.84171	3.76341		1	2.62685	1.85658
DHVHCLGNR	N2H8	A2B2C1D1E1F1fedD1E1eE1F1fedcba	High mannose	0	0	TM2 domain-containing protein 3	TM2D3	Q9BRN9	169	3	1037.09	3587.25	1640.27	1156.7	1343.16	1636.3		4.98627	10.5632	4.51741	2.95681	3.64791	4.24462		1	2.11846	0.905971	0.59299	0.731592	0.851263		1	1.51221	0.731592
DIENLKDASSFLAEWQNITK	N4H5F1S1	A2B2C1D1E2F1G3gfedD1E2F1fedcbB5ba	Complex	0	1	4F2 cell-surface antigen heavy chain	SLC3A2	P08195	365	1	7154.3149	10467.5342	7531.1558	8607.8418	9413.9365	7264.8359		34.3974	30.8232	20.7413	22.0037	25.5675	18.8453		1	0.896092	0.602991	0.63969	0.743298	0.547869		1	0.749541	0.63969
DINSTAVK	N2H7	A2B2C1D1E1F1fedD1E1eE1edcba	High mannose	0	0	Leukemia inhibitory factor receptor	LIFR	P42702	445	3	10914.8	20208.5	14652.9	11450.9	10301.6	16749.2		52.4774	59.5068	40.3551	29.2712	27.9783	43.4481		1	1.13395	0.769	0.557786	0.533149	0.82794		1	0.951476	0.557786
DIYTFDGALNK	N2H7	A2B2C1D1E1F1fedD1E1eE1edcba	High mannose	0	0	Leukocyte surface antigen CD47	CD47	Q08722	73	4	23700.8	68041.1	52820.5	56406.5	55232.5	58097.8		113.952	200.357	145.471	144.188	150.007	150.708		1	1.75827	1.27661	1.26535	1.31641	1.32256		1	1.51744	1.31641
DIYTFDGALNK	N2H8	A2B2C1D1E1F1fedD1E1eE1F1fedcba	High mannose	0	0	Leukocyte surface antigen CD47	CD47	Q08722	73	5	18193.6	86017.7	44922.5	43459	41848.7	52019.3		87.4734	253.292	123.72	111.092	113.658	134.94		1	2.89565	1.41437	1.27	1.29934	1.54264		1	2.15501	1.29934
DLGPTLANSTHHNVR	N2H8	A2B2C1D1E1F1fedD1E1eE1F1fedcba	High mannose	0	0	Glucosylceramidase	GBA	P04062	309	1	2741.3723	5153.3882	5615.5635	5039.9292	4303.9688	4702.7114		13.1803	15.1749	15.4657	12.8833	11.6892	12.199		1	1.15133	1.17339	0.977462	0.886872	0.925549		1	1.16236	0.925549
DLMVINR	N2H8	A2B2C1D1E1F1fedD1E1eE1F1fedcba	High mannose	0	0	Cleft lip and palate transmembrane protein 1-like protein	CLPTM1L	Q96KA5	229	3	10734.2	21960	25419	20111.8	18853.2	23084		51.6091	64.6644	70.0057	51.4104	51.2039	59.8808		1	1.25296	1.35646	0.996151	0.992148	1.16028		1	1.30471	0.996151
DLNETIHYMYK	N2H7	A2B2C1D1E1F1fedD1E1eE1edcba	High mannose	0	0	Legumain	LGMN	Q99538	167	2	25343.3	39605.9	46807.8	50457.9	54986.1	47813		121.849	116.626	128.912	128.982	149.338	124.029		1	0.957133	1.05797	1.05855	1.2256	1.01789		1	1.00755	1.05855
DLQANDTGR	N2H8	A2B2C1D1E1F1fedD1E1eE1F1fedcba	High mannose	0	0	Neural cell adhesion molecule L1	L1CAM	P32004	490	5	1326.84	2445.74	4209.05	4024.27	2549.1	3384.77		6.37934	7.20184	11.592	10.287	6.92317	8.78023		1	1.12893	1.81712	1.61255	1.08525	1.37636		1	1.47303	1.37636
DLQANDTGR	N2H9	A2B2C1D1E1F1fedD1E1F1feE1F1fedcba	High mannose	0	0	Neural cell adhesion molecule L1	L1CAM	P32004	490	2	839.967	3448.17	2057.03	3299.85	3031.99	2994.01		4.0385	10.1537	5.66521	8.43519	8.23465	7.76659		1	2.51422	1.4028	2.08869	2.03904	1.92314		1	1.95851	2.03904
DLVVQQLVNVSR	N2H5	A2B2C1D1E1F1fedD1dcba	High mannose	0	0	Metal transporter CNNM4	CNNM4	Q6P4Q7	122	1	17656.1035	36439.9727	38708.4414	44280.5430	39755.5781	42377.1250		84.8892	107.303	106.606	113.192	107.973	109.928		1	1.26404	1.25582	1.3334	1.27193	1.29496		1	1.25993	1.29496
DLVVQQLVNVSR	N2H8	A2B2C1D1E1F1fedD1E1eE1F1fedcba	High mannose	0	0	Metal transporter CNNM4	CNNM4	Q6P4Q7	122	4	19828.1	30312.3	28081.4	31446.7	36121.1	34128.3		95.3318	89.2592	77.3381	80.3853	98.1022	88.5301		1	0.9363	0.811252	0.843215	1.02906	0.928652		1	0.873776	0.928652
DMACQTNGSR	N4H4S_dH2O1	A2B2C1D1E2F1G6gfedD1E2edcba	Complex	0	0	Microtubule cross-linking factor 1	MTCL1	Q9Y4B5	1631	1	54121.4648	69269.1406	77431.6172	90196.1016	86824.3750	98340.7969		260.212	203.973	213.252	230.563	235.808	255.1		1	0.783874	0.819533	0.886057	0.906217	0.980355		1	0.801703	0.906217
DMNLTLEPEIMPAATDNR	N2H5	A2B2C1D1E1F1fedD1dcba	High mannose	0	0	Aminoacylase-1	ACY1	Q03154	335	1	35507.5000	55289.2539	61028.9258	62251.2734	64212.8281	60392.0703		170.717	162.807	168.078	159.129	174.397	156.659		1	0.953667	0.984539	0.93212	1.02155	0.917654		1	0.969103	0.93212
DMSDGFISNLTIQR	N2H3	A2B2C1D1dD1dcba	Paucimannose	0	0	Prolyl 4-hydroxylase subunit alpha-1	P4HA1	P13674	113	1	34662.5820	48663.1367	56736.2383	56569.9570	59368.0547	55876.1016		166.655	143.296	156.256	144.606	161.239	144.945		1	0.859835	0.937599	0.867698	0.967502	0.86973		1	0.898717	0.86973
DMSDGFISNLTIQR	N2H6	A2B2C1D1E1F1fedD1E1edcba	High mannose	0	0	Prolyl 4-hydroxylase subunit alpha-1	P4HA1	P13674	113	4	34692.7	43709.6	43541.4	49291	47359.4	48155.8		166.8	128.709	119.916	125.999	128.625	124.918		1	0.771641	0.718923	0.755393	0.771132	0.748911		1	0.745282	0.755393
DMSDGFISNLTIQR	N2H7	A2B2C1D1E1F1fedD1E1eE1edcba	High mannose	0	0	Prolyl 4-hydroxylase subunit alpha-1	P4HA1	P13674	113	2	8404.16	15388.6	12691.2	13761.4	16955.7	14944.1		40.4065	45.3141	34.9525	35.1774	46.0504	38.7656		1	1.12145	0.865021	0.870587	1.13968	0.95939		1	0.993238	0.95939
DMSDGFISNLTIQR	N2H8	A2B2C1D1E1F1fedD1E1eE1F1fedcba	High mannose	0	0	Prolyl 4-hydroxylase subunit alpha-1	P4HA1	P13674	113	6	13247	20380.7	17705.6	19054.7	20284	19724		63.6908	60.0141	48.7625	48.7083	55.0898	51.1648		1	0.942274	0.765613	0.764762	0.864957	0.803331		1	0.853943	0.803331
DMSDGFISNLTIQR	N2H9	A2B2C1D1E1F1fedD1E1F1feE1F1fedcba	High mannose	0	0	Prolyl 4-hydroxylase subunit alpha-1	P4HA1	P13674	113	1	18502.5684	21380.9980	20837.6914	26512.4199	22341.8438	25728.0293		88.9589	62.9595	57.3885	67.772	60.6787	66.7395		1	0.707737	0.645112	0.761835	0.682098	0.750229		1	0.676424	0.750229
DNATEEEILVYLEK	N2H5	A2B2C1D1E1F1fedD1dcba	High mannose	0	0	Prosaposin	PSAP	P07602	80	2	9711.47	15295.1	13286.9	13518.9	16468.1	15550.8		46.692	45.0388	36.5931	34.5574	44.7261	40.3393		1	0.964593	0.783713	0.740115	0.957897	0.863945		1	0.874153	0.863945
DNATEEEILVYLEK	N2H6	A2B2C1D1E1F1fedD1E1edcba	High mannose	0	0	Prosaposin	PSAP	P07602	80	5	7065.09	7382.72	9492.3	9018.97	13265.5	10207.6		33.9684	21.7395	26.1425	23.0546	36.0281	26.4789		1	0.639993	0.769611	0.678708	1.06063	0.779515		1	0.704802	0.779515
DNATEEEILVYLEK	N2H7	A2B2C1D1E1F1fedD1E1eE1edcba	High mannose	0	0	Prosaposin	PSAP	P07602	80	1	3414.8806	8180.5322	8616.1846	7766.8228	10575.3750	9556.8887		16.4185	24.0888	23.7296	19.8538	28.7219	24.791		1	1.46718	1.4453	1.20924	1.74936	1.50994		1	1.45624	1.50994
DNATEEEILVYLEK	N2H8	A2B2C1D1E1F1fedD1E1eE1F1fedcba	High mannose	0	0	Prosaposin	PSAP	P07602	80	4	5795.5	13995	11953.7	13087.4	11458.9	14710.3		27.8643	41.2105	32.9212	33.4546	31.1215	38.1591		1	1.47897	1.18148	1.20062	1.11689	1.36946		1	1.33023	1.20062
DNATEEEILVYLEK	N2H9	A2B2C1D1E1F1fedD1E1F1feE1F1fedcba	High mannose	0	0	Prosaposin	PSAP	P07602	80	1	3749.2998	4723.5972	5288.3574	7319.5498	4648.4136	6932.9932		18.0263	13.9093	14.5645	18.7105	12.6247	17.9845		1	0.771612	0.807957	1.03795	0.700349	0.997677		1	0.789784	0.997677
DNHTHSDIQVK	N4H5F1S1	A2B2C1D1E2F1G3gfedD1E2F1fedcbB5ba	Complex	0	1	Phospholipase D3	PLD3	Q8IV08	387	1	1699.2328	6110.0317	8152.3130	8053.4150	7293.2588	11615.7734		8.16978	17.9919	22.452	20.5864	19.8079	30.1318		1	2.20225	2.74818	2.51983	2.42454	3.6882		1	2.47522	2.51983
DPGVPMNGTRNGDGR	N7H8S4	A2B2C1D1E2F1G3gfeE2F1G3gfedD1E2F1G3gfeE2F1G3gfeE2F1fedcba	Complex	0	0	CUB and sushi domain-containing protein 3	CSMD3	Q7Z407	1536	1	15843.3594	200047.1406	188597.2812	68292.7500	39190.6992	119062.8672		76.1737	589.069	519.41	174.572	106.439	308.854		1	7.73323	6.81876	2.29177	1.39732	4.0546		1	7.276	2.29177
DPLNDTVVGLYQK	N2H8	A2B2C1D1E1F1fedD1E1eE1F1fedcba	High mannose	0	0	Myosin-8	MYH8	P13535	605	1	1019.8444	5090.9604	4387.3857	3962.1055	5665.1152	6540.1064		4.90333	14.9911	12.0832	10.1281	15.386	16.9653		1	3.05733	2.46428	2.06555	3.13787	3.45995		1	2.7608	3.13787
DQGSAYANR	N4H5F1S2	A2B2C1D1E2F1G3gfedD1E2F1G3gfedcbB5ba	Complex	0	1	CD276 antigen	CD276	Q5ZPR3	309	3	934.933	3168.28	3448.46	3677.01	4219.82	5434.75		4.49509	9.32947	9.49729	9.3993	11.4607	14.098		1	2.07548	2.11282	2.09102	2.54961	3.13631		1	2.09415	2.54961
DQGSAYANR	N4H5F2S1	A2B2C1D1E2F5feE2F1G3gfedD1E1edcbB5ba	Hybrid	0	1	CD276 antigen	CD276	Q5ZPR3	309	1	0.0000	4747.2524	3257.9312	2902.7954	2902.2947	3785.8784		0	13.979	8.97257	7.42023	7.88241	9.82072		#DIV/0!	#DIV/0!	#DIV/0!	#DIV/0!	#DIV/0!	#DIV/0!		#DIV/0!	#DIV/0!	#DIV/0!
DQRDINLSSLR	N2H2	A2B2C1D1dcba	Paucimannose	0	0	Disco-interacting protein 2 homolog C	DIP2C	Q9Y2E4	610	1	33870.9141	31182.7051	32432.4082	35542.6758	47466.0508	40745.6562		162.849	91.8221	89.3211	90.8555	128.914	105.696		1	0.563849	0.548491	0.557913	0.791619	0.649043		1	0.55617	0.649043
DRTGQGLPSSGNR	N2H6	A2B2C1D1E1F1fedD1E1edcba	High mannose	0	0	Dynein heavy chain 3, axonemal	DNAH3	Q8TD57	151	1	6612.0083	8961.6455	10684.8818	9018.8330	11247.7529	12194.7139		31.79	26.3889	29.4269	23.0543	30.548	31.6336		1	0.8301	0.925665	0.725205	0.960931	0.995079		1	0.877882	0.960931
DRTGQGLPSSGNR	N3H5F1	A2B2C1D1E2F1fedD1E1edcbB5ba	Hybrid	0	1	Dynein heavy chain 3, axonemal	DNAH3	Q8TD57	151	2	3590.17	6081.54	5717.56	6363.68	6529.85	7286.95		17.2613	17.908	15.7466	16.2671	17.7346	18.9026		1	1.03747	0.912248	0.942403	1.02742	1.09509		1	0.974857	1.02742
DSCESNHNITCK	N2H7	A2B2C1D1E1F1fedD1E1eE1edcba	High mannose	0	0	Integrin alpha-1	ITGA1	P56199	883	3	1031.13	5254.27	6744.49	5823.75	2739.19	5947.6		4.95761	15.472	18.5748	14.8869	7.43943	15.4283		1	3.12086	3.74673	3.00284	1.50061	3.11205		1	3.43379	3.00284
DSCESNHNITCK	N2H8	A2B2C1D1E1F1fedD1E1eE1F1fedcba	High mannose	0	0	Integrin alpha-1	ITGA1	P56199	883	11	825.659	6842.55	6565.96	5924.29	3175.33	4794.94		3.96971	20.1489	18.0831	15.1439	8.62396	12.4383		1	5.07567	4.55527	3.81486	2.17244	3.1333		1	4.81547	3.1333
DSCESNHNITCK	N2H9	A2B2C1D1E1F1fedD1E1F1feE1F1fedcba	High mannose	0	0	Integrin alpha-1	ITGA1	P56199	883	5	567.566	4403.73	5844.78	7760.07	2762.09	4180.55		2.72882	12.9674	16.0969	19.8366	7.50163	10.8445		1	4.75203	5.89888	7.2693	2.74904	3.97407		1	5.32546	3.97407
DSLSINATNIK	N2H7	A2B2C1D1E1F1fedD1E1eE1edcba	High mannose	0	0	Epidermal growth factor receptor	EGFR	P00533	352	4	34799.3	70628.5	73379.3	68653.7	69560.1	84016.3		167.312	207.976	202.092	175.495	188.92	217.942		1	1.24304	1.20787	1.04891	1.12915	1.3026		1	1.22546	1.12915
DSLSINATNIK	N2H8	A2B2C1D1E1F1fedD1E1eE1F1fedcba	High mannose	0	0	Epidermal growth factor receptor	EGFR	P00533	352	2	70433.4	138336	125083	119553	120012	146413		338.638	407.35	344.486	305.607	325.942	379.801		1	1.20291	1.01727	0.902458	0.962508	1.12155		1	1.11009	0.962508
DTCTQECSYFNITK	N2H5	A2B2C1D1E1F1fedD1dcba	High mannose	0	0	Integrin beta-1	ITGB1	P05556	669	1	9528.0625	13266.6318	15614.7910	15857.0918	16888.4863	14243.7744		45.8102	39.0656	43.0042	40.5345	45.8678	36.9489		1	0.85277	0.938748	0.884836	1.00126	0.806566		1	0.895759	0.884836
DTCTQECSYFNITK	N2H6	A2B2C1D1E1F1fedD1E1edcba	High mannose	0	0	Integrin beta-1	ITGB1	P05556	669	6	10669.1	19802.9	20435.2	20460.3	22869.6	24464.5		51.2963	58.3127	56.2799	52.3013	62.1122	63.462		1	1.13678	1.09715	1.01959	1.21085	1.23717		1	1.11697	1.21085
DTCTQECSYFNITK	N4H5F1S1	A2B2C1D1E2F1fF3fedD1E2F1fedcbB5ba	Complex	0	1	Integrin beta-1	ITGB1	P05556	669	1	16719.9102	25273.6699	27105.3633	29206.0488	26668.7109	28450.2949		80.388	74.4221	74.6501	74.6576	72.4302	73.8012		1	0.925786	0.928621	0.928715	0.901007	0.918062		1	0.927204	0.918062
DTCTQECSYFNITK	N4H5F1S1	A2B2C1D1E2F1G3gfedD1E2F1fedcbB5ba	Complex	0	1	Integrin beta-1	ITGB1	P05556	669	5	9511.84	11026.7	10374.1	11700.4	14060.4	13089.8		45.7322	32.4697	28.5709	29.9089	38.1869	33.9554		1	0.709998	0.624743	0.654002	0.835011	0.742484		1	0.66737	0.742484
DTCTQECSYFNITK	N4H5F1S2	A2B2C1D1E2F1G3gfedD1E2F1G3gfedcbB5ba	Complex	0	1	Integrin beta-1	ITGB1	P05556	669	7	7379.87	14073.4	13131.6	13632.9	14067.4	15381.7		35.4819	41.4411	36.1652	34.849	38.206	39.9008		1	1.16795	1.01926	0.982163	1.07677	1.12454		1	1.09361	1.07677
DTCTQECSYFNITK	N4H5F2S1	A2B2C1D1E2F5feE2F1fF3fedD1E1edcbB5ba	Hybrid	0	1	Integrin beta-1	ITGB1	P05556	669	1	7515.9009	13585.4746	13076.3252	11976.2100	12667.0254	14829.1201		36.1359	40.0045	36.0131	30.614	34.4027	38.4673		1	1.10706	0.996603	0.847192	0.952036	1.06452		1	1.05183	0.952036
DTCTQECSYFNITK	N4H5F2S1	A2B2C1D1E2F5feE2F1G3gfedD1E1edcbB5ba	Hybrid	0	1	Integrin beta-1	ITGB1	P05556	669	1	7335.5098	12400.4326	12612.4824	12688.1611	12914.4229	15047.0703		35.2686	36.5149	34.7357	32.4339	35.0746	39.0327		1	1.03534	0.98489	0.919628	0.994499	1.10673		1	1.01011	0.994499
DTWGLSDEHFQPRPEAVQFFNVTTLQK	N2H7	A2B2C1D1E1F1fedD1E1eE1edcba	High mannose	0	0	Cartilage-associated protein	CRTAP	O75718	363	1	19291.4160	41391.3438	35346.5195	38198.5820	33699.6484	35914.1172		92.7517	121.883	97.3468	97.6446	91.5256	93.1627		1	1.31408	1.04954	1.05275	0.986782	1.00443		1	1.18181	1.00443
DVECGEGHFCHDNQTCCR	N2H2F1	A2B2C1D1dcbB5ba	Paucimannose	0	1	Granulins	GRN	P28799	530	3	1343.36	3397.02	3692.03	3070.61	6081.6	3737.31		6.45875	10.003	10.1681	7.84921	16.5172	9.69474		1	1.54876	1.57432	1.21528	2.55733	1.50102		1	1.56154	1.50102
DVECGEGHFCHDNQTCCR	N2H3	A2B2C1D1dD1dcba	Paucimannose	0	0	Granulins	GRN	P28799	530	3	1503.56	4185.49	6056.76	7280.75	4695.26	6324.51		7.22898	12.3248	16.6807	18.6113	12.752	16.406		1	1.70492	2.30748	2.57454	1.76401	2.26948		1	2.0062	2.26948
DVECGEGHFCHDNQTCCR	N2H3F1	A2B2C1D1dD1dcbB5ba	Paucimannose	0	1	Granulins	GRN	P28799	530	11	1281.34	4417.84	10130.5	14379.6	8467.34	9646.68		6.16059	13.009	27.9001	36.7578	22.9966	25.0239		1	2.11165	4.5288	5.9666	3.73286	4.06193		1	3.32022	4.06193
DVECGEGHFCHDNQTCCR	N2H4	A2B2C1D1E1edD1dcba	High mannose	0	0	Granulins	GRN	P28799	530	11	2164.77	3557.29	4297.34	4229.65	3535.39	4343.06		10.4081	10.475	11.8352	10.812	9.60185	11.2661		1	1.00643	1.13712	1.03881	0.922541	1.08244		1	1.07177	1.03881
DVECGEGHFCHDNQTCCR	N2H4F1	A2B2C1D1E1edD1dcbB5ba	High mannose	0	1	Granulins	GRN	P28799	530	4	2331.7	2689.49	4632.5	5353.99	5505.09	6597.97		11.2106	7.9196	12.7582	13.6861	14.9514	17.1154		1	0.706436	1.13805	1.22081	1.33368	1.52671		1	0.922242	1.33368
DVECGEGHFCHDNQTCCR	N2H5	A2B2C1D1E1F1fedD1dcba	High mannose	0	0	Granulins	GRN	P28799	530	10	1251.73	9506.75	7669.49	7449.09	4975.25	8721.72		6.01821	27.994	21.1223	19.0417	13.5124	22.6245		1	4.65156	3.50973	3.16401	2.24525	3.75934		1	4.08064	3.16401
DVECGEGHFCHDNQTCCR	N2H6	A2B2C1D1E1F1fedD1E1edcba	High mannose	0	0	Granulins	GRN	P28799	530	5	4243.47	15948.8	14181.2	10053.7	6676.65	16342.5		20.4023	46.9636	39.056	25.6995	18.1333	42.3931		1	2.30188	1.9143	1.25964	0.888786	2.07786		1	2.10809	1.25964
DVECGEGHFCHDNQTCCR	N2H7	A2B2C1D1E1F1fedD1E1eE1edcba	High mannose	0	0	Granulins	GRN	P28799	530	5	999.475	17537.3	13173.5	8146.61	6290.46	14100		4.8054	51.6412	36.2809	20.8247	17.0844	36.5759		1	10.7465	7.55002	4.3336	3.55525	7.61142		1	9.14826	4.3336
DVECGEGHFCHDNQTCCR	N2H8	A2B2C1D1E1F1fedD1E1eE1F1fedcba	High mannose	0	0	Granulins	GRN	P28799	530	4	1075.43	15459.6	10892.5	11297.9	4462.54	13951.8		5.17061	45.5231	29.9986	28.88	12.1199	36.1915		1	8.80421	5.80176	5.58542	2.344	6.99948		1	7.30299	5.58542
DVECGEGHFCHDNQTCCR	N2H9	A2B2C1D1E1F1fedD1E1F1feE1F1fedcba	High mannose	0	0	Granulins	GRN	P28799	530	2	1387.72	3811.28	5656.35	4622.53	4015.49	5013.46		6.67206	11.2229	15.578	11.8163	10.9058	13.0051		1	1.68207	2.33481	1.77101	1.63454	1.94919		1	2.00844	1.77101
DVECGEGHFCHDNQTCCR	N3H4F1	A2B2C1D1E2F1fedD1dcbB5ba	Complex	0	1	Granulins	GRN	P28799	530	1	29068.1699	22041.7520	16155.0488	42304.6484	58261.0703	41108.9961		139.758	64.9052	44.4921	108.141	158.233	106.638		1	0.464413	0.318352	0.773774	1.13219	0.763024		1	0.391383	0.773774
DVECGEGHFCHDNQTCCR	N4H5F1	A2B2C1D1E2F1fedD1E2F1fedcbB5ba	Complex	0	1	Granulins	GRN	P28799	530	1	0.0000	2891.0925	4032.7837	1463.0176	901.3141	955.3979		0	8.51325	11.1066	3.73982	2.4479	2.47834		#DIV/0!	#DIV/0!	#DIV/0!	#DIV/0!	#DIV/0!	#DIV/0!		#DIV/0!	#DIV/0!	#DIV/0!
DVECGEGHFCHDNQTCCR	N3H4F1S1	A2B2C1D1E2F1G3gfedD1dcbB5ba	Complex	0	1	Granulins	GRN	P28799	530	3	3060.15	6617.1	8401.2	6789.83	5566.71	7234.54		14.713	19.485	23.1375	17.3564	15.1187	18.7667		1	1.32434	1.57259	1.17967	1.02758	1.27552		1	1.44847	1.17967
DVECGEGHFCHDNQTCCR	N4H5F1S1	A2B2C1D1E2F1G3gfedD1E2F1fedcbB5ba	Complex	0	1	Granulins	GRN	P28799	530	1	1641.0693	6625.8599	7972.5562	5285.3936	4965.9316	6760.8984		7.89014	19.5108	21.957	13.5107	13.4871	17.538		1	2.47281	2.78284	1.71236	1.70936	2.22278		1	2.62783	1.71236
DVECGEGHFCHDNQTCCR	N4H5F1S2	A2B2C1D1E2F1G3gfedD1E2F1G3gfedcbB5ba	Complex	0	1	Granulins	GRN	P28799	530	3	1115.37	4854.73	5482.87	4480.35	3687.88	5328.6		5.3626	14.2955	15.1002	11.4528	10.016	13.8226		1	2.66577	2.81584	2.13569	1.86775	2.57759		1	2.7408	2.13569
DWSNSSDR	N3H4G1	A2B2C1D1E2F1G4gfedD1dcba	Complex	0	0	Protein PRR14L	PRR14L	Q5THK1	1293	1	40514.7930	43424.0430	56265.6953	52908.6016	53164.5742	65808.8281		194.792	127.869	154.96	135.247	144.391	170.711		1	0.656436	0.795513	0.694315	0.741257	0.876374		1	0.725975	0.741257
DYNASASTISPPSSMEEDK	N2H4	A2B2C1D1E1edD1dcba	High Mannose	0	0	Microtubule-associated protein 1B	MAP1B	P46821	1201	1	38299.7188	147000.6094	119867.4297	136390.4688	123148.7891	175724.6406		184.142	432.865	330.123	348.646	334.463	455.837		1	2.35071	1.79276	1.89335	1.81633	2.47546		1	2.07174	1.89335
DYYPINESLASLPLR	N2H6	A2B2C1D1E1F1fedD1E1edcba	High mannose	0	0	Cleft lip and palate transmembrane protein 1	CLPTM1	O96005	295	4	12731.1	24453.3	22286.6	24442.5	26366.9	23411.1		61.2101	72.0063	61.3788	62.4808	71.6106	60.7293		1	1.17638	1.00276	1.02076	1.16991	0.992145		1	1.08957	1.02076
DYYPINESLASLPLR	N2H7	A2B2C1D1E1F1fedD1E1eE1edcba	High mannose	0	0	Cleft lip and palate transmembrane protein 1	CLPTM1	O96005	295	7	9249.89	20468.3	18711.8	17884.1	18651.5	16550.6		44.4728	60.2718	51.5336	45.716	50.6559	42.933		1	1.35525	1.15877	1.02796	1.13903	0.965378		1	1.25701	1.02796
DYYPINESLASLPLR	N2H8	A2B2C1D1E1F1fedD1E1eE1F1fedcba	High mannose	0	0	Cleft lip and palate transmembrane protein 1	CLPTM1	O96005	295	10	10085.3	21386.6	18806.2	19271.1	17439.3	17401.6		48.4892	62.9759	51.7936	49.2614	47.3637	45.1405		1	1.29876	1.06815	1.01593	0.976789	0.930939		1	1.18345	0.976789
DYYPINESLASLPLR	N4H9F2S2	A2B2C1D1E2F1G3gfF5feE2F1G3gfF5fedD1E1F1feE1F1fedcba	Hybrid	0	0	Cleft lip and palate transmembrane protein 1	CLPTM1	O96005	295	1	40668.5820	55739.7969	43300.6914	64699.2617	62774.7773	61362.1328		195.531	164.134	119.253	165.387	170.491	159.176		1	0.839426	0.609892	0.845832	0.871939	0.814068		1	0.724659	0.845832
EADNHTAFIR	N2H8	A2B2C1D1E1F1fedD1E1eE1F1fedcba	High mannose	0	0	Transmembrane protein 131	TMEM131	Q92545	290	2	3311.5	6656.82	8521.55	9103.86	8087.39	8568.4		15.9214	19.602	23.4689	23.2716	21.9647	22.2268		1	1.23117	1.47405	1.46165	1.37957	1.39603		1	1.35261	1.39603
EAGNHTSGAGLVQINK	N4H5F1S2	A2B2C1D1E2F1G3gfedD1E2F1G3gfedcbB5ba	Complex	0	1	Cation-dependent mannose-6-phosphate receptor	M6PR	P20645	83	1	16580.0879	20754.5469	32919.8047	34619.4531	33325.0273	35867.8828		79.7158	61.1149	90.6634	88.4955	90.5082	93.0427		1	0.766659	1.13733	1.11014	1.13539	1.16718		1	0.951996	1.13539
EAGQNVTFCCK	N7H8S1	A2B2C1D1E2F1G3gfeE2F1fedD1E2F1feE2F1feE2F1fedcba	Complex	0	0	Cartilage intermediate layer protein 2	CILP2	Q8IUL8	308	1	6390.4473	9001.5879	10921.2158	11333.8193	12456.3828	10877.1719		30.7248	26.5065	30.0778	28.9719	33.8306	28.2158		1	0.862708	0.978942	0.94295	1.10108	0.918341		1	0.920825	0.94295
EAINITLDHK	N5H6	A2B2C1D1E2eE2eE2edD1E1eE1F1fedcba	Hybrid	0	0	Procollagen-lysine,2-oxoglutarate 5-dioxygenase 2	PLOD2	O00469	209	1	15923.3789	29483.3223	23824.5156	27296.6367	26490.0410	23964.3398		76.5584	86.818	65.6144	69.7767	71.9449	62.1645		1	1.13401	0.85705	0.911418	0.939739	0.811988		1	0.995531	0.911418
EAINITLDHK	N3H8	A2B2C1D1E2F1fedD1E1F1feE1F1fedcba	Hybrid	0	0	Procollagen-lysine,2-oxoglutarate 5-dioxygenase 2	PLOD2	O00469	209	1	16608.8770	28799.2949	27513.7051	24643.7305	28217.3574	31682.7793		79.8542	84.8038	75.7747	62.9952	76.6362	82.1864		1	1.06198	0.948913	0.788878	0.959701	1.02921		1	1.00545	0.959701
EANANGSSPEPVK	N4H5S2	A2B2C1D1E2F1G3gfedD1E2F1G3gfedcba	Complex	0	0	MAP7 domain-containing protein 1	MAP7D1	Q3KQU3	739	1	22447.3770	20127.7598	17339.8008	20163.3223	16993.1250	18318.1289		107.925	59.2692	47.755	51.5422	46.152	47.518		1	0.549169	0.442482	0.477573	0.427629	0.440286		1	0.495826	0.440286
EASIVGENETYPR	N2H5	A2B2C1D1E1F1fedD1dcba	High mannose	0	0	Protein sel-1 homolog 1	SEL1L	Q9UBV2	608	2	13680.5	22691.4	24762.9	23963.9	27175.3	25406		65.7747	66.8183	68.1989	61.2574	73.8059	65.9041		1	1.01587	1.03686	0.931322	1.1221	1.00197		1	1.02636	1.00197
EASIVGENETYPR	N2H8	A2B2C1D1E1F1fedD1E1eE1F1fedcba	High mannose	0	0	Protein sel-1 homolog 1	SEL1L	Q9UBV2	608	2	12761.4	31569.4	28551.7	28539.5	32023.6	32618.1		61.3556	92.9609	78.6334	72.9537	86.9735	84.6127		1	1.51512	1.2816	1.18903	1.41753	1.37905		1	1.39836	1.37905
EASIVGENETYPR	N2H9	A2B2C1D1E1F1fedD1E1F1feE1F1fedcba	High mannose	0	0	Protein sel-1 homolog 1	SEL1L	Q9UBV2	608	4	20853.7	38472.9	34496.5	39074.4	45145.2	43040.6		100.263	113.289	95.0056	99.8834	122.611	111.649		1	1.12992	0.947566	0.996216	1.22289	1.11356		1	1.03874	1.11356
EEAMLYHNQTAELR	N2H8	A2B2C1D1E1F1fedD1E1eE1F1fedcba	High mannose	0	0	Endoplasmic reticulum protein SC65	P3H4	Q92791	361	1	12078.8867	19016.9688	16444.6582	20503.3965	19919.0781	23204.4492		58.0744	55.9983	45.2897	52.4115	54.0987	60.1933		1	0.964252	0.779858	0.90249	0.931541	1.03649		1	0.872055	0.931541
EEAMLYHNQTAELR	N2H9	A2B2C1D1E1F1fedD1E1F1feE1F1fedcba	High mannose	0	0	Endoplasmic reticulum protein SC65	P3H4	Q92791	361	2	5586.92	8698.62	9406.06	10276.1	8542.16	10184.4		26.8615	25.6144	25.9049	26.2681	23.1998	26.4189		1	0.953573	0.964389	0.977911	0.863684	0.983521		1	0.958981	0.977911
EEGDWNSSK	N2H8	A2B2C1D1E1F1fedD1E1eE1F1fedcba	High mannose	0	0	C-type lectin domain family 2 member B	CLEC2B	Q92478	57	1	5804.9858	9348.7119	11400.1328	7766.0088	15411.6582	21644.4004		27.9099	27.5287	31.3968	19.8518	41.8569	56.1465		1	0.98634	1.12493	0.71128	1.49971	2.0117		1	1.05564	1.49971
EEQFNSTYR	N4H4F1	A2B2C1D1E2F1fedD1E2edcbB5ba	Complex	0	1	Immunoglobulin heavy constant gamma 4	IGHG4	P01861	177	4	8012.58	9841.21	10426.9	8741.24	8898.89	9670.75		38.5239	28.9789	28.7163	22.3447	24.1687	25.0863		1	0.752233	0.745417	0.580022	0.62737	0.651189		1	0.748825	0.62737
EEQFNSTYR	N4H5F1	A2B2C1D1E2F1fedD1E2F1fedcbB5ba	Complex	0	1	Immunoglobulin heavy constant gamma 4	IGHG4	P01861	177	2	6664.24	8162.3	6931.99	6322.67	4774.28	7001.45		32.0411	24.0351	19.0912	16.1622	12.9666	18.162		1	0.750133	0.595834	0.504421	0.404685	0.566835		1	0.672983	0.504421
EEQYNSTFR	N4H3F1	A2B2C1D1E2edD1E2edcbB5ba	Complex	0	1	Immunoglobulin heavy constant gamma 3	IGHG3	P01860	227	1	11264.5947	12341.4785	15265.2148	10479.0342	12456.0732	14341.7471		54.1593	36.3413	42.0415	26.7869	33.8297	37.2031		1	0.671008	0.776256	0.494595	0.624634	0.686919		1	0.723632	0.624634
EERPLNASALK	N2H8	A2B2C1D1E1F1fedD1E1eE1F1fedcba	High mannose	0	0	Torsin-1B	TOR1B	O14657	64	3	12023.4	32225.7	24673.8	24738	20880.3	24274.1		57.8076	94.8933	67.9535	63.2362	56.7094	62.968		1	1.64154	1.17551	1.09391	0.981003	1.08927		1	1.40852	1.08927
EFLMNTLNQSDTK	N2H7	A2B2C1D1E1F1fedD1E1eE1edcba	High mannose	0	0	Pre-mRNA cleavage complex 2 protein Pcf11	PCF11	O94913	323	1	14455.5898	78165.8672	61131.1328	48104.2930	40237.5078	61297.8047		69.5014	230.171	168.359	122.966	109.282	159.009		1	3.31175	2.42239	1.76926	1.57237	2.28785		1	2.86707	1.76926
EFTNLSGIR	N2H6	A2B2C1D1E1F1fedD1E1edcba	High mannose	0	0	Ubiquitin carboxyl-terminal hydrolase 40	USP40	Q9NVE5	39	1	24885.5977	52788.2266	49397.9805	60672.0078	91263.9609	79315.9688		119.648	155.443	136.045	155.092	247.866	205.749		1	1.29917	1.13705	1.29624	2.07162	1.71962		1	1.21811	1.71962
EGDNITLK	N2H9	A2B2C1D1E1F1fedD1E1F1feE1F1fedcba	High mannose	0	0	CD166 antigen	ALCAM	Q13740	265	1	5020.4893	7944.0649	9398.8447	8342.4189	6877.4966	9505.5283		24.1381	23.3925	25.8851	21.3252	18.6787	24.6577		1	0.969109	1.07237	0.883465	0.773828	1.02153		1	1.02074	0.883465
EGDNITLK	N4H5F1S1	A2B2C1D1E2F1G3gfedD1E2F1fedcbB5ba	Complex	0	1	CD166 antigen	ALCAM	Q13740	265	2	8506	22222.1	18441.4	18667.4	18966.2	22930.9		40.8962	65.4363	50.7888	47.7182	51.5108	59.4837		1	1.60006	1.2419	1.16681	1.25955	1.4545		1	1.42098	1.25955
EGDNITLK	N4H5F1S2	A2B2C1D1E2F1G3gfedD1E2F1G3gfedcbB5ba	Complex	0	1	CD166 antigen	ALCAM	Q13740	265	4	6610.45	14802.3	17127.5	12064.2	12975.3	13527.3		31.7825	43.5876	47.1705	30.8389	35.2398	35.0905		1	1.37143	1.48416	0.97031	1.10878	1.10408		1	1.4278	1.10408
EGKDNHSPVISYSIQAR	N2H8	A2B2C1D1E1F1fedD1E1eE1F1fedcba	High mannose	0	0	Contactin-3	CNTN3	Q9P232	624	1	8111.2275	22667.1680	23386.2109	25505.9141	26578.3457	26983.0137		38.9982	66.7469	64.4073	65.1992	72.1847	69.995		1	1.71154	1.65155	1.67185	1.85098	1.79483		1	1.68154	1.79483
EGPPAAFSGHNASSGR	N2H6	A2B2C1D1E1F1fedD1E1edcba	High mannose	0	0	Protein crumbs homolog 2	CRB2	Q5IJ48	886	1	45526.0820	81245.6172	76361.8125	94468.1094	112986.2188	103458.5312		218.886	239.24	210.306	241.483	306.862	268.376		1	1.09299	0.960801	1.10324	1.40193	1.2261		1	1.02689	1.2261
EGSGYFFLNTSTADVVK	N2H6	A2B2C1D1E1F1fedD1E1edcba	High mannose	0	0	Nuclear pore membrane glycoprotein 210	NUP210	Q8TEM1	926	1	22803.7559	41516.1328	67783.2422	41711.5078	57585.3477	42455.6328		109.639	122.25	186.68	106.625	156.397	110.132		1	1.11503	1.70268	0.972508	1.42648	1.0045		1	1.40886	1.0045
EGSGYFFLNTSTADVVK	N2H8	A2B2C1D1E1F1fedD1E1eE1F1fedcba	High mannose	0	0	Nuclear pore membrane glycoprotein 210	NUP210	Q8TEM1	926	2	10233.3	16720.1	15600.2	16669.5	20111	18667.6		49.2007	49.2349	42.964	42.6113	54.6198	48.4246		1	1.0007	0.87324	0.866071	1.11014	0.984225		1	0.936968	0.984225
EIFVANGTQGK	N2H7	A2B2C1D1E1F1fedD1E1eE1edcba	High mannose	0	0	Myelin protein zero-like protein 1	MPZL1	O95297	50	2	18767.5	92703.2	44075.1	43251.6	35309.5	55534.4		90.2328	272.979	121.386	110.561	95.8978	144.058		1	3.02527	1.34525	1.22529	1.06278	1.59652		1	2.18526	1.22529
EIFVANGTQGK	N3H5F1S1	A2B2C1D1E2F1G3gfedD1E1edcbB5ba	Hybrid	0	1	Myelin protein zero-like protein 1	MPZL1	O95297	50	1	9898.9824	15085.3623	13940.9639	14087.1221	16686.5371	14488.8066		47.5935	44.4211	38.3944	36.01	45.3193	37.5846		1	0.933343	0.806714	0.756616	0.952216	0.789698		1	0.870029	0.789698
EIFVANGTQGK	N4H5F1S1	A2B2C1D1E2F1G3gfedD1E2F1fedcbB5ba	Complex	0	1	Myelin protein zero-like protein 1	MPZL1	O95297	50	1	4700.2993	8489.7490	9399.6504	10627.7568	11601.6562	8735.2852		22.5987	24.9993	25.8873	27.1671	31.5092	22.6597		1	1.10623	1.14552	1.20215	1.39429	1.0027		1	1.12588	1.20215
ELAVPDGYTNR	N4H5F1	A2B2C1D1E2F1fedD1E2F1fedcbB5ba	Complex	0	1	Integrin alpha-3	ITGA3	P26006	86	1	12011.9893	19219.7715	19682.1660	18121.3242	20490.2109	21040.3789		57.7527	56.5955	54.2061	46.3224	55.6498	54.5796		1	0.979962	0.938589	0.802082	0.963588	0.945057		1	0.959276	0.945057
ELAVPDGYTNR	N4H5F1S2	A2B2C1D1E2F1G3gfedD1E2F1G3gfedcbB5ba	Complex	0	1	Integrin alpha-3	ITGA3	P26006	86	4	10462.5	15669.5	15974.2	18033	18250.2	20071.6		50.3031	46.1411	43.9942	46.0966	49.5661	52.0665		1	0.917262	0.874583	0.916377	0.985349	1.03506		1	0.895923	0.985349
ENATTDLLTK	N2H8	A2B2C1D1E1F1fedD1E1eE1F1fedcba	High mannose	0	0	Granulins	GRN	P28799	265	5	11444.3	27723.5	23719.1	21421.8	23138.7	30953.9		55.0235	81.6361	65.324	54.7593	62.8429	80.2958		1	1.48366	1.1872	0.995199	1.14211	1.4593		1	1.33543	1.14211
ENATTDLLTK	N2H9	A2B2C1D1E1F1fedD1E1F1feE1F1fedcba	High mannose	0	0	Granulins	GRN	P28799	265	4	8953.57	16562.2	16536.7	18332.8	17240.5	19683.8		43.0481	48.7699	45.5433	46.8631	46.8238	51.0606		1	1.13292	1.05796	1.08862	1.08771	1.18613		1	1.09544	1.08862
ENATVPENEEEIIR	N2H8	A2B2C1D1E1F1fedD1E1eE1F1fedcba	High mannose	0	0	Inositol 1,4,5-trisphosphate receptor-interacting protein	ITPRIP	Q8IWB1	27	2	7820.73	11859.1	11798.8	12296	12332.1	13065.2		37.6015	34.9209	32.4948	31.4314	33.4929	33.8917		1	0.928712	0.86419	0.83591	0.890734	0.901338		1	0.896451	0.890734
ENGTDTVQEEEESPAEGSK	N2H6	A2B2C1D1E1F1fedD1E1edcba	High mannose	0	0	Hypoxia up-regulated protein 1	HYOU1	Q9Y4L1	596	4	10558.8	9063.41	13281	14590.6	21229.4	20057.7		50.7661	26.6886	36.5768	37.2971	57.6574	52.0305		1	0.525716	0.720497	0.734687	1.13575	1.02491		1	0.623107	1.02491
ENQNHSYSLK	N2H6	A2B2C1D1E1F1fedD1E1edcba	High mannose	0	0	Integrin alpha-V	ITGAV	P06756	945	1	3694.1287	15739.3818	19813.4824	19142.2129	21344.0977	23974.0449		17.7611	46.347	54.5677	48.932	57.9689	62.1896		1	2.60947	3.07232	2.75501	3.26382	3.50145		1	2.84089	3.26382
ENQNHSYSLK	N2H7	A2B2C1D1E1F1fedD1E1eE1edcba	High mannose	0	0	Integrin alpha-V	ITGAV	P06756	945	1	6843.0234	38673.6484	35117.9492	43043.2812	38430.1367	52807.6836		32.9007	113.88	96.7173	110.029	104.373	136.985		1	3.46133	2.93967	3.34427	3.17237	4.16359		1	3.2005	3.34427
ENQNHSYSLK	N2H8	A2B2C1D1E1F1fedD1E1eE1F1fedcba	High mannose	0	0	Integrin alpha-V	ITGAV	P06756	945	3	3351.31	19162.7	18581.7	13617.9	14176.1	21640.7		16.1128	56.4274	51.1752	34.8106	38.5011	56.1368		1	3.50202	3.17605	2.16042	2.38947	3.48398		1	3.33903	2.38947
ENQNHSYSLK	N2H9	A2B2C1D1E1F1fedD1E1F1feE1F1fedcba	High mannose	0	0	Integrin alpha-V	ITGAV	P06756	945	1	1531.5220	7695.5088	8065.4951	7400.2168	6469.4888	6444.9282		7.36344	22.6606	22.2129	18.9167	17.5706	16.7184		1	3.07744	3.01665	2.569	2.3862	2.27046		1	3.04705	2.3862
ENTSDPSLVIAFGR	N2H6	A2B2C1D1E1F1fedD1E1edcba	High Mannose	0	0	Lysosome-associated membrane glycoprotein 1	LAMP1	P11279	84	1	11890.7227	25737.3223	21477.2266	26730.1895	21595.3516	26697.6289		57.1697	75.7874	59.1498	68.3287	58.6513	69.2547		1	1.32566	1.03464	1.19519	1.02592	1.21139		1	1.18015	1.19519
ENTSDPSLVIAFGR	N2H9	A2B2C1D1E1F1fedD1E1F1feE1F1fedcba	High mannose	0	0	Lysosome-associated membrane glycoprotein 1	LAMP1	P11279	84	1	15714.8604	35446.0898	21557.1191	26588.5059	27008.5703	25759.8770		75.5558	104.376	59.3698	67.9665	73.3532	66.8222		1	1.38145	0.785774	0.899554	0.970847	0.884408		1	1.08361	0.899554
ENVGIYNLSK	N2H9	A2B2C1D1E1F1fedD1E1F1feE1F1fedcba	High mannose	0	0	Nodal modulator 1	NOMO1	Q15155	618	3	16251.9	10865.5	18041	17888	18418.2	17634.2		78.1378	31.995	49.6861	45.726	50.0225	45.744		1	0.409468	0.635877	0.585197	0.640183	0.585427		1	0.522673	0.585427
EQINITLDHR	N2H6	A2B2C1D1E1F1fedD1E1edcba	High mannose	0	0	Procollagen-lysine,2-oxoglutarate 5-dioxygenase 1	PLOD1	Q02809	197	3	16462.1	25002.2	34029.9	24257.8	30420.7	33879.3		79.1484	73.6227	93.7208	62.0087	82.6202	87.8843		1	0.930186	1.18412	0.783449	1.04386	1.11037		1	1.05715	1.04386
EQINITLDHR	N2H7	A2B2C1D1E1F1fedD1E1eE1edcba	High mannose	0	0	Procollagen-lysine,2-oxoglutarate 5-dioxygenase 1	PLOD1	Q02809	197	2	11565.7	20235	20303.5	17923.5	20422.2	21902.1		55.6071	59.585	55.9172	45.8167	55.465	56.815		1	1.07154	1.00558	0.823936	0.997445	1.02172		1	1.03856	0.997445
EQINITLDHR	N2H8	A2B2C1D1E1F1fedD1E1eE1F1fedcba	High mannose	0	0	Procollagen-lysine,2-oxoglutarate 5-dioxygenase 1	PLOD1	Q02809	197	4	10528.3	18042.1	22589.5	16334	21473.8	23878.8		50.6192	53.1276	62.2131	41.7535	58.3212	61.9426		1	1.04955	1.22904	0.824855	1.15216	1.2237		1	1.1393	1.15216
EQINITLDHR	N2H9	A2B2C1D1E1F1fedD1E1F1feE1F1fedcba	High mannose	0	0	Procollagen-lysine,2-oxoglutarate 5-dioxygenase 1	PLOD1	Q02809	197	3	9008.56	13711.7	14091.8	14845.7	12625.5	11465.9		43.3125	40.376	38.8099	37.9491	34.29	29.7429		1	0.932203	0.896044	0.87617	0.791689	0.686705		1	0.914123	0.791689
EQINITLDHR	N2H10	A2B2C1D1E1F1G1gfedD1E1F1feE1F1fedcba	High mannose	0	0	Procollagen-lysine,2-oxoglutarate 5-dioxygenase 1	PLOD1	Q02809	197	2	5188.24	7711.39	7801.33	7009.9	6768.31	6243.25		24.9447	22.7073	21.4854	17.919	18.3822	16.1952		1	0.910309	0.861322	0.718349	0.736919	0.649247		1	0.885816	0.718349
EQINITLDHR	N5H4	A2B2C1D1E2eE2eE2edD1E1edcba	Hybrid	0	0	Procollagen-lysine,2-oxoglutarate 5-dioxygenase 1	PLOD1	Q02809	197	2	4159.32	8750.48	10292.3	6910.52	7687.3	10147.8		19.9977	25.7671	28.3458	17.6649	20.8781	26.3239		1	1.2885	1.41745	0.883349	1.04403	1.31635		1	1.35298	1.04403
EQINITLDHR	N5H7	A2B2C1D1E2eE2eE2edD1E1F1feE1F1fedcba	Hybrid	0	0	Procollagen-lysine,2-oxoglutarate 5-dioxygenase 1	PLOD1	Q02809	197	1	7559.9102	8718.0586	12749.8945	9259.6484	10603.8887	12174.0547		36.3475	25.6716	35.1141	23.6699	28.7993	31.58		1	0.706284	0.966067	0.651211	0.792334	0.868836		1	0.836175	0.792334
EQINITLDHR	N3H8	A2B2C1D1E2F1fedD1E1F1feE1F1fedcba	Hybrid	0	0	Procollagen-lysine,2-oxoglutarate 5-dioxygenase 1	PLOD1	Q02809	197	3	7848.98	14739.6	15424.7	15612.2	16087.2	17174.5		37.7373	43.4028	42.4807	39.9084	43.6915	44.5514		1	1.15013	1.1257	1.05753	1.15778	1.18057		1	1.13791	1.15778
EQLERLYNR	N4H6S2	A2B2C1D1E2F1G3gfeE2F1G3gfedD1E1edcba	Hybrid	0	0	DNA methyltransferase 1-associated protein 1	DMAP1	Q9NPF5	235	1	8408.5498	16597.0898	19123.6289	15863.5713	14265.4258	17046.9082		40.4277	48.8726	52.6678	40.5511	38.7438	44.2204		1	1.20889	1.30277	1.00305	0.958349	1.09381		1	1.25583	1.00305
EQQALNESSAK	N2H9	A2B2C1D1E1F1fedD1E1F1feE1F1fedcba	High mannose	0	0	Tumor protein p73	TP73	O15350	316	1	15685.5352	23957.9629	30263.7637	26749.9121	26549.6211	34269.3477		75.4149	70.5478	83.3485	68.3791	72.1067	88.8961		1	0.935463	1.1052	0.906706	0.956134	1.17876		1	1.02033	0.956134
EQYIHENYSR	N2H5	A2B2C1D1E1F1fedD1dcba	High mannose	0	0	Procollagen-lysine,2-oxoglutarate 5-dioxygenase 3	PLOD3	O60568	548	5	8083.49	16597.6	21633.9	18911.3	19025.2	23999.3		38.8648	48.8742	59.5814	48.3418	51.671	62.2551		1	1.25754	1.53304	1.24385	1.32951	1.60184		1	1.39529	1.32951
EQYIHENYSR	N2H6	A2B2C1D1E1F1fedD1E1edcba	High mannose	0	0	Procollagen-lysine,2-oxoglutarate 5-dioxygenase 3	PLOD3	O60568	548	8	5718.93	14444.2	21904.5	15817.1	15727.9	16663		27.4962	42.5331	60.3264	40.4324	42.7156	43.2245		1	1.54687	2.19399	1.47047	1.55351	1.57202		1	1.87043	1.55351
EQYIHENYSR	N2H7	A2B2C1D1E1F1fedD1E1eE1edcba	High mannose	0	0	Procollagen-lysine,2-oxoglutarate 5-dioxygenase 3	PLOD3	O60568	548	8	3475.23	9706.09	11692.3	11376.1	8366.17	12387.6		16.7086	28.581	32.2014	29.0801	22.7219	32.134		1	1.71056	1.92723	1.74043	1.35989	1.9232		1	1.81889	1.74043
EQYIHENYSR	N2H8	A2B2C1D1E1F1fedD1E1eE1F1fedcba	High mannose	0	0	Procollagen-lysine,2-oxoglutarate 5-dioxygenase 3	PLOD3	O60568	548	9	5062.12	13360.1	13955.1	13128.2	11976.3	15074.6		24.3383	39.3407	38.4333	33.5587	32.5267	39.104		1	1.61641	1.57913	1.37885	1.33644	1.60669		1	1.59777	1.37885
EQYIHENYSR	N2H9	A2B2C1D1E1F1fedD1E1F1feE1F1fedcba	High mannose	0	0	Procollagen-lysine,2-oxoglutarate 5-dioxygenase 3	PLOD3	O60568	548	3	1395.37	5452.57	5413.13	5820.94	4952.18	7053.14		6.70883	16.0559	14.9081	14.8797	13.4497	18.2961		1	2.39325	2.22216	2.21793	2.00478	2.72717		1	2.30771	2.21793
EQYTIINR	N2H7	A2B2C1D1E1F1fedD1E1eE1edcba	High mannose	0	0	Interleukin-6 receptor subunit beta	IL6ST	P40189	83	1	5530.1636	10997.0566	6705.8804	8239.9023	10562.6270	11957.5928		26.5886	32.3825	18.4685	21.0631	28.6873	31.0185		1	1.21791	0.694601	0.792187	1.07893	1.16661		1	0.956254	1.07893
EREMQNLSQHGR	N2H7	A2B2C1D1E1F1fedD1E1eE1edcba	High mannose	0	0	Secretory carrier-associated membrane protein 1	SCAMP1	O15126	110	1	40037.7031	70790.7188	61957.9102	69742.6094	67257.5156	79907.0234		192.498	208.454	170.636	178.279	182.666	207.282		1	1.08289	0.886431	0.926131	0.948924	1.0768		1	0.984659	0.948924
ETHLETNFTLK	N2H8	A2B2C1D1E1F1fedD1E1eE1F1fedcba	High mannose	0	0	Interleukin-6 receptor subunit beta	IL6ST	P40189	157	1	22561.4375	45764.2148	31416.9297	33987.9570	34539.1133	38404.0859		108.474	134.76	86.5244	86.8813	93.8056	99.6218		1	1.24233	0.797654	0.800944	0.864777	0.918396		1	1.01999	0.864777
EVSNFTMGSPLR	N2H3	A2B2C1D1dD1dcba	Paucimannose	0	0	Transcription regulator protein BACH2	BACH2	Q9BYV9	404	1	31961.6270	54200.4375	62137.5078	62536.4297	61137.3477	58198.6055		153.669	159.601	171.131	159.858	166.044	150.97		1	1.0386	1.11363	1.04027	1.08053	0.982433		1	1.07612	1.04027
EWNLTSGSLLRR	N4H5S_dH2O1	A2B2C1D1E2F1G6gfedD1E2F1fedcba	Complex	0	0	WD repeat-containing protein 87	WDR87	Q6ZQQ6	272	1	20746.4219	22000.9043	26882.7969	25362.6836	30522.2637	28977.2832		99.7472	64.785	74.0371	64.833	82.8961	75.1682		1	0.649491	0.742247	0.649973	0.831062	0.753587		1	0.695869	0.753587
EYLSVIIAKNGSLQIR	N2H6	A2B2C1D1E1F1fedD1E1edcba	High mannose	0	0	Contactin-associated protein-like 4	CNTNAP4	Q9C0A0	1073	1	170622.0781	247640.1094	246802.4844	262640.0312	302883.1875	260548.0469		820.338	729.213	679.711	671.37	822.607	675.872		1	0.888918	0.828575	0.818407	1.00277	0.823895		1	0.858746	0.823895
FANEYPNITR	N4H5F1S2	A2B2C1D1E2F1G3gfedD1E2F1G3gfedcbB5ba	Complex	0	1	Carboxypeptidase D	CPD	O75976	522	1	8700.7793	18381.9844	15384.1230	17866.4473	19368.9688	20561.5352		41.8327	54.1285	42.3689	45.6709	52.6046	53.3375		1	1.29393	1.01282	1.09175	1.2575	1.27502		1	1.15337	1.2575
FFNFSWR	N4H5S1	A2B2C1D1E2F1G3gfedD1E2F1fedcba	Complex	0	0	Endothelin-converting enzyme 1	ECE1	P42892	539	1	3160.3386	5650.0195	4996.2432	5534.9551	4055.1216	3845.7039		15.1947	16.6373	13.76	14.1487	11.0134	9.97591		1	1.09495	0.905581	0.93116	0.72482	0.65654		1	1.00026	0.72482
FFPYANGTLGIR	N2H7	A2B2C1D1E1F1fedD1E1eE1edcba	High mannose	0	0	Neural cell adhesion molecule L1	L1CAM	P32004	479	9	19613.7	35493.4	21864.5	29864.3	28227.1	28558.5		94.3012	104.516	60.2165	76.3403	76.6626	74.0819		1	1.10832	0.638555	0.809537	0.812955	0.785588		1	0.873435	0.809537
FFPYANGTLGIR	N2H8	A2B2C1D1E1F1fedD1E1eE1F1fedcba	High mannose	0	0	Neural cell adhesion molecule L1	L1CAM	P32004	479	2	10568.6	34304.8	26225.3	21819.7	19268.8	24312.1		50.8132	101.016	72.2264	55.7764	52.3325	63.0667		1	1.98798	1.42141	1.09768	1.0299	1.24115		1	1.7047	1.09768
FFPYANGTLGIR	N2H9	A2B2C1D1E1F1fedD1E1F1feE1F1fedcba	High mannose	0	0	Neural cell adhesion molecule L1	L1CAM	P32004	479	5	10322.9	15116	17517.1	15364.5	18528.1	15499.5		49.6318	44.5113	48.2433	39.2752	50.3208	40.2064		1	0.89683	0.972025	0.791332	1.01388	0.810093		1	0.934428	0.810093
FFPYANGTLGIR	N3H6	A2B2C1D1E2edD1E1eE1F1fedcba	Hybrid	0	0	Neural cell adhesion molecule L1	L1CAM	P32004	479	2	11085.2	15749.4	17086.1	19186.6	19915.5	21776.4		53.2969	46.3765	47.0563	49.0454	54.0889	56.4889		1	0.870154	0.88291	0.920231	1.01486	1.05989		1	0.876532	1.01486
FFPYANGTLGIR	N3H6	A2B2C1D1E2F1fedD1E1eE1edcba	Hybrid	0	0	Neural cell adhesion molecule L1	L1CAM	P32004	479	1	10217.3262	16468.0996	13009.2939	13598.9980	15404.2842	20281.2070		49.1241	48.4928	35.8285	34.7623	41.8368	52.6103		1	0.987148	0.729346	0.707641	0.851656	1.07097		1	0.858247	0.851656
FGEFGNYSLLVK	N2H7	A2B2C1D1E1F1fedD1E1eE1edcba	High mannose	0	0	Heparan-alpha-glucosaminide N-acetyltransferase	HGSNAT	Q68CP4	162	1	7318.9302	10813.5566	12260.7510	9475.4678	10138.6553	11151.4824		35.1889	31.8421	33.767	24.2215	27.5358	28.9274		1	0.904893	0.959593	0.68833	0.782515	0.822061		1	0.932243	0.782515
FGTCSQLCNNTK	N2H7	A2B2C1D1E1F1fedD1E1eE1edcba	High mannose	0	0	Prolow-density lipoprotein receptor-related protein 1	LRP1	Q07954	3839	1	11245.1338	23265.5527	18136.8750	17867.1133	17796.9238	21322.1406		54.0657	68.5089	49.9502	45.6726	48.3351	55.3105		1	1.26714	0.923879	0.84476	0.894005	1.02302		1	1.09551	0.894005
FINYNQTVSR	N2H8	A2B2C1D1E1F1fedD1E1eE1F1fedcba	High mannose	0	0	ER membrane protein complex subunit 1	EMC1	Q8N766	913	3	12477.8	19096.9	26365.1	20913.4	22763.5	22746.9		59.9922	56.2337	72.6115	53.4595	61.8239	59.0065		1	0.93735	1.21035	0.891108	1.03053	0.983569		1	1.07385	0.983569
FINYNQTVSR	N2H9	A2B2C1D1E1F1fedD1E1F1feE1F1fedcba	High mannose	0	0	ER membrane protein complex subunit 1	EMC1	Q8N766	913	7	16152.1	30296.1	32573.9	31952.2	30830.9	29262.3		77.658	89.2115	89.7108	81.6773	83.7343	75.9075		1	1.14877	1.1552	1.05176	1.07824	0.97746		1	1.15199	1.05176
FINYNQTVSR	N2H10	A2B2C1D1E1F1G1gfedD1E1F1feE1F1fedcba	High mannose	0	0	ER membrane protein complex subunit 1	EMC1	Q8N766	913	1	8887.8740	14508.9238	19122.9902	13899.1836	12822.4551	14560.9502		42.7322	42.7237	52.6661	35.5296	34.8248	37.7717		1	0.999801	1.23247	0.831448	0.814954	0.883916		1	1.11613	0.831448
FISFNK	N4H5S1	A2B2C1D1E2F1G3gfedD1E2F1fedcba	Complex	0	0	Polycystic kidney disease 2-like 2 protein	PKD2L2	Q9NZM6	390	1	10752.3516	20832.8027	16990.8066	18425.4609	17209.7754	18490.4883		51.6965	61.3453	46.7939	47.0998	46.7404	47.9651		1	1.18664	0.905165	0.911084	0.904131	0.927821		1	1.0459	0.911084
FISFNK	N5H6S1	A2B2C1D1E2F1G3gfedD1E2F1feE2F1fedcba	Complex	0	0	Polycystic kidney disease 2-like 2 protein	PKD2L2	Q9NZM6	390	1	7345.5459	18993.0840	14714.8076	14760.7324	14626.1436	17565.1641		35.3168	55.928	40.5256	37.7319	39.7235	45.5647		1	1.58361	1.14749	1.06838	1.12477	1.29017		1	1.36555	1.12477
FISFNK	N5H6S2	A2B2C1D1E2F1G3gfedD1E2F1feE2F1G3gfedcba	Complex	0	0	Polycystic kidney disease 2-like 2 protein	PKD2L2	Q9NZM6	390	2	4295.38	17910.4	10172.6	7909.27	7215.7	10476.3		20.6518	52.7398	28.0161	20.218	19.5973	27.176		1	2.55376	1.35659	0.978992	0.948936	1.31591		1	1.95517	0.978992
FISFNK	N5H6S3	A2B2C1D1E2F1G3gfedD1E2F1G3gfeE2F1G3gfedcba	Complex	0	0	Polycystic kidney disease 2-like 2 protein	PKD2L2	Q9NZM6	390	8	3115.07	9728.3	5930.61	4942.65	3971.98	4577.95		14.977	28.6464	16.3333	12.6346	10.7876	11.8754		1	1.91269	1.09056	0.843597	0.720275	0.792907		1	1.50162	0.792907
FISFNK	N5H6S2	A2B2C1D1E2F1G3gfeE2F1G3gfedD2dD1E1edcba	Hybrid	1	0	Polycystic kidney disease 2-like 2 protein	PKD2L2	Q9NZM6	390	1	3292.1904	9904.6035	7609.6567	7936.7944	5106.9121	8091.9731		15.8286	29.1656	20.9575	20.2883	13.87	20.9909		1	1.84259	1.32403	1.28175	0.876261	1.32614		1	1.58331	1.28175
FNHTDR	N2H8	A2B2C1D1E1F1fedD1E1eE1F1fedcba	High mannose	0	0	Thioredoxin domain-containing protein 15	TXNDC15	Q96J42	278	3	2699.49	5724.66	3462.23	4174.49	5045.84	4134.63		12.979	16.8571	9.53521	10.671	13.7041	10.7254		1	1.2988	0.734666	0.822175	1.05587	0.826368		1	1.01674	0.826368
FNHTDR	N2H9	A2B2C1D1E1F1fedD1E1F1feE1F1fedcba	High mannose	0	0	Thioredoxin domain-containing protein 15	TXNDC15	Q96J42	278	1	1212.8751	856.4233	1492.7255	892.5174	1257.3027	1279.7458		5.83141	2.52187	4.11107	2.28149	3.41474	3.31971		1	0.432462	0.704987	0.391241	0.585576	0.569281		1	0.568725	0.569281
FNQCNTTR	N2H9	A2B2C1D1E1F1fedD1E1F1feE1F1fedcba	High mannose	0	0	Alkaline phosphatase, placental type	ALPP	P05187	144	1	6303.4541	8608.9365	7624.5200	9906.3955	20592.3750	19312.5410		30.3065	25.3503	20.9985	25.3231	55.9273	50.0975		1	0.836463	0.692869	0.835566	1.84539	1.65303		1	0.764666	1.65303
FNQCNTTR	N4H5F1	A2B2C1D1E2F1fedD1E2F1fedcbB5ba	Complex	0	1	Alkaline phosphatase, placental type	ALPP	P05187	144	4	1159.15	1235.35	1165.84	1590.36	1646.82	1572.63		5.57311	3.63768	3.21082	4.06534	4.47262	4.07946		1	0.652719	0.576126	0.729456	0.802536	0.731989		1	0.614423	0.731989
FNQCNTTR	N4H5F2	A2B2C1D1E2F1fF5fedD1E2F1fedcbB5ba	Complex	0	1	Alkaline phosphatase, placental type	ALPP	P05187	144	1	3892.1995	6648.2056	6746.4116	5796.1182	6302.2437	7865.7808		18.7134	19.5766	18.5801	14.8163	17.1164	20.4042		1	1.04613	0.992876	0.791746	0.914661	1.09035		1	1.0195	0.914661
FNQCNTTR	N4H5F1S1	A2B2C1D1E2F1G3gfedD1E2F1fedcbB5ba	Complex	0	1	Alkaline phosphatase, placental type	ALPP	P05187	144	14	3725.98	5436.06	5101.49	4850.6	5256.83	5751.16		17.9142	16.0073	14.0498	12.3993	14.2771	14.9187		1	0.893554	0.784285	0.692149	0.796973	0.832789		1	0.838919	0.796973
FNQCNTTR	N4H5F1S2	A2B2C1D1E2F1G3gfedD1E2F1fF3fedcbB5ba	Complex	0	1	Alkaline phosphatase, placental type	ALPP	P05187	144	2	4541.26	7724.12	12853.1	8107.94	10433.9	10350.8		21.834	22.7448	35.3983	20.7258	28.3377	26.8504		1	1.04171	1.62124	0.949244	1.29787	1.22975		1	1.33148	1.22975
FNQCNTTR	N4H5F2S1	A2B2C1D1E2F1G3gfedD1E2F1fF5fedcbB5ba	Complex	0	1	Alkaline phosphatase, placental type	ALPP	P05187	144	5	1505.8	5832.67	5683.3	5821.37	5802.69	5457.99		7.23978	17.1752	15.6522	14.8808	15.7596	14.1582		1	2.37233	2.16197	2.05542	2.17681	1.95562		1	2.26715	2.05542
FNQCNTTR	N4H5F1S2	A2B2C1D1E2F1G3gfedD1E2F1G3gfedcbB5ba	Complex	0	1	Alkaline phosphatase, placental type	ALPP	P05187	144	11	4090.24	6896.82	5573.32	7340.89	6974.9	5404.58		19.6656	20.3087	15.3493	18.7651	18.9433	14.0197		1	1.0327	0.780518	0.95421	0.963272	0.712906		1	0.906611	0.95421
FNQCNTTR	N4H5F1S1S_dH2O1	A2B2C1D1E2F1G3gfedD1E2F1G6gfedcbB5ba	Complex	0	1	Alkaline phosphatase, placental type	ALPP	P05187	144	1	1628.1118	3690.3945	5159.9277	3521.5598	3965.4312	6185.8374		7.82784	10.8669	14.2108	9.00194	10.7698	16.0463		1	1.38824	1.81542	1.14999	1.37583	2.0499		1	1.60183	1.37583
FNQCNTTR	N4H5F2S1	A2B2C1D1E2F1G3gfF5fedD1E2F1fedcbB5ba	Complex	0	1	Alkaline phosphatase, placental type	ALPP	P05187	144	1	2630.5605	5102.3252	3921.7454	4320.0195	5491.1387	4097.3911		12.6475	15.0246	10.8008	11.043	14.9135	10.6288		1	1.18794	0.853982	0.873134	1.17916	0.840385		1	1.02096	0.873134
FNQCNTTR	N4H5F3	A2B2C1D1E2F1G5gfF5fedD1E2F1fedcbB5ba	Complex	0	1	Alkaline phosphatase, placental type	ALPP	P05187	144	1	1254.0790	9840.9316	6299.5405	5454.5210	5732.0708	6483.4556		6.02952	28.9781	17.3494	13.943	15.5679	16.8183		1	4.80604	2.87741	2.31247	2.58194	2.78934		1	3.84172	2.58194
FNQCNTTR	N4H5F2S1	A2B2C1D1E2F5feE2F1G3gfedD1E1edcbB5ba	Hybrid	0	1	Alkaline phosphatase, placental type	ALPP	P05187	144	4	3398.4	5312.44	5800.4	5442.3	5614.81	5475.49		16.3392	15.6433	15.9747	13.9118	15.2494	14.2037		1	0.957405	0.97769	0.851436	0.933299	0.869297		1	0.967548	0.869297
FNSSSSSLEEK	N2H6	A2B2C1D1E1F1fedD1E1edcba	High mannose	0	0	Nucleotide exchange factor SIL1	SIL1	Q9H173	193	1	24145.5059	25641.9238	61414.5938	32470.2676	38662.8242	34201.6719		116.09	75.5065	169.14	83.0017	105.005	88.7205		1	0.650415	1.45698	0.714979	0.904518	0.764241		1	1.0537	0.764241
FPNFTFR	N3H5F2	A2B2C1D1E2F5fedD1E1eE1edcbB5ba	Hybrid	0	1	Ectonucleotide pyrophosphatase/phosphodiesterase family member 7	ENPP7	Q6UWV6	267	1	1194.7889	4797.4346	4287.6597	3741.8931	5471.5083	5111.4707		5.74445	14.1268	11.8085	9.56517	14.8602	13.2594		1	2.4592	2.05564	1.66511	2.58688	2.3082		1	2.25742	2.3082
FTFTSHTPGEHQICLHSNSTK	N2H6	A2B2C1D1E1F1fedD1E1edcba	High mannose	0	0	Transmembrane emp24 domain-containing protein 9	TMED9	Q9BVK6	125	2	45982.3	63334.2	86276.2	68731.9	76203.2	68908.9		221.08	186.497	237.611	175.695	206.962	178.752		1	0.843574	1.07477	0.794713	0.936142	0.808544		1	0.959174	0.808544
FTFTSHTPGEHQICLHSNSTK	N2H7	A2B2C1D1E1F1fedD1E1eE1edcba	High mannose	0	0	Transmembrane emp24 domain-containing protein 9	TMED9	Q9BVK6	125	1	9386.7266	26027.7070	31864.1855	23561.5137	19259.6055	22419.1055		45.1307	76.6425	87.7562	60.2288	52.3076	58.1561		1	1.69824	1.94449	1.33454	1.15903	1.28862		1	1.82136	1.28862
FTFTSHTPGEHQICLHSNSTK	N2H8	A2B2C1D1E1F1fedD1E1eE1F1fedcba	High mannose	0	0	Transmembrane emp24 domain-containing protein 9	TMED9	Q9BVK6	125	3	11372.6	40366.5	65019.2	43812.3	20445.8	33459.6		54.6787	118.865	179.067	111.995	55.5292	86.7957		1	2.17389	3.2749	2.04823	1.01555	1.58738		1	2.72439	1.58738
FTFTSHTPGEHQICLHSNSTK	N4H5F1S2	A2B2C1D1E2F1G3gfedD1E2F1G3gfedcbB5ba	Complex	0	1	Transmembrane emp24 domain-containing protein 9	TMED9	Q9BVK6	125	2	10998.5	19752.8	19487.7	16987.5	14700.9	16793.3		52.8799	58.1651	53.6705	43.424	39.9265	43.5626		1	1.09995	1.01495	0.821181	0.755041	0.823803		1	1.05745	0.821181
FTFTSHTPGEHQICLHSNSTK	N4H5F2S2	A2B2C1D1E2F1G3gfF5fedD1E2F1G3gfedcbB5ba	Complex	0	1	Transmembrane emp24 domain-containing protein 9	TMED9	Q9BVK6	125	1	15581.7490	29530.9902	27896.9414	31124.1367	26213.3184	30889.3789		74.9159	86.9584	76.8301	79.5607	71.1933	80.1283		1	1.16075	1.02555	1.062	0.950311	1.06958		1	1.09315	1.062
FTFTSHTPGEHQICLHSNSTK	N4H5F3S2	A2B2C1D1E2F1G3gfF5fedD1E2F1G3gfF5fedcbB5ba	Complex	0	1	Transmembrane emp24 domain-containing protein 9	TMED9	Q9BVK6	125	1	13152.3809	36750.8047	31925.3750	29346.0215	23147.2500	26472.6953		63.2356	108.218	87.9247	75.0154	62.8661	68.6712		1	1.71135	1.39043	1.18628	0.994157	1.08596		1	1.55089	1.08596
FTFTSHTPGEHQICLHSNSTK	N4H5F3	A2B2C1D1E2F5feE2F5fedD1E1eE1edcbB5ba	Hybrid	0	1	Transmembrane emp24 domain-containing protein 9	TMED9	Q9BVK6	125	1	5868.2700	14602.7998	24825.7109	19490.4609	12706.3223	16134.5381		28.2142	43.0001	68.3717	49.8222	34.5094	41.8536		1	1.52406	2.42331	1.76586	1.22312	1.48343		1	1.97369	1.48343
FTPVHNR	N2H8	A2B2C1D1E1F1fedD1E1eE1F1fedcba	High mannose	0	0	Transmembrane protein 131	TMEM131	Q92545	947	1	5208.2144	9823.3086	9295.5459	9115.9375	12529.5303	10328.8809		25.0407	28.9262	25.6006	23.3025	34.0292	26.7935		1	1.15517	1.02236	0.930585	1.35896	1.07		1	1.08876	1.07
FTPVHNR	N2H9	A2B2C1D1E1F1fedD1E1F1feE1F1fedcba	High mannose	0	0	Transmembrane protein 131	TMEM131	Q92545	947	3	6871.36	7747.35	9801.77	10629.6	16321.9	11456.5		33.037	22.8132	26.9948	27.1718	44.3291	29.7186		1	0.690536	0.817108	0.822468	1.3418	0.899557		1	0.753822	0.899557
FVGTPEVNQTTLYQR	N2H8	A2B2C1D1E1F1fedD1E1eE1F1fedcba	High mannose	0	0	Metalloproteinase inhibitor 1	TIMP1	P01033	53	2	31995.9	42895.7	47839.8	45431.9	49384.3	49352.8		153.834	126.313	131.754	116.135	134.124	128.023		1	0.821099	0.85647	0.754935	0.871875	0.832217		1	0.838784	0.832217
FVGTPEVNQTTLYQR	N4H5F1S2	A2B2C1D1E2F1G3gfedD1E2F1fF3fedcbB5ba	Complex	0	1	Metalloproteinase inhibitor 1	TIMP1	P01033	53	1	10971.2598	15559.2090	13058.6846	14807.0078	14081.8770	17170.9766		52.749	45.8164	35.9645	37.8502	38.2453	44.5422		1	0.868574	0.681805	0.717554	0.725043	0.844418		1	0.77519	0.725043
FVGTPEVNQTTLYQR	N4H5F1S2	A2B2C1D1E2F1G3gfedD1E2F1G3gfedcbB5ba	Complex	0	1	Metalloproteinase inhibitor 1	TIMP1	P01033	53	6	4794.78	7791.95	6983.33	7778.13	8981.07	8843.8		23.0529	22.9446	19.2326	19.8827	24.3919	22.9412		1	0.9953	0.834279	0.862483	1.05808	0.995153		1	0.914789	0.995153
FVLQNASR	N2H8	A2B2C1D1E1F1fedD1E1eE1F1fedcba	High mannose	0	0	Torsin-4A	TOR4A	Q9NXH8	314	1	10368.4014	22470.8867	22435.3125	15173.9551	18710.7441	22512.4844		49.8505	66.1689	61.7884	38.7882	50.8169	58.3983		1	1.32735	1.23947	0.778091	1.01939	1.17147		1	1.28341	1.01939
FVNDTK	N2H8	A2B2C1D1E1F1fedD1E1eE1F1fedcba	High mannose	0	0	Multidrug resistance-associated protein 1	ABCC1	P33527	354	3	4502.23	9514.12	7693.85	8941.72	9019.03	7174.89		21.6464	28.0158	21.1894	22.8571	24.495	18.612		1	1.29425	0.978889	1.05593	1.1316	0.859818		1	1.13657	1.05593
GANDSTSAMPEQMK	N4H5F1S2	A2B2C1D1E2F1G3gfedD1E2F1fF3fedcbB5ba	Complex	0	1	Serine protease 23	PRSS23	O95084	207	1	5208.9121	9708.0537	10465.6738	11674.5859	11884.3535	11174.5723		25.0441	28.5868	28.8232	29.843	32.277	28.9873		1	1.14146	1.1509	1.19162	1.28881	1.15745		1	1.14618	1.19162
GANDSTSAMPEQMK	N4H5F1S2	A2B2C1D1E2F1G3gfedD1E2F1G3gfedcbB5ba	Complex	0	1	Serine protease 23	PRSS23	O95084	207	2	18449	23793.2	19332.9	31817.7	33879.2	33955.9		88.7012	70.0628	53.2442	81.3335	92.0133	88.0829		1	0.789874	0.600264	0.916938	1.03734	0.993029		1	0.695069	0.993029
GASNLTWR	N2H7	A2B2C1D1E1F1fedD1E1eE1edcba	High mannose	0	0	N-acetylglucosamine-6-sulfatase	GNS	P15586	405	3	6407.85	11068.8	11647.2	13895	12469	15098.7		30.8085	32.5937	32.0772	35.519	33.8648	39.1666		1	1.05794	1.04118	1.1529	1.09921	1.27129		1	1.04956	1.1529
GAYVCVVSNVAGNDSLR	N2H5	A2B2C1D1E1F1fedD1dcba	High mannose	0	0	Leucine-rich repeat and immunoglobulin-like domain-containing nogo receptor-interacting protein 4	LINGO4	Q6UY18	492	1	15091.5918	37931.3047	32401.1016	32694.8008	40243.4492	35701.4453		72.5592	111.694	89.2349	83.5757	109.298	92.611		1	1.53935	1.22982	1.15183	1.50633	1.27635		1	1.38459	1.27635
GDKNVTMGQSSAR	N2H7	A2B2C1D1E1F1fedD1E1eE1edcba	High mannose	0	0	CD97 antigen	CD97	P48960	371	4	2188.46	20668.2	6778.76	6473.5	3275.91	9856.7		10.5219	60.8606	18.6692	16.5478	8.89712	25.5687		1	5.78416	1.77431	1.57269	0.845578	2.43003		1	3.77923	1.57269
GDKNVTMGQSSAR	N3H7	A2B2C1D1E2F1fedD1E1eE1F1fedcba	Hybrid	0	0	CD97 antigen	CD97	P48960	371	1	1023.2637	6955.0186	3544.3911	3815.0322	3438.5674	5473.7603		4.91977	20.4801	9.7615	9.75213	9.33888	14.1992		1	4.16281	1.98414	1.98223	1.89823	2.88614		1	3.07347	1.98223
GDKNVTMGQSSAR	N4H5F2	A2B2C1D1E2F1fF5fedD1E2F1fedcbB5ba	Complex	0	1	CD97 antigen	CD97	P48960	371	2	5007.41	17227.6	16851.9	14304.8	12657.1	15302.1		24.0752	50.7293	46.4114	36.5665	34.3758	39.6944		1	2.10712	1.92776	1.51884	1.42785	1.64876		1	2.01744	1.51884
GDKNVTMGQSSAR	N3H7S1	A2B2C1D1E2F1G3gfedD1E1eE1F1fedcba	Hybrid	0	0	CD97 antigen	CD97	P48960	371	1	3089.5957	9900.6650	4763.5244	3220.2473	3873.8599	7414.0967		14.8545	29.154	13.1191	8.23172	10.5211	19.2325		1	1.96263	0.88317	0.554155	0.708275	1.29472		1	1.4229	0.708275
GDKNVTMGQSSAR	N4H5F1S1	A2B2C1D1E2F1G3gfedD1E2F1fedcbB5ba	Complex	0	1	CD97 antigen	CD97	P48960	371	5	5852.06	8319.67	8819.21	8320.91	8604.88	11211.9		28.1362	24.4985	24.2887	21.2702	23.3702	29.0842		1	0.87071	0.863254	0.755972	0.830608	1.03369		1	0.866982	0.830608
GDKNVTMGQSSAR	N3H7F1	A2B2C1D1E2F5fedD1E1F1feE1F1fedcba	Hybrid	0	0	CD97 antigen	CD97	P48960	371	2	2160.49	25886.8	8439.72	8708.5	6336.38	13453.4		10.3875	76.2274	23.2436	22.261	17.2091	34.8987		1	7.33841	2.23766	2.14306	1.65672	3.3597		1	4.78803	2.14306
GDKNVTMGQSSAR	N4H5F2	A2B2C1D1E2F5feE2F1fedD1E1edcbB5ba	Hybrid	0	1	CD97 antigen	CD97	P48960	371	1	2791.3840	10180.3838	9191.0684	7811.3438	5659.4453	8535.6133		13.4208	29.9777	25.3128	19.9676	15.3706	22.1417		1	2.23368	1.8861	1.48782	1.14529	1.64981		1	2.05989	1.48782
GDPSVISVNGTDFTFR	N2H8	A2B2C1D1E1F1fedD1E1eE1F1fedcba	High mannose	0	0	Cell surface hyaluronidase	TMEM2	Q9UHN6	1234	5	6820.19	21488.7	14160.7	15548.6	13188.6	18162.2		32.791	63.2767	38.9996	39.746	35.8193	47.1134		1	1.9297	1.18934	1.2121	1.09235	1.43678		1	1.55952	1.2121
GDPSVISVNGTDFTFR	N2H9	A2B2C1D1E1F1fedD1E1F1feE1F1fedcba	High mannose	0	0	Cell surface hyaluronidase	TMEM2	Q9UHN6	1234	3	8609.29	12504	12066	12136.2	11878	16022.9		41.3928	36.8199	33.2307	31.0231	32.2598	41.5641		1	0.889522	0.802813	0.74948	0.779358	1.00414		1	0.846168	0.779358
GDPSVISVNGTDFTFR	N4H6	A2B2C1D1E2edD2dD1E1eE1F1fedcba	Hybrid	1	0	Cell surface hyaluronidase	TMEM2	Q9UHN6	1234	1	11321.7939	24945.7871	23179.5156	27004.5410	24578.3047	24100.0781		54.4343	73.4566	63.838	69.03	66.7528	62.5166		1	1.34945	1.17275	1.26813	1.2263	1.14848		1	1.2611	1.2263
GELNTSIFSSR	N2H7	A2B2C1D1E1F1fedD1E1eE1edcba	High mannose	0	0	Prenylcysteine oxidase 1	PCYOX1	Q9UHG3	353	1	8071.0400	16036.7217	16972.2305	14674.0166	21682.9512	18030.3730		38.8049	47.2225	46.7427	37.5103	58.8892	46.7715		1	1.21692	1.20456	0.966636	1.51757	1.2053		1	1.21074	1.2053
GELNTSIFSSR	N2H8	A2B2C1D1E1F1fedD1E1eE1F1fedcba	High mannose	0	0	Prenylcysteine oxidase 1	PCYOX1	Q9UHG3	353	3	12412.2	17685	18942.2	20171.4	22286	22120.2		59.6771	52.0761	52.168	51.563	60.527	57.3806		1	0.872631	0.874171	0.864032	1.01424	0.961518		1	0.873401	0.961518
GESGSPGENGSPGPMGPR	N2H4	A2B2C1D1E1edD1dcba	High mannose	0	0	Collagen alpha-1(II) chain	COL2A1	P02458	317	1	9602.2480	38844.6953	38838.7812	34857.2852	27997.4746	35582.7344		46.1669	114.384	106.965	89.1035	76.039	92.3031		1	2.47762	2.31691	1.93003	1.64705	1.99934		1	2.39727	1.93003
GHTLTLNFTR	N2H2	A2B2C1D1dcba	Paucimannose	0	0	Lysosome-associated membrane glycoprotein 1	LAMP1	P11279	103	3	41302.9	78948.8	79916.1	79570.7	72284.9	90135.4		198.581	232.476	220.094	203.402	196.32	233.815		1	1.17069	1.10833	1.02427	0.988614	1.17743		1	1.13951	1.02427
GHTLTLNFTR	N2H4	A2B2C1D1E1edD1dcba	High mannose	0	0	Lysosome-associated membrane glycoprotein 1	LAMP1	P11279	103	2	24991.3	59687.5	58994.8	59092.1	53954.5	65385.5		120.156	175.759	162.476	151.053	146.536	169.613		1	1.46275	1.3522	1.25714	1.21955	1.4116		1	1.40748	1.25714
GHTLTLNFTR	N2H5	A2B2C1D1E1F1fedD1dcba	High mannose	0	0	Lysosome-associated membrane glycoprotein 1	LAMP1	P11279	103	5	8539.1	24616.9	30405.3	30474.4	30025.9	34892.5		41.0553	72.488	83.7384	77.8997	81.5479	90.5125		1	1.76562	2.03965	1.89743	1.98629	2.20465		1	1.90263	1.98629
GHTLTLNFTR	N2H6	A2B2C1D1E1F1fedD1E1edcba	High mannose	0	0	Lysosome-associated membrane glycoprotein 1	LAMP1	P11279	103	24	9414.82	25193.1	34945.7	32320.7	26434.3	37838.7		45.2657	74.1847	96.243	82.6194	71.7935	98.1551		1	1.63887	2.12618	1.82521	1.58605	2.16842		1	1.88252	1.82521
GHTLTLNFTR	N2H7	A2B2C1D1E1F1fedD1E1eE1edcba	High mannose	0	0	Lysosome-associated membrane glycoprotein 1	LAMP1	P11279	103	28	7506.86	27776.5	30130.1	23743	23673.3	28613.7		36.0924	81.792	82.9805	60.6927	64.2947	74.2251		1	2.26618	2.29911	1.68159	1.78139	2.05653		1	2.28265	1.78139
GHTLTLNFTR	N2H8	A2B2C1D1E1F1fedD1E1eE1F1fedcba	High mannose	0	0	Lysosome-associated membrane glycoprotein 1	LAMP1	P11279	103	6	8807.52	33302.3	25761.7	22472.2	17702	29235.6		42.3459	98.0637	70.9495	57.4442	48.0772	75.8384		1	2.31578	1.67547	1.35655	1.13535	1.79093		1	1.99563	1.35655
GHTLTLNFTR	N2H9	A2B2C1D1E1F1fedD1E1F1feE1F1fedcba	High mannose	0	0	Lysosome-associated membrane glycoprotein 1	LAMP1	P11279	103	3	11276.9	31588	32088.8	24153.2	23847.8	27512.7		54.2183	93.0155	88.3749	61.7414	64.7687	71.3691		1	1.71557	1.62998	1.13875	1.19459	1.31633		1	1.67278	1.19459
GHTLTLNFTR	N3H6	A2B2C1D1E2edD1E1eE1F1fedcba	Hybrid	0	0	Lysosome-associated membrane glycoprotein 1	LAMP1	P11279	103	2	8226.85	15980.2	21917.9	20410.7	20891.5	23331.2		39.5541	47.056	60.3636	52.1745	56.7396	60.5221		1	1.18966	1.5261	1.31907	1.43448	1.53011		1	1.35788	1.43448
GHTLTLNFTR	N3H7	A2B2C1D1E2F1fedD1E1eE1F1fedcba	Hybrid	0	0	Lysosome-associated membrane glycoprotein 1	LAMP1	P11279	103	1	9327.2822	19355.5137	20572.4863	17832.7871	18823.7637	19109.0137		44.8449	56.9952	56.6581	45.5848	51.1239	49.5696		1	1.27094	1.26342	1.0165	1.14002	1.10536		1	1.26718	1.10536
GINESYK	N2H7	A2B2C1D1E1F1fedD1E1eE1edcba	High mannose	0	0	Palmitoyl-protein thioesterase 1	PPT1	P50897	212	1	14321.8516	10957.4092	16366.8945	19778.0430	18808.3340	17104.0742		68.8584	32.2657	45.0756	50.5574	51.082	44.3687		1	0.468581	0.654613	0.734223	0.741841	0.644347		1	0.561597	0.734223
GINESYKK	N2H7	A2B2C1D1E1F1fedD1E1eE1edcba	High mannose	0	0	Palmitoyl-protein thioesterase 1	PPT1	P50897	212	6	17328.2	16790.5	22276.4	22249.3	21108.7	21742.9		83.3129	49.4422	61.3508	56.8744	57.3297	56.402		1	0.593453	0.73639	0.682661	0.688125	0.67699		1	0.664921	0.682661
GINESYKK	N2H8	A2B2C1D1E1F1fedD1E1eE1F1fedcba	High mannose	0	0	Palmitoyl-protein thioesterase 1	PPT1	P50897	212	1	5893.9766	17843.3398	12210.9199	9168.4189	8654.7598	10986.6787		28.3378	52.5424	33.6297	23.4367	23.5057	28.4999		1	1.85415	1.18674	0.827046	0.829481	1.00572		1	1.52045	0.829481
GINESYKK	N2H9	A2B2C1D1E1F1fedD1E1F1feE1F1fedcba	High mannose	0	0	Palmitoyl-protein thioesterase 1	PPT1	P50897	212	2	7352.49	14063.5	10082.4	10683.7	9079.7	9481.87		35.3502	41.4121	27.7677	27.3102	24.6598	24.5964		1	1.17148	0.785502	0.772561	0.697585	0.695791		1	0.978491	0.697585
GINESYKK	N2H10	A2B2C1D1E1F1G1gfedD1E1F1feE1F1fedcba	High mannose	0	0	Palmitoyl-protein thioesterase 1	PPT1	P50897	212	3	9821.52	18022.3	14676.1	14685.6	13302.2	11290.6		47.2211	53.0693	40.419	37.5399	36.1278	29.2883		1	1.12385	0.855951	0.794982	0.765077	0.620237		1	0.989898	0.765077
GISYQMFGNHSK	N3H4S1	A2B2C1D1E2F1G3gfedD1dcba	Complex	0	0	Protocadherin Fat 1	FAT1	Q14517	2325	1	17324.0312	33480.5586	25725.7539	27767.6504	21413.1855	23107.8535		83.2926	98.5885	70.8505	70.9807	58.1566	59.9427		1	1.18364	0.850622	0.852185	0.69822	0.719664		1	1.01713	0.719664
GLMSNNLSELDTK	N4H5S2	A2B2C1D1E2F1G3gfedD1E2F1fF3fedcba	Complex	0	0	Intermediate filament family orphan 1	IFFO1	Q0D2I5	311	1	46902.9414	36116.8359	26384.9141	20940.1973	19319.0801	18969.0723		225.506	106.351	72.6659	53.5281	52.4691	49.2065		1	0.471613	0.322235	0.237369	0.232673	0.218205		1	0.396924	0.232673
GLMSNNLSELDTK	N4H5S2	A2B2C1D1E2F1G3gfedD1E2F1G3gfedcba	Complex	0	0	Intermediate filament family orphan 1	IFFO1	Q0D2I5	311	2	36372.4	24791.3	14031	11043.1	8170.88	7868.59		174.876	73.0016	38.6422	28.2289	22.1915	20.4114		1	0.417449	0.22097	0.161423	0.126899	0.11672		1	0.319209	0.126899
GLMSNNLSELDTK	N5H6S3	A2B2C1D1E2F1G3gfedD1E2F1G3gfeE2F1G3gfedcba	Complex	0	0	Intermediate filament family orphan 1	IFFO1	Q0D2I5	311	1	28932.4355	14834.6768	11019.3447	7550.2725	6884.4482	4248.9585		139.105	43.6829	30.348	19.3003	18.6976	11.022		1	0.314029	0.218167	0.138746	0.134414	0.0792349		1	0.266098	0.134414
GLNLTEDTYKPR	N2H8	A2B2C1D1E1F1fedD1E1eE1F1fedcba	High mannose	0	0	Galectin-3-binding protein	LGALS3BP	Q08380	398	2	17774.6	25241.2	30056.6	27648.6	27496.5	28506.8		85.4591	74.3265	82.7781	70.6764	74.6784	73.9477		1	0.869732	0.968628	0.82702	0.873849	0.8653		1	0.91918	0.8653
GLNLTEDTYKPR	N2H9	A2B2C1D1E1F1fedD1E1F1feE1F1fedcba	High mannose	0	0	Galectin-3-binding protein	LGALS3BP	Q08380	398	2	7805.01	11547.2	14867.7	12410.5	12174.2	14422.8		37.5259	34.0025	40.9468	31.7241	33.0642	37.4134		1	0.906108	1.09116	0.845392	0.881104	0.997003		1	0.998635	0.881104
GLNLTEDTYKPR	N2H10	A2B2C1D1E1F1G1gfedD1E1F1feE1F1fedcba	High mannose	0	0	Galectin-3-binding protein	LGALS3BP	Q08380	398	1	6964.1597	8400.9941	11658.3662	10370.2500	12168.7246	13563.2871		33.4831	24.738	32.108	26.5088	33.0493	35.1837		1	0.738819	0.958929	0.791706	0.987043	1.05079		1	0.848874	0.987043
GLSPGNYSVR	N2H7	A2B2C1D1E1F1fedD1E1eE1edcba	High mannose	0	0	Insulin receptor	INSR	P06213	920	1	5695.3105	13870.5371	8693.3623	12481.4404	13374.2725	11240.0020		27.3826	40.8439	23.9421	31.9055	36.3235	29.157		1	1.4916	0.874355	1.16517	1.32652	1.0648		1	1.18298	1.16517
GNGTILK	N4H5F1S2	A2B2C1D1E2F1G3gfedD1E2F1G3gfedcbB5ba	Complex	0	1	Nephronectin	NPNT	Q6UXI9	273	3	11569	19964.7	22647	19807.8	16911.8	20967.8		55.623	58.789	62.3713	50.6336	45.931	54.3912		1	1.05692	1.12132	0.910298	0.825755	0.977854		1	1.08912	0.910298
GNITEYQCHQYITK	N5H7F1	A2B2C1D1E2F1feE2F1feE2F1fedD1E1edcbB5ba	Hybrid	0	1	Golgi apparatus protein 1	GLG1	Q92896	210	1	18704.3633	37110.0938	28679.5801	26493.8750	24464.6895	31994.8828		89.9291	109.276	78.9856	67.7246	66.4442	82.996		1	1.21514	0.878309	0.753089	0.738851	0.922905		1	1.04672	0.753089
GNLSTEK	N4H5F1S1	A2B2C1D1E2F1G3gfedD1E2F1fedcbB5ba	Complex	0	1	Integrin alpha-1	ITGA1	P56199	317	1	5658.2881	10482.0439	7360.2793	9565.5117	11006.8613	11611.9326		27.2046	30.8659	20.2707	24.4517	29.8938	30.1218		1	1.13458	0.745121	0.898808	1.09885	1.10723		1	0.939853	1.09885
GNLSTEK	N4H5F1S2	A2B2C1D1E2F1G3gfedD1E2F1G3gfedcbB5ba	Complex	0	1	Integrin alpha-1	ITGA1	P56199	317	2	7995.97	10899	10288.9	11983.8	12941.8	16027		38.444	32.0937	28.3363	30.6335	35.1491	41.5748		1	0.834817	0.737081	0.796836	0.914292	1.08144		1	0.785949	0.914292
GNMSGNR	N5H4	A2B2C1D1E2F1fedD2dD1E2edcba	Complex	1	0	Cyclic nucleotide-gated cation channel alpha-4	CNGA4	Q8IV77	424	1	674.7015	8010.5869	6001.3218	3830.5793	6495.8613	3347.4897		3.24391	23.5884	16.5281	9.79187	17.6423	8.68352		1	7.27158	5.0951	3.01854	5.43857	2.67687		1	6.18334	3.01854
GNPYSDLGNHTTCRYR	N2H5	A2B2C1D1E1F1fedD1dcba	High mannose	0	0	Anoctamin-6	ANO6	Q4KMQ2	802	1	21874.3047	170691.3125	93822.2344	90773.0625	67402.6484	134160.7656		105.17	502.626	258.393	232.037	183.06	348.018		1	4.77918	2.45691	2.20631	1.74061	3.3091		1	3.61804	2.20631
GNVSACAR	N2H9	A2B2C1D1E1F1fedD1E1F1feE1F1fedcba	High mannose	0	0	Torsin-1A	TOR1A	O14656	158	2	1823.77	3724.82	2670.37	4907.78	4970.55	5877.73		8.76854	10.9683	7.35437	12.5455	13.4996	15.2471		1	1.25087	0.838722	1.43073	1.53955	1.73884		1	1.0448	1.53955
GNVTQHVQGHR	N2H6	A2B2C1D1E1F1fedD1E1edcba	High mannose	0	0	Zinc transporter ZIP14	SLC39A14	Q15043	77	1	0.0000	9169.4443	1561.3970	2325.0017	1424.7123	3503.8345		0	27.0008	4.3002	5.94326	3.86941	9.08909		#DIV/0!	#DIV/0!	#DIV/0!	#DIV/0!	#DIV/0!	#DIV/0!		#DIV/0!	#DIV/0!	#DIV/0!
GNVTQHVQGHR	N2H7	A2B2C1D1E1F1fedD1E1eE1edcba	High mannose	0	0	Zinc transporter ZIP14	SLC39A14	Q15043	77	1	0.0000	9497.4863	1510.3641	2475.4658	1658.8835	1574.2516		0	27.9668	4.15965	6.32788	4.5054	4.08367		#DIV/0!	#DIV/0!	#DIV/0!	#DIV/0!	#DIV/0!	#DIV/0!		#DIV/0!	#DIV/0!	#DIV/0!
GNVTQHVQGHR	N2H8	A2B2C1D1E1F1fedD1E1eE1F1fedcba	High mannose	0	0	Zinc transporter ZIP14	SLC39A14	Q15043	77	2	1266.54	7729.66	4923.38	5264.77	4516.47	5494.19		6.08944	22.7611	13.5593	13.458	12.2664	14.2521		1	3.7378	2.22669	2.21005	2.01437	2.34047		1	2.98225	2.21005
GNVTQHVQGHR	N3H5F1S1	A2B2C1D1E2F1G3gfedD1E1edcbB5ba	Hybrid	0	1	Zinc transporter ZIP14	SLC39A14	Q15043	77	1	649.0864	4564.2739	3025.7522	3988.2646	1301.5161	4584.1602		3.12076	13.4402	8.33313	10.195	3.53482	11.8915		1	4.30671	2.67023	3.26682	1.13268	3.81045		1	3.48847	3.26682
GNVTQHVQGHR	N4H5F1S1	A2B2C1D1E2F1G3gfedD1E2F1fedcbB5ba	Complex	0	1	Zinc transporter ZIP14	SLC39A14	Q15043	77	3	717.672	1610.04	1368.1	1526.9	1413.22	3403.01		3.45051	4.741	3.76784	3.90311	3.8382	8.82755		1	1.374	1.09196	1.13117	1.11236	2.55833		1	1.23298	1.13117
GPGIKPNQTSK	N2H7	A2B2C1D1E1F1fedD1E1eE1edcba	High mannose	0	0	N-acetylglucosamine-6-sulfatase	GNS	P15586	362	11	10592.1	11641.5	20838	26363.4	29190.7	22628.1		50.9261	34.28	57.3893	67.3911	79.2798	58.6981		1	0.673133	1.12691	1.32331	1.55676	1.15261		1	0.900022	1.32331
GPTNNTCVVR	N2H7	A2B2C1D1E1F1fedD1E1eE1edcba	High mannose	0	0	Nuclear pore membrane glycoprotein 210	NUP210	Q8TEM1	1441	1	6251.1289	15958.6299	14305.4326	15766.4014	21909.5859	19245.4336		30.0549	46.9926	39.3982	40.3027	59.5047	49.9234		1	1.56356	1.31087	1.34097	1.97986	1.66107		1	1.43721	1.66107
GPTNNTCVVR	N2H8	A2B2C1D1E1F1fedD1E1eE1F1fedcba	High mannose	0	0	Nuclear pore membrane glycoprotein 210	NUP210	Q8TEM1	1441	5	3696.9	5301.6	5420.66	5634.08	6248.66	6571.78		17.7744	15.6113	14.9289	14.4021	16.9709	17.0475		1	0.878304	0.839909	0.810269	0.954794	0.959102		1	0.859107	0.954794
GPTNNTCVVR	N2H9	A2B2C1D1E1F1fedD1E1F1feE1F1fedcba	High mannose	0	0	Nuclear pore membrane glycoprotein 210	NUP210	Q8TEM1	1441	1	5304.4839	8223.5381	11698.9932	10772.8643	10801.2832	9755.2490		25.5036	24.2154	32.2198	27.538	29.3354	25.3055		1	0.949493	1.26335	1.07977	1.15025	0.992235		1	1.10642	1.07977
GQTALGFLYASGLGVNSSQAK	N2H8	A2B2C1D1E1F1fedD1E1eE1F1fedcba	High mannose	0	0	Protein sel-1 homolog 1	SEL1L	Q9UBV2	272	1	3915.5876	13688.3574	11343.6709	12723.2529	14576.8613	13403.6748		18.8258	40.3074	31.2413	32.5237	39.5896	34.7697		1	2.14107	1.65949	1.72761	2.10294	1.84691		1	1.90028	1.84691
GQTALGFLYASGLGVNSSQAK	N2H9	A2B2C1D1E1F1fedD1E1F1feE1F1fedcba	High mannose	0	0	Protein sel-1 homolog 1	SEL1L	Q9UBV2	272	1	7282.9951	15861.2109	10271.5088	11220.4082	11494.4912	13334.1211		35.0161	46.7057	28.2885	28.682	31.2181	34.5892		1	1.33384	0.80787	0.81911	0.891537	0.98781		1	1.07085	0.891537
GQTEIQVNCPPAVTENK	N2H7	A2B2C1D1E1F1fedD1E1eE1edcba	High mannose	0	0	Synaptophysin-like protein 1	SYPL1	Q16563	71	1	14011.9844	31105.4805	25878.0918	25282.7695	25667.1973	27787.3594		67.3685	91.5947	71.2701	64.6288	69.7101	72.0815		1	1.35961	1.05791	0.959331	1.03476	1.06996		1	1.20876	1.03476
GQVMVVQNASAEYK	N2H9	A2B2C1D1E1F1fedD1E1F1feE1F1fedcba	High mannose	0	0	Protein piccolo	PCLO	Q9Y6V0	4748	1	22203.9473	49002.3516	33749.8086	49880.4570	47679.8672	59585.1445		106.755	144.295	92.9493	127.506	129.495	154.566		1	1.35165	0.87068	1.19438	1.21301	1.44786		1	1.11116	1.21301
GSLSYLNVTR	N2H2	A2B2C1D1dcba	Paucimannose	0	0	Cathepsin D	CTSD	P07339	263	3	27589.7	45437.8	45407	52516.2	46790.6	52829.6		132.649	133.799	125.054	134.244	127.08	137.042		1	1.00867	0.942744	1.01202	0.958014	1.03312		1	0.975704	1.01202
GSLSYLNVTR	N2H3	A2B2C1D1dD1dcba	Paucimannose	0	0	Cathepsin D	CTSD	P07339	263	1	31564.5684	57642.9258	65625.7969	59766.4883	52850.9805	60160.1289		151.76	169.738	180.738	152.777	143.539	156.058		1	1.11846	1.19095	1.0067	0.94583	1.02832		1	1.15471	1.0067
GSLSYLNVTR	N2H5	A2B2C1D1E1F1fedD1dcba	High mannose	0	0	Cathepsin D	CTSD	P07339	263	2	19281.6	39033.7	57938.6	41004.1	34437.2	42000.7		92.7043	114.941	159.567	104.816	93.5289	108.951		1	1.23986	1.72125	1.13065	1.00889	1.17526		1	1.48055	1.13065
GSLSYLNVTR	N2H6	A2B2C1D1E1F1fedD1E1edcba	High mannose	0	0	Cathepsin D	CTSD	P07339	263	8	17056.5	34612.7	42129	34254.3	34913	39231.9		82.0062	101.922	116.026	87.5621	94.8211	101.769		1	1.24286	1.41485	1.06775	1.15627	1.24099		1	1.32885	1.15627
GSLSYLNVTR	N2H7	A2B2C1D1E1F1fedD1E1eE1edcba	High mannose	0	0	Cathepsin D	CTSD	P07339	263	11	19745.9	45993	47674.5	46028.9	48406.8	53219.2		94.9366	135.433	131.299	117.661	131.469	138.053		1	1.42657	1.38302	1.23936	1.38481	1.45416		1	1.40479	1.38481
GSLSYLNVTR	N2H8	A2B2C1D1E1F1fedD1E1eE1F1fedcba	High mannose	0	0	Cathepsin D	CTSD	P07339	263	4	12976.8	25934.4	29327.4	29959.9	24791.6	28943		62.3914	76.3678	80.7696	76.5846	67.332	75.0793		1	1.22401	1.29456	1.22749	1.07919	1.20336		1	1.25929	1.20336
GSLSYLNVTR	N2H9	A2B2C1D1E1F1fedD1E1F1feE1F1fedcba	High mannose	0	0	Cathepsin D	CTSD	P07339	263	1	18556.0117	33424.1562	27240.2227	35694.8594	31602.8945	37398.9336		89.2159	98.4224	75.0215	91.2445	85.831	97.0143		1	1.10319	0.840898	1.02274	0.96206	1.08741		1	0.972046	1.02274
GSLSYLNVTR	N2H10	A2B2C1D1E1F1G1gfedD1E1F1feE1F1fedcba	High mannose	0	0	Cathepsin D	CTSD	P07339	263	4	14721.5	13750	14300.9	14965.8	21107.1	17118.5		70.7798	40.4891	39.3856	38.2561	57.3253	44.4061		1	0.572043	0.556453	0.540495	0.809911	0.627385		1	0.564248	0.627385
GSLSYLNVTR	N4H4S1	A2B2C1D1E2F1fF3fedD1E2edcba	Complex	0	0	Cathepsin D	CTSD	P07339	263	1	14898.4512	26098.3555	25008.7324	27601.6934	26364.4023	26768.6523		71.6306	76.8505	68.8758	70.5565	71.6037	69.439		1	1.07287	0.961541	0.985004	0.999624	0.969403		1	1.01721	0.985004
GSLSYLNVTR	N4H4S1	A2B2C1D1E2F1G3gfedD1E2edcba	Complex	0	0	Cathepsin D	CTSD	P07339	263	1	14702.5625	22497.8770	20489.1758	26457.1426	26740.4512	23190.9668		70.6888	66.2484	56.4286	67.6307	72.625	60.1583		1	0.937183	0.798268	0.956739	1.02739	0.85103		1	0.867726	0.956739
GSNYSEILDK	N2H8	A2B2C1D1E1F1fedD1E1eE1F1fedcba	High mannose	0	0	Follistatin-related protein 1	FSTL1	Q12841	144	1	37427.2656	36563.5703	49358.9453	44868.8594	40841.8164	49741.7031		179.947	107.667	135.938	114.695	110.923	129.032		1	0.598324	0.755432	0.637383	0.61642	0.717054		1	0.676878	0.637383
GSQWSDIEEFCNR	N2H3	A2B2C1D1dD1dcba	Paucimannose	0	0	Complement decay-accelerating factor	CD55	P08174	95	1	21408.4961	49185.0898	39129.5742	36181.2461	40859.6719	48668.4609		102.93	144.833	107.766	92.4878	110.972	126.248		1	1.40709	1.04698	0.898547	1.07812	1.22654		1	1.22703	1.07812
GSQWSDIEEFCNR	N2H9	A2B2C1D1E1F1fedD1E1F1feE1F1fedcba	High mannose	0	0	Complement decay-accelerating factor	CD55	P08174	95	4	19033.2	27646.9	28495.9	30740.3	30861.6	28608.5		91.5103	81.4105	78.4797	78.5794	83.8178	74.2115		1	0.889632	0.857605	0.858695	0.915939	0.810963		1	0.873618	0.858695
GSQWSDIEEFCNR	N3H4S1	A2B2C1D1E2F1G3gfedD1dcba	Complex	0	0	Complement decay-accelerating factor	CD55	P08174	95	3	11792.6	33882	24448.7	21924.7	18893.5	31325.4		56.698	99.7707	67.3335	56.0448	51.3132	81.2594		1	1.75969	1.18758	0.988479	0.905028	1.4332		1	1.47364	0.988479
GSQWSDIEEFCNR	N4H5S1	A2B2C1D1E2F1G3gfedD1E2F1fedcba	Complex	0	0	Complement decay-accelerating factor	CD55	P08174	95	11	9077.7	18980.1	15401.9	15722.2	15273.9	19035.6		43.6449	55.8897	42.418	40.1897	41.4828	49.3791		1	1.28055	0.971888	0.920835	0.950462	1.13138		1	1.12622	0.950462
GSQWSDIEEFCNR	N4H5F1S1	A2B2C1D1E2F1G3gfedD1E2F1fedcbB5ba	Complex	0	1	Complement decay-accelerating factor	CD55	P08174	95	2	8040.83	15795	14088.8	15827.3	13865.8	16144.6		38.6597	46.5108	38.8015	40.4583	37.6586	41.8796		1	1.20308	1.00367	1.04652	0.974104	1.08329		1	1.10338	1.04652
GSQWSDIEEFCNR	N5H6S2	A2B2C1D1E2F1G3gfedD1E2F1feE2F1fF3fedcba	Complex	0	0	Complement decay-accelerating factor	CD55	P08174	95	1	6263.3032	11907.1680	9814.2725	10934.4932	9630.3887	9534.9678		30.1135	35.0624	27.0292	27.9512	26.1554	24.7341		1	1.16434	0.897578	0.928194	0.868561	0.821363		1	1.03096	0.868561
GSQWSDIEEFCNR	N5H6S2	A2B2C1D1E2F1G3gfedD1E2F1feE2F1G3gfedcba	Complex	0	0	Complement decay-accelerating factor	CD55	P08174	95	6	4150.71	7700.57	7162.29	6961.92	7935.32	7260.92		19.9563	22.6755	19.7254	17.7963	21.5517	18.8351		1	1.13626	0.988431	0.891764	1.07995	0.943818		1	1.06234	0.943818
GSQWSDIEEFCNR	N4H5S2	A2B2C1D1E2F1G3gfedD1E2F1fF3fedcba	Complex	0	0	Complement decay-accelerating factor	CD55	P08174	95	3	8793.83	12141.3	12334.1	13282.2	16791.1	12980.9		42.2801	35.7518	33.9689	33.9523	45.6034	33.673		1	0.845595	0.803426	0.803034	1.0786	0.796426		1	0.824511	0.803034
GSQWSDIEEFCNR	N4H5S2	A2B2C1D1E2F1G3gfedD1E2F1G3gfedcba	Complex	0	0	Complement decay-accelerating factor	CD55	P08174	95	19	7788.9	14320.3	12748.4	13774.9	14349.4	14915.5		37.4484	42.1682	35.1101	35.212	38.9718	38.6913		1	1.12603	0.937558	0.94028	1.04068	1.03319		1	1.0318	1.03319
GSQWSDIEEFCNR	N4H5F1S2	A2B2C1D1E2F1G3gfedD1E2F1G3gfedcbB5ba	Complex	0	1	Complement decay-accelerating factor	CD55	P08174	95	1	1607.6562	3720.4575	3889.6482	5551.2861	4954.8740	6863.6714		7.72949	10.9554	10.7124	14.1904	13.4571	17.8046		1	1.41736	1.38591	1.83588	1.741	2.30347		1	1.40163	1.83588
GSQWSDIEEFCNR	N5H6S3	A2B2C1D1E2F1G3gfedD1E2F1G3gfeE2F1fF3fedcba	Complex	0	0	Complement decay-accelerating factor	CD55	P08174	95	1	2705.0361	5762.1055	4049.5938	3881.7046	4754.2744	4495.6553		13.0056	16.9674	11.1529	9.92256	12.9122	11.6619		1	1.30462	0.857543	0.762945	0.992821	0.896683		1	1.08108	0.896683
GSQWSDIEEFCNR	N5H6S3	A2B2C1D1E2F1G3gfedD1E2F1G3gfeE2F1G3gfedcba	Complex	0	0	Complement decay-accelerating factor	CD55	P08174	95	10	2995.97	4775.22	4364.78	4831.56	5137.21	6828.33		14.4044	14.0613	12.0209	12.3506	13.9523	17.713		1	0.976184	0.83453	0.857419	0.968612	1.22969		1	0.905357	0.968612
GVHGTACNLTDSNLQNRIR	N2H8	A2B2C1D1E1F1fedD1E1eE1F1fedcba	High mannose	0	0	Cas scaffolding protein family member 4	CASS4	Q9NQ75	506	1	15822.6768	45982.4258	33905.0742	39040.3008	42129.2695	39835.6992		76.0742	135.402	93.3769	99.7963	114.42	103.335		1	1.77987	1.22745	1.31183	1.50406	1.35835		1	1.50366	1.35835
GVVDSDDLPLNVSR	N2H8	A2B2C1D1E1F1fedD1E1eE1F1fedcba	High mannose	0	0	Endoplasmin	HSP90B1	P14625	445	3	12086.8	22163.6	24126.7	21240.4	16714.5	18717.5		58.1126	65.2641	66.4466	54.2954	45.3953	48.5541		1	1.12306	1.14341	0.934315	0.781161	0.835517		1	1.13324	0.835517
GWNWTSGFNK	N2H7	A2B2C1D1E1F1fedD1E1eE1edcba	High mannose	0	0	Folate receptor alpha	FOLR1	P15328	161	8	15032	81464.2	52895.8	52269.6	40231.3	75236.4		72.2729	239.884	145.679	133.613	109.265	195.166		1	3.31914	2.01568	1.84874	1.51184	2.70041		1	2.66741	1.84874
GWNWTSGFNK	N2H7F1	A2B2C1D1E1F1fedD1E1eE1edcbB5ba	High mannose	0	1	Folate receptor alpha	FOLR1	P15328	161	1	9178.5234	23846.1895	22663.7266	19873.6211	17942.2852	23756.7363		44.1296	70.2187	62.4175	50.8017	48.7299	61.6259		1	1.59119	1.41441	1.15119	1.10424	1.39647		1	1.5028	1.15119
GWNWTSGFNK	N2H8	A2B2C1D1E1F1fedD1E1eE1F1fedcba	High mannose	0	0	Folate receptor alpha	FOLR1	P15328	161	8	21476.2	90926.6	61502.5	56189.6	49707.2	92352.5		103.256	267.747	169.382	143.634	135.001	239.566		1	2.59304	1.64041	1.39105	1.30744	2.32012		1	2.11673	1.39105
GWNWTSGFNK	N2H9	A2B2C1D1E1F1fedD1E1F1feE1F1fedcba	High mannose	0	0	Folate receptor alpha	FOLR1	P15328	161	7	18649.4	93242.6	75994.8	71619.6	52836.3	78057.2		89.6651	274.567	209.295	183.077	143.499	202.484		1	3.06214	2.33419	2.04178	1.60039	2.25822		1	2.69816	2.04178
GWNWTSGFNK	N2H10	A2B2C1D1E1F1G1gfedD1E1F1feE1F1fedcba	High mannose	0	0	Folate receptor alpha	FOLR1	P15328	161	8	14664.7	35247.1	34653.1	33963.1	29399.7	38439.9		70.5067	103.79	95.4369	86.8178	79.8473	99.7147		1	1.47206	1.35359	1.23134	1.13248	1.41426		1	1.41282	1.23134
GWNWTSGFNK	N3H3F1	A2B2C1D1E2edD1dcbB5ba	Complex	0	1	Folate receptor alpha	FOLR1	P15328	161	3	7782.25	11240.8	9945.07	15153.9	16215.1	13509.5		37.4165	33.1002	27.3894	38.7371	44.039	35.0441		1	0.884644	0.732015	1.03529	1.17699	0.936597		1	0.80833	1.03529
GWNWTSGFNK	N3H6	A2B2C1D1E2edD1E1eE1F1fedcba	Hybrid	0	0	Folate receptor alpha	FOLR1	P15328	161	2	12481.7	39226.2	22321.4	26010.1	26035.9	29402		60.0113	115.507	61.4747	66.4879	70.7116	76.27		1	1.92476	1.02439	1.10792	1.17831	1.27093		1	1.47457	1.17831
GWNWTSGFNK	N3H6F1	A2B2C1D1E2edD1E1eE1F1fedcbB5ba	Hybrid	0	1	Folate receptor alpha	FOLR1	P15328	161	1	18573.0391	79819.5234	38328.8750	46901.4688	40999.0508	54926.4766		89.2978	235.041	105.56	119.891	111.35	142.482		1	2.6321	1.18212	1.3426	1.24695	1.59558		1	1.90711	1.3426
GWNWTSGFNK	N3H5F1	A2B2C1D1E2F1fedD1E1edcbB5ba	Hybrid	0	1	Folate receptor alpha	FOLR1	P15328	161	2	11928.5	40527.1	45508.6	24400	26611.4	36165		57.3511	119.338	125.334	62.3721	72.2746	93.8135		1	2.08083	2.18538	1.08755	1.26021	1.63578		1	2.13311	1.26021
GWNWTSGFNK	N3H6F1	A2B2C1D1E2F1fedD1E1eE1edcbB5ba	Hybrid	0	1	Folate receptor alpha	FOLR1	P15328	161	2	25526.4	56684.2	39822.9	49077.7	47450.4	54625.1		122.729	166.915	109.675	125.454	128.872	141.7		1	1.36003	0.893637	1.02221	1.05005	1.15458		1	1.12683	1.05005
GWNWTSGFNK	N6H4	A2B2C1D1E2F1fedD1E2eE2eE2edcba	Complex	0	0	Folate receptor alpha	FOLR1	P15328	161	1	4706.8716	14042.2490	9665.9199	10460.9863	8644.7139	8499.5449		22.6303	41.3495	26.6206	26.7408	23.4784	22.0482		1	1.82718	1.17633	1.18164	1.03748	0.974277		1	1.50175	1.03748
GWNWTSGFNK	N4H5F1	A2B2C1D1E2F1fedD1E2F1fedcbB5ba	Complex	0	1	Folate receptor alpha	FOLR1	P15328	161	11	11495.2	24020.3	21416.9	22459.9	22956.4	23720.6		55.2682	70.7314	58.9837	57.4128	62.3479	61.5322		1	1.27978	1.06723	1.0388	1.1281	1.11334		1	1.1735	1.11334
GWNWTSGFNK	N7H4	A2B2C1D1E2F1feE2edD1E2eE2eE2edcba	Complex	0	0	Folate receptor alpha	FOLR1	P15328	161	1	13421.1309	17255.9902	18442.8594	23170.2754	21962.1582	20123.2422		64.5278	50.8128	50.7929	59.2287	59.6475	52.2005		1	0.787457	0.787148	0.91788	0.92437	0.808962		1	0.787303	0.91788
GWNWTSGFNK	N7H5F1	A2B2C1D1E2F1feE2F1fedD1E2eE2eE2edcbB5ba	Complex	0	1	Folate receptor alpha	FOLR1	P15328	161	1	3605.5864	7565.0615	6145.6152	6676.2021	7304.8823	8496.9600		17.3354	22.2765	16.9255	17.066	19.8395	22.0415		1	1.28503	0.976353	0.984458	1.14445	1.27147		1	1.13069	1.14445
GWNWTSGFNK	N4H6F2	A2B2C1D1E2F1feE2F1fF5fedD1E1edcbB5ba	Hybrid	0	1	Folate receptor alpha	FOLR1	P15328	161	1	21671.2441	51601.1992	41720.5664	50996.9414	37573.0117	59903.8320		104.194	151.947	114.901	130.36	102.045	155.393		1	1.45832	1.10277	1.25113	0.979382	1.49139		1	1.28054	1.25113
GWNWTSGFNK	N4H6S_dH2O1	A2B2C1D1E2F1feE2F1G6gfedD1E1edcba	Hybrid	0	0	Folate receptor alpha	FOLR1	P15328	161	1	45383.3516	83834.3906	77470.0547	90096.3047	97830.7344	111945.4688		218.2	246.863	213.358	230.308	265.701	290.391		1	1.13136	0.977811	1.05549	1.2177	1.33085		1	1.05459	1.2177
GWNWTSGFNK	N4H5F1S1	A2B2C1D1E2F1fF3fedD1E2F1fedcbB5ba	Complex	0	1	Folate receptor alpha	FOLR1	P15328	161	1	6123.2271	13677.6533	11470.1982	12056.4482	10585.7598	19732.0488		29.44	40.2759	31.5897	30.8191	28.7501	51.1857		1	1.36807	1.07302	1.04685	0.976566	1.73865		1	1.22054	1.04685
GWNWTSGFNK	N5H6F2S1	A2B2C1D1E2F1fF3fedD1E2F1feE2F1fF5fedcbB5ba;A2B2C1D1E2F1G3gfF5fedD1E2F1feE2F1fedcbB5ba	Complex	0	1	Folate receptor alpha	FOLR1	P15328	161	1	4939.9673	13295.0303	14815.2783	16459.5234	14280.0498	16084.1855		23.751	39.1492	40.8023	42.0744	38.7835	41.723		1	1.64832	1.71792	1.77148	1.63292	1.75669		1	1.68312	1.75669
GWNWTSGFNK	N4H5F2S1	A2B2C1D1E2F1fF3fedD1E2F1fF5fedcbB5ba	Complex	0	1	Folate receptor alpha	FOLR1	P15328	161	2	6242.26	19931.7	18921.9	20469.8	18013.5	22073.3		30.0123	58.6919	52.1123	52.3256	48.9233	57.2591		1	1.95559	1.73636	1.74347	1.63011	1.90785		1	1.84598	1.74347
GWNWTSGFNK	N4H5F2S1	A2B2C1D1E2F1fF3fedD1E2F1fF5fedcbB5ba;A2B2C1D1E2F1G3gfF5fedD1E2F1fedcbB5ba	Complex	0	1	Folate receptor alpha	FOLR1	P15328	161	5	8030.92	33241.8	24660.3	28975	27992.1	38466.9		38.612	97.8855	67.9161	74.0669	76.0244	99.7846		1	2.5351	1.75894	1.91823	1.96893	2.58429		1	2.14702	1.96893
GWNWTSGFNK	N5H6F3S1	A2B2C1D1E2F1fF3fedD1E2F1fF5feE2F1fF5fedcbB5ba;A2B2C1D1E2F1G3gfF5fedD1E2F1feE2F1fF5fedcbB5ba	Complex	0	1	Folate receptor alpha	FOLR1	P15328	161	1	4817.7910	9690.7520	9887.4170	15514.8740	9531.6035	12371.9629		23.1636	28.5359	27.2306	39.6597	25.8871	32.0934		1	1.23193	1.17558	1.71216	1.11758	1.38551		1	1.20375	1.38551
GWNWTSGFNK	N4H5F3S1	A2B2C1D1E2F1fF3fedD1E2F1G3gfedcbB5ba;A2B2C1D1E2F1G3gfF5fedD1E2F1fF5fedcbB5ba	Complex	0	1	Folate receptor alpha	FOLR1	P15328	161	2	7401.02	22896.9	16660.7	20800.7	20007.3	20824.6		35.5836	67.4232	45.8848	53.1715	54.3383	54.0198		1	1.89479	1.28949	1.49427	1.52706	1.51811		1	1.59214	1.51811
GWNWTSGFNK	N4H5F2	A2B2C1D1E2F1fF5fedD1E2F1fedcbB5ba	Complex	0	1	Folate receptor alpha	FOLR1	P15328	161	11	10806.3	53657.7	34128.4	35891.9	30238.9	50054.5		51.9558	158.003	93.9921	91.7482	82.1264	129.843		1	3.04111	1.80908	1.76589	1.5807	2.49911		1	2.42509	1.76589
GWNWTSGFNK	N4H5F3	A2B2C1D1E2F1fF5fedD1E2F1fF5fedcbB5ba	Complex	0	1	Folate receptor alpha	FOLR1	P15328	161	2	20714.9	104609	69203.5	76991.2	61264.8	112523		99.5959	308.036	190.591	196.808	166.391	291.889		1	3.09286	1.91365	1.97606	1.67066	2.93074		1	2.50325	1.97606
GWNWTSGFNK	N6H7F5	A2B2C1D1E2F1fF5feE2F1fF5fedD1E2F1fF5feE2F1fF5fedcbB5ba	Complex	0	1	Folate receptor alpha	FOLR1	P15328	161	1	9168.2168	21482.2168	17909.0352	18797.1953	17501.6660	17671.0781		44.0801	63.2576	49.3227	48.0501	47.5332	45.8395		1	1.43506	1.11893	1.09006	1.07834	1.03991		1	1.277	1.07834
GWNWTSGFNK	N3H4S1	A2B2C1D1E2F1G3gfedD1dcba	Complex	0	0	Folate receptor alpha	FOLR1	P15328	161	3	9576.32	23606.2	15468.6	17121.3	14675	23774.2		46.0422	69.5121	42.6017	43.7662	39.8562	61.6711		1	1.50975	0.925274	0.950568	0.865646	1.33945		1	1.21751	0.950568
GWNWTSGFNK	N3H4F1S1	A2B2C1D1E2F1G3gfedD1dcbB5ba	Complex	0	1	Folate receptor alpha	FOLR1	P15328	161	4	2036.41	5760.74	5708.36	5804.01	6786.31	7560.58		9.79089	16.9634	15.7212	14.8364	18.4311	19.6125		1	1.73256	1.6057	1.51533	1.88247	2.00313		1	1.66913	1.88247
GWNWTSGFNK	N3H5S1	A2B2C1D1E2F1G3gfedD1E1edcba	Hybrid	0	0	Folate receptor alpha	FOLR1	P15328	161	3	3076.54	9374.75	6897.99	6422.88	6028.19	9141.48		14.7918	27.6053	18.9975	16.4184	16.3721	23.7134		1	1.86626	1.28433	1.10997	1.10684	1.60315		1	1.5753	1.10997
GWNWTSGFNK	N3H6S1	A2B2C1D1E2F1G3gfedD1E1eE1edcba	Hybrid	0	0	Folate receptor alpha	FOLR1	P15328	161	3	5498.78	22154.8	11743.1	10778.3	12485.7	18420.7		26.4377	65.238	32.3414	27.5519	33.9101	47.784		1	2.46761	1.22331	1.04214	1.28264	1.80742		1	1.84546	1.28264
GWNWTSGFNK	N4H5S1	A2B2C1D1E2F1G3gfedD1E2F1fedcba	Complex	0	0	Folate receptor alpha	FOLR1	P15328	161	11	10591.9	21074.3	19008.7	19668.5	22867.9	30021.9		50.9249	62.0564	52.3513	50.2774	62.1074	77.878		1	1.21859	1.02801	0.987285	1.21959	1.52927		1	1.1233	1.21959
GWNWTSGFNK	N4H5F1S1	A2B2C1D1E2F1G3gfedD1E2F1fedcbB5ba	Complex	0	1	Folate receptor alpha	FOLR1	P15328	161	20	9512.21	26233.9	19143.4	24270.8	22863.1	28370.2		45.734	77.2497	52.7222	62.0419	62.0943	73.5935		1	1.68911	1.1528	1.35658	1.35773	1.60916		1	1.42096	1.35773
GWNWTSGFNK	N5H6S1	A2B2C1D1E2F1G3gfedD1E2F1feE2F1fedcba	Complex	0	0	Folate receptor alpha	FOLR1	P15328	161	1	4973.9883	8890.5918	9526.5518	10046.4092	10594.8164	11866.9678		23.9146	26.1797	26.2368	25.681	28.7747	30.7834		1	1.09472	1.09711	1.07387	1.20323	1.28722		1	1.09591	1.20323
GWNWTSGFNK	N5H6F1S1	A2B2C1D1E2F1G3gfedD1E2F1feE2F1fedcbB5ba	Complex	0	1	Folate receptor alpha	FOLR1	P15328	161	7	5325.2	12093.7	9698.68	11254.9	11633.9	14363.3		25.6032	35.6117	26.7108	28.7702	31.5967	37.2591		1	1.39091	1.04326	1.1237	1.23409	1.45525		1	1.21709	1.23409
GWNWTSGFNK	N5H6F2S1	A2B2C1D1E2F1G3gfedD1E2F1feE2F1fF5fedcbB5ba	Complex	0	1	Folate receptor alpha	FOLR1	P15328	161	1	6139.9229	14031.4805	14425.2734	16265.9863	17406.1836	19774.3066		29.5203	41.3178	39.7282	41.5797	47.2738	51.2954		1	1.39964	1.34579	1.40851	1.6014	1.73763		1	1.37272	1.6014
GWNWTSGFNK	N5H6F1S2	A2B2C1D1E2F1G3gfedD1E2F1feE2F1G3gfedcbB5ba	Complex	0	1	Folate receptor alpha	FOLR1	P15328	161	5	3119.86	6713.14	6732.57	6974.22	8655.39	7965.95		15	19.7678	18.542	17.8278	23.5074	20.664		1	1.31785	1.23613	1.18851	1.56716	1.3776		1	1.27699	1.3776
GWNWTSGFNK	N4H5F2S1	A2B2C1D1E2F1G3gfedD1E2F1fF5fedcbB5ba	Complex	0	1	Folate receptor alpha	FOLR1	P15328	161	7	8012.29	29022.5	20175.4	26886.7	20756.8	33171.2		38.5225	85.4612	55.5644	68.7288	56.3739	86.0474		1	2.21848	1.44239	1.78412	1.4634	2.23369		1	1.83043	1.78412
GWNWTSGFNK	N4H5S2	A2B2C1D1E2F1G3gfedD1E2F1G3gfedcba	Complex	0	0	Folate receptor alpha	FOLR1	P15328	161	19	4187.87	6120.95	4854.58	6015.48	8012.74	9007.45		20.135	18.0241	13.3699	15.377	21.762	23.3657		1	0.895162	0.664012	0.763696	1.08081	1.16045		1	0.779587	1.08081
GWNWTSGFNK	N4H5F1S2	A2B2C1D1E2F1G3gfedD1E2F1G3gfedcbB5ba	Complex	0	1	Folate receptor alpha	FOLR1	P15328	161	21	3392.96	7569.98	7540.74	7832.41	7996.64	8520.15		16.3131	22.2909	20.7677	20.0215	21.7183	22.1016		1	1.36645	1.27307	1.22733	1.33134	1.35484		1	1.31976	1.33134
GWNWTSGFNK	N5H6S3	A2B2C1D1E2F1G3gfedD1E2F1G3gfeE2F1G3gfedcba	Complex	0	0	Folate receptor alpha	FOLR1	P15328	161	3	6125.49	9564.42	4841.12	5080.97	8665.17	6527.31		29.4509	28.1639	13.3328	12.9882	23.5339	16.9321		1	0.956299	0.452712	0.441011	0.79909	0.574927		1	0.704506	0.574927
GWNWTSGFNK	N5H6F1S3	A2B2C1D1E2F1G3gfedD1E2F1G3gfeE2F1G3gfedcbB5ba	Complex	0	1	Folate receptor alpha	FOLR1	P15328	161	3	1476.21	4670.3	3895.87	5530.41	7136.15	6495.82		7.0975	13.7524	10.7295	14.137	19.3812	16.8504		1	1.93764	1.51173	1.99183	2.73071	2.37413		1	1.72468	2.37413
GWNWTSGFNK	N4H5S1S_dH2O1	A2B2C1D1E2F1G3gfedD1E2F1G6gfedcba	Complex	0	0	Folate receptor alpha	FOLR1	P15328	161	1	7165.6045	11875.2510	12451.1836	11898.3164	15452.9551	18678.5312		34.4517	34.9685	34.2914	30.4149	41.969	48.4529		1	1.015	0.995349	0.882828	1.2182	1.4064		1	1.00517	1.2182
GWNWTSGFNK	N4H5F1S1S_dH2O1	A2B2C1D1E2F1G3gfedD1E2F1G6gfedcbB5ba	Complex	0	1	Folate receptor alpha	FOLR1	P15328	161	3	4920.19	12093.1	9042.55	11038.2	10867.5	14339.6		23.6559	35.6098	24.9038	28.2162	29.5153	37.1974		1	1.50533	1.05275	1.19278	1.24769	1.57244		1	1.27904	1.24769
GWNWTSGFNK	N6H7F3S1	A2B2C1D1E2F1G3gfeE2F1fF5fedD1E2F1fF5feE2F1fedcbB5ba	Complex	0	1	Folate receptor alpha	FOLR1	P15328	161	1	8919.4736	18447.5918	16159.2656	15913.0977	16803.8086	18551.6797		42.8841	54.3217	44.5037	40.6777	45.6378	48.1238		1	1.26671	1.03777	0.948548	1.06421	1.12218		1	1.15224	1.06421
GWNWTSGFNK	N6H7F1S2	A2B2C1D1E2F1G3gfeE2F1G3gfedD1E2F1feE2F1fedcbB5ba	Complex	0	1	Folate receptor alpha	FOLR1	P15328	161	1	2791.3955	7190.0273	3769.6404	4640.5542	3499.1646	4425.3340		13.4208	21.1721	10.3819	11.8624	9.50346	11.4795		1	1.57756	0.773563	0.883878	0.708113	0.85535		1	1.17556	0.85535
GWNWTSGFNK	N6H7S3	A2B2C1D1E2F1G3gfeE2F1G3gfedD1E2F1G3gfeE2F1fedcba	Complex	0	0	Folate receptor alpha	FOLR1	P15328	161	1	7679.8525	14430.2334	5938.4268	7751.9814	5731.0723	8501.7061		36.9241	42.492	16.3548	19.8159	15.5651	22.0538		1	1.15079	0.442931	0.536665	0.421544	0.597272		1	0.796861	0.536665
GWNWTSGFNK	N6H7F1S3	A2B2C1D1E2F1G3gfeE2F1G3gfedD1E2F1G3gfeE2F1fedcbB5ba	Complex	0	1	Folate receptor alpha	FOLR1	P15328	161	5	1989.02	5067.23	3572.74	5337.54	4725.54	7014.88		9.56307	14.9212	9.83958	13.644	12.8342	18.1969		1	1.5603	1.02891	1.42674	1.34206	1.90283		1	1.2946	1.42674
GWNWTSGFNK	N7H8F1S3	A2B2C1D1E2F1G3gfeE2F1G3gfedD1E2F1G3gfeE2F1feE2F1fedcbB5ba	Complex	0	1	Folate receptor alpha	FOLR1	P15328	161	1	1714.9305	4010.3950	3033.8579	4486.3735	3746.6604	3682.1758		8.24525	11.8092	8.35546	11.4682	10.1756	9.55171		1	1.43224	1.01337	1.39089	1.23412	1.15845		1	1.2228	1.23412
GWNWTSGFNK	N4H5F2S1	A2B2C1D1E2F1G3gfF5fedD1E2F1fedcbB5ba	Complex	0	1	Folate receptor alpha	FOLR1	P15328	161	5	5711.24	17715.6	11980.9	16825.1	14062.1	19404.8		27.4592	52.1662	32.9962	43.0089	38.1916	50.3367		1	1.89977	1.20165	1.56629	1.39085	1.83315		1	1.55071	1.56629
GWNWTSGFNK	N5H6F2S2	A2B2C1D1E2F1G3gfF5fedD1E2F1feE2F1fF3fedcbB5ba	Complex	0	1	Folate receptor alpha	FOLR1	P15328	161	1	2832.6006	8210.0371	7311.6089	7966.9199	8456.1846	9401.6143		13.6189	24.1757	20.1367	20.3653	22.9663	24.3882		1	1.77515	1.47858	1.49537	1.68635	1.79076		1	1.62687	1.68635
GWNWTSGFNK	N5H6F3S1	A2B2C1D1E2F1G3gfF5fedD1E2F1feE2F1fF5fedcbB5ba	Complex	0	1	Folate receptor alpha	FOLR1	P15328	161	2	6407.09	19820.7	17862.6	18696.7	17133.3	20146.9		30.8048	58.3649	49.1947	47.7932	46.5326	52.2618		1	1.89467	1.59698	1.55149	1.51056	1.69655		1	1.74583	1.55149
GWNWTSGFNK	N5H6F2S2	A2B2C1D1E2F1G3gfF5fedD1E2F1feE2F1G3gfedcbB5ba	Complex	0	1	Folate receptor alpha	FOLR1	P15328	161	4	3005.29	6645.31	6611.85	6635.01	6175.69	6540.41		14.4492	19.5681	18.2095	16.9606	16.7727	16.9661		1	1.35427	1.26024	1.17381	1.1608	1.17419		1	1.30725	1.17381
GWNWTSGFNK	N4H5F2S2	A2B2C1D1E2F1G3gfF5fedD1E2F1fF3fedcbB5ba	Complex	0	1	Folate receptor alpha	FOLR1	P15328	161	2	917.566	6813.96	6650.6	6779.2	6883.66	7884.4		4.41159	20.0647	18.3162	17.3293	18.6955	20.4524		1	4.54819	4.15185	3.92812	4.23782	4.63608		1	4.35002	4.23782
GWNWTSGFNK	N4H5F3S1	A2B2C1D1E2F1G3gfF5fedD1E2F1fF5fedcbB5ba	Complex	0	1	Folate receptor alpha	FOLR1	P15328	161	2	7740.15	27420.5	22188.1	24088.9	19344.7	23076.3		37.214	80.7438	61.1076	61.5769	52.5386	59.8608		1	2.16971	1.64206	1.65467	1.41179	1.60855		1	1.90588	1.60855
GWNWTSGFNK	N4H5F3S1	A2B2C1D1E2F1G3gfF5fedD1E2F1fF5fedcbB5ba;A2B2C1D1E2F1G5gfF5fedD1E2F1G3gfedcbB5ba	Complex	0	1	Folate receptor alpha	FOLR1	P15328	161	2	6674.77	16012.8	13918.2	17379.9	15286.9	16788.4		32.0918	47.1521	38.3317	44.4271	41.5181	43.5497		1	1.46929	1.19444	1.38438	1.29373	1.35704		1	1.33186	1.35704
GWNWTSGFNK	N4H5F2S2	A2B2C1D1E2F1G3gfF5fedD1E2F1G3gfedcbB5ba	Complex	0	1	Folate receptor alpha	FOLR1	P15328	161	5	2754.8	10718.6	7463.15	7927.17	7731.78	6812.76		13.2449	31.5625	20.554	20.2637	20.9989	17.6726		1	2.38299	1.55185	1.52993	1.58544	1.33429		1	1.96742	1.52993
GWNWTSGFNK	N4H5F3	A2B2C1D1E2F1G5gfF5fedD1E2F1fedcbB5ba	Complex	0	1	Folate receptor alpha	FOLR1	P15328	161	5	10015	81407.4	47915	56271.4	41023.9	63807.5		48.1514	239.716	131.961	143.843	111.418	165.519		1	4.97839	2.74055	2.98731	2.31391	3.43748		1	3.85947	2.98731
GWNWTSGFNK	N4H5F1	A2B2C1D1E2F5feE2F1fedD1E1edcba	Hybrid	0	0	Folate receptor alpha	FOLR1	P15328	161	1	19622.2637	36073.1211	29920.3887	37687.7930	35273.7227	43312.8477		94.3423	106.223	82.4028	96.3389	95.8007	112.355		1	1.12593	0.873445	1.02116	1.01546	1.19093		1	0.999687	1.02116
GWNWTSGFNK	N4H6F1	A2B2C1D1E2F5feE2F1fedD1E1eE1edcba	Hybrid	0	0	Folate receptor alpha	FOLR1	P15328	161	1	9072.3164	18340.6699	15350.2959	14407.6416	17818.9375	19203.2129		43.619	54.0068	42.2758	36.8293	48.3949	49.8139		1	1.23815	0.969206	0.844342	1.10949	1.14202		1	1.10368	1.10949
GWNWTSGFNK	N5H6F2S1	A2B2C1D1E2F5feE2F1feE2F1G3gfedD1E1edcbB5ba	Hybrid	0	1	Folate receptor alpha	FOLR1	P15328	161	1	6400.1348	13113.1904	11451.8340	13716.0693	10908.8809	13618.1885		30.7714	38.6137	31.5392	35.0615	29.6277	35.3261		1	1.25486	1.02495	1.13942	0.962833	1.14802		1	1.13991	1.13942
GWNWTSGFNK	N4H5F2S1	A2B2C1D1E2F5feE2F1fF3fedD1E1edcbB5ba	Hybrid	0	1	Folate receptor alpha	FOLR1	P15328	161	1	6419.5366	17496.4551	14558.7432	12452.6680	12716.1582	18294.5137		30.8646	51.5209	40.0958	31.832	34.5361	47.4567		1	1.66925	1.29909	1.03134	1.11895	1.53758		1	1.48417	1.11895
GWNWTSGFNK	N4H5F3	A2B2C1D1E2F5feE2F1fF5fedD1E1edcbB5ba	Hybrid	0	1	Folate receptor alpha	FOLR1	P15328	161	1	10704.8633	49133.9766	38508.5898	44692.1836	43312.4297	65226.3945		51.4682	144.682	106.055	114.244	117.633	169.2		1	2.8111	2.0606	2.2197	2.28555	3.28747		1	2.43585	2.28555
GWNWTSGFNK	N4H6F2	A2B2C1D1E2F5feE2F1fF5fedD1E1eE1edcba	Hybrid	0	0	Folate receptor alpha	FOLR1	P15328	161	1	7821.5664	23899.9648	18782.2891	17529.9043	19456.7617	20771.3379		37.6055	70.377	51.7277	44.8106	52.8431	53.8817		1	1.87146	1.37554	1.1916	1.4052	1.43281		1	1.6235	1.4052
GWNWTSGFNK	N4H5F1S1	A2B2C1D1E2F5feE2F1G3gfedD1E1edcba	Hybrid	0	0	Folate receptor alpha	FOLR1	P15328	161	1	18341.1289	42534.4648	36491.6094	41282.2070	35854.8711	57031.6172		88.1827	125.249	100.5	105.527	97.3791	147.942		1	1.42034	1.13968	1.19669	1.10429	1.67768		1	1.28001	1.19669
GWNWTSGFNK	N4H5F2S1	A2B2C1D1E2F5feE2F1G3gfedD1E1edcbB5ba	Hybrid	0	1	Folate receptor alpha	FOLR1	P15328	161	2	7804.24	16156.6	13027.1	15636.9	14559.1	16576.4		37.5222	47.5756	35.8774	39.9717	39.5414	42.9998		1	1.26793	0.956166	1.06528	1.05381	1.14598		1	1.11205	1.06528
GWNWTSGFNK	N5H6F1S2	A2B2C1D1E2F5feE2F1G3gfeE2F1G3gfedD1E1edcba	Hybrid	0	0	Folate receptor alpha	FOLR1	P15328	161	2	978.383	4327.84	3505.99	5094.54	4898.43	4974.59		4.70399	12.744	9.65575	13.0229	13.3038	12.9043		1	2.70919	2.05267	2.76847	2.82819	2.74326		1	2.38093	2.76847
GWNWTSGFNK	N5H6F2S2	A2B2C1D1E2F5feE2F1G3gfeE2F1G3gfedD1E1edcbB5ba	Hybrid	0	1	Folate receptor alpha	FOLR1	P15328	161	2	2201.22	4328.7	5662.04	5033.39	6124.58	6105.82		10.5833	12.7465	15.5936	12.8665	16.6339	15.8387		1	1.2044	1.47342	1.21574	1.57171	1.49658		1	1.33891	1.49658
GWNWTSGFNK	N4H5F3S1	A2B2C1D1E2F5feE2F1G3gfF5fedD1E1edcbB5ba	Hybrid	0	1	Folate receptor alpha	FOLR1	P15328	161	8	5386.11	18734.6	14432.4	16342.5	13826.2	16461		25.896	55.1668	39.748	41.7753	37.551	42.7006		1	2.13032	1.53491	1.61319	1.45007	1.64893		1	1.83261	1.61319
GWNWTSGFNK	N4H6F2	A2B2C1D1E2F5feE2F5fedD1E1eE1F1fedcba	Hybrid	0	0	Folate receptor alpha	FOLR1	P15328	161	1	16233.8301	36833.0312	36562.7266	35722.3359	35800.0391	41105.0352		78.051	108.46	100.696	91.3148	97.2301	106.628		1	1.38961	1.29013	1.16994	1.24573	1.36613		1	1.33987	1.24573
GYFYIPPLATHTICDRNHTWLPVSDDACYR	N4H5F1S2	A2B2C1D1E2F1G3gfedD1E2F1G3gfedcbB5ba	Complex	0	1	Membrane cofactor protein	CD46	P15529	83	1	3360.1919	8262.6211	6346.7798	6299.2827	6853.7441	6623.0371		16.1555	24.3305	17.4795	16.1025	18.6142	17.1804		1	1.50602	1.08195	0.996714	1.15219	1.06344		1	1.29398	1.06344
GYIGVVNR	N2H7	A2B2C1D1E1F1fedD1E1eE1edcba	High mannose	0	0	Dynamin-2	DNM2	P50570	236	1	8850.9502	12958.7266	15432.5752	13941.8320	20523.8809	19750.0332		42.5547	38.1589	42.5024	35.6386	55.7413	51.2324		1	0.896703	0.998771	0.837478	1.30987	1.20392		1	0.947737	1.20392
GYNITMFVEFFQTEK	N5H6S2	A2B2C1D1E2F1G3gfedD1E2F1feE2F1G3gfedcba	Complex	0	0	CUB and sushi domain-containing protein 3	CSMD3	Q7Z407	2495	1	26088.6016	39012.2500	38987.2656	22146.2734	16892.4746	12811.2549		125.432	114.877	107.374	56.6111	45.8787	33.2329		1	0.915854	0.856031	0.451329	0.365765	0.264948		1	0.885942	0.365765
GYNVTYWR	N2H7	A2B2C1D1E1F1fedD1E1eE1edcba	High mannose	0	0	Neural cell adhesion molecule L1	L1CAM	P32004	849	4	24082.2	48267	76949.1	41419.5	44425	47231.9		115.786	142.129	211.923	105.878	120.655	122.521		1	1.22752	1.83031	0.914432	1.04206	1.05818		1	1.52891	1.04206
GYNVTYWR	N2H8	A2B2C1D1E1F1fedD1E1eE1F1fedcba	High mannose	0	0	Neural cell adhesion molecule L1	L1CAM	P32004	849	3	27419.4	57685.2	60554.1	49517.8	45979	47631		131.83	169.863	166.77	126.579	124.875	123.557		1	1.28849	1.26504	0.960167	0.947242	0.93724		1	1.27676	0.947242
GYPCGGNK	N4H5F1S2	A2B2C1D1E2F1G3gfedD1E2F1G3gfedcbB5ba	Complex	0	1	Cation-independent mannose-6-phosphate receptor	IGF2R	P11717	2085	5	3837.55	12326.6	6927.65	8195.47	8519.71	8878.59		18.4507	36.2974	19.0792	20.9496	23.1389	23.0314		1	1.96727	1.03407	1.13544	1.2541	1.24827		1	1.50067	1.24827
GYYNQSEAGSHTLQR	N2H8	A2B2C1D1E1F1fedD1E1eE1F1fedcba	High mannose	0	0	HLA class I histocompatibility antigen, Cw-8 alpha chain	HLA-C	P30505	110	2	2893.15	15326.5	20299.5	19275.4	11307.9	16579.1		13.91	45.1313	55.9061	49.2725	30.7113	43.0069		1	3.24451	4.01912	3.54222	2.20785	3.09179		1	3.63182	3.09179
GYYNQSEAGSHTLQR	N4H5F1	A2B2C1D1E2eE2F1fedD1E1edcbB5ba	Hybrid	0	1	HLA class I histocompatibility antigen, Cw-8 alpha chain	HLA-C	P30505	110	1	3360.8025	15505.7783	8933.3086	5641.3340	5641.9224	11325.3047		16.1585	45.6591	24.603	14.4206	15.323	29.3783		1	2.8257	1.5226	0.892447	0.948296	1.81813		1	2.17415	0.948296
GYYNQSEAGSHTLQR	N4H5F1	A2B2C1D1E2F1fedD1E2F1fedcbB5ba	Complex	0	1	HLA class I histocompatibility antigen, Cw-8 alpha chain	HLA-C	P30505	110	1	9898.6445	20306.2070	16059.2734	17888.4785	17602.4180	17867.6445		47.5919	59.7947	44.2284	45.7272	47.8068	46.3494		1	1.2564	0.929325	0.960818	1.00452	0.973892		1	1.09286	0.973892
GYYNQSEAGSHTLQR	N4H5F2	A2B2C1D1E2F1fF5fedD1E2F1fedcbB5ba	Complex	0	1	HLA class I histocompatibility antigen, Cw-8 alpha chain	HLA-C	P30505	110	1	1721.2388	16886.6348	11449.9863	8443.8730	5368.7065	11468.0605		8.27558	49.7252	31.5341	21.5845	14.581	29.7486		1	6.00867	3.81049	2.60822	1.76193	3.59474		1	4.90958	2.60822
GYYNQSEAGSHTLQR	N3H4F1S1	A2B2C1D1E2F1G3gfedD1dcbB5ba	Complex	0	1	HLA class I histocompatibility antigen, Cw-8 alpha chain	HLA-C	P30505	110	6	1237.25	10149.7	6948.19	6007.06	4258.14	7303.63		5.9486	29.8874	19.1358	15.3555	11.5648	18.9459		1	5.02427	3.21686	2.58135	1.94411	3.18493		1	4.12057	2.58135
GYYNQSEAGSHTLQR	N4H5F1S1	A2B2C1D1E2F1G3gfedD1E2F1fedcbB5ba	Complex	0	1	HLA class I histocompatibility antigen, Cw-8 alpha chain	HLA-C	P30505	110	22	2937.81	11540.3	8887.44	7593	5794.27	8147.99		14.1247	33.9822	24.4766	19.4095	15.7368	21.1362		1	2.40586	1.73289	1.37415	1.11413	1.4964		1	2.06938	1.37415
GYYNQSEAGSHTLQR	N4H5F2S1	A2B2C1D1E2F1G3gfedD1E2F1fF5fedcbB5ba	Complex	0	1	HLA class I histocompatibility antigen, Cw-8 alpha chain	HLA-C	P30505	110	1	0.0000	24970.6797	12519.6670	10719.4727	3386.0027	14191.1338		0	73.5299	34.48	27.4015	9.19612	36.8124		#DIV/0!	#DIV/0!	#DIV/0!	#DIV/0!	#DIV/0!	#DIV/0!		#DIV/0!	#DIV/0!	#DIV/0!
GYYNQSEAGSHTLQR	N4H5F1S2	A2B2C1D1E2F1G3gfedD1E2F1G3gfedcbB5ba	Complex	0	1	HLA class I histocompatibility antigen, Cw-8 alpha chain	HLA-C	P30505	110	17	1360.39	10638.5	8226.75	9541.76	5175.6	9130.98		6.54065	31.3267	22.657	24.391	14.0565	23.6861		1	4.78954	3.46403	3.72914	2.1491	3.62138		1	4.12679	3.62138
GYYNQSEAGSHTLQR	N4H5F1S1	A2B2C1D1E2F1G3gfedD2dD1E1edcbB5ba	Hybrid	1	1	HLA class I histocompatibility antigen, Cw-8 alpha chain	HLA-C	P30505	110	1	4133.0659	10232.2773	11329.6006	6079.8018	7161.5093	9443.3877		19.8715	30.1305	31.2025	15.5414	19.4501	24.4965		1	1.51627	1.57022	0.782097	0.978796	1.23275		1	1.54324	0.978796
GYYNQSEAGSHTLQR	N4H5F2S1	A2B2C1D1E2F1G3gfF5fedD1E2F1fedcbB5ba	Complex	0	1	HLA class I histocompatibility antigen, Cw-8 alpha chain	HLA-C	P30505	110	2	2513.05	14578.5	11512.2	10060.7	7817.56	12892.6		12.0825	42.9287	31.7055	25.7175	21.2319	33.4439		1	3.55295	2.62407	2.12849	1.75724	2.76795		1	3.08851	2.12849
GYYNQSEAGSHTLQR	N4H5F2S2	A2B2C1D1E2F1G3gfF5fedD1E2F1G3gfedcbB5ba	Complex	0	1	HLA class I histocompatibility antigen, Cw-8 alpha chain	HLA-C	P30505	110	1	2989.1890	7299.4307	6173.9976	5242.3584	4247.0688	5316.2427		14.3718	21.4943	17.0036	13.4007	11.5347	13.7905		1	1.49559	1.18312	0.932432	0.802594	0.959557		1	1.33936	0.932432
GYYNQSEAGSHTLQR	N4H5F3	A2B2C1D1E2F1G5gfF5fedD1E2F1fedcbB5ba	Complex	0	1	HLA class I histocompatibility antigen, Cw-8 alpha chain	HLA-C	P30505	110	6	1318.32	18536.3	7499.95	6969.69	5540.99	8942.48		6.3384	54.5829	20.6554	17.8162	15.0489	23.1972		1	8.61146	3.25877	2.81083	2.37424	3.65978		1	5.93512	2.81083
GYYNQSEAGSHTLQR	N3H4F2	A2B2C1D1E2F5fedD1E1edcbB5ba	Hybrid	0	1	HLA class I histocompatibility antigen, Cw-8 alpha chain	HLA-C	P30505	110	2	2238.77	18484.9	6679.89	6420.93	3718.28	9365.4		10.7638	54.4315	18.3969	16.4134	10.0986	24.2942		1	5.0569	1.70914	1.52487	0.938195	2.25703		1	3.38302	1.52487
GYYNQSEAGSHTLQR	N4H5F2	A2B2C1D1E2F5feE2F1fedD1E1edcbB5ba	Hybrid	0	1	HLA class I histocompatibility antigen, Cw-8 alpha chain	HLA-C	P30505	110	3	1479.01	14332.4	11062	9628.12	5189.12	12487.4		7.11098	42.2039	30.4656	24.6118	14.0932	32.3928		1	5.93503	4.2843	3.46109	1.9819	4.55532		1	5.10967	3.46109
GYYNQSEAGSHTLQR	N4H5F2S1	A2B2C1D1E2F5feE2F1G3gfedD1E1edcbB5ba	Hybrid	0	1	HLA class I histocompatibility antigen, Cw-8 alpha chain	HLA-C	P30505	110	12	3838.71	9978.72	9478.27	8546.82	6400.86	9183.1		18.4562	29.3838	26.1038	21.8477	17.3842	23.8213		1	1.59208	1.41436	1.18376	0.941916	1.29069		1	1.50322	1.18376
HIQPICLQASTFEFENR	N2H8	A2B2C1D1E1F1fedD1E1eE1F1fedcba	High mannose	0	0	Testisin	PRSS21	Q9Y6M0	167	1	22703.9160	30301.8789	34127.4766	35336.8828	34239.6953	32554.9160		109.159	89.2284	93.9895	90.3295	92.9924	84.4488		1	0.817419	0.861035	0.827506	0.851901	0.773633		1	0.839227	0.827506
HIQPICLQASTFEFENR	N2H9	A2B2C1D1E1F1fedD1E1F1feE1F1fedcba	High mannose	0	0	Testisin	PRSS21	Q9Y6M0	167	1	9838.5264	14844.7471	13267.5293	14420.8467	15113.7090	15723.3936		47.3029	43.7126	36.5397	36.8631	41.0477	40.7871		1	0.9241	0.772462	0.779299	0.867762	0.862254		1	0.848281	0.862254
HIYWTDSGNK	N4H5F1S2	A2B2C1D1E2F1G3gfedD1E2F1G3gfedcbB5ba	Complex	0	1	Low-density lipoprotein receptor-related protein 8	LRP8	Q14114	518	1	4426.3633	7953.4585	7858.2627	8691.7021	9309.7480	9128.5996		21.2816	23.4201	21.6422	22.2181	25.2846	23.68		1	1.10049	1.01694	1.044	1.18809	1.1127		1	1.05872	1.1127
HLLENSTASVSEAER	N2H6	A2B2C1D1E1F1fedD1E1edcba	High mannose	0	0	Endothelin-converting enzyme 1	ECE1	P42892	166	3	2763.52	15282.3	13258.1	10052.5	6983.4	11861.5		13.2868	45.001	36.5138	25.6965	18.9664	30.7693		1	3.3869	2.74813	1.93399	1.42746	2.31579		1	3.06752	1.93399
HLLENSTASVSEAER	N2H7	A2B2C1D1E1F1fedD1E1eE1edcba	High mannose	0	0	Endothelin-converting enzyme 1	ECE1	P42892	166	3	1542.59	19493.9	9391.67	9977.58	6484.54	10988.2		7.41666	57.4027	25.8653	25.5051	17.6115	28.5039		1	7.73969	3.48746	3.43889	2.37459	3.84322		1	5.61358	3.43889
HLLENSTASVSEAER	N2H8	A2B2C1D1E1F1fedD1E1eE1F1fedcba	High mannose	0	0	Endothelin-converting enzyme 1	ECE1	P42892	166	4	3424.26	28481	15369.2	14562	7563.59	15900.3		16.4636	83.8667	42.3279	37.2239	20.5421	41.2461		1	5.09407	2.571	2.26098	1.24773	2.50529		1	3.83253	2.26098
HLLENSTASVSEAERK	N2H8	A2B2C1D1E1F1fedD1E1eE1F1fedcba	High mannose	0	0	Endothelin-converting enzyme 1	ECE1	P42892	166	2	5232.81	22222	12032.5	10713.7	10986.2	12955.1		25.1589	65.436	33.1383	27.3868	29.8377	33.606		1	2.60091	1.31716	1.08855	1.18597	1.33575		1	1.95903	1.18597
HLNASNPTEPATIIFTAAR	N2H7	A2B2C1D1E1F1fedD1E1eE1edcba	High mannose	0	0	Torsin-1A-interacting protein 2	TOR1AIP2	Q8NFQ8	286	1	5577.6279	10820.9854	12657.9863	12523.3809	572.7661	13179.5830		26.8168	31.864	34.861	32.0127	1.55559	34.1884		1	1.18821	1.29997	1.19376	0.058008	1.27489		1	1.24409	1.19376
HLNASNPTEPATIIFTAAR	N2H8	A2B2C1D1E1F1fedD1E1eE1F1fedcba	High mannose	0	0	Torsin-1A-interacting protein 2	TOR1AIP2	Q8NFQ8	286	17	7047.64	16755.2	17229.5	17827	17845.1	16792.9		33.8845	49.3382	47.4514	45.5699	48.4659	43.5615		1	1.45607	1.40039	1.34486	1.43033	1.28559		1	1.42823	1.34486
HLNGTITAK	N2H7	A2B2C1D1E1F1fedD1E1eE1edcba	High mannose	0	0	CD109 antigen	CD109	Q6YHK3	247	2	4595.64	11666	10869.9	12455.7	14352.3	12501.4		22.0955	34.3522	29.9365	31.8397	38.9796	32.429		1	1.55471	1.35487	1.441	1.76414	1.46768		1	1.45479	1.46768
HLNGTITAK	N2H8	A2B2C1D1E1F1fedD1E1eE1F1fedcba	High mannose	0	0	CD109 antigen	CD109	Q6YHK3	247	5	6495.08	26244.9	33214.5	32667.2	26935	26641.2		31.2279	77.2819	91.4749	83.5052	73.1533	69.1083		1	2.47478	2.92927	2.67406	2.34257	2.21304		1	2.70202	2.34257
HLNSSHPR	N2H7	A2B2C1D1E1F1fedD1E1eE1edcba	High mannose	0	0	Torsin-1A-interacting protein 1	TOR1AIP1	Q5JTV8	399	3	21288.3	28367.3	31010	37888	38296.6	48651.1		102.352	83.5317	85.4038	96.8507	104.011	126.203		1	0.816119	0.834409	0.946247	1.0162	1.23302		1	0.825264	1.0162
HLNSSHPR	N2H8	A2B2C1D1E1F1fedD1E1eE1F1fedcba	High mannose	0	0	Torsin-1A-interacting protein 1	TOR1AIP1	Q5JTV8	399	5	7721.06	10645.8	12063.3	11989.2	10350.2	11497.2		37.1223	31.3482	33.2233	30.6472	28.1103	29.8242		1	0.844459	0.894968	0.825574	0.757234	0.803405		1	0.869713	0.803405
HNNDTQHIWESDSNEFSVIADPR	N2H6	A2B2C1D1E1F1fedD1E1edcba	High mannose	0	0	Endoplasmin	HSP90B1	P14625	217	15	18309.6	30832.7	31121.7	30572.6	28520.8	33247.5		88.0313	90.7914	85.7112	78.1508	77.4602	86.2453		1	1.03135	0.973644	0.887761	0.879916	0.979711		1	1.0025	0.887761
HNNDTQHIWESDSNEFSVIADPR	N2H7	A2B2C1D1E1F1fedD1E1eE1edcba	High mannose	0	0	Endoplasmin	HSP90B1	P14625	217	5	13705.4	24523.2	26021.5	23309.8	21738.9	24230.7		65.8944	72.2121	71.665	59.5854	59.0412	62.8554		1	1.09588	1.08757	0.904255	0.895997	0.953879		1	1.09172	0.904255
HNNDTQHIWESDSNEFSVIADPR	N2H8	A2B2C1D1E1F1fedD1E1eE1F1fedcba	High mannose	0	0	Endoplasmin	HSP90B1	P14625	217	20	6647.06	14124.5	15965.7	15795.5	12859.1	14864.6		31.9586	41.5917	43.9706	40.377	34.9243	38.5595		1	1.30143	1.37586	1.26342	1.0928	1.20654		1	1.33864	1.20654
HNNDTQHIWESDSNEFSVIADPR	N2H9	A2B2C1D1E1F1fedD1E1F1feE1F1fedcba	High mannose	0	0	Endoplasmin	HSP90B1	P14625	217	2	12750.6	19128.6	19974.9	20256.8	16988.7	20263.5		61.3037	56.3271	55.0123	51.7813	46.14	52.5644		1	0.918821	0.897374	0.844668	0.752647	0.857443		1	0.908097	0.844668
HPCGNGTCK	N2H9	A2B2C1D1E1F1fedD1E1F1feE1F1fedcba	High mannose	0	0	Fibrillin-2	FBN2	P35556	1945	1	1623.1011	2948.7629	5777.3076	6523.2007	4668.7173	3124.4658		7.80375	8.68307	15.9111	16.6748	12.6799	8.10499		1	1.11268	2.03891	2.13677	1.62484	1.0386		1	1.57579	1.62484
HPGHYAVYNLSPRTYR	N2H7	A2B2C1D1E1F1fedD1E1eE1edcba	High mannose	0	0	Cyclin-G-associated kinase	GAK	O14976	454	1	27195.0117	66836.7031	44538.2383	81089.5547	53051.5352	82619.1094		130.752	196.811	122.661	207.284	144.084	214.317		1	1.50523	0.938126	1.58533	1.10197	1.63912		1	1.22168	1.58533
HQGAWYVWNR	N8H5F3S2	A2B2C1D1E2F1G3gfeE2F1G3gfeE2F5fedD1E2F5feE2F5feE2edcba	Complex	0	0	Intestinal-type alkaline phosphatase	ALPI	P09923	268	1	21283.5410	22484.4004	24180.0840	29622.4590	35136.9531	33547.8984		102.33	66.2087	66.5936	75.722	95.4292	87.0246		1	0.647014	0.650776	0.739981	0.932567	0.850434		1	0.648895	0.850434
HSHFIWNR	N3H6S1	A2B2C1D1E2F1G3gfedD1E1eE1edcba	Hybrid	0	0	Alkaline phosphatase, tissue-nonspecific isozyme	ALPL	P05186	271	2	2692.3	10852.8	6521.57	6775.13	5252.3	10396.3		12.9444	31.9575	17.9609	17.3188	14.2648	26.9684		1	2.46884	1.38754	1.33794	1.10201	2.08341		1	1.92819	1.33794
HSHFIWNR	N4H5S1	A2B2C1D1E2F1G3gfedD1E2F1fedcba	Complex	0	0	Alkaline phosphatase, tissue-nonspecific isozyme	ALPL	P05186	271	2	6635.98	13768.7	15112	13933.2	15572.7	18267.5		31.9053	40.5439	41.6196	35.6165	42.2943	47.3865		1	1.27076	1.30447	1.11632	1.32562	1.48523		1	1.28762	1.32562
HSHFIWNR	N4H5F1S1	A2B2C1D1E2F1G3gfedD1E2F1fedcbB5ba	Complex	0	1	Alkaline phosphatase, tissue-nonspecific isozyme	ALPL	P05186	271	1	6581.5303	10532.6338	10823.0430	12048.4580	9683.3662	12931.2139		31.6435	31.0149	29.8074	30.7987	26.2993	33.5441		1	0.980136	0.941976	0.973303	0.831112	1.06006		1	0.961056	0.973303
HSHFIWNR	N5H6S2	A2B2C1D1E2F1G3gfedD1E2F1feE2F1G3gfedcba	Complex	0	0	Alkaline phosphatase, tissue-nonspecific isozyme	ALPL	P05186	271	4	3751.4	7508.3	8786.96	6403.96	6577.23	6839.33		18.0364	22.1093	24.1999	16.37	17.8632	17.7415		1	1.22581	1.34172	0.90761	0.990397	0.983648		1	1.28377	0.983648
HSHFIWNR	N5H6S3	A2B2C1D1E2F1G3gfedD1E2F1fF3feE2F1G3gfedcba	Complex	0	0	Alkaline phosphatase, tissue-nonspecific isozyme	ALPL	P05186	271	1	5486.6479	9294.9717	12186.2842	8776.0674	12019.8848	9975.2461		26.3794	27.3704	33.5619	22.4337	32.6451	25.8762		1	1.03757	1.27228	0.850426	1.23752	0.980925		1	1.15492	0.980925
HSHFIWNR	N4H5S2	A2B2C1D1E2F1G3gfedD1E2F1G3gfedcba	Complex	0	0	Alkaline phosphatase, tissue-nonspecific isozyme	ALPL	P05186	271	15	4280.47	9134.94	8010.03	8273.2	6975.92	9762.96		20.5802	26.8992	22.0602	21.1483	18.946	25.3255		1	1.30704	1.07191	1.0276	0.920597	1.23058		1	1.18948	1.0276
HSHFIWNR	N5H6S3	A2B2C1D1E2F1G3gfedD1E2F1G3gfeE2F1G3gfedcba	Complex	0	0	Alkaline phosphatase, tissue-nonspecific isozyme	ALPL	P05186	271	3	1362.93	3541.21	3778.28	4448.16	2975.61	4809.67		6.55289	10.4276	10.4057	11.3706	8.08153	12.4765		1	1.5913	1.58795	1.7352	1.23328	1.90397		1	1.58963	1.7352
HSHFIWNR	N4H5F1S1	A2B2C1D1E2F5feE2F1G3gfedD1E1edcba	Hybrid	0	0	Alkaline phosphatase, tissue-nonspecific isozyme	ALPL	P05186	271	2	1970.19	7037.56	8207.32	6016.48	6380.31	9077.06		9.47254	20.7231	22.6035	15.3796	17.3284	23.5463		1	2.18771	2.38622	1.62359	1.82934	2.48574		1	2.28696	1.82934
HSNLSWQSQTRR	N2H6	A2B2C1D1E1F1fedD1E1edcba	High mannose	0	0	Kinase D-interacting substrate of 220 kDa	KIDINS220	Q9ULH0	1347	1	16219.3184	50502.7930	67113.2656	54841.2773	43352.0430	75976.1875		77.9812	148.713	184.835	140.187	117.741	197.085		1	1.90704	2.37024	1.79771	1.50986	2.52734		1	2.13864	1.79771
HSNLSWQSQTRR	N2H7	A2B2C1D1E1F1fedD1E1eE1edcba	High mannose	0	0	Kinase D-interacting substrate of 220 kDa	KIDINS220	Q9ULH0	1347	1	17039.7324	32551.8066	28787.1367	26379.6172	22519.4629	26672.0742		81.9257	95.8537	79.2818	67.4326	61.1611	69.1884		1	1.17001	0.967728	0.823094	0.746543	0.844526		1	1.06887	0.823094
HTNMNLTQLK	N2H7	A2B2C1D1E1F1fedD1E1eE1edcba	High mannose	0	0	Serum paraoxonase/arylesterase 2	PON2	Q15165	254	4	7508.57	16310.1	17776.5	15595.7	17570.9	17848.5		36.1006	48.0276	48.9576	39.8662	47.7211	46.2997		1	1.33038	1.35614	1.10431	1.32189	1.28252		1	1.34326	1.28252
HTNMNLTQLK	N2H8	A2B2C1D1E1F1fedD1E1eE1F1fedcba	High mannose	0	0	Serum paraoxonase/arylesterase 2	PON2	Q15165	254	28	8373.21	18433.7	19139.9	18581.2	19028.6	18670.6		40.2578	54.2809	52.7127	47.498	51.6803	48.4324		1	1.34833	1.30938	1.17985	1.28374	1.20306		1	1.32886	1.20306
HTVFWNSSNPK	N2H8	A2B2C1D1E1F1fedD1E1eE1F1fedcba	High mannose	0	0	Ephrin-A1	EFNA1	P20827	26	1	4948.4707	34903.3203	17553.6191	14872.3906	7837.9614	19823.8242		23.7919	102.778	48.3439	38.0174	21.2873	51.4238		1	4.31988	2.03195	1.59791	0.89473	2.1614		1	3.17592	1.59791
HVYNNLTEEQK	N4H5F1S2	A2B2C1D1E2F1G3gfedD1E2F1G3gfedcbB5ba	Complex	0	1	CXADR-like membrane protein	CLMP	Q9H6B4	74	4	3255.13	6801.9	6896.62	6643.11	7162.02	7458.16		15.6504	20.0292	18.9938	16.9814	19.4515	19.3468		1	1.27979	1.21363	1.08504	1.24287	1.23618		1	1.24671	1.23618
IAPASNVSHTVVLR	N2H8	A2B2C1D1E1F1fedD1E1eE1F1fedcba	High mannose	0	0	Translocon-associated protein subunit beta	SSR2	P43308	88	1	4965.0664	11734.6523	12492.6650	12229.1523	11860.3037	15558.0410		23.8717	34.5544	34.4057	31.2606	32.2117	40.3582		1	1.44751	1.44128	1.30953	1.34937	1.69063		1	1.44439	1.34937
IAPASNVSHTVVLRPLK	N2H5	A2B2C1D1E1F1fedD1dcba	High mannose	0	0	Translocon-associated protein subunit beta	SSR2	P43308	88	1	24421.4453	111488.4766	239077.0312	114196.6875	87207.8359	109429.3516		117.416	328.294	658.435	291.914	236.85	283.864		1	2.79598	5.60769	2.48614	2.01718	2.41758		1	4.20184	2.41758
IAPASNVSHTVVLRPLK	N2H6	A2B2C1D1E1F1fedD1E1edcba	High mannose	0	0	Translocon-associated protein subunit beta	SSR2	P43308	88	1	30579.2852	55705.7969	83102.5938	65279.0586	56411.0469	71636.3516		147.023	164.034	228.87	166.869	153.208	185.828		1	1.1157	1.5567	1.13499	1.04207	1.26394		1	1.3362	1.13499
IAPASNVSHTVVLRPLK	N2H7	A2B2C1D1E1F1fedD1E1eE1edcba	High mannose	0	0	Translocon-associated protein subunit beta	SSR2	P43308	88	2	23733.6	77040.2	101107	90480.6	55824.2	88251.7		114.11	226.856	278.456	231.29	151.614	228.929		1	1.98806	2.44025	2.02691	1.32867	2.00622		1	2.21415	2.00622
IAPASNVSHTVVLRPLK	N2H8	A2B2C1D1E1F1fedD1E1eE1F1fedcba	High mannose	0	0	Translocon-associated protein subunit beta	SSR2	P43308	88	4	10884.8	52401.1	63940.5	55612.3	36208.6	54562.6		52.3335	154.303	176.097	142.158	98.3398	141.538		1	2.94846	3.3649	2.71639	1.8791	2.70453		1	3.15668	2.70453
IAPASNVSHTVVLRPLK	N2H9	A2B2C1D1E1F1fedD1E1F1feE1F1fedcba	High mannose	0	0	Translocon-associated protein subunit beta	SSR2	P43308	88	10	15293.3	48796.9	46713.4	44890	36336.1	47513.2		73.5292	143.69	128.652	114.75	98.686	123.251		1	1.95419	1.74967	1.5606	1.34213	1.67622		1	1.85193	1.5606
IAPASNVSHTVVLRPLK	N2H10	A2B2C1D1E1F1G1gfedD1E1F1feE1F1fedcba	High mannose	0	0	Translocon-associated protein subunit beta	SSR2	P43308	88	1	12485.0732	23814.6504	28082.6035	28176.0352	24845.2656	35333.1914		60.0273	70.1258	77.3415	72.0246	67.4778	91.6557		1	1.16823	1.28844	1.19987	1.12412	1.5269		1	1.22834	1.19987
ICPQGYTCCTSEMEENLANR	N4H5F1S2	A2B2C1D1E2F1G3gfedD1E2F1fF3fedcbB5ba	Complex	0	1	Glypican-1	GPC1	P35052	79	1	5950.7256	13497.3027	13278.9082	12106.7568	16159.4658	24723.2559		28.6106	39.7448	36.571	30.9477	43.8879	64.1331		1	1.38916	1.27823	1.08169	1.53397	2.24158		1	1.3337	1.53397
IDEYMRNFSDLR	N2H4	A2B2C1D1E1edD1dcba	High mannose	0	0	Protein phosphatase 1B	PPM1B	O75688	119	1	12428.3457	21880.3066	18507.9980	22411.1133	19783.9395	23556.8223		59.7545	64.4298	50.9723	57.2881	53.7316	61.1073		1	1.07824	0.853028	0.958724	0.899206	1.02264		1	0.965635	0.958724
IDGGPVILLQAGTPHNLTCR	N4H5S2	A2B2C1D1E2F1G3gfedD1E2F1G3gfedcba	Complex	0	0	Kin of IRRE-like protein 1	KIRREL1	Q96J84	140	2	2170.91	6395.44	5170.81	5469.94	5227.01	6141.87		10.4376	18.8323	14.2408	13.9825	14.1962	15.9323		1	1.80428	1.36437	1.33963	1.3601	1.52643		1	1.58433	1.3601
IDVNSWIENFTK	N2H8	A2B2C1D1E1F1fedD1E1eE1F1fedcba	High mannose	0	0	Voltage-dependent calcium channel subunit alpha-2/delta-1	CACNA2D1	P54289	824	3	6254.67	15877.9	15423	13036.5	17207.4	11788.5		30.072	46.7549	42.4759	33.3245	46.7338	30.5799		1	1.55477	1.41248	1.10816	1.55407	1.01689		1	1.48362	1.10816
IETVLPAEFFEVLSSSQNGSYHR	N2H9	A2B2C1D1E1F1fedD1E1F1feE1F1fedcba	High mannose	0	0	Nuclear pore membrane glycoprotein 210	NUP210	Q8TEM1	405	2	3356.47	14772.2	12172	9936.99	6943.07	10346.7		16.1377	43.4988	33.5226	25.4013	18.8568	26.8397		1	2.69549	2.07729	1.57404	1.1685	1.66317		1	2.38639	1.57404
IFIFNQTGIEAK	N2H8	A2B2C1D1E1F1fedD1E1eE1F1fedcba	High mannose	0	0	Thioredoxin domain-containing protein 15	TXNDC15	Q96J42	293	4	15588.7	35746.5	27217.5	29536.9	33217.8	32756.2		74.9493	105.261	74.9588	75.5032	90.217	84.971		1	1.40443	1.00013	1.00739	1.20371	1.13371		1	1.20228	1.13371
IFIFNQTGIEAK	N2H9	A2B2C1D1E1F1fedD1E1F1feE1F1fedcba	High mannose	0	0	Thioredoxin domain-containing protein 15	TXNDC15	Q96J42	293	1	15370.1416	25088.5156	20999.2695	22755.6914	17207.5527	19131.3301		73.8985	73.8769	57.8335	58.1689	46.7344	49.6274		1	0.999708	0.782607	0.787147	0.632413	0.671563		1	0.891157	0.671563
IHNVTASDSGK	N2H9	A2B2C1D1E1F1fedD1E1F1feE1F1fedcba	High mannose	0	0	Butyrophilin subfamily 3 member A3	BTN3A3	O00478	115	1	25638.8633	41286.2734	44044.2461	42513.3281	41798.0195	47794.9531		123.27	121.574	121.301	108.674	113.52	123.982		1	0.986241	0.984029	0.881597	0.920909	1.00578		1	0.985135	0.920909
IIISPEENVTLTCTAENQLER	N2H6	A2B2C1D1E1F1fedD1E1edcba	High mannose	0	0	CD166 antigen	ALCAM	Q13740	480	1	5457.0869	13448.3916	11080.6807	12958.7676	11978.0850	14051.2568		26.2373	39.6008	30.517	33.1257	32.5316	36.4495		1	1.50933	1.16312	1.26254	1.2399	1.38923		1	1.33623	1.26254
IIISPEENVTLTCTAENQLER	N2H7	A2B2C1D1E1F1fedD1E1eE1edcba	High mannose	0	0	CD166 antigen	ALCAM	Q13740	480	3	8013.03	21661.8	16591.3	14837.9	18027.8	18774.3		38.526	63.7864	45.6935	37.9292	48.962	48.7014		1	1.65567	1.18604	0.984509	1.27088	1.26412		1	1.42086	1.26412
IIISPEENVTLTCTAENQLER	N3H6S1	A2B2C1D1E2F1G3gfedD1E1eE1edcba	Hybrid	0	0	CD166 antigen	ALCAM	Q13740	480	5	9596.16	19205.5	8940.94	9772.08	8368.67	9001.44		46.1376	56.5535	24.624	24.9798	22.7287	23.3501		1	1.22576	0.533707	0.541419	0.492628	0.506097		1	0.879732	0.506097
IIISPEENVTLTCTAENQLER	N4H5F1S1	A2B2C1D1E2F1G3gfedD1E2F1fedcbB5ba	Complex	0	1	CD166 antigen	ALCAM	Q13740	480	1	8475.3350	10380.9766	10984.8105	13980.1582	14577.4785	12113.4775		40.7488	30.5683	30.2529	35.7366	39.5913	31.4229		1	0.750166	0.742426	0.876998	0.971595	0.771136		1	0.746296	0.876998
IIISPEENVTLTCTAENQLER	N4H5S2	A2B2C1D1E2F1G3gfedD1E2F1G3gfedcba	Complex	0	0	CD166 antigen	ALCAM	Q13740	480	3	1150.96	3891.03	3810.39	3754.26	6044.72	5120.82		5.53373	11.4577	10.4941	9.59677	16.417	13.2836		1	2.07052	1.89638	1.73423	2.96671	2.40048		1	1.98345	2.40048
IIISPEENVTLTCTAENQLER	N4H5F1S2	A2B2C1D1E2F1G3gfedD1E2F1G3gfedcbB5ba	Complex	0	1	CD166 antigen	ALCAM	Q13740	480	4	2359.58	3846.79	3456.74	4691.32	4981.09	4293.39		11.3447	11.3274	9.52012	11.9921	13.5283	11.1372		1	0.998481	0.83917	1.05707	1.19248	0.981713		1	0.918826	1.05707
ILCDNADNITR	N2H8	A2B2C1D1E1F1fedD1E1eE1F1fedcba	High mannose	0	0	Peroxidasin homolog	PXDN	Q92626	1280	1	11348.1777	15703.3252	16618.2441	15962.2998	16848.8613	18175.1562		54.5612	46.2408	45.7678	40.8034	45.7602	47.1471		1	0.847504	0.838835	0.747847	0.838695	0.864114		1	0.843169	0.838695
ILLTCSLNDSATEVTGHR	N2H6	A2B2C1D1E1F1fedD1E1edcba	High mannose	0	0	Basigin	BSG	P35613	160	10	10934.1	21817.3	22093.3	21723.9	20623.2	21659.1		52.5705	64.2444	60.8466	55.5313	56.0109	56.1846		1	1.22206	1.15743	1.05632	1.06544	1.06875		1	1.18975	1.06544
ILLTCSLNDSATEVTGHR	N2H7	A2B2C1D1E1F1fedD1E1eE1edcba	High mannose	0	0	Basigin	BSG	P35613	160	8	7946.91	15575.1	16627.9	17692.8	16828.2	18001.2		38.2081	45.8632	45.7943	45.2271	45.7042	46.6958		1	1.20035	1.19855	1.1837	1.19619	1.22214		1	1.19945	1.19619
ILLTCSLNDSATEVTGHR	N2H8	A2B2C1D1E1F1fedD1E1eE1F1fedcba	High mannose	0	0	Basigin	BSG	P35613	160	17	8082.55	18419.3	19344.7	17942	16246.6	17942.9		38.8603	54.2383	53.2766	45.8639	44.1246	46.5447		1	1.39573	1.37098	1.18022	1.13547	1.19774		1	1.38335	1.18022
ILLTCSLNDSATEVTGHR	N2H9	A2B2C1D1E1F1fedD1E1F1feE1F1fedcba	High mannose	0	0	Basigin	BSG	P35613	160	8	8223.54	12656.2	14818.9	13739.6	15201.4	13759.1		39.5381	37.2681	40.8122	35.1217	41.2858	35.6917		1	0.942585	1.03222	0.888298	1.0442	0.902715		1	0.987404	0.902715
ILLTCSLNDSATEVTGHR	N4H5F1S1	A2B2C1D1E2F1G3gfedD1E2F1fedcbB5ba	Complex	0	1	Basigin	BSG	P35613	160	1	50106.6094	66525.2031	75893.4219	80286.3281	80890.8672	75028.6953		240.909	195.893	209.016	205.231	219.693	194.627		1	0.813144	0.867614	0.851903	0.911936	0.807889		1	0.840379	0.851903
ILLTCSLNDSATEVTGHR	N5H6F1S2	A2B2C1D1E2F1G3gfedD1E2F1feE2F1G3gfedcbB5ba	Complex	0	1	Basigin	BSG	P35613	160	4	8560.54	11270.4	11354.3	12675.8	12632.2	12801.4		41.1584	33.1874	31.2705	32.4023	34.308	33.2074		1	0.806332	0.759758	0.787259	0.83356	0.806818		1	0.783045	0.806818
ILLTCSLNDSATEVTGHR	N4H5F2S1	A2B2C1D1E2F1G3gfedD1E2F1fF5fedcbB5ba	Complex	0	1	Basigin	BSG	P35613	160	2	9445.34	16935.9	16706.1	15745.4	17097	18878.3		45.4125	49.8704	46.0097	40.249	46.4341	48.9709		1	1.09817	1.01315	0.886299	1.0225	1.07836		1	1.05566	1.0225
ILLTCSLNDSATEVTGHR	N4H5F1S2	A2B2C1D1E2F1G3gfedD1E2F1G3gfedcbB5ba	Complex	0	1	Basigin	BSG	P35613	160	6	8290.72	15221.8	10181.9	11126.1	12298.2	10728.5		39.8612	44.8229	28.0416	28.4409	33.4011	27.8302		1	1.12448	0.703483	0.713499	0.837935	0.698178		1	0.913979	0.713499
ILLTCSLNDSATEVTGHR	N4H5F2S1	A2B2C1D1E2F5feE2F1G3gfedD1E1edcbB5ba	Hybrid	0	1	Basigin	BSG	P35613	160	1	14868.9277	23419.6094	20315.4805	21425.2188	23716.8711	25150.5391		71.4887	68.9625	55.9503	54.7679	64.4132	65.2415		1	0.964664	0.782645	0.766107	0.901027	0.912613		1	0.873655	0.901027
ILNGSNK	N2H8	A2B2C1D1E1F1fedD1E1eE1F1fedcba	High mannose	0	0	Protein sel-1 homolog 1	SEL1L	Q9UBV2	195	1	6391.7612	11186.2861	9720.2266	9750.4375	9473.8633	10815.4248		30.7311	32.9397	26.7702	24.9244	25.7303	28.0556		1	1.07187	0.871111	0.811049	0.837272	0.91294		1	0.971489	0.837272
ILNGSNK	N2H9	A2B2C1D1E1F1fedD1E1F1feE1F1fedcba	High mannose	0	0	Protein sel-1 homolog 1	SEL1L	Q9UBV2	195	2	6043.49	8688.12	9987.08	9739.63	11350	12258		29.0566	25.5835	27.5051	24.8968	30.8258	31.7977		1	0.88047	0.946605	0.856837	1.06089	1.09434		1	0.913537	1.06089
ILNGSNKK	N2H9	A2B2C1D1E1F1fedD1E1F1feE1F1fedcba	High mannose	0	0	Protein sel-1 homolog 1	SEL1L	Q9UBV2	195	1	3931.0444	5316.8457	6068.3530	6906.8296	6217.3154	6947.9458		18.9002	15.6562	16.7127	17.6555	16.8857	18.0233		1	0.828366	0.884261	0.934145	0.893418	0.953603		1	0.856313	0.934145
ILYNGSR	N2H8	A2B2C1D1E1F1fedD1E1eE1F1fedcba	High mannose	0	0	FRAS1-related extracellular matrix protein 3	FREM3	P0C091	1588	1	23478.4160	44860.6719	44516.7539	47273.2969	45462.9375	46494.2109		112.882	132.099	122.602	120.842	123.474	120.608		1	1.17023	1.08611	1.07051	1.09383	1.06844		1	1.12817	1.07051
INATDADEPNTLNSK	N4H5F1S1	A2B2C1D1E2eE2F1G3gfedD1E1edcbB5ba	Hybrid	0	1	Desmoglein-2	DSG2	Q14126	182	1	16092.0352	39816.6953	47420.4609	28792.7031	23851.8574	32927.0820		77.3693	117.246	130.599	73.601	64.7798	85.4142		1	1.51541	1.688	0.951295	0.837281	1.10398		1	1.6017	0.951295
INATDADEPNTLNSK	N4H5F1S1	A2B2C1D1E2F1G3gfedD1E2F1fedcbB5ba	Complex	0	1	Desmoglein-2	DSG2	Q14126	182	3	14706.4	33233.8	31285.6	26602.7	26110.9	30059.3		70.7073	97.8619	86.1627	68.0028	70.9151	77.9749		1	1.38404	1.21858	0.96175	1.00294	1.10278		1	1.30131	1.00294
INATDADEPNTLNSK	N4H5F1S2	A2B2C1D1E2F1G3gfedD1E2F1fF3fedcbB5ba	Complex	0	1	Desmoglein-2	DSG2	Q14126	182	2	15984.8	23546.1	23017	27073.7	31425	27567.9		76.8535	69.335	63.3905	69.2069	85.3479	71.5122		1	0.902171	0.824823	0.900505	1.11053	0.930501		1	0.863497	0.930501
INATDADEPNTLNSK	N4H5F1S2	A2B2C1D1E2F1G3gfedD1E2F1G3gfedcbB5ba	Complex	0	1	Desmoglein-2	DSG2	Q14126	182	10	15109.3	20321.2	22260.9	24483.8	25583.3	24291.2		72.6445	59.8388	61.3081	62.5864	69.4821	63.0125		1	0.82372	0.843947	0.861544	0.956468	0.867409		1	0.833834	0.867409
INDTIYEVDSK	N2H3	A2B2C1D1dD1dcba	Paucimannose	0	0	Helicase POLQ-like	HELQ	Q8TDG4	531	1	36214.6680	53119.3711	59722.4609	59610.1172	65452.1328	62622.5039		174.117	156.418	164.48	152.378	177.763	162.445		1	0.898348	0.944649	0.875143	1.02094	0.932965		1	0.921498	0.932965
INETMLR	N2H7	A2B2C1D1E1F1fedD1E1eE1edcba	High mannose	0	0	Smoothened homolog	SMO	Q99835	446	1	14237.1230	22357.8594	22322.3320	26183.2207	27394.9023	29301.4297		68.451	65.8361	61.4773	66.9305	74.4024	76.0091		1	0.961798	0.898121	0.977787	1.08694	1.11042		1	0.92996	1.08694
INFSDLDQR	N4H5	A2B2C1D1E2eE2edD1E1eE1edcba	Hybrid	0	0	Pericentriolar material 1 protein	PCM1	Q15154	108	1	28466.2461	38380.3516	43237.9180	47679.3242	44301.7070	46563.3242		136.864	113.017	119.08	121.88	120.32	120.787		1	0.825762	0.870066	0.89052	0.879124	0.882537		1	0.847914	0.882537
INGSALSPHPGLR	N3H7	A2B2C1D1E1F1fedD2dD1E1eE1edcba	Hybrid	1	0	Protein FAM25E	FAM25E	A8MYX2	29	1	17618.6250	29912.0137	24499.2715	28667.4746	30199.7656	31751.6719		84.709	88.0804	67.4727	73.2809	82.0202	82.3651		1	1.0398	0.796523	0.865089	0.968259	0.97233		1	0.918162	0.968259
INTTADEKDPTNPFR	N2H9	A2B2C1D1E1F1fedD1E1F1feE1F1fedcba	High mannose	0	0	Disintegrin and metalloproteinase domain-containing protein 10	ADAM10	O14672	278	3	10265.5	22943.7	30015.1	19046.9	19956.7	21075.7		49.3556	67.5611	82.6637	48.6883	54.201	54.6712		1	1.36886	1.67486	0.986481	1.09817	1.1077		1	1.52186	1.09817
INYTVPQSGTFK	N5H6F1S3	A2B2C1D1E2F1G3gfedD1E2F1G3gfeE2F1G3gfedcbB5ba	Complex	0	1	CD109 antigen	CD109	Q6YHK3	419	1	3077.5205	5319.0645	4135.2852	4254.1060	5150.8433	3072.3054		14.7965	15.6628	11.3889	10.8745	13.9893	7.96968		1	1.05855	0.769701	0.734938	0.945447	0.53862		1	0.914124	0.734938
IPIEIVNK	N2H6	A2B2C1D1E1F1fedD1E1edcba	High mannose	0	0	Metalloreductase STEAP2	STEAP2	Q8NFT2	256	1	35808.7852	125138.1484	99213.3047	99729.3203	90224.4609	114298.8047		172.166	368.488	273.24	254.932	245.043	296.496		1	2.14031	1.58708	1.48073	1.42329	1.72215		1	1.86369	1.48073
IPNTSLFVPLTVK	N2H8	A2B2C1D1E1F1fedD1E1eE1F1fedcba	High mannose	0	0	ATP-dependent RNA helicase SUPV3L1, mitochondrial	SUPV3L1	Q8IYB8	60	1	8568.8740	25166.9219	17764.3379	20195.2285	17802.2793	23953.8008		41.1985	74.1078	48.9242	51.6238	48.3496	62.1371		1	1.7988	1.18752	1.25305	1.17358	1.50824		1	1.49316	1.25305
ISNLTIVQAEIK	N2H6	A2B2C1D1E1F1fedD1E1edcba	High mannose	0	0	Inhibitor of nuclear factor kappa-B kinase-interacting protein	IKBIP	Q70UQ0	328	1	24636.9844	41093.4609	36569.2109	46016.2070	51852.8203	53172.2930		118.453	121.006	100.714	117.628	140.828	137.931		1	1.02155	0.850248	0.99304	1.1889	1.16444		1	0.935901	1.16444
ISNLTIVQAEIK	N2H7	A2B2C1D1E1F1fedD1E1eE1edcba	High mannose	0	0	Inhibitor of nuclear factor kappa-B kinase-interacting protein	IKBIP	Q70UQ0	328	1	14861.6426	29732.4023	29189.0039	30853.9668	32810.2344	33974.1758		71.4536	87.5515	80.3886	78.8701	89.1101	88.1304		1	1.22529	1.12504	1.10379	1.2471	1.23339		1	1.17517	1.23339
ISSLQTTEKNDTVAGQGER	N4H5F1S2	A2B2C1D1E2F1G3gfedD1E2F1G3gfedcbB5ba	Complex	0	1	Integrin alpha-V	ITGAV	P06756	874	1	8335.3340	18602.0879	15775.0352	18851.4746	21380.8652	20522.9355		40.0756	54.7766	43.4455	48.1888	58.0688	53.2373		1	1.36683	1.08409	1.20245	1.44898	1.32842		1	1.22546	1.32842
ITDSEDKALMNGSESR	N2H6	A2B2C1D1E1F1fedD1E1edcba	High mannose	0	0	Basigin	BSG	P35613	268	2	12217.4	23055.1	23929.4	20571.4	19601.4	22018.5		58.7404	67.8891	65.9033	52.5855	53.2359	57.1168		1	1.15575	1.12194	0.895218	0.906291	0.972359		1	1.13885	0.906291
ITDSEDKALMNGSESR	N2H8	A2B2C1D1E1F1fedD1E1eE1F1fedcba	High mannose	0	0	Basigin	BSG	P35613	268	2	9518.73	17839.4	15888	13685.1	10672.7	14267.9		45.7653	52.5308	43.7566	34.9825	28.9862	37.0114		1	1.14783	0.956107	0.764387	0.633366	0.808721		1	1.05197	0.764387
ITEGVSDTNSKSWANHENK	N7H3	A2B2C1D1E2eE2edD2dD1E2eE2edcba	Complex	1	0	Ubiquitin-conjugating enzyme E2 variant 3	UEVLD	Q8IX04	179	1	21180.5918	29348.8984	30412.1582	27455.1914	35548.1680	34652.2188		101.835	86.4222	83.7572	70.182	96.5461	89.8893		1	0.848652	0.822482	0.689176	0.948067	0.882698		1	0.835567	0.882698
IVDVNLTSEGK	N4H5S2	A2B2C1D1E2F1G3gfedD1E2F1fF3fedcba	Complex	0	0	Transmembrane 9 superfamily member 3	TM9SF3	Q9HD45	174	1	7141.3384	9590.5234	9914.1016	12017.6416	9264.2441	11596.9551		34.335	28.2407	27.3041	30.7199	25.161	30.083		1	0.822505	0.795227	0.894712	0.732808	0.87616		1	0.808866	0.87616
IVDVNLTSEGK	N4H5S2	A2B2C1D1E2F1G3gfedD1E2F1G3gfedcba	Complex	0	0	Transmembrane 9 superfamily member 3	TM9SF3	Q9HD45	174	3	7157.51	13030.3	13921.6	14448.7	14304.2	13075.4		34.4127	38.3697	38.341	36.9342	38.849	33.918		1	1.11498	1.11415	1.07327	1.12891	0.985625		1	1.11457	1.07327
IVDVNLTSEGK	N4H5F1S2	A2B2C1D1E2F1G3gfF5fedD1E2F1G3gfedcba	Complex	0	0	Transmembrane 9 superfamily member 3	TM9SF3	Q9HD45	174	1	8366.9004	11217.4434	10884.8613	11171.1621	14841.2344	12279.9004		40.2274	33.0314	29.9777	28.5561	40.3076	31.8546		1	0.821118	0.745205	0.709868	1.00199	0.791862		1	0.783161	0.791862
IVTPEEYYNVTVQ	N2H6	A2B2C1D1E1F1fedD1E1edcba	High mannose	0	0	Protein CREG1	CREG1	O75629	216	1	13313.2324	26590.8047	27224.4434	26647.6191	26948.8984	22231.1309		64.009	78.3006	74.978	68.1176	73.1911	57.6685		1	1.22327	1.17137	1.06419	1.14345	0.900943		1	1.19732	1.06419
IVTPEEYYNVTVQ	N2H7	A2B2C1D1E1F1fedD1E1eE1edcba	High mannose	0	0	Protein CREG1	CREG1	O75629	216	2	29785.2	22324.3	23334.5	20032	17028.6	17999.3		143.205	65.7372	64.2649	51.2065	46.2483	46.691		1	0.459043	0.448761	0.357575	0.322952	0.326043		1	0.453902	0.326043
IVTPEEYYNVTVQ	N4H5	A2B2C1D1E2F1fedD1E2F1fedcba	Complex	0	0	Protein CREG1	CREG1	O75629	216	2	4704.04	6314.17	7073.57	7277.74	6210.54	6678.16		22.6167	18.593	19.4811	18.6036	16.8673	17.3234		1	0.822093	0.86136	0.822563	0.745793	0.765958		1	0.841727	0.765958
IYIPLNK	N2H9	A2B2C1D1E1F1fedD1E1F1feE1F1fedcba	High mannose	0	0	Nicastrin	NCSTN	Q92542	45	1	35894.2031	62848.2227	52819.0742	68671.0859	52361.0312	59588.2148		172.577	185.066	145.467	175.54	142.209	154.574		1	1.07237	0.842915	1.01717	0.824031	0.895685		1	0.957643	0.895685
KDFEDLYTPVNGSIVIVR	N7H5F1	A2B2C1D1E2F1feE2F1fedD1E2eE2eE2edcbB5ba	Complex	0	1	Transferrin receptor protein 1	TFRC	P02786	251	1	4245.4780	9330.1533	8193.8252	7528.2041	6270.8262	9252.0996		20.4119	27.474	22.5664	19.2439	17.0311	24.0003		1	1.34598	1.10555	0.942776	0.834369	1.1758		1	1.22576	0.942776
KDFEDLYTPVNGSIVIVR	N3H4F1S1	A2B2C1D1E2F1G3gfedD1dcbB5ba	Complex	0	1	Transferrin receptor protein 1	TFRC	P02786	251	2	2382.23	5752.39	5850.71	5086.69	5738.53	5757.12		11.4536	16.9388	16.1133	13.0028	15.5854	14.9342		1	1.4789	1.40683	1.13526	1.36074	1.30389		1	1.44287	1.30389
KDFEDLYTPVNGSIVIVR	N4H5F1S1	A2B2C1D1E2F1G3gfedD1E2F1fedcbB5ba	Complex	0	1	Transferrin receptor protein 1	TFRC	P02786	251	6	4137.64	10123.1	7799.11	8679.41	6459.08	8686.79		19.8935	29.809	21.4793	22.1866	17.5424	22.5339		1	1.49843	1.07972	1.11527	0.881816	1.13273		1	1.28907	1.11527
KDFEDLYTPVNGSIVIVR	N4H5F2S1	A2B2C1D1E2F1G3gfedD1E2F1fF5fedcbB5ba	Complex	0	1	Transferrin receptor protein 1	TFRC	P02786	251	1	9799.8115	25795.8379	18254.5176	20604.0977	22405.0430	24057.7012		47.1167	75.9597	50.2742	52.669	60.8504	62.4067		1	1.61216	1.06701	1.11784	1.29148	1.32451		1	1.33959	1.29148
KDFEDLYTPVNGSIVIVR	N4H5F1S2	A2B2C1D1E2F1G3gfedD1E2F1G3gfedcbB5ba	Complex	0	1	Transferrin receptor protein 1	TFRC	P02786	251	2	4182.44	9172.67	9303.99	8546.4	7934.34	11677.9		20.1089	27.0103	25.6238	21.8466	21.5491	30.293		1	1.3432	1.27426	1.08642	1.07162	1.50645		1	1.30873	1.08642
KDFEDLYTPVNGSIVIVR	N4H5F2S1	A2B2C1D1E2F5feE2F1fF3fedD1E1edcbB5ba	Hybrid	0	1	Transferrin receptor protein 1	TFRC	P02786	251	1	2875.4072	11811.3506	11677.1270	11807.6162	11892.4561	12150.9707		13.8247	34.7803	32.1596	30.1831	32.299	31.5201		1	2.5158	2.32624	2.18327	2.33632	2.27998		1	2.42102	2.27998
KDNTTVTR	N3H4F1	A2B2C1D1E2F1fedD1dcbB5ba	Complex	0	1	Lysosome-associated membrane glycoprotein 1	LAMP1	P11279	249	3	5614.42	8793.75	10473.8	10770.8	12761	13777.9		26.9937	25.8945	28.8456	27.5327	34.6579	35.7404		1	0.95928	1.06861	1.01997	1.28393	1.32403		1	1.01394	1.28393
KDNTTVTR	N4H5F1	A2B2C1D1E2F1fedD1E2F1fedcbB5ba	Complex	0	1	Lysosome-associated membrane glycoprotein 1	LAMP1	P11279	249	3	3656.75	6276.54	7010.17	6982.44	8081.11	10000		17.5814	18.4822	19.3065	17.8488	21.9477	25.9405		1	1.05124	1.09812	1.01521	1.24835	1.47546		1	1.07468	1.24835
KDNTTVTR	N3H4F1S1	A2B2C1D1E2F1G3gfedD1dcbB5ba	Complex	0	1	Lysosome-associated membrane glycoprotein 1	LAMP1	P11279	249	1	14744.9668	17302.4922	18632.0430	19578.7031	31928.6758	25730.3574		70.8927	50.9498	51.3139	50.0478	86.7158	66.7456		1	0.718689	0.723826	0.705966	1.2232	0.941502		1	0.721257	0.941502
KDNTTVTR	N4H5F1S1	A2B2C1D1E2F1G3gfedD1E2F1fedcbB5ba	Complex	0	1	Lysosome-associated membrane glycoprotein 1	LAMP1	P11279	249	2	4230.28	7647.69	8810.57	7668.11	8640.09	9116.02		20.3389	22.5198	24.2649	19.6015	23.4658	23.6473		1	1.10723	1.19303	0.963746	1.15374	1.16267		1	1.15013	1.15374
KDNTTVTR	N5H6F1S1	A2B2C1D1E2F1G3gfedD1E2F1feE2F1fedcbB5ba	Complex	0	1	Lysosome-associated membrane glycoprotein 1	LAMP1	P11279	249	1	7501.1826	22736.6992	17119.8887	21394.4219	21006.6816	19004.0625		36.0651	66.9516	47.1494	54.6892	57.0525	49.2973		1	1.85641	1.30734	1.5164	1.58193	1.3669		1	1.58187	1.5164
KDNTTVTR	N5H6F2S1	A2B2C1D1E2F1G3gfedD1E2F1feE2F1fF5fedcbB5ba	Complex	0	1	Lysosome-associated membrane glycoprotein 1	LAMP1	P11279	249	1	6069.2417	22355.8906	24438.7949	19772.4727	23806.4902	20075.1543		29.1804	65.8303	67.3061	50.5431	64.6566	52.0758		1	2.25597	2.30655	1.73209	2.21575	1.78461		1	2.28126	1.78461
KDNTTVTR	N4H5F1S2	A2B2C1D1E2F1G3gfedD1E2F1G3gfedcbB5ba	Complex	0	1	Lysosome-associated membrane glycoprotein 1	LAMP1	P11279	249	1	4313.5068	13516.4600	15269.7705	14978.2217	19536.3652	14812.7578		20.739	39.8012	42.054	38.2879	53.0593	38.4249		1	1.91915	2.02777	1.84618	2.55843	1.85278		1	1.97346	1.85278
KDNTTVTR	N4H5F2	A2B2C1D1E2F5feE2F1fedD1E1edcbB5ba	Hybrid	0	1	Lysosome-associated membrane glycoprotein 1	LAMP1	P11279	249	1	2822.0261	10267.1963	8972.3311	8321.5127	6561.5308	5825.9282		13.5681	30.2333	24.7104	21.2718	17.8206	15.1127		1	2.22827	1.82122	1.56778	1.31342	1.11384		1	2.02474	1.31342
KDTCTQECSYFNITK	N2H6	A2B2C1D1E1F1fedD1E1edcba	High mannose	0	0	Integrin beta-1	ITGB1	P05556	669	9	20150.1	47203.8	64077	45273.3	43806.6	50930.4		96.8803	138.999	176.473	115.729	118.975	132.116		1	1.43475	1.82155	1.19456	1.22806	1.3637		1	1.62815	1.22806
KDTCTQECSYFNITK	N2H7	A2B2C1D1E1F1fedD1E1eE1edcba	High mannose	0	0	Integrin beta-1	ITGB1	P05556	669	3	26269	69770.7	53008.3	59885.2	59050.6	68644.5		126.299	205.45	145.989	153.081	160.377	178.067		1	1.62669	1.15589	1.21205	1.26982	1.40988		1	1.39129	1.26982
KDTCTQECSYFNITK	N2H8	A2B2C1D1E1F1fedD1E1eE1F1fedcba	High mannose	0	0	Integrin beta-1	ITGB1	P05556	669	5	13149.6	31253.1	36043.5	34531.2	28075.1	28923.3		63.2223	92.0293	99.2664	88.27	76.2498	75.0283		1	1.45565	1.57012	1.39619	1.20606	1.18674		1	1.51288	1.20606
KDTCTQECSYFNITK	N2H9	A2B2C1D1E1F1fedD1E1F1feE1F1fedcba	High mannose	0	0	Integrin beta-1	ITGB1	P05556	669	2	40743.4	50272.2	66651.7	60528.6	60447.7	59942.3		195.891	148.034	183.563	154.726	164.171	155.493		1	0.755695	0.937068	0.789854	0.838073	0.79377		1	0.846381	0.79377
KDTCTQECSYFNITK	N4H5F1	A2B2C1D1E2F1fedD1E2F1fedcbB5ba	Complex	0	1	Integrin beta-1	ITGB1	P05556	669	1	27840.2734	33450.0781	40158.9531	41046.0469	43756.1367	49117.6289		133.854	98.4988	110.601	104.923	118.838	127.413		1	0.735868	0.826278	0.783865	0.887821	0.951882		1	0.781073	0.887821
KDTCTQECSYFNITK	N5H7F1	A2B2C1D1E2F1feE2F1feE2F1fedD1E1edcbB5ba	Hybrid	0	1	Integrin beta-1	ITGB1	P05556	669	1	34312.4922	47509.4102	49442.0742	45845.1367	42571.8281	48639.6602		164.972	139.899	136.167	117.191	115.622	126.173		1	0.848015	0.825395	0.71037	0.700858	0.764817		1	0.836705	0.71037
KDTCTQECSYFNITK	N4H5F1S2	A2B2C1D1E2F1fF3fedD1E2F1fF3fedcbB5ba	Complex	0	1	Integrin beta-1	ITGB1	P05556	669	1	19515.7480	30181.7383	29366.8359	27312.3770	26123.8691	33371.9531		93.8302	88.8746	80.8783	69.8169	70.9504	86.5682		1	0.947186	0.861964	0.744077	0.756157	0.922605		1	0.904575	0.756157
KDTCTQECSYFNITK	N4H5F1S1	A2B2C1D1E2F1G3gfedD1E2F1fedcbB5ba	Complex	0	1	Integrin beta-1	ITGB1	P05556	669	2	16162.7	28847	25890.7	28142	30057.2	39234.2		77.709	84.9444	71.3049	71.9377	81.6331	101.775		1	1.09311	0.917588	0.925731	1.0505	1.3097		1	1.00535	1.0505
KDTCTQECSYFNITK	N4H5F1S2	A2B2C1D1E2F1G3gfedD1E2F1fF3fedcbB5ba	Complex	0	1	Integrin beta-1	ITGB1	P05556	669	4	25745	36695.9	37037.4	36591.3	36115.8	43020.1		123.78	108.057	102.003	93.536	98.0877	111.596		1	0.872974	0.824071	0.755663	0.792436	0.901567		1	0.848522	0.792436
KDTCTQECSYFNITK	N4H5F2S1	A2B2C1D1E2F1G3gfedD1E2F1fF5fedcbB5ba	Complex	0	1	Integrin beta-1	ITGB1	P05556	669	1	26005.5547	66684.7500	66040.6094	60371.5273	56396.1680	73631.0156		125.033	196.363	181.88	154.324	153.168	191.002		1	1.57049	1.45466	1.23427	1.22502	1.52761		1	1.51258	1.23427
KDTCTQECSYFNITK	N4H5F1S2	A2B2C1D1E2F1G3gfedD1E2F1G3gfedcbB5ba	Complex	0	1	Integrin beta-1	ITGB1	P05556	669	3	23708.9	40266.5	40009.9	39327.7	39207.3	47785.7		113.991	118.571	110.19	100.531	106.484	123.958		1	1.04018	0.96666	0.881924	0.934147	1.08744		1	1.00342	0.934147
KDTCTQECSYFNITK	N6H4S1	A2B2C1D1E2F1G3gfeE2edD1E2eE2edcba	Complex	0	0	Integrin beta-1	ITGB1	P05556	669	1	15874.0732	28536.8438	32615.5117	30128.9102	30740.1738	30459.3047		76.3213	84.031	89.8254	77.0166	83.4879	79.0127		1	1.10102	1.17694	1.00911	1.0939	1.03526		1	1.13898	1.03526
KDTCTQECSYFNITK	N4H6F2S1	A2B2C1D1E2F5feE2F1G3gfedD1E1eE1edcbB5ba	Hybrid	0	1	Integrin beta-1	ITGB1	P05556	669	1	12596.8145	16945.3223	14840.6055	21206.2852	21854.8848	24864.8301		60.5645	49.898	40.8721	54.2083	59.3562	64.5004		1	0.823882	0.674852	0.89505	0.980049	1.06499		1	0.749367	0.980049
KENSSEICSNNGECVCGQCVCR	N2H6	A2B2C1D1E1F1fedD1E1edcba	High Mannose	0	0	Integrin beta-1	ITGB1	P05556	520	1	12509.4023	29502.2578	33111.6250	27161.8574	26816.8223	28165.7363		60.1442	86.8738	91.1917	69.4322	72.8324	73.0631		1	1.44442	1.51622	1.15443	1.21096	1.2148		1	1.48032	1.21096
KENSSEICSNNGECVCGQCVCR	N2H7	A2B2C1D1E1F1fedD1E1eE1edcba	High mannose	0	0	Integrin beta-1	ITGB1	P05556	520	1	4536.3398	7065.4971	8968.4385	6784.7998	7286.0938	6050.0405		21.8104	20.8054	24.6997	17.3436	19.7885	15.694		1	0.953923	1.13248	0.795198	0.907296	0.719568		1	1.0432	0.795198
KENSSEICSNNGECVCGQCVCR	N2H8	A2B2C1D1E1F1fedD1E1eE1F1fedcba	High mannose	0	0	Integrin beta-1	ITGB1	P05556	520	10	5500.48	7985.22	9471.12	9057.3	9351.87	5093.83		26.4459	23.5137	26.0841	23.1526	25.399	13.2136		1	0.889124	0.98632	0.875471	0.960412	0.499647		1	0.937722	0.875471
KENSSEICSNNGECVCGQCVCR	N2H9	A2B2C1D1E1F1fedD1E1F1feE1F1fedcba	High mannose	0	0	Integrin beta-1	ITGB1	P05556	520	1	6179.3218	9185.2559	14522.7998	10645.4297	9975.2041	10184.4414		29.7097	27.0474	39.9968	27.2122	27.0919	26.4189		1	0.910388	1.34625	0.915938	0.911887	0.889233		1	1.12832	0.911887
KFNTTER	N2H8	A2B2C1D1E1F1fedD1E1eE1F1fedcba	High mannose	0	0	Mucin-16	MUC16	Q8WXI7	13816	1	2816.1521	6104.4307	7013.8193	10076.9893	14676.9863	13798.1904		13.5398	17.9754	19.3165	25.7592	39.8616	35.7931		1	1.32759	1.42664	1.90247	2.94402	2.64354		1	1.37712	2.64354
KLNYTLSQGHR	N2H7	A2B2C1D1E1F1fedD1E1eE1edcba	High mannose	0	0	Aminopeptidase N	ANPEP	P15144	128	2	4965.4	18395.8	16035.8	14349.8	10041.7	10399.4		23.8732	54.1691	44.1637	36.6814	27.2726	26.9764		1	2.26903	1.84993	1.53651	1.14239	1.12998		1	2.05948	1.14239
KLNYTLSQGHR	N2H8	A2B2C1D1E1F1fedD1E1eE1F1fedcba	High mannose	0	0	Aminopeptidase N	ANPEP	P15144	128	1	1385.9948	9498.5713	7457.4912	8110.5879	4604.5747	7323.3159		6.66376	27.97	20.5385	20.7326	12.5057	18.997		1	4.19733	3.08211	3.11125	1.87667	2.85079		1	3.63972	2.85079
KNACCSTNTSQEAHK	N2H5	A2B2C1D1E1F1fedD1dcba	High mannose	0	0	Folate receptor alpha	FOLR1	P15328	69	1	5348.0420	31083.0586	12834.1377	14066.6689	12351.9453	19336.2969		25.713	91.5287	35.3461	35.9577	33.5469	50.1591		1	3.55963	1.37464	1.39843	1.30467	1.95073		1	2.46714	1.39843
KNACCSTNTSQEAHK	N2H6	A2B2C1D1E1F1fedD1E1edcba	High mannose	0	0	Folate receptor alpha	FOLR1	P15328	69	2	3244.2	32267.8	14506	17804.8	11526.7	28663.6		15.5979	95.0175	39.9505	45.5133	31.3057	74.3546		1	6.09169	2.56128	2.91791	2.00704	4.76697		1	4.32648	2.91791
KNACCSTNTSQEAHK	N2H7	A2B2C1D1E1F1fedD1E1eE1edcba	High mannose	0	0	Folate receptor alpha	FOLR1	P15328	69	1	1147.8341	20217.2344	16408.7578	12763.3008	9749.2656	23633.9883		5.5187	59.5327	45.1909	32.626	26.4783	61.3075		1	10.7874	8.18868	5.91191	4.79792	11.1091		1	9.48806	5.91191
KNACCSTNTSQEAHK	N2H8	A2B2C1D1E1F1fedD1E1eE1F1fedcba	High mannose	0	0	Folate receptor alpha	FOLR1	P15328	69	3	989.459	17546.9	12192.5	14354.8	8512.64	21280.3		4.75724	51.6695	33.5791	36.6942	23.1197	55.2021		1	10.8612	7.05852	7.71334	4.85989	11.6038		1	8.95987	7.71334
KNACCSTNTSQEAHK	N2H9	A2B2C1D1E1F1fedD1E1F1feE1F1fedcba	High mannose	0	0	Folate receptor alpha	FOLR1	P15328	69	1	1169.4015	13164.3271	11091.5049	10120.6299	5180.3491	12369.1045		5.62239	38.7643	30.5468	25.8707	14.0694	32.086		1	6.89463	5.43306	4.60137	2.50239	5.70682		1	6.16384	4.60137
KNACCSTNTSQEAHK	N2H10	A2B2C1D1E1F1G1gfedD1E1F1feE1F1fedcba	High mannose	0	0	Folate receptor alpha	FOLR1	P15328	69	1	3749.0872	9246.1865	9508.6182	9105.4434	8759.7207	10396.6270		18.0253	27.2268	26.1874	23.2757	23.7907	26.9693		1	1.51047	1.45281	1.29128	1.31985	1.49619		1	1.48164	1.31985
KNACCSTNTSQEAHK	N3H6	A2B2C1D1E2edD1E1eE1F1fedcba	Hybrid	0	0	Folate receptor alpha	FOLR1	P15328	69	1	1493.4358	25594.7129	10042.5381	13238.8838	7231.0605	21314.3457		7.18033	75.3675	27.6579	33.8417	19.639	55.2903		1	10.4964	3.85189	4.71312	2.73511	7.70025		1	7.17414	4.71312
KNACCSTNTSQEAHK	N3H5F1	A2B2C1D1E2F1fedD1E1edcbB5ba	Hybrid	0	1	Folate receptor alpha	FOLR1	P15328	69	1	5070.8008	17914.9023	12381.1484	13946.2041	13880.5732	22394.9824		24.38	52.7531	34.0985	35.6498	37.6986	58.0935		1	2.16378	1.39863	1.46225	1.54629	2.38283		1	1.78121	1.54629
KNACCSTNTSQEAHK	N3H6	A2B2C1D1E2F1fedD1E1eE1edcba	Hybrid	0	0	Folate receptor alpha	FOLR1	P15328	69	1	3055.6843	37403.0469	15025.5947	20341.1270	16109.0635	30883.8320		14.6915	110.139	41.3815	51.9967	43.751	80.1139		1	7.49678	2.8167	3.53924	2.97798	5.45308		1	5.15674	3.53924
KNACCSTNTSQEAHK	N3H6F1	A2B2C1D1E2F1fedD1E1eE1edcbB5ba	Hybrid	0	1	Folate receptor alpha	FOLR1	P15328	69	1	2603.8848	16968.2031	9119.0361	10659.8828	6280.6646	17642.8555		12.5193	49.9654	25.1145	27.2492	17.0578	45.7663		1	3.99108	2.00606	2.17658	1.36252	3.65566		1	2.99857	2.17658
KNACCSTNTSQEAHK	N4H5F1	A2B2C1D1E2F1fedD1E2F1fedcbB5ba	Complex	0	1	Folate receptor alpha	FOLR1	P15328	69	2	5080.6	15222.5	13724.6	19249	19296.1	26659.9		24.4271	44.825	37.7984	49.2051	52.4067	69.1569		1	1.83505	1.5474	2.01436	2.14543	2.83115		1	1.69122	2.14543
KNACCSTNTSQEAHK	N5H7F1	A2B2C1D1E2F1feE2F1feE2F1fedD1E1edcbB5ba	Hybrid	0	1	Folate receptor alpha	FOLR1	P15328	69	3	3102.72	11631.9	10462.6	14288.4	11129	26508.4		14.9176	34.2518	28.8148	36.5244	30.2254	68.7637		1	2.29606	1.93159	2.44841	2.02616	4.60956		1	2.11383	2.44841
KNACCSTNTSQEAHK	N3H5F2	A2B2C1D1E2F1fF5fedD1E1edcbB5ba	Hybrid	0	1	Folate receptor alpha	FOLR1	P15328	69	1	0.0000	41463.7031	21287.0234	25853.7656	13137.7383	40935.5273		0	122.096	58.6259	66.0884	35.6811	106.188		#DIV/0!	#DIV/0!	#DIV/0!	#DIV/0!	#DIV/0!	#DIV/0!		#DIV/0!	#DIV/0!	#DIV/0!
KNACCSTNTSQEAHK	N4H5F2	A2B2C1D1E2F1fF5fedD1E2F1fedcbB5ba	Complex	0	1	Folate receptor alpha	FOLR1	P15328	69	1	2825.5728	36542.3359	38129.0508	47033.3828	22498.2754	41936.7305		13.5851	107.604	105.01	120.228	61.1036	108.786		1	7.92074	7.72978	8.85	4.49783	8.00769		1	7.82526	8.00769
KNACCSTNTSQEAHK	N4H5F1S1	A2B2C1D1E2F1fF5fedD1E2F1fF5fedcbB5ba;A2B2C1D1E2F1G3gfedD1E2F1fedcbB5ba	Complex	0	1	Folate receptor alpha	FOLR1	P15328	69	1	935.8961	16746.1289	20703.9902	22538.1973	10195.7627	19185.3574		4.49972	49.3115	57.0202	57.613	27.6909	49.7676		1	10.9588	12.672	12.8037	6.15392	11.0602		1	11.8154	11.0602
KNACCSTNTSQEAHK	N4H5F1S1	A2B2C1D1E2F1G3gfedD1E2F1fedcbB5ba	Complex	0	1	Folate receptor alpha	FOLR1	P15328	69	1	1497.5055	7710.8501	9188.9092	11719.6113	6584.9326	12160.9648		7.19989	22.7058	25.3069	29.9581	17.8842	31.546		1	3.15362	3.5149	4.16091	2.48395	4.38146		1	3.33426	4.16091
KNACCSTNTSQEAHK	N4H5F1S2	A2B2C1D1E2F1G3gfedD1E2F1G3gfedcbB5ba	Complex	0	1	Folate receptor alpha	FOLR1	P15328	69	9	1215.53	15624.4	15949.7	24323.3	15332.5	30393.2		5.84417	46.0083	43.9265	62.176	41.642	78.8411		1	7.87253	7.51631	10.639	7.1254	13.4906		1	7.69442	10.639
KNACCSTNTSQEAHK	N4H5F2	A2B2C1D1E2F5feE2F1fedD1E1edcbB5ba	Hybrid	0	1	Folate receptor alpha	FOLR1	P15328	69	1	750.2731	6061.8413	7716.4512	7889.0542	6989.0952	8562.5293		3.60726	17.85	21.2516	20.1663	18.9818	22.2115		1	4.94836	5.89136	5.59048	5.26213	6.15746		1	5.41986	5.59048
KNACCSTNTSQEAHK	N5H6F2S1	A2B2C1D1E2F5feE2F1feE2F1G3gfedD1E1edcbB5ba	Hybrid	0	1	Folate receptor alpha	FOLR1	P15328	69	1	1042.0137	8841.7041	8937.1504	10966.2002	7925.7061	14105.2910		5.00992	26.0357	24.6135	28.0322	21.5256	36.5897		1	5.19683	4.91296	5.59534	4.29659	7.30345		1	5.05489	5.59534
KNACCSTNTSQEAHK	N4H5F2S1	A2B2C1D1E2F5feE2F1G3gfedD1E1edcbB5ba	Hybrid	0	1	Folate receptor alpha	FOLR1	P15328	69	1	0.0000	8551.0498	9923.0479	13365.8564	10072.2227	14855.3652		0	25.1798	27.3288	34.1663	27.3554	38.5354		#DIV/0!	#DIV/0!	#DIV/0!	#DIV/0!	#DIV/0!	#DIV/0!		#DIV/0!	#DIV/0!	#DIV/0!
KNACCSTNTSQEAHK	N4H5F3	A2B2C1D1E2F5feE2F5fedD1E1eE1edcbB5ba	Hybrid	0	1	Folate receptor alpha	FOLR1	P15328	69	2	2243.48	8854.69	7816.42	9330.76	6798.32	8572.82		10.7865	26.074	21.527	23.8516	18.4637	22.2383		1	2.41728	1.99573	2.21125	1.71174	2.06168		1	2.20651	2.06168
KNASNMEYR	N2H6	A2B2C1D1E1F1fedD1E1edcba	High mannose	0	0	Neuroplastin	NPTN	Q9Y639	197	1	8999.2441	14870.6260	16588.0781	14664.0459	14506.6973	15192.0068		43.2677	43.7888	45.6847	37.4848	39.3991	39.4087		1	1.01204	1.05586	0.866346	0.910589	0.910811		1	1.03395	0.910589
KNASNMEYR	N2H7	A2B2C1D1E1F1fedD1E1eE1edcba	High mannose	0	0	Neuroplastin	NPTN	Q9Y639	197	4	6325.14	12985.9	11312.5	10866.9	7689.12	12038.8		30.4108	38.2389	31.1554	27.7785	20.8831	31.2292		1	1.25741	1.02448	0.913441	0.686699	1.02691		1	1.14095	0.913441
KNASNMEYR	N2H8	A2B2C1D1E1F1fedD1E1eE1F1fedcba	High mannose	0	0	Neuroplastin	NPTN	Q9Y639	197	4	3600.03	6627.08	6396.21	5385.75	5560.78	6054.92		17.3087	19.5144	17.6156	13.7673	15.1026	15.7067		1	1.12744	1.01773	0.795397	0.872547	0.907447		1	1.07258	0.872547
KQNNGAFNETLFR	N2H7	A2B2C1D1E1F1fedD1E1eE1edcba	High mannose	0	0	Transferrin receptor protein 1	TFRC	P02786	727	8	11125.9	36562.1	32229.7	28715.9	26445.5	38605.9		53.4924	107.663	88.7627	73.4048	71.8238	100.145		1	2.01267	1.65935	1.37225	1.34269	1.87214		1	1.83601	1.37225
KQNNGAFNETLFR	N2H8	A2B2C1D1E1F1fedD1E1eE1F1fedcba	High mannose	0	0	Transferrin receptor protein 1	TFRC	P02786	727	34	8735.12	37651.8	35275.3	23967.5	23931.4	27578.9		41.9978	110.871	97.1505	61.2666	64.9959	71.5407		1	2.63994	2.31323	1.45881	1.5476	1.70344		1	2.47658	1.5476
KQNNGAFNETLFR	N2H9	A2B2C1D1E1F1fedD1E1F1feE1F1fedcba	High mannose	0	0	Transferrin receptor protein 1	TFRC	P02786	727	24	12607.4	29115	22172.5	24542.8	24344.9	30042.5		60.6155	85.7334	61.0646	62.7372	66.1189	77.9314		1	1.41438	1.00741	1.035	1.09079	1.28567		1	1.2109	1.09079
KQNNGAFNETLFR	N2H10	A2B2C1D1E1F1G1gfedD1E1F1feE1F1fedcba	High mannose	0	0	Transferrin receptor protein 1	TFRC	P02786	727	4	5745.29	12104.5	12786.5	11282.9	9514.25	12746.8		27.6229	35.6434	35.2148	28.8418	25.84	33.0657		1	1.29036	1.27484	1.04413	0.935453	1.19704		1	1.2826	1.04413
KWNVTSLETLK	N4H5F1S2	A2B2C1D1E2F1G3gfedD1E2F1G3gfedcbB5ba	Complex	0	1	Mesothelin	MSLN	Q13421	388	1	17457.0215	44077.4180	33584.6992	35949.7773	35594.4805	42819.2695		83.932	129.793	92.4946	91.8962	96.6719	111.075		1	1.5464	1.10202	1.09489	1.15179	1.32339		1	1.32421	1.15179
LAFATMFNSSEQSQK	N4H5F1S2	A2B2C1D1E2F1G3gfedD1E2F1G3gfedcbB5ba	Complex	0	1	Glutathione hydrolase 1 proenzyme	GGT1	P19440	120	1	1699.1682	5700.2754	4412.8325	3339.4165	3100.6436	3878.8625		8.16947	16.7853	12.1532	8.53634	8.42111	10.0619		1	2.05464	1.48764	1.04491	1.0308	1.23165		1	1.77114	1.04491
LANLTQGEDQYYLR	N2H6	A2B2C1D1E1F1fedD1E1edcba	High mannose	0	0	Clusterin	CLU	P10909	374	1	22501.7754	37587.4922	33263.3984	37134.7266	44950.1250	38456.3672		108.187	110.682	91.6097	94.9252	122.081	99.7574		1	1.02306	0.846773	0.877419	1.12843	0.922084		1	0.934919	0.922084
LANLTQGEDQYYLR	N2H8	A2B2C1D1E1F1fedD1E1eE1F1fedcba	High mannose	0	0	Clusterin	CLU	P10909	374	1	22164.7129	27275.3828	27016.4883	30626.7910	33837.2109	28388.0176		106.566	80.3164	74.4053	78.2893	91.8992	73.6397		1	0.753676	0.698207	0.734654	0.862367	0.691022		1	0.725942	0.734654
LAPPLDCVEGKNCSR	N2H3	A2B2C1D1dD1dcba	Paucimannose	0	0	Group 3 secretory phospholipase A2	PLA2G3	Q9NZ20	439	1	24228.2969	35490.6484	10982.7480	11125.6855	6298.5732	5603.8999		116.488	104.508	30.2473	28.4399	17.1064	14.5367		1	0.897154	0.25966	0.244145	0.146852	0.124792		1	0.578407	0.146852
LAVTNTTMTGTVLK	N2H8	A2B2C1D1E1F1fedD1E1eE1F1fedcba	High mannose	0	0	Stromal interaction molecule 1	STIM1	Q13586	171	4	11069	28047.8	24768.9	24392.8	26132.6	26798.4		53.2189	82.591	68.2154	62.3537	70.974	69.516		1	1.55191	1.28179	1.17165	1.33363	1.30623		1	1.41685	1.30623
LAWEGNETVTTR	N7H3F4	A2B2C1D1E2edD1E2F5feE2F5feE2F5feE2F5fedcba	Complex	0	0	Solute carrier family 12 member 5	SLC12A5	Q9H2X9	333	1	11222.2012	17773.6562	29722.8145	23118.3379	19908.8105	22357.7656		53.9555	52.3372	81.8587	59.096	54.0708	57.9969		1	0.970007	1.51715	1.09527	1.00214	1.0749		1	1.24358	1.0749
LAYNESEDR	N5H6S3	A2B2C1D1E2F1G3gfedD1E2F1G3gfeE2F1G3gfedcba	Complex	0	0	Calcium/calmodulin-dependent protein kinase kinase 1	CAMKK1	Q8N5S9	147	1	9662.4697	14910.7725	17709.2461	15763.7705	17045.2168	19105.0840		46.4564	43.907	48.7725	40.2959	46.2935	49.5594		1	0.945122	1.04986	0.867392	0.996493	1.06679		1	0.997489	0.996493
LDEDLCAAPANGGNVSR	N5H6S3	A2B2C1D1E2F1G3gfedD1E2F1G3gfeE2F1fF3fedcba	Complex	0	0	Poly(rC)-binding protein 4	PCBP4	P57723	96	1	5862.1304	13065.8232	2862.0303	1176.8436	1025.7201	1104.2767		28.1847	38.4743	7.88223	3.00829	2.78578	2.86454		1	1.36508	0.279664	0.106735	0.0988401	0.101635		1	0.822371	0.101635
LEGNETLK	N2H8	A2B2C1D1E1F1fedD1E1eE1F1fedcba	High mannose	0	0	Cyclic AMP-responsive element-binding protein 3-like protein 2	CREB3L2	Q70SY1	504	1	7801.3818	12395.7637	514.3273	13685.0205	12820.9170	14007.3799		37.5084	36.5012	1.41649	34.9822	34.8206	36.3357		1	0.973146	0.0377646	0.932647	0.928341	0.968734		1	0.505455	0.932647
LENGTITQNERR	N4H4F1S1	A2B2C1D1E2F1G3gfedD1E2F5fedcba	Complex	0	0	Inositol 1,4,5-trisphosphate receptor type 2	ITPR2	Q14571	461	1	14518.1318	20094.2168	21185.8613	26031.5312	25271.0430	26914.1777		69.8021	59.1704	58.3473	66.5428	68.6342	69.8165		1	0.847689	0.835897	0.953307	0.983269	1.00021		1	0.841793	0.983269
LENITTGTYTIHAQK	N2H6	A2B2C1D1E1F1fedD1E1edcba	High mannose	0	0	Nodal modulator 1	NOMO1	Q15155	369	1	16531.0586	38466.4375	48505.7734	28762.9629	29259.8262	33489.3164		79.4801	113.27	133.588	73.525	79.4674	86.8726		1	1.42514	1.68078	0.925074	0.999841	1.09301		1	1.55296	0.999841
LENITTGTYTIHAQK	N2H7	A2B2C1D1E1F1fedD1E1eE1edcba	High mannose	0	0	Nodal modulator 1	NOMO1	Q15155	369	3	20079.3	35967.4	34001.6	38173.6	40410.4	37672.3		96.5395	105.911	93.6427	97.5808	109.752	97.7236		1	1.09708	0.969994	1.01079	1.13686	1.01227		1	1.03354	1.01227
LENITTGTYTIHAQK	N2H8	A2B2C1D1E1F1fedD1E1eE1F1fedcba	High mannose	0	0	Nodal modulator 1	NOMO1	Q15155	369	1	24669.8574	40792.0625	49799.7383	50304.7148	46838.4219	44304.5703		118.611	120.118	137.152	128.591	127.21	114.928		1	1.01271	1.15632	1.08414	1.0725	0.968949		1	1.08451	1.0725
LFQNCSELFK	N4H5F1S2	A2B2C1D1E2F1G3gfedD1E2F1G3gfedcbB5ba	Complex	0	1	Transmembrane protein 87A	TMEM87A	Q8NBN3	127	1	2907.9060	6180.0303	2701.9453	3384.3613	3297.6055	2762.3394		13.981	18.198	7.44135	8.65123	8.95604	7.16562		1	1.30163	0.532247	0.618785	0.640587	0.512526		1	0.916937	0.618785
LGVIEDHSNR	N2H6	A2B2C1D1E1F1fedD1E1edcba	High mannose	0	0	Endoplasmin	HSP90B1	P14625	502	2	9942.91	14347.6	16359.7	17383.4	17688.2	18192.1		47.8047	42.2486	45.0557	44.4362	48.0399	47.191		1	0.883774	0.942494	0.929535	1.00492	0.987161		1	0.913134	0.987161
LGVIEDHSNR	N2H7	A2B2C1D1E1F1fedD1E1eE1edcba	High mannose	0	0	Endoplasmin	HSP90B1	P14625	502	3	4647.5	11375.2	15924.4	11811.5	11266.9	12343.4		22.3448	33.496	43.8568	30.1929	30.6001	32.0193		1	1.49905	1.96273	1.35123	1.36945	1.43296		1	1.73089	1.36945
LGVIEDHSNR	N2H8	A2B2C1D1E1F1fedD1E1eE1F1fedcba	High mannose	0	0	Endoplasmin	HSP90B1	P14625	502	6	10491.7	22609.4	22926.9	20679.2	16776.6	19047.3		50.4434	66.5766	63.1424	52.861	45.5639	49.4095		1	1.31983	1.25175	1.04793	0.903269	0.979504		1	1.28579	0.979504
LGVIEDHSNR	N2H9	A2B2C1D1E1F1fedD1E1F1feE1F1fedcba	High mannose	0	0	Endoplasmin	HSP90B1	P14625	502	3	7132.57	8768.54	12253.7	10650	8489.23	10016.9		34.2929	25.8203	33.7476	27.2239	23.0561	25.9842		1	0.752934	0.9841	0.793863	0.672329	0.757716		1	0.868517	0.757716
LHEITNETFR	N4H5F1S2	A2B2C1D1E2F1G3gfedD1E2F1G3gfedcbB5ba	Complex	0	1	Vasorin	VASN	Q6EMK4	117	2	5505.72	10339.1	9132.72	9409.87	9728.43	11365.4		26.4711	30.4451	25.1521	24.0539	26.4217	29.4824		1	1.15013	0.950174	0.908685	0.998133	1.11376		1	1.05015	0.998133
LHPPLNHSRSIPMPASR	N4H6S4	A2B2C1D1E2F1G3gfF3feE2F1G3gfF3fedD1E1edcba	Hybrid	0	0	Insulin receptor substrate 1	IRS1	P35568	370	2	8870.46	39177.9	15403.4	18221.3	16039.7	19400		42.6485	115.365	42.4221	46.5778	43.5626	50.3244		1	2.70502	0.994692	1.09213	1.02143	1.17998		1	1.84986	1.09213
LHVTLYNCSFGR	N2H6	A2B2C1D1E1F1fedD1E1edcba	High mannose	0	0	Plexin-B2	PLXNB2	O15031	759	2	18163.5	30355.8	31544.8	30416.8	28092.1	28235.9		87.3286	89.3871	86.8766	77.7526	76.2959	73.245		1	1.02357	0.994824	0.890345	0.873665	0.838728		1	1.0092	0.873665
LHVTLYNCSFGR	N2H7	A2B2C1D1E1F1fedD1E1eE1edcba	High mannose	0	0	Plexin-B2	PLXNB2	O15031	759	2	17155.8	43598.2	32862.4	34232.2	27699.3	34211.5		82.4837	128.381	90.5054	87.5056	75.2292	88.7461		1	1.55644	1.09725	1.06088	0.91205	1.07592		1	1.32685	1.06088
LIDNNKTEK	N2H3F1	A2B2C1D1dD1dcbB5ba	Paucimannose	0	1	Prosaposin	PSAP	P07602	332	3	16129.6	23727.3	42773.8	48824.4	48854.7	49890.1		77.5499	69.8685	117.802	124.807	132.685	129.417		1	0.900949	1.51905	1.60937	1.71097	1.66882		1	1.21	1.66882
LIDNNKTEK	N2H4	A2B2C1D1E1edD1dcba	High mannose	0	0	Prosaposin	PSAP	P07602	332	2	12274.1	19272.3	17178.1	18124	21060.6	22984		59.0132	56.7502	47.3097	46.3293	57.1989	59.6214		1	0.961653	0.80168	0.785068	0.969257	1.01031		1	0.881667	0.969257
LIDNNKTEK	N2H5	A2B2C1D1E1F1fedD1dcba	High mannose	0	0	Prosaposin	PSAP	P07602	332	6	5649.14	11981.7	11150.1	11721	14542.6	15110.2		27.1607	35.2819	30.708	29.9615	39.4966	39.1966		1	1.29901	1.13061	1.10312	1.45418	1.44314		1	1.21481	1.44314
LIDNNKTEK	N2H6	A2B2C1D1E1F1fedD1E1edcba	High mannose	0	0	Prosaposin	PSAP	P07602	332	10	8222.44	9457.97	18257.4	23576.8	24691	26734.8		39.5329	27.8504	50.2821	60.268	67.0588	69.3513		1	0.704488	1.27191	1.5245	1.69628	1.75427		1	0.988198	1.69628
LIDNNKTEK	N2H7	A2B2C1D1E1F1fedD1E1eE1edcba	High mannose	0	0	Prosaposin	PSAP	P07602	332	4	15484.3	26348.7	47297.5	51609.7	52744.7	42310		74.4473	77.5876	130.261	131.927	143.25	109.754		1	1.04218	1.7497	1.77208	1.92418	1.47425		1	1.39594	1.77208
LIDNNKTEK	N2H8	A2B2C1D1E1F1fedD1E1eE1F1fedcba	High mannose	0	0	Prosaposin	PSAP	P07602	332	2	11885.8	40461.5	37355.8	41055.3	31966.2	45814.2		57.1461	119.145	102.88	104.947	86.8177	118.844		1	2.08492	1.80031	1.83647	1.51922	2.07965		1	1.94261	1.83647
LIDNNKTEK	N2H9	A2B2C1D1E1F1fedD1E1F1feE1F1fedcba	High mannose	0	0	Prosaposin	PSAP	P07602	332	1	7125.4570	16500.4785	19029.5215	19653.0645	19471.4707	22749.5977		34.2587	48.5881	52.4086	50.2379	52.883	59.0134		1	1.41827	1.52979	1.46643	1.54364	1.72258		1	1.47403	1.54364
LIDNNKTEK	N3H6	A2B2C1D1E2F1fedD1E1eE1edcba	Hybrid	0	0	Prosaposin	PSAP	P07602	332	1	12932.0371	21821.9648	23053.3008	22972.0762	25275.1562	25950.0273		62.1762	64.258	63.4904	58.7221	68.6454	67.3154		1	1.03348	1.02114	0.944446	1.10404	1.08265		1	1.02731	1.08265
LIDNNKTEK	N4H5F1S2	A2B2C1D1E2F1G3gfedD1E2F1G3gfedcbB5ba	Complex	0	1	Prosaposin	PSAP	P07602	332	2	3999.17	20013.4	10213.9	10827.6	8849.35	14353		19.2277	58.9325	28.1297	27.678	24.0342	37.2322		1	3.06498	1.46297	1.43948	1.24997	1.93638		1	2.26398	1.43948
LKPLFNK	N2H7	A2B2C1D1E1F1fedD1E1eE1edcba	High mannose	0	0	Cation-dependent mannose-6-phosphate receptor	M6PR	P20645	57	3	20924.6	68638.6	43442.9	56583.1	51351.2	60951.3		100.604	202.117	119.645	144.64	139.466	158.11		1	2.00903	1.18927	1.43772	1.38629	1.57161		1	1.59915	1.43772
LKPLFNK	N2H8	A2B2C1D1E1F1fedD1E1eE1F1fedcba	High mannose	0	0	Cation-dependent mannose-6-phosphate receptor	M6PR	P20645	57	2	37465.1	105960	67037.7	75162.7	74568.8	79542.2		180.129	312.015	184.627	192.134	202.523	206.336		1	1.73217	1.02497	1.06664	1.12432	1.14549		1	1.37857	1.12432
LLHALGGDDFLGMLNR	N2H8	A2B2C1D1E1F1fedD1E1eE1F1fedcba	High mannose	0	0	Prenylcysteine oxidase 1	PCYOX1	Q9UHG3	196	7	10196.1	17302.6	13361.2	12441.6	12090.6	11116.8		49.0221	50.9501	36.7978	31.8036	32.8372	28.8374		1	1.03933	0.750636	0.648761	0.669844	0.588252		1	0.894982	0.648761
LLHALGGDDFLGMLNR	N5H8G2	A2B2C1D1E2eE2F1G4gfeE2F1G4gfedD1E1eE1F1fedcba	Hybrid	0	0	Prenylcysteine oxidase 1	PCYOX1	Q9UHG3	196	4	9074.97	15027.7	13557.4	10668.7	11759.9	11442.6		43.6318	44.2514	37.3379	27.2718	31.9389	29.6826		1	1.0142	0.85575	0.625045	0.732011	0.680298		1	0.934975	0.680298
LLHALGGDDFLGMLNR	N5H10S1	A2B2C1D1E2F1feE2F1feE2F1G3gfedD1E1F1feE1F1fedcba	Hybrid	0	0	Prenylcysteine oxidase 1	PCYOX1	Q9UHG3	196	1	8662.1631	12712.3604	18300.5840	12081.9912	12272.7021	11505.5479		41.647	37.4334	50.4011	30.8844	33.3317	29.8459		1	0.898827	1.2102	0.741576	0.800338	0.716639		1	1.05451	0.741576
LLHAYNR	N2H6	A2B2C1D1E1F1fedD1E1edcba	High mannose	0	0	Semaphorin-3B	SEMA3B	Q13214	124	2	8062.58	20337.4	18689.1	16846.2	17178.4	19429.2		38.7643	59.8864	51.4711	43.0628	46.6553	50.4001		1	1.54489	1.3278	1.11089	1.20356	1.30017		1	1.43634	1.20356
LLHAYNR	N2H7	A2B2C1D1E1F1fedD1E1eE1edcba	High mannose	0	0	Semaphorin-3B	SEMA3B	Q13214	124	3	10006.2	11484	13430.6	12978.2	12110.7	12005.6		48.1092	33.8162	36.9889	33.1755	32.8919	31.143		1	0.702906	0.768854	0.689588	0.683692	0.647341		1	0.73588	0.683692
LLHAYNR	N2H8	A2B2C1D1E1F1fedD1E1eE1F1fedcba	High mannose	0	0	Semaphorin-3B	SEMA3B	Q13214	124	4	4853.77	8942.99	9789.18	8489.56	9213.25	9576.31		23.3365	26.334	26.9601	21.7013	25.0225	24.8413		1	1.12844	1.15527	0.929929	1.07224	1.06448		1	1.14186	1.06448
LLHAYNR	N2H9	A2B2C1D1E1F1fedD1E1F1feE1F1fedcba	High mannose	0	0	Semaphorin-3B	SEMA3B	Q13214	124	3	8537.03	12165.6	10620.8	10988.3	12819.7	10132.6		41.0454	35.8236	29.2505	28.0886	34.8174	26.2843		1	0.87278	0.712638	0.68433	0.848267	0.640371		1	0.792709	0.68433
LLHAYNR	N2H10	A2B2C1D1E1F1G1gfedD1E1F1feE1F1fedcba	High mannose	0	0	Semaphorin-3B	SEMA3B	Q13214	124	6	4397.4	7019.07	7802.35	8590.1	9257.94	10219.4		21.1424	20.6687	21.4882	21.9583	25.1438	26.5094		1	0.977596	1.01636	1.03859	1.18926	1.25385		1	0.996977	1.18926
LLNGSQR	N2H6	A2B2C1D1E1F1fedD1E1edcba	High mannose	0	0	Prolyl 3-hydroxylase 1	P3H1	Q32P28	467	3	7185.8	12098.2	12849.1	14066.1	15310.9	14007.2		34.5488	35.6249	35.3873	35.9562	41.5833	36.3353		1	1.03115	1.02427	1.04074	1.20361	1.05171		1	1.02771	1.05171
LLNINPNK	N2H5	A2B2C1D1E1F1fedD1dcba	High mannose	0	0	Lysosome-associated membrane glycoprotein 1	LAMP1	P11279	261	5	21007.4	43452.7	46370.5	41409.9	35564.6	46337.8		101.002	127.953	127.708	105.853	96.5907	120.202		1	1.26684	1.26441	1.04803	0.956326	1.1901		1	1.26562	1.04803
LLNINPNK	N2H6	A2B2C1D1E1F1fedD1E1edcba	High mannose	0	0	Lysosome-associated membrane glycoprotein 1	LAMP1	P11279	261	6	29939.2	90061.2	68783.9	72310.7	64717.1	81572.6		143.945	265.199	189.436	184.843	175.767	211.603		1	1.84235	1.31602	1.28412	1.22106	1.47002		1	1.57919	1.28412
LLNINPNK	N2H7	A2B2C1D1E1F1fedD1E1eE1edcba	High mannose	0	0	Lysosome-associated membrane glycoprotein 1	LAMP1	P11279	261	5	23829.6	89376.9	61615.8	52438.2	43021.9	64949.5		114.571	263.184	169.694	134.045	116.844	168.482		1	2.29712	1.48113	1.16997	1.01984	1.47054		1	1.88913	1.16997
LLNINPNK	N2H8	A2B2C1D1E1F1fedD1E1eE1F1fedcba	High mannose	0	0	Lysosome-associated membrane glycoprotein 1	LAMP1	P11279	261	4	14464	25024.8	22974.7	24688.6	24724.6	25669		69.5419	73.6892	63.2739	63.1098	67.1502	66.5863		1	1.05964	0.909866	0.907507	0.965607	0.957499		1	0.984751	0.957499
LLNINPNK	N3H5	A2B2C1D1E2edD1E1eE1edcba	Hybrid	0	0	Lysosome-associated membrane glycoprotein 1	LAMP1	P11279	261	1	10676.6689	20181.0078	20459.3965	20008.0469	24125.5742	19118.6660		51.3326	59.426	56.3466	51.1453	65.5232	49.5946		1	1.15767	1.09768	0.996351	1.27644	0.966142		1	1.12767	0.996351
LLNINPNK	N3H5F1	A2B2C1D1E2edD1E1eE1edcbB5ba	Hybrid	0	1	Lysosome-associated membrane glycoprotein 1	LAMP1	P11279	261	3	12719.1	29740.3	31041.5	29144.8	24200.8	26695		61.1524	87.5747	85.4904	74.501	65.7276	69.2479		1	1.43207	1.39799	1.21828	1.07482	1.13238		1	1.41503	1.13238
LLNINPNK	N3H6	A2B2C1D1E2edD1E1eE1F1fedcba	Hybrid	0	0	Lysosome-associated membrane glycoprotein 1	LAMP1	P11279	261	4	28097.2	61980.4	62406.2	58674.1	57483.3	62645		135.089	182.511	171.871	149.985	156.12	162.504		1	1.35104	1.27228	1.11027	1.15568	1.20294		1	1.31166	1.15568
LLNINPNK	N3H5F1	A2B2C1D1E2F1fedD1E1edcbB5ba	Hybrid	0	1	Lysosome-associated membrane glycoprotein 1	LAMP1	P11279	261	2	14019.6	36240	32216.3	29303.8	27558.8	36844.3		67.4051	106.714	88.726	74.9075	74.8477	95.5757		1	1.58317	1.31631	1.1113	1.11042	1.41793		1	1.44974	1.1113
LLNINPNK	N4H5F1	A2B2C1D1E2F1fedD1E2F1fedcbB5ba	Complex	0	1	Lysosome-associated membrane glycoprotein 1	LAMP1	P11279	261	3	22476.4	32181	36006.8	40519.4	41415.3	36215		108.065	94.7618	99.1654	103.577	112.481	93.9431		1	0.876897	0.917646	0.958473	1.04086	0.869321		1	0.897271	0.958473
LLNINPNK	N3H6S1	A2B2C1D1E2F1G3gfedD1E1eE1edcba	Hybrid	0	0	Lysosome-associated membrane glycoprotein 1	LAMP1	P11279	261	3	12452.8	20954.6	22845.8	23562	23686.7	31187.9		59.8719	61.704	62.9188	60.2301	64.3313	80.9026		1	1.0306	1.05089	1.00598	1.07448	1.35126		1	1.04075	1.07448
LLNINPNK	N4H5F1S1	A2B2C1D1E2F1G3gfedD1E2F1fedcbB5ba	Complex	0	1	Lysosome-associated membrane glycoprotein 1	LAMP1	P11279	261	5	16914.3	21441.5	26280.2	30611.6	34689.3	27878.4		81.3227	63.1378	72.3775	78.2505	94.2135	72.3176		1	0.776385	0.890003	0.962221	1.15851	0.889267		1	0.833194	0.962221
LNAINITSALDR	N2H8	A2B2C1D1E1F1fedD1E1eE1F1fedcba	High mannose	0	0	Epsilon-sarcoglycan	SGCE	O43556	200	3	13534.7	30175.4	21178.4	20815.5	23581.5	23954.9		65.0738	88.8561	58.3267	53.2093	64.0454	62.1401		1	1.36547	0.896315	0.817675	0.984196	0.954916		1	1.13089	0.954916
LNESERQIR	N2H4	A2B2C1D1E1edD1dcba	High mannose	0	0	Centrosomal protein of 152 kDa	CEP152	O94986	260	1	66898.3438	122843.7578	112022.2891	118875.8672	130261.4453	116418.1719		321.642	361.732	308.517	303.875	353.78	301.993		1	1.12464	0.959194	0.944761	1.09992	0.938911		1	1.04192	0.944761
LNITCESSK	N2H7	A2B2C1D1E1F1fedD1E1eE1edcba	High mannose	0	0	Anoctamin-6	ANO6	Q4KMQ2	361	2	4286.69	5227.42	12111.5	8304.22	11221.7	10267.1		20.6101	15.3929	33.3558	21.2276	30.4771	26.6332		1	0.746863	1.61842	1.02996	1.47875	1.29224		1	1.18264	1.29224
LNITCESSK	N2H8	A2B2C1D1E1F1fedD1E1eE1F1fedcba	High mannose	0	0	Anoctamin-6	ANO6	Q4KMQ2	361	4	14716.5	26764.4	24654.4	26413.4	31421.6	30695.1		70.7559	78.8118	67.8998	67.519	85.3387	79.6242		1	1.11385	0.959634	0.954252	1.2061	1.12534		1	1.03674	1.12534
LNLQTSTSIPNVTEMK	N5H7F1	A2B2C1D1E2F1feE2F1feE2F1fedD1E1edcbB5ba	Hybrid	0	1	Integrin alpha-2	ITGA2	P17301	105	1	4591.2651	8201.5820	5040.1479	5021.9038	6544.6934	5331.7998		22.0745	24.1508	13.8809	12.8372	17.7749	13.8309		1	1.09406	0.628823	0.58154	0.805224	0.626557		1	0.861442	0.626557
LNLTTDPK	N4H5S2	A2B2C1D1E2F1G3gfedD1E2F1G3gfedcba	Complex	0	0	Golgi apparatus protein 1	GLG1	Q92896	165	1	13680.7910	24567.8574	27054.6992	24004.9902	26013.8125	27471.7500		65.7762	72.3437	74.5105	61.3624	70.6515	71.2628		1	1.09985	1.13279	0.932898	1.07412	1.08341		1	1.11632	1.07412
LNPTVTYGNDSFSAK	N5H6F1S3	A2B2C1D1E2F1G3gfedD1E2F1G3gfeE2F1G3gfedcbB5ba	Complex	0	1	Intercellular adhesion molecule 1	ICAM1	P05362	267	6	2766.64	5137.37	4172.42	4631.66	5120.6	6337.64		13.3018	15.1277	11.4911	11.8396	13.9071	16.4401		1	1.13727	0.863881	0.890079	1.04551	1.23593		1	1.00058	1.04551
LNQSTDDINRR	N2H7	A2B2C1D1E1F1fedD1E1eE1edcba	High mannose	0	0	SH3 domain-binding protein 5	SH3BP5	O60239	53	1	51949.2070	134099.9688	117876.3281	100533.4922	95076.2109	110366.9688		249.768	394.877	324.64	256.987	258.22	286.296		1	1.58098	1.29977	1.02891	1.03384	1.14625		1	1.44037	1.03384
LNSSTIK	N2H7	A2B2C1D1E1F1fedD1E1eE1edcba	High mannose	0	0	Lysosome-associated membrane glycoprotein 2	LAMP2	P13473	275	4	5301.95	22905.8	14005.7	13703.7	10669.6	14390.3		25.4914	67.4496	38.5728	35.03	28.9778	37.329		1	2.64598	1.51317	1.37419	1.13677	1.46438		1	2.07957	1.37419
LNSSTIK	N3H6	A2B2C1D1E2edD1E1eE1F1fedcba	Hybrid	0	0	Lysosome-associated membrane glycoprotein 2	LAMP2	P13473	275	1	4692.2969	12949.6143	10082.1279	10788.5195	9017.1699	11607.1807		22.5602	38.1321	27.7669	27.578	24.4899	30.1095		1	1.69024	1.23079	1.22242	1.08554	1.33463		1	1.46051	1.22242
LNSSTIK	N5H6	A2B2C1D1E2eE2F1feE2F1fedD1E1edcba	Hybrid	0	0	Lysosome-associated membrane glycoprotein 2	LAMP2	P13473	275	1	10115.1982	18117.9141	22136.3828	22195.8379	16869.6895	20823.2109		48.6331	53.3509	60.9651	56.7378	45.8168	54.0163		1	1.09701	1.25357	1.16665	0.94209	1.11069		1	1.17529	1.11069
LNSSTIK	N4H5	A2B2C1D1E2F1fedD1E2F1fedcba	Complex	0	0	Lysosome-associated membrane glycoprotein 2	LAMP2	P13473	275	3	7840.08	14185.3	12526.9	11560.3	14173.8	11795.6		37.6945	41.7706	34.4999	29.551	38.495	30.5982		1	1.10814	0.91525	0.78396	1.02124	0.81174		1	1.01169	0.81174
LNSSTIK	N5H6	A2B2C1D1E2F1fedD1E2F1feE2F1fedcba	Complex	0	0	Lysosome-associated membrane glycoprotein 2	LAMP2	P13473	275	3	8164.63	13319.5	19607.4	14766.7	15920.9	17136.6		39.2549	39.2214	54.0002	37.7472	43.24	44.4531		1	0.999146	1.37563	0.961593	1.10152	1.13242		1	1.18739	1.10152
LNSSTIK	N4H5S1	A2B2C1D1E2F1G3gfedD1E2F1fedcba	Complex	0	0	Lysosome-associated membrane glycoprotein 2	LAMP2	P13473	275	9	15626.7	24006	25750	24150.1	28643.4	34969.6		75.1319	70.6894	70.9172	61.7334	77.7932	90.7127		1	0.94087	0.943902	0.821667	1.03542	1.20738		1	0.942386	1.03542
LNSSTIK	N4H5F1S1	A2B2C1D1E2F1G3gfedD1E2F1fedcbB5ba	Complex	0	1	Lysosome-associated membrane glycoprotein 2	LAMP2	P13473	275	1	16529.7051	24498.1582	22767.5898	23496.9375	26653.3730	28587.0234		79.4736	72.1385	62.7035	60.0637	72.3885	74.1559		1	0.907704	0.788986	0.75577	0.91085	0.933089		1	0.848345	0.91085
LNSSTIK	N5H6S1	A2B2C1D1E2F1G3gfedD1E2F1feE2F1fedcba	Complex	0	0	Lysosome-associated membrane glycoprotein 2	LAMP2	P13473	275	7	8683.21	13089.3	18425.2	18030.8	19103.5	18860.5		41.7482	38.5433	50.7443	46.091	51.8835	48.925		1	0.923232	1.21549	1.10402	1.24277	1.17191		1	1.06936	1.17191
LNWTSLLPASFTK	N2H8	A2B2C1D1E1F1fedD1E1eE1F1fedcba	High mannose	0	0	Neutral cholesterol ester hydrolase 1	NCEH1	Q6PIU2	287	3	3904.59	9199.74	6493.96	7792.15	7854.82	7888.25		18.773	27.09	17.8848	19.9186	21.3331	20.4624		1	1.44303	0.952689	1.06102	1.13637	1.08999		1	1.19786	1.08999
LQFDDNGTYTCQVK	N2H8	A2B2C1D1E1F1fedD1E1eE1F1fedcba	High mannose	0	0	Myelin protein zero-like protein 2	MPZL2	O60487	118	1	5263.3008	12977.5498	16098.1885	13489.0957	13856.6826	14018.1299		25.3055	38.2143	44.3355	34.4813	37.6337	36.3636		1	1.51012	1.75201	1.3626	1.48717	1.43698		1	1.63106	1.43698
LQILNASSDVLR	N2H8	A2B2C1D1E1F1fedD1E1eE1F1fedcba	High mannose	0	0	Collagen alpha-1(VII) chain	COL7A1	Q02388	786	1	15757.0449	21785.7461	25043.7871	24064.9316	27490.5000	27831.0273		75.7587	64.1514	68.9723	61.5157	74.6621	72.1948		1	0.846786	0.910422	0.811995	0.985525	0.952958		1	0.878604	0.952958
LRNPCTSEQNCTSPFSYK	N2H7	A2B2C1D1E1F1fedD1E1eE1edcba	High mannose	0	0	Integrin beta-1	ITGB1	P05556	212	2	17651.4	25961	32225.4	34529.1	30851.7	42325.3		84.8665	76.446	88.7511	88.2645	83.7909	109.794		1	0.90078	1.04577	1.04004	0.987326	1.29372		1	0.973277	1.04004
LRNPCTSEQNCTSPFSYK	N2H8	A2B2C1D1E1F1fedD1E1eE1F1fedcba	High mannose	0	0	Integrin beta-1	ITGB1	P05556	212	1	38532.2695	48261.3789	54678.5664	63405.4961	61795.4141	77110.4609		185.26	142.113	150.589	162.079	167.832	200.028		1	0.767099	0.812849	0.874875	0.905923	1.07971		1	0.789974	0.905923
LRNPCTSEQNCTSPFSYK	N2H9	A2B2C1D1E1F1fedD1E1F1feE1F1fedcba	High mannose	0	0	Integrin beta-1	ITGB1	P05556	212	2	20438.8	21158.9	30620.2	31063.3	25464	33728.7		98.2682	62.3055	84.3303	79.4051	69.1582	87.4935		1	0.634035	0.858164	0.808045	0.70377	0.890354		1	0.7461	0.808045
LRNPCTSEQNCTSPFSYK	N2H10	A2B2C1D1E1F1G1gfedD1E1F1feE1F1fedcba	High mannose	0	0	Integrin beta-1	ITGB1	P05556	212	1	9965.9609	10952.4189	14548.4209	17751.3086	15019.0293	16305.4492		47.9156	32.251	40.0674	45.3766	40.7905	42.297		1	0.67308	0.836208	0.947011	0.8513	0.88274		1	0.754644	0.88274
LSAVNSIFLSHNNTK	N4H5F1S1	A2B2C1D1E2F1G3gfedD1E2F1fedcbB5ba	Complex	0	1	CD97 antigen	CD97	P48960	453	1	16674.2520	34024.3867	33723.4805	31578.5078	32495.4863	32987.9180		80.1685	100.19	92.8768	80.7222	88.2552	85.572		1	1.24974	1.15852	1.00691	1.10087	1.0674		1	1.20413	1.0674
LSAVNSIFLSHNNTK	N4H5F1S2	A2B2C1D1E2F1G3gfedD1E2F1G3gfedcbB5ba	Complex	0	1	CD97 antigen	CD97	P48960	453	8	6727.21	18280.9	16738.9	17949.8	16441.5	21519.5		32.3439	53.8308	46.1002	45.884	44.6539	55.8225		1	1.66432	1.42531	1.41863	1.3806	1.7259		1	1.54482	1.41863
LSDTTSQSNSTAK	N2H5	A2B2C1D1E1F1fedD1dcba	High mannose	0	0	Laminin subunit beta-1	LAMB1	P07942	1279	2	6076.42	10098.1	9623.01	10720.2	10272.7	9788.69		29.215	29.7354	26.5024	27.4033	27.8999	25.3922		1	1.01781	0.907152	0.937987	0.954987	0.869152		1	0.962483	0.937987
LSDTTSQSNSTAK	N2H6	A2B2C1D1E1F1fedD1E1edcba	High mannose	0	0	Laminin subunit beta-1	LAMB1	P07942	1279	7	11147.5	25066.8	27857.6	22639.3	19015.1	19594.5		53.5963	73.8128	76.7217	57.8715	51.6436	50.8289		1	1.3772	1.43147	1.07977	0.963566	0.948366		1	1.40434	0.963566
LSDTTSQSNSTAK	N2H7	A2B2C1D1E1F1fedD1E1eE1edcba	High mannose	0	0	Laminin subunit beta-1	LAMB1	P07942	1279	6	8319.23	10705.8	11367	11428.7	11845.5	9864.28		39.9982	31.525	31.3055	29.2145	32.1714	25.5884		1	0.788159	0.782671	0.730394	0.80432	0.639737		1	0.785415	0.730394
LSDTTSQSNSTAK	N2H8	A2B2C1D1E1F1fedD1E1eE1F1fedcba	High mannose	0	0	Laminin subunit beta-1	LAMB1	P07942	1279	13	4372.79	4645.02	5975.33	5594.44	5686.06	5020.56		21.024	13.6779	16.4565	14.3007	15.4429	13.0235		1	0.650586	0.782746	0.680207	0.734535	0.619459		1	0.716666	0.680207
LSDTTSQSNSTAK	N2H9	A2B2C1D1E1F1fedD1E1F1feE1F1fedcba	High mannose	0	0	Laminin subunit beta-1	LAMB1	P07942	1279	1	5425.9756	5396.4331	7186.5825	8362.2314	9203.9502	8613.5703		26.0877	15.8906	19.7924	21.3758	24.9972	22.3439		1	0.609123	0.758686	0.819385	0.9582	0.856494		1	0.683904	0.856494
LTFRTQPSSENK	N4H5S1	A2B2C1D1E2F1G3gfedD1E2F1fedcba	Complex	0	0	Complement C1r subcomponent-like protein	C1RL	Q9NZP8	147	1	3053.9062	9670.4902	5977.4756	6146.7935	5663.6992	5529.4043		14.6829	28.4762	16.4624	15.7127	15.3822	14.3435		1	1.93941	1.12119	1.07013	1.04762	0.976881		1	1.5303	1.04762
LTQRQVNITVQK	N2H8	A2B2C1D1E1F1fedD1E1eE1F1fedcba	High mannose	0	0	Very-long-chain (3R)-3-hydroxyacyl-CoA dehydratase 3	HACD3	Q9P035	79	1	13616.7803	31661.8496	25860.9258	24226.1348	28303.2500	24161.5645		65.4684	93.233	71.2228	61.9277	76.8694	62.6761		1	1.42409	1.0879	0.945918	1.17414	0.957348		1	1.25599	0.957348
LTQYHGGSLPNVSQLR	N2H8	A2B2C1D1E1F1fedD1E1eE1F1fedcba	High mannose	0	0	CREB-regulated transcription coactivator 3	CRTC3	Q6UUV7	65	1	15401.5762	101812.9453	62213.7227	71880.6797	58782.8867	90768.2578		74.0496	299.803	171.341	183.744	159.65	235.457		1	4.04868	2.31387	2.48136	2.15598	3.17971		1	3.18128	2.48136
LTSCATNASICGDEAR	N4H5F1S2	A2B2C1D1E2F1G3gfedD1E2F1G3gfedcbB5ba	Complex	0	1	Prolow-density lipoprotein receptor-related protein 1	LRP1	Q07954	3788	1	3776.1230	5323.5195	7102.1675	6073.4561	7277.6157	7205.0781		18.1553	15.6759	19.5599	15.5252	19.7654	18.6903		1	0.863433	1.07736	0.855132	1.08869	1.02947		1	0.970398	1.02947
LVEEGTNVTICYVSR	N4H5S1	A2B2C1D1E2F1G3gfedD1E2F1fedcba	Complex	0	0	Oncostatin-M-specific receptor subunit beta	OSMR	Q99650	163	1	8716.6035	19708.5742	12504.9385	12401.8154	12379.8037	14616.8145		41.9088	58.0348	34.4395	31.702	33.6226	37.9166		1	1.38479	0.821773	0.756452	0.802281	0.904742		1	1.10328	0.802281
LVGGPVAGGDPNQTIR	N2H8	A2B2C1D1E1F1fedD1E1eE1F1fedcba	High mannose	0	0	Laminin subunit alpha-5	LAMA5	O15230	95	2	35357.5	36624.7	35995.8	53146.2	60895.1	58316.4		169.996	107.847	99.1351	135.854	165.386	151.275		1	0.634409	0.583161	0.799162	0.972883	0.889875		1	0.608785	0.889875
LVQLFPNDTSLK	N2H6	A2B2C1D1E1F1fedD1E1edcba	High mannose	0	0	Aspartyl/asparaginyl beta-hydroxylase	ASPH	Q12797	452	1	12541.3506	17649.8594	18317.7812	20824.7305	22861.3945	21498.6504		60.2979	51.9726	50.4484	53.233	62.0898	55.7684		1	0.861932	0.836654	0.882833	1.02972	0.924881		1	0.849293	0.924881
LVQLFPNDTSLK	N2H8	A2B2C1D1E1F1fedD1E1eE1F1fedcba	High mannose	0	0	Aspartyl/asparaginyl beta-hydroxylase	ASPH	Q12797	452	2	14663.4	23171.3	27848.3	28788.7	31111.8	24227.9		70.5007	68.2312	76.6961	73.5909	84.4972	62.848		1	0.96781	1.08788	1.04383	1.19853	0.891453		1	1.02784	1.04383
LVSFEVPQNTSVK	N5H6F1S3	A2B2C1D1E2F1G3gfedD1E2F1fF3feE2F1fF3fedcbB5ba	Complex	0	1	Delta and Notch-like epidermal growth factor-related receptor	DNER	Q8NFT8	223	1	769.3363	6409.7017	5042.8550	2530.2510	3155.3147	5000.3857		3.69891	18.8743	13.8884	6.46792	8.56959	12.9712		1	5.10267	3.75472	1.7486	2.31679	3.50676		1	4.4287	2.31679
LVSFEVPQNTSVK	N4H5F1S2	A2B2C1D1E2F1G3gfedD1E2F1G3gfedcbB5ba	Complex	0	1	Delta and Notch-like epidermal growth factor-related receptor	DNER	Q8NFT8	223	1	4177.4258	9624.8350	4931.8677	8366.6123	6430.6128	8348.8760		20.0847	28.3418	13.5827	21.387	17.465	21.6573		1	1.41111	0.67627	1.06484	0.869568	1.0783		1	1.04369	1.06484
LVYNKTSR	N2H7	A2B2C1D1E1F1fedD1E1eE1edcba	High mannose	0	0	Group XV phospholipase A2	PLA2G15	Q8NCC3	99	1	10846.3945	19213.4629	20733.8496	16179.7490	20371.7559	19610.6328		52.1486	56.5769	57.1025	41.3593	55.3281	50.8708		1	1.08492	1.09499	0.793104	1.06097	0.975496		1	1.08996	0.975496
LWNSTFLEEYSK	N2H9	A2B2C1D1E1F1fedD1E1F1feE1F1fedcba	High mannose	0	0	Integrin alpha-6	ITGA6	P23229	997	3	10243.8	28143.5	19754.4	18857	19049.7	25808.2		49.2513	82.8728	54.4051	48.2031	51.7375	66.9475		1	1.68265	1.10464	0.978717	1.05048	1.3593		1	1.39365	1.05048
LWNSTFLEEYSK	N7H8S4	A2B2C1D1E2F1G3gfeE2F1G3gfedD1E2F1G3gfeE2F1G3gfeE2F1fedcba	Complex	0	0	Integrin alpha-6	ITGA6	P23229	997	1	7100.5215	14115.6572	10927.2520	10649.3408	13092.7188	14136.0801		34.1388	41.5657	30.0944	27.2222	35.5588	36.6696		1	1.21755	0.881532	0.7974	1.0416	1.07413		1	1.04954	1.0416
MDPPCTNTTAASTYLNNPYVR	N2H6	A2B2C1D1E1F1fedD1E1edcba	High mannose	0	0	Lysosomal protective protein	CTSA	P10619	333	2	39092.4	42425.6	42699.1	59278.1	59271.8	51970.9		187.953	124.929	117.596	151.529	160.978	134.815		1	0.66468	0.625668	0.806206	0.856477	0.717278		1	0.645174	0.806206
MDPPCTNTTAASTYLNNPYVR	N2H7	A2B2C1D1E1F1fedD1E1eE1edcba	High mannose	0	0	Lysosomal protective protein	CTSA	P10619	333	7	12390.3	23561.4	20799.2	20972.4	19596.7	21120.5		59.5717	69.3801	57.2825	53.6104	53.2232	54.7874		1	1.16465	0.961573	0.899931	0.893431	0.919688		1	1.06311	0.899931
MEMPSTPQQLQNLTEDIR	N2H6	A2B2C1D1E1F1fedD1E1edcba	High mannose	0	0	Laminin subunit beta-1	LAMB1	P07942	1542	1	12397.9492	13514.6240	14949.5225	18673.1055	14503.2539	17307.0000		59.6084	39.7958	41.172	47.7329	39.3897	44.8951		1	0.667621	0.690709	0.800775	0.660808	0.753167		1	0.679165	0.753167
MLQNVTPHNK	N4H5F1S1	A2B2C1D1E2F1G3gfedD1E2F1fedcbB5ba	Complex	0	1	Bromodomain-containing protein 2	BRD2	P25440	4	1	6392.5752	9461.4248	611.3576	10182.0723	12691.1123	10582.6055		30.735	27.8606	1.68372	26.0278	34.4681	27.4517		1	0.906477	0.0547819	0.846845	1.12146	0.893174		1	0.480629	0.893174
MNFTGGDTCHK	N2H7	A2B2C1D1E1F1fedD1E1eE1edcba	High mannose	0	0	Cation-independent mannose-6-phosphate receptor	IGF2R	P11717	1312	2	23985	52706.1	47332.4	46885.1	46001.5	54474.5		115.318	155.201	130.357	119.849	124.936	141.309		1	1.34585	1.13041	1.0393	1.08341	1.22539		1	1.23813	1.08341
MNFTGGDTCHK	N2H8	A2B2C1D1E1F1fedD1E1eE1F1fedcba	High mannose	0	0	Cation-independent mannose-6-phosphate receptor	IGF2R	P11717	1312	8	9142.04	29796.1	18827.9	17440	16556.9	22550.3		43.9542	87.7389	51.8533	44.5809	44.9672	58.4963		1	1.99614	1.17971	1.01426	1.02305	1.33085		1	1.58793	1.02305
MNFTGGDTCHK	N2H9	A2B2C1D1E1F1fedD1E1F1feE1F1fedcba	High mannose	0	0	Cation-independent mannose-6-phosphate receptor	IGF2R	P11717	1312	10	4417.61	21909.3	16004.4	14820.5	10036.2	19692.8		21.2395	64.5152	44.0772	37.8846	27.2575	51.0839		1	3.03751	2.07524	1.78368	1.28334	2.40513		1	2.55638	1.78368
MNFTGGDTCHK	N2H10	A2B2C1D1E1F1G1gfedD1E1F1feE1F1fedcba	High mannose	0	0	Cation-independent mannose-6-phosphate receptor	IGF2R	P11717	1312	2	2649.58	11313.9	9605.2	8987.53	2936.46	8723.4		12.739	33.3153	26.4534	22.9743	7.97519	22.6288		1	2.61522	2.07657	1.80346	0.626045	1.77634		1	2.3459	1.77634
MNITVK	N5H6F1S3	A2B2C1D1E2F1G3gfedD1E2F1G3gfeE2F1G3gfedcbB5ba	Complex	0	1	Integrin alpha-3	ITGA3	P26006	107	2	4371.81	8075.62	8984.96	8256.87	9838.03	11050.3		21.0193	23.7799	24.7452	21.1065	26.7193	28.6648		1	1.13133	1.17726	1.00415	1.27118	1.36374		1	1.1543	1.27118
MPNGSAGVK	N6H6F2S1	A2B2C1D1E2F5feE2F5feE2F1G3gfedD2dD1E1eE1edcba	Hybrid	1	0	Heat shock 70 kDa protein 4L	HSPA4L	O95757	96	1	13102.9736	21175.8594	46330.8945	23848.4414	25560.1250	22099.9023		62.9981	62.3555	127.599	60.9623	69.4193	57.328		1	0.9898	2.02543	0.967684	1.10193	0.909996		1	1.50762	0.967684
MSTLSNFTQTLEDVFR	N5H5S2	A2B2C1D1E2F1G3gfedD2dD1E2F1fF3fedcba	Complex	1	0	Potassium voltage-gated channel subfamily E member 2	KCNE2	Q9Y6J6	6	1	48048.5781	70662.0000	14156.0938	15244.7754	5336.8071	6325.9077		231.014	208.075	38.9869	38.9693	14.4944	16.4097		1	0.900703	0.168764	0.168688	0.0627424	0.0710332		1	0.534733	0.0710332
NACCSTNTSQEAHK	N2H1	A2B2C1cba	Paucimannose	0	0	Folate receptor alpha	FOLR1	P15328	69	1	1692.0562	22637.4355	19380.4160	18512.7461	11851.6475	23055.9316		8.13528	66.6593	53.375	47.323	32.1882	59.808		1	8.19386	6.56093	5.81701	3.95661	7.35169		1	7.3774	5.81701
NACCSTNTSQEAHK	N2H1F1	A2B2C1cbB5ba	Paucimannose	0	1	Folate receptor alpha	FOLR1	P15328	69	1	5899.4326	9337.7021	10345.5449	10393.9160	9983.5312	13458.1562		28.364	27.4963	28.4924	26.5693	27.1145	34.911		1	0.969406	1.00452	0.936726	0.955947	1.23082		1	0.986965	0.955947
NACCSTNTSQEAHK	N2H3F1	A2B2C1D1dD1dcbB5ba	Paucimannose	0	1	Folate receptor alpha	FOLR1	P15328	69	1	681.1517	3807.7178	2624.3359	1472.7527	2856.8699	2099.0317		3.27493	11.2124	7.2276	3.76471	7.75904	5.44497		1	3.42371	2.20695	1.14955	2.36923	1.66263		1	2.81533	1.66263
NACCSTNTSQEAHK	N2H4	A2B2C1D1E1edD1dcba	High mannose	0	0	Folate receptor alpha	FOLR1	P15328	69	1	1347.3772	13271.0566	4980.5972	7588.1484	5344.3521	10728.1055		6.47809	39.0786	13.7169	19.3971	14.5148	27.8291		1	6.03243	2.11743	2.99426	2.24061	4.29589		1	4.07493	2.99426
NACCSTNTSQEAHK	N2H4F1	A2B2C1D1E1edD1dcbB5ba	High mannose	0	1	Folate receptor alpha	FOLR1	P15328	69	2	1336.7	3907.57	2570.71	2967.43	4904.1	5116.79		6.42675	11.5064	7.07992	7.58547	13.3192	13.2732		1	1.7904	1.10163	1.1803	2.07245	2.0653		1	1.44601	2.0653
NACCSTNTSQEAHK	N2H5	A2B2C1D1E1F1fedD1dcba	High mannose	0	0	Folate receptor alpha	FOLR1	P15328	69	14	1570.59	15585	8350.32	8666.06	5413.8	13171.4		7.55128	45.8925	22.9974	22.1525	14.7035	34.1673		1	6.07745	3.04549	2.93361	1.94715	4.5247		1	4.56147	2.93361
NACCSTNTSQEAHK	N2H5F1	A2B2C1D1E1F1fedD1dcbB5ba	Hybrid	0	1	Folate receptor alpha	FOLR1	P15328	69	3	0	12296.1	4818.31	7277.39	3267.26	8528.98		0	36.2077	13.27	18.6027	8.87363	22.1245		#DIV/0!	#DIV/0!	#DIV/0!	#DIV/0!	#DIV/0!	#DIV/0!		#DIV/0!	#DIV/0!	#DIV/0!
NACCSTNTSQEAHK	N2H6	A2B2C1D1E1F1fedD1E1edcba	High mannose	0	0	Folate receptor alpha	FOLR1	P15328	69	12	937.796	13304.5	6351.35	7596.37	3664.8	11037.8		4.50885	39.1771	17.4921	19.4181	9.95331	28.6325		1	8.68892	3.87949	4.30667	2.2075	6.35027		1	6.28421	4.30667
NACCSTNTSQEAHK	N2H7	A2B2C1D1E1F1fedD1E1eE1edcba	High mannose	0	0	Folate receptor alpha	FOLR1	P15328	69	15	1364.37	21021.1	10635.5	10661	5343.82	16265.6		6.55979	61.8997	29.2909	27.252	14.5134	42.1936		1	9.43623	4.46523	4.1544	2.21248	6.43216		1	6.95073	4.1544
NACCSTNTSQEAHK	N2H8	A2B2C1D1E1F1fedD1E1eE1F1fedcba	High mannose	0	0	Folate receptor alpha	FOLR1	P15328	69	12	0	17963	10947.4	10378.1	4583.91	14143.4		0	52.8947	30.1499	26.5289	12.4495	36.6885		#DIV/0!	#DIV/0!	#DIV/0!	#DIV/0!	#DIV/0!	#DIV/0!		#DIV/0!	#DIV/0!	#DIV/0!
NACCSTNTSQEAHK	N2H9	A2B2C1D1E1F1fedD1E1F1feE1F1fedcba	High mannose	0	0	Folate receptor alpha	FOLR1	P15328	69	12	917.943	7303.04	6497.25	5482.71	2810.74	6392.1		4.4134	21.5049	17.8939	14.0151	7.63375	16.5814		1	4.87264	4.05444	3.17558	1.72968	3.75705		1	4.46354	3.17558
NACCSTNTSQEAHK	N2H10	A2B2C1D1E1F1G1gfedD1E1F1feE1F1fedcba	High mannose	0	0	Folate receptor alpha	FOLR1	P15328	69	9	569	7336.08	6818.55	7987.14	3744.83	7491.39		2.73571	21.6022	18.7788	20.417	10.1707	19.433		1	7.89637	6.86431	7.46316	3.71775	7.10345		1	7.38034	7.10345
NACCSTNTSQEAHK	N3H3F1	A2B2C1D1E2edD1dcbB5ba	Complex	0	1	Folate receptor alpha	FOLR1	P15328	69	4	599.697	4305.93	5160.09	5818.31	4678.51	6691.18		2.8833	12.6794	14.2112	14.873	12.7065	17.3572		1	4.39755	4.92882	5.15832	4.40693	6.01991		1	4.66318	5.15832
NACCSTNTSQEAHK	N3H4F1	A2B2C1D1E2edD1E1edcbB5ba	Hybrid	0	1	Folate receptor alpha	FOLR1	P15328	69	1	0.0000	6354.4038	5748.5220	5985.7437	3623.1406	6999.7256		0	18.7115	15.8318	15.301	9.84017	18.1576		#DIV/0!	#DIV/0!	#DIV/0!	#DIV/0!	#DIV/0!	#DIV/0!		#DIV/0!	#DIV/0!	#DIV/0!
NACCSTNTSQEAHK	N3H5	A2B2C1D1E2edD1E1eE1edcba	Hybrid	0	0	Folate receptor alpha	FOLR1	P15328	69	3	0	4706.64	1264.04	2989.31	1642.16	4556.91		0	13.8594	3.48124	7.64139	4.45997	11.8208		#DIV/0!	#DIV/0!	#DIV/0!	#DIV/0!	#DIV/0!	#DIV/0!		#DIV/0!	#DIV/0!	#DIV/0!
NACCSTNTSQEAHK	N3H5F1	A2B2C1D1E2edD1E1eE1edcbB5ba	Hybrid	0	1	Folate receptor alpha	FOLR1	P15328	69	2	3452.01	7063.69	5763.39	5415.91	6828.27	7517.59		16.597	20.8001	15.8728	13.8444	18.5451	19.5009		1	1.25324	0.956365	0.834149	1.11738	1.17497		1	1.1048	1.11738
NACCSTNTSQEAHK	N3H6	A2B2C1D1E2edD1E1eE1F1fedcba	Hybrid	0	0	Folate receptor alpha	FOLR1	P15328	69	3	0	10181.4	4743.05	5969.59	1652.69	7612.89		0	29.9807	13.0627	15.2597	4.48859	19.7481		#DIV/0!	#DIV/0!	#DIV/0!	#DIV/0!	#DIV/0!	#DIV/0!		#DIV/0!	#DIV/0!	#DIV/0!
NACCSTNTSQEAHK	N3H6F1	A2B2C1D1E2edD1E1eE1F1fedcbB5ba	Hybrid	0	1	Folate receptor alpha	FOLR1	P15328	69	1	0.0000	7122.6577	4087.3726	4272.8042	5058.0215	6194.5234		0	20.9737	11.2569	10.9223	13.7372	16.0688		#DIV/0!	#DIV/0!	#DIV/0!	#DIV/0!	#DIV/0!	#DIV/0!		#DIV/0!	#DIV/0!	#DIV/0!
NACCSTNTSQEAHK	N4H3F1	A2B2C1D1E2edD1E2edcbB5ba	Complex	0	1	Folate receptor alpha	FOLR1	P15328	69	2	4085.47	11131.5	11646.1	14223.5	16220.6	18838		19.6426	32.7783	32.074	36.3586	44.054	48.8665		1	1.66873	1.63288	1.851	2.24277	2.48777		1	1.65081	2.24277
NACCSTNTSQEAHK	N4H5F1	A2B2C1D1E2eE2F1fedD1E1edcbB5ba	Hybrid	0	1	Folate receptor alpha	FOLR1	P15328	69	2	0	9413.44	10605.3	11924	7306.41	13045.3		0	27.7193	29.2076	30.4807	19.8437	33.84		#DIV/0!	#DIV/0!	#DIV/0!	#DIV/0!	#DIV/0!	#DIV/0!		#DIV/0!	#DIV/0!	#DIV/0!
NACCSTNTSQEAHK	N5H6F1	A2B2C1D1E2eE2F1feE2F1fedD1E1edcbB5ba	Hybrid	0	1	Folate receptor alpha	FOLR1	P15328	69	1	0.0000	4064.1987	3213.6814	3666.3916	2792.0552	5309.1494		0	11.9676	8.8507	9.37217	7.58301	13.7721		#DIV/0!	#DIV/0!	#DIV/0!	#DIV/0!	#DIV/0!	#DIV/0!		#DIV/0!	#DIV/0!	#DIV/0!
NACCSTNTSQEAHK	N4H6F1S1	A2B2C1D1E2eE2F1G3gfedD1E1eE1edcbB5ba	Hybrid	0	1	Folate receptor alpha	FOLR1	P15328	69	1	2687.1248	11204.1875	10214.7793	10944.7275	9243.6250	14538.3389		12.9195	32.9924	28.1322	27.9773	25.105	37.713		1	2.55369	2.1775	2.16551	1.94319	2.91908		1	2.3656	2.16551
NACCSTNTSQEAHK	N3H4F1	A2B2C1D1E2F1fedD1dcbB5ba	Complex	0	1	Folate receptor alpha	FOLR1	P15328	69	18	0	8336.36	9487.36	10138.5	5821.11	10950.5		0	24.5477	26.1289	25.9164	15.8097	28.4061		#DIV/0!	#DIV/0!	#DIV/0!	#DIV/0!	#DIV/0!	#DIV/0!		#DIV/0!	#DIV/0!	#DIV/0!
NACCSTNTSQEAHK	N3H5	A2B2C1D1E2F1fedD1E1edcba	Hybrid	0	0	Folate receptor alpha	FOLR1	P15328	69	2	0	5264.12	2997.97	3743.07	2687.61	5389.71		0	15.501	8.25661	9.56817	7.29935	13.9811		#DIV/0!	#DIV/0!	#DIV/0!	#DIV/0!	#DIV/0!	#DIV/0!		#DIV/0!	#DIV/0!	#DIV/0!
NACCSTNTSQEAHK	N3H5F1	A2B2C1D1E2F1fedD1E1edcbB5ba	Hybrid	0	1	Folate receptor alpha	FOLR1	P15328	69	11	3199.92	11506.4	7809.01	9210.59	4032.85	12587.6		15.385	33.8825	21.5066	23.5444	10.9529	32.6528		1	2.20231	1.39789	1.53035	0.711922	2.12239		1	1.8001	1.53035
NACCSTNTSQEAHK	N3H6	A2B2C1D1E2F1fedD1E1eE1edcba	Hybrid	0	0	Folate receptor alpha	FOLR1	P15328	69	3	0	23448.8	6751.55	8966.14	4669.63	12978.3		0	69.0486	18.5942	22.9196	12.6824	33.6661		#DIV/0!	#DIV/0!	#DIV/0!	#DIV/0!	#DIV/0!	#DIV/0!		#DIV/0!	#DIV/0!	#DIV/0!
NACCSTNTSQEAHK	N3H6F1	A2B2C1D1E2F1fedD1E1eE1edcbB5ba	Hybrid	0	1	Folate receptor alpha	FOLR1	P15328	69	9	0	9841.38	4803.24	5993.63	3489.28	8374.61		0	28.9794	13.2285	15.3211	9.47662	21.7241		#DIV/0!	#DIV/0!	#DIV/0!	#DIV/0!	#DIV/0!	#DIV/0!		#DIV/0!	#DIV/0!	#DIV/0!
NACCSTNTSQEAHK	N3H7	A2B2C1D1E2F1fedD1E1eE1F1fedcba	Hybrid	0	0	Folate receptor alpha	FOLR1	P15328	69	4	0	5088.64	2252.89	3288.26	1247.11	3541.23		0	14.9843	6.20462	8.40558	3.38706	9.1861		#DIV/0!	#DIV/0!	#DIV/0!	#DIV/0!	#DIV/0!	#DIV/0!		#DIV/0!	#DIV/0!	#DIV/0!
NACCSTNTSQEAHK	N4H4F1	A2B2C1D1E2F1fedD1E2edcbB5ba	Complex	0	1	Folate receptor alpha	FOLR1	P15328	69	2	6078.57	19356.5	7139.28	12830.2	24390.7	30251.7		29.2253	56.998	19.6621	32.7971	66.2432	78.4741		1	1.9503	0.672776	1.12222	2.26664	2.68514		1	1.31154	2.26664
NACCSTNTSQEAHK	N4H5F1	A2B2C1D1E2F1fedD1E2F1fedcbB5ba	Complex	0	1	Folate receptor alpha	FOLR1	P15328	69	7	2747.73	6726.6	7321.55	9912.71	7963.29	11442.3		13.2109	19.8075	20.164	25.3392	21.6277	29.6818		1	1.49933	1.52632	1.91806	1.63711	2.24677		1	1.51282	1.91806
NACCSTNTSQEAHK	N5H6F1	A2B2C1D1E2F1fedD1E2F1feE2F1fedcbB5ba	Complex	0	1	Folate receptor alpha	FOLR1	P15328	69	2	0	2127.03	2593.34	3103.11	1561.96	4823.53		0	6.26335	7.14223	7.93228	4.24215	12.5124		#DIV/0!	#DIV/0!	#DIV/0!	#DIV/0!	#DIV/0!	#DIV/0!		#DIV/0!	#DIV/0!	#DIV/0!
NACCSTNTSQEAHK	N6H7F1	A2B2C1D1E2F1fedD1E2F1feE2F1feE2F1fedcbB5ba	Complex	0	1	Folate receptor alpha	FOLR1	P15328	69	1	0.0000	5054.6592	3475.0249	5223.2598	1262.2135	5160.5093		0	14.8842	9.57046	13.3519	3.42807	13.3866		#DIV/0!	#DIV/0!	#DIV/0!	#DIV/0!	#DIV/0!	#DIV/0!		#DIV/0!	#DIV/0!	#DIV/0!
NACCSTNTSQEAHK	N4H6F1	A2B2C1D1E2F1feE2F1fedD1E1edcbB5ba	Hybrid	0	1	Folate receptor alpha	FOLR1	P15328	69	1	0.0000	8058.5522	4664.6079	3379.4502	7689.4019	10949.9463		0	23.7296	12.8467	8.63868	20.8838	28.4046		#DIV/0!	#DIV/0!	#DIV/0!	#DIV/0!	#DIV/0!	#DIV/0!		#DIV/0!	#DIV/0!	#DIV/0!
NACCSTNTSQEAHK	N6H7F1	A2B2C1D1E2F1feE2F1fedD1E2F1feE2F1fedcbB5ba	Complex	0	1	Folate receptor alpha	FOLR1	P15328	69	1	0.0000	2577.4551	2486.0154	2885.6919	1555.0912	2690.5986		0	7.5897	6.84666	7.37651	4.22351	6.97952		#DIV/0!	#DIV/0!	#DIV/0!	#DIV/0!	#DIV/0!	#DIV/0!		#DIV/0!	#DIV/0!	#DIV/0!
NACCSTNTSQEAHK	N4H6F1S1	A2B2C1D1E2F1feE2F1G3gfedD1E1edcbB5ba	Hybrid	0	1	Folate receptor alpha	FOLR1	P15328	69	1	0.0000	13988.3730	6019.0137	6782.3560	4399.9175	15296.6475		0	41.1909	16.5768	17.3373	11.9498	39.6801		#DIV/0!	#DIV/0!	#DIV/0!	#DIV/0!	#DIV/0!	#DIV/0!		#DIV/0!	#DIV/0!	#DIV/0!
NACCSTNTSQEAHK	N3H5F2	A2B2C1D1E2F1fF5fedD1E1edcbB5ba	Hybrid	0	1	Folate receptor alpha	FOLR1	P15328	69	2	0	14784.5	8871.29	9448.17	5778.25	17567		0	43.535	24.4321	24.1518	15.6933	45.5695		#DIV/0!	#DIV/0!	#DIV/0!	#DIV/0!	#DIV/0!	#DIV/0!		#DIV/0!	#DIV/0!	#DIV/0!
NACCSTNTSQEAHK	N3H6F2	A2B2C1D1E2F1fF5fedD1E1eE1edcbB5ba	Hybrid	0	1	Folate receptor alpha	FOLR1	P15328	69	1	0.0000	16590.7754	7531.7925	9009.9736	2869.9634	12943.7373		0	48.854	20.7431	23.0316	7.7946	33.5766		#DIV/0!	#DIV/0!	#DIV/0!	#DIV/0!	#DIV/0!	#DIV/0!		#DIV/0!	#DIV/0!	#DIV/0!
NACCSTNTSQEAHK	N4H5F2	A2B2C1D1E2F1fF5fedD1E2F1fedcbB5ba	Complex	0	1	Folate receptor alpha	FOLR1	P15328	69	3	0	6056.21	8086.86	7942.55	7604.54	9830.4		0	17.8334	22.2718	20.303	20.6533	25.5004		#DIV/0!	#DIV/0!	#DIV/0!	#DIV/0!	#DIV/0!	#DIV/0!		#DIV/0!	#DIV/0!	#DIV/0!
NACCSTNTSQEAHK	N5H6F4	A2B2C1D1E2F1fF5fedD1E2F1fF5feE2F1fF5fedcbB5ba	Complex	0	1	Folate receptor alpha	FOLR1	P15328	69	1	0.0000	9531.7070	11727.9502	14682.5098	8456.7217	13413.7861		0	28.0675	32.2996	37.532	22.9678	34.7959		#DIV/0!	#DIV/0!	#DIV/0!	#DIV/0!	#DIV/0!	#DIV/0!		#DIV/0!	#DIV/0!	#DIV/0!
NACCSTNTSQEAHK	N3H4F1S1	A2B2C1D1E2F1G3gfedD1dcbB5ba	Complex	0	1	Folate receptor alpha	FOLR1	P15328	69	12	2588.19	12036	11511.4	14481.4	10376.5	20050.2		12.4438	35.4417	31.7032	37.0178	28.1817	52.0109		1	2.84814	2.54771	2.97479	2.26471	4.17966		1	2.69792	2.97479
NACCSTNTSQEAHK	N3H5S1	A2B2C1D1E2F1G3gfedD1E1edcba	Hybrid	0	0	Folate receptor alpha	FOLR1	P15328	69	2	0	22192.2	12796.8	14888.4	6685.42	23909.4		0	65.3482	35.2433	38.0583	18.1571	62.0219		#DIV/0!	#DIV/0!	#DIV/0!	#DIV/0!	#DIV/0!	#DIV/0!		#DIV/0!	#DIV/0!	#DIV/0!
NACCSTNTSQEAHK	N3H5F1S1	A2B2C1D1E2F1G3gfedD1E1edcbB5ba	Hybrid	0	1	Folate receptor alpha	FOLR1	P15328	69	27	0	4913.02	3068.18	3691.41	2419.11	6509.32		0	14.4671	8.44998	9.43613	6.57011	16.8854		#DIV/0!	#DIV/0!	#DIV/0!	#DIV/0!	#DIV/0!	#DIV/0!		#DIV/0!	#DIV/0!	#DIV/0!
NACCSTNTSQEAHK	N3H6S1	A2B2C1D1E2F1G3gfedD1E1eE1edcba	Hybrid	0	0	Folate receptor alpha	FOLR1	P15328	69	13	0	3744.17	1665.79	2528.24	1174.16	4006.52		0	11.0253	4.5877	6.46277	3.18893	10.3931		#DIV/0!	#DIV/0!	#DIV/0!	#DIV/0!	#DIV/0!	#DIV/0!		#DIV/0!	#DIV/0!	#DIV/0!
NACCSTNTSQEAHK	N3H6F1S1	A2B2C1D1E2F1G3gfedD1E1eE1edcbB5ba	Hybrid	0	1	Folate receptor alpha	FOLR1	P15328	69	1	0.0000	25297.0703	12679.8115	16973.4102	7339.6875	38364.9336		0	74.491	34.9211	43.3881	19.934	99.5202		#DIV/0!	#DIV/0!	#DIV/0!	#DIV/0!	#DIV/0!	#DIV/0!		#DIV/0!	#DIV/0!	#DIV/0!
NACCSTNTSQEAHK	N4H5F1S1	A2B2C1D1E2F1G3gfedD1E2F1fedcbB5ba	Complex	0	1	Folate receptor alpha	FOLR1	P15328	69	37	1244.91	2978.86	4368.87	5496.36	4134.25	5257.81		5.98544	8.77168	12.0322	14.05	11.2283	13.639		1	1.4655	2.01024	2.34736	1.87594	2.27869		1	1.73787	2.27869
NACCSTNTSQEAHK	N5H6F1S1	A2B2C1D1E2F1G3gfedD1E2F1feE2F1fedcbB5ba	Complex	0	1	Folate receptor alpha	FOLR1	P15328	69	1	0.0000	11372.8994	11132.9980	9936.1836	8819.6553	16517.5781		0	33.4892	30.6611	25.3992	23.9535	42.8473		#DIV/0!	#DIV/0!	#DIV/0!	#DIV/0!	#DIV/0!	#DIV/0!		#DIV/0!	#DIV/0!	#DIV/0!
NACCSTNTSQEAHK	N5H6F1S2	A2B2C1D1E2F1G3gfedD1E2F1feE2F1G3gfedcbB5ba	Complex	0	1	Folate receptor alpha	FOLR1	P15328	69	6	0	4622.46	5076.12	7372.98	5179.37	7611.61		0	13.6115	13.98	18.8471	14.0668	19.7448		#DIV/0!	#DIV/0!	#DIV/0!	#DIV/0!	#DIV/0!	#DIV/0!		#DIV/0!	#DIV/0!	#DIV/0!
NACCSTNTSQEAHK	N4H5F2S1	A2B2C1D1E2F1G3gfedD1E2F1fF5fedcbB5ba	Complex	0	1	Folate receptor alpha	FOLR1	P15328	69	3	0	15077.7	17525.3	22644.7	11597.7	27656		0	44.3986	48.2658	57.8851	31.4985	71.7409		#DIV/0!	#DIV/0!	#DIV/0!	#DIV/0!	#DIV/0!	#DIV/0!		#DIV/0!	#DIV/0!	#DIV/0!
NACCSTNTSQEAHK	N4H5F1S2	A2B2C1D1E2F1G3gfedD1E2F1G3gfedcbB5ba	Complex	0	1	Folate receptor alpha	FOLR1	P15328	69	18	2682.92	8067.19	8804.38	11497.1	8856.98	14746.8		12.8993	23.755	24.2479	29.3893	24.0549	38.2539		1	1.84158	1.87978	2.27836	1.86482	2.96558		1	1.86068	2.27836
NACCSTNTSQEAHK	N5H6F1S3	A2B2C1D1E2F1G3gfedD1E2F1G3gfeE2F1G3gfedcbB5ba	Complex	0	1	Folate receptor alpha	FOLR1	P15328	69	8	0	3471.9	4596.11	5972.37	5053.83	6925.82		0	10.2235	12.658	15.2668	13.7258	17.9659		#DIV/0!	#DIV/0!	#DIV/0!	#DIV/0!	#DIV/0!	#DIV/0!		#DIV/0!	#DIV/0!	#DIV/0!
NACCSTNTSQEAHK	N4H5F1S1S_dH2O1	A2B2C1D1E2F1G3gfedD1E2F1G6gfedcbB5ba	Complex	0	1	Folate receptor alpha	FOLR1	P15328	69	2	3315.82	6778.91	8361.9	9314.09	6237.59	8869.12		15.9422	19.9615	23.0292	23.809	16.9408	23.0069		1	1.25212	1.44455	1.49346	1.06264	1.44314		1	1.34833	1.44314
NACCSTNTSQEAHK	N6H7F1S1	A2B2C1D1E2F1G3gfeE2F1fedD1E2F1feE2F1fedcbB5ba	Complex	0	1	Folate receptor alpha	FOLR1	P15328	69	1	0.0000	5809.9741	6291.9834	8917.4268	4908.1187	6774.3770		0	17.1083	17.3286	22.7951	13.3301	17.573		#DIV/0!	#DIV/0!	#DIV/0!	#DIV/0!	#DIV/0!	#DIV/0!		#DIV/0!	#DIV/0!	#DIV/0!
NACCSTNTSQEAHK	N6H7F1S2	A2B2C1D1E2F1G3gfeE2F1G3gfedD1E2F1feE2F1fedcbB5ba	Complex	0	1	Folate receptor alpha	FOLR1	P15328	69	1	0.0000	3893.3735	6646.0356	7909.2217	6599.3594	7759.8428		0	11.4646	18.3036	20.2178	17.9233	20.1293		#DIV/0!	#DIV/0!	#DIV/0!	#DIV/0!	#DIV/0!	#DIV/0!		#DIV/0!	#DIV/0!	#DIV/0!
NACCSTNTSQEAHK	N4H5F2S1	A2B2C1D1E2F1G3gfF5fedD1E2F1fedcbB5ba	Complex	0	1	Folate receptor alpha	FOLR1	P15328	69	4	0	6050.8	7359.52	8219.9	4740.49	9003.03		0	17.8175	20.2686	21.012	12.8748	23.3542		#DIV/0!	#DIV/0!	#DIV/0!	#DIV/0!	#DIV/0!	#DIV/0!		#DIV/0!	#DIV/0!	#DIV/0!
NACCSTNTSQEAHK	N5H6F2S1	A2B2C1D1E2F1G3gfF5fedD1E2F1feE2F1fedcbB5ba	Complex	0	1	Folate receptor alpha	FOLR1	P15328	69	1	0.0000	10793.7793	9650.2383	12147.9814	7499.9033	13850.3838		0	31.7839	26.5774	31.0531	20.3692	35.9285		#DIV/0!	#DIV/0!	#DIV/0!	#DIV/0!	#DIV/0!	#DIV/0!		#DIV/0!	#DIV/0!	#DIV/0!
NACCSTNTSQEAHK	N5H6F2S2	A2B2C1D1E2F1G3gfF5fedD1E2F1feE2F1G3gfedcbB5ba	Complex	0	1	Folate receptor alpha	FOLR1	P15328	69	1	0.0000	12303.3984	8989.4990	10725.4443	7350.4683	14701.0020		0	36.2292	24.7577	27.4168	19.9633	38.135		#DIV/0!	#DIV/0!	#DIV/0!	#DIV/0!	#DIV/0!	#DIV/0!		#DIV/0!	#DIV/0!	#DIV/0!
NACCSTNTSQEAHK	N4H5F3S1	A2B2C1D1E2F1G3gfF5fedD1E2F1fF5fedcbB5ba;A2B2C1D1E2F1G5gfF5fedD1E2F1G3gfedcbB5ba	Complex	0	1	Folate receptor alpha	FOLR1	P15328	69	3	2784.79	13287.1	11927.3	13894.3	9755.6	15569		13.3891	39.1258	32.8486	35.5171	26.4954	40.3867		1	2.92223	2.45339	2.65269	1.97889	3.0164		1	2.68781	2.65269
NACCSTNTSQEAHK	N4H5F2S1	A2B2C1D1E2F1G3gfF5fedD2dD1E1edcbB5ba	Hybrid	1	1	Folate receptor alpha	FOLR1	P15328	69	1	0.0000	4695.5527	3643.7461	4831.6533	2717.8501	4974.0522		0	13.8268	10.0351	12.3509	7.38147	12.9029		#DIV/0!	#DIV/0!	#DIV/0!	#DIV/0!	#DIV/0!	#DIV/0!		#DIV/0!	#DIV/0!	#DIV/0!
NACCSTNTSQEAHK	N3H5F3	A2B2C1D1E2F1G5gfF5fedD1E1edcbB5ba	Hybrid	0	1	Folate receptor alpha	FOLR1	P15328	69	1	0.0000	6628.0542	2769.3118	3601.1243	3813.5972	4326.6582		0	19.5173	7.62688	9.20533	10.3574	11.2235		#DIV/0!	#DIV/0!	#DIV/0!	#DIV/0!	#DIV/0!	#DIV/0!		#DIV/0!	#DIV/0!	#DIV/0!
NACCSTNTSQEAHK	N4H5F3	A2B2C1D1E2F1G5gfF5fedD1E2F1fedcbB5ba	Complex	0	1	Folate receptor alpha	FOLR1	P15328	69	5	3403.85	12309	11186.4	13405.2	6387.01	10677.5		16.3655	36.2457	30.8083	34.2668	17.3466	27.6978		1	2.21477	1.88252	2.09385	1.05995	1.69246		1	2.04864	1.69246
NACCSTNTSQEAHK	N3H4F2	A2B2C1D1E2F5fedD1E1edcbB5ba	Hybrid	0	1	Folate receptor alpha	FOLR1	P15328	69	11	0	9081.28	8737.81	10580.8	5509.73	9293.41		0	26.7412	24.0645	27.0469	14.964	24.1075		#DIV/0!	#DIV/0!	#DIV/0!	#DIV/0!	#DIV/0!	#DIV/0!		#DIV/0!	#DIV/0!	#DIV/0!
NACCSTNTSQEAHK	N3H5F1	A2B2C1D1E2F5fedD1E1eE1edcba	Hybrid	0	0	Folate receptor alpha	FOLR1	P15328	69	1	0.0000	10617.1904	6958.8584	7607.9570	1136.4900	8914.8184		0	31.2639	19.1652	19.4477	3.08662	23.1254		#DIV/0!	#DIV/0!	#DIV/0!	#DIV/0!	#DIV/0!	#DIV/0!		#DIV/0!	#DIV/0!	#DIV/0!
NACCSTNTSQEAHK	N3H5F2	A2B2C1D1E2F5fedD1E1eE1edcbB5ba	Hybrid	0	1	Folate receptor alpha	FOLR1	P15328	69	7	0	11121.9	6303.99	7127.19	5083.05	10769.4		0	32.75	17.3616	18.2188	13.8052	27.9362		#DIV/0!	#DIV/0!	#DIV/0!	#DIV/0!	#DIV/0!	#DIV/0!		#DIV/0!	#DIV/0!	#DIV/0!
NACCSTNTSQEAHK	N3H6F1	A2B2C1D1E2F5fedD1E1eE1F1fedcba	Hybrid	0	0	Folate receptor alpha	FOLR1	P15328	69	2	0	30331.6	12100.5	12028.4	4869.21	19194.5		0	89.3158	33.3257	30.7475	13.2244	49.7913		#DIV/0!	#DIV/0!	#DIV/0!	#DIV/0!	#DIV/0!	#DIV/0!		#DIV/0!	#DIV/0!	#DIV/0!
NACCSTNTSQEAHK	N3H6F2	A2B2C1D1E2F5fedD1E1eE1F1fedcbB5ba	Hybrid	0	1	Folate receptor alpha	FOLR1	P15328	69	3	0	8936.3	4954.61	4961.9	3271.24	8313.85		0	26.3143	13.6454	12.6838	8.88443	21.5665		#DIV/0!	#DIV/0!	#DIV/0!	#DIV/0!	#DIV/0!	#DIV/0!		#DIV/0!	#DIV/0!	#DIV/0!
NACCSTNTSQEAHK	N4H5F2	A2B2C1D1E2F5feE2F1fedD1E1edcbB5ba	Hybrid	0	1	Folate receptor alpha	FOLR1	P15328	69	9	6732.39	6932.59	8113.44	8744.59	4192.45	7906.73		32.3688	20.414	22.345	22.3532	11.3864	20.5104		1	0.63067	0.690324	0.69058	0.35177	0.633646		1	0.660497	0.633646
NACCSTNTSQEAHK	N4H6F2	A2B2C1D1E2F5feE2F1fedD1E1eE1edcbB5ba	Hybrid	0	1	Folate receptor alpha	FOLR1	P15328	69	3	0	6887.98	3011.43	4529.9	2923.87	6304.57		0	20.2827	8.29368	11.5795	7.94099	16.3543		#DIV/0!	#DIV/0!	#DIV/0!	#DIV/0!	#DIV/0!	#DIV/0!		#DIV/0!	#DIV/0!	#DIV/0!
NACCSTNTSQEAHK	N4H7F1	A2B2C1D1E2F5feE2F1fedD1E1eE1F1fedcba	Hybrid	0	0	Folate receptor alpha	FOLR1	P15328	69	2	2981.75	11286.1	6327.27	7324.03	7654.51	10811.9		14.336	33.2337	17.4257	18.722	20.7891	28.0465		1	2.31819	1.21552	1.30594	1.45013	1.95636		1	1.76686	1.45013
NACCSTNTSQEAHK	N5H6F2	A2B2C1D1E2F5feE2F1feE2F1fedD1E1edcbB5ba	Hybrid	0	1	Folate receptor alpha	FOLR1	P15328	69	3	0	4706.86	4297.61	5011.84	3576.25	5132.72		0	13.8601	11.8359	12.8114	9.71281	13.3145		#DIV/0!	#DIV/0!	#DIV/0!	#DIV/0!	#DIV/0!	#DIV/0!		#DIV/0!	#DIV/0!	#DIV/0!
NACCSTNTSQEAHK	N4H5F2S1	A2B2C1D1E2F5feE2F1G3gfedD1E1edcbB5ba	Hybrid	0	1	Folate receptor alpha	FOLR1	P15328	69	5	0	5993.36	5672.08	5407.76	3954.8	8572.17		0	17.6483	15.6213	13.8235	10.7409	22.2366		#DIV/0!	#DIV/0!	#DIV/0!	#DIV/0!	#DIV/0!	#DIV/0!		#DIV/0!	#DIV/0!	#DIV/0!
NACCSTNTSQEAHK	N4H5F3S1	A2B2C1D1E2F5feE2F1G3gfF5fedD1E1edcbB5ba	Hybrid	0	1	Folate receptor alpha	FOLR1	P15328	69	1	2685.4453	10499.6455	11791.8965	12435.0947	10761.8613	14385.2588		12.9114	30.9178	32.4757	31.7871	29.2284	37.3159		1	2.39461	2.51527	2.46193	2.26376	2.89015		1	2.45494	2.46193
NACCSTNTSQEAHK	N4H5F4	A2B2C1D1E2F5feE2F1G5gfF5fedD1E1edcbB5ba	Hybrid	0	1	Folate receptor alpha	FOLR1	P15328	69	2	0	9028.12	7927.96	9163.53	4872.86	7386.36		0	26.5847	21.8342	23.4242	13.2343	19.1605		#DIV/0!	#DIV/0!	#DIV/0!	#DIV/0!	#DIV/0!	#DIV/0!		#DIV/0!	#DIV/0!	#DIV/0!
NACCSTNTSQEAHK	N4H4F2	A2B2C1D1E2F5feE2F5fedD1E1edcba	Hybrid	0	0	Folate receptor alpha	FOLR1	P15328	69	1	478.8687	4289.3706	4962.3984	3693.7786	2663.2114	3424.6733		2.30236	12.6307	13.6668	9.44217	7.23308	8.88374		1	5.48597	5.93598	4.10108	3.14159	3.85853		1	5.71097	3.85853
NACCSTNTSQEAHK	N4H6F2	A2B2C1D1E2F5feE2F5fedD1E1eE1F1fedcba	Hybrid	0	0	Folate receptor alpha	FOLR1	P15328	69	1	0.0000	9120.5312	8193.4131	8631.1182	3529.0784	8890.8770		0	26.8568	22.5652	22.0632	9.5847	23.0633		#DIV/0!	#DIV/0!	#DIV/0!	#DIV/0!	#DIV/0!	#DIV/0!		#DIV/0!	#DIV/0!	#DIV/0!
NACCSTNTSQEAHK	N6H3F4	A2B2C1D1E2F5feE2F5fedD1E2F5feE2edcbB5ba	Complex	0	1	Folate receptor alpha	FOLR1	P15328	69	1	1609.3773	4429.4727	3253.3767	6205.4663	17896.2246	10079.0088		7.73776	13.0432	8.96003	15.8626	48.6048	26.1454		1	1.68566	1.15796	2.05003	6.2815	3.37893		1	1.42181	3.37893
NACCSTNTSQEAHKDVSYLYR	N2H5	A2B2C1D1E1F1fedD1dcba	High mannose	0	0	Folate receptor alpha	FOLR1	P15328	69	6	4260.34	83752.2	25813.1	26171.2	12320.7	29291.2		20.4834	246.621	71.0912	66.8998	33.4622	75.9827		1	12.04	3.47068	3.26605	1.63363	3.70948		1	7.75536	3.26605
NACCSTNTSQEAHKDVSYLYR	N2H6	A2B2C1D1E1F1fedD1E1edcba	High mannose	0	0	Folate receptor alpha	FOLR1	P15328	69	5	8725.48	41642.1	27190.3	22815.7	20280.5	25760.5		41.9514	122.621	74.884	58.3223	55.0803	66.8238		1	2.92294	1.78502	1.39023	1.31295	1.59289		1	2.35398	1.39023
NACCSTNTSQEAHKDVSYLYR	N2H7	A2B2C1D1E1F1fedD1E1eE1edcba	High mannose	0	0	Folate receptor alpha	FOLR1	P15328	69	3	3877.67	170006	64703.6	60002.4	18979.1	57587.9		18.6435	500.609	178.198	153.38	51.5459	149.385		1	26.8516	9.55817	8.22699	2.76481	8.01271		1	18.2049	8.01271
NACCSTNTSQEAHKDVSYLYR	N2H7F1	A2B2C1D1E1F1fedD1E1eE1edcbB5ba	High mannose	0	1	Folate receptor alpha	FOLR1	P15328	69	2	3454.55	25899.4	15941.1	14774.5	9586.25	15606.7		16.6092	76.2647	43.903	37.7672	26.0355	40.4843		1	4.59171	2.64329	2.27387	1.56754	2.43746		1	3.6175	2.27387
NACCSTNTSQEAHKDVSYLYR	N2H8	A2B2C1D1E1F1fedD1E1eE1F1fedcba	High mannose	0	0	Folate receptor alpha	FOLR1	P15328	69	3	4837.21	79734.6	50388	39017.5	13485.2	42202.4		23.2569	234.79	138.772	99.7379	36.6248	109.475		1	10.0955	5.96692	4.28852	1.57479	4.70719		1	8.03121	4.28852
NACCSTNTSQEAHKDVSYLYR	N2H9	A2B2C1D1E1F1fedD1E1F1feE1F1fedcba	High mannose	0	0	Folate receptor alpha	FOLR1	P15328	69	6	1447.63	18822.9	12824.1	10833.2	4661.27	8630.84		6.96011	55.4269	35.3184	27.6921	12.6596	22.3887		1	7.96351	5.0744	3.97869	1.81889	3.21672		1	6.51895	3.21672
NACCSTNTSQEAHKDVSYLYR	N2H10	A2B2C1D1E1F1G1gfedD1E1F1feE1F1fedcba	High mannose	0	0	Folate receptor alpha	FOLR1	P15328	69	9	2916.92	22728.7	19794.9	17863.5	8046.65	16825.6		14.0243	66.9281	54.5164	45.6632	21.8541	43.6464		1	4.77228	3.88727	3.256	1.5583	3.11219		1	4.32978	3.11219
NACCSTNTSQEAHKDVSYLYR	N3H4F1	A2B2C1D1E2edD1E1edcbB5ba	Hybrid	0	1	Folate receptor alpha	FOLR1	P15328	69	1	7384.7061	41437.7656	28805.7402	26775.7949	18008.0117	26412.9805		35.5051	122.02	79.333	68.4453	48.9084	68.5163		1	3.43668	2.23441	1.92776	1.3775	1.92976		1	2.83555	1.92776
NACCSTNTSQEAHKDVSYLYR	N3H5	A2B2C1D1E2edD1E1eE1edcba	Hybrid	0	0	Folate receptor alpha	FOLR1	P15328	69	2	6167.24	24258.8	13158	14629.4	12030.1	16181.7		29.6516	71.4337	36.238	37.3963	32.6729	41.9759		1	2.4091	1.22212	1.26119	1.10189	1.41564		1	1.81561	1.26119
NACCSTNTSQEAHKDVSYLYR	N3H5F1	A2B2C1D1E2edD1E1eE1edcbB5ba	Hybrid	0	1	Folate receptor alpha	FOLR1	P15328	69	1	2732.5317	27204.1445	15038.8135	14489.7305	8687.2148	16525.6094		13.1378	80.1067	41.4179	37.0392	23.5938	42.8681		1	6.09742	3.15258	2.81928	1.79587	3.26296		1	4.625	2.81928
NACCSTNTSQEAHKDVSYLYR	N3H6	A2B2C1D1E2edD1E1eE1F1fedcba	Hybrid	0	0	Folate receptor alpha	FOLR1	P15328	69	3	3813.4	61243.9	23516.6	18892.8	8949.35	20114.1		18.3345	180.342	64.7664	48.2945	24.3057	52.1769		1	9.83617	3.53248	2.63407	1.32568	2.84582		1	6.68432	2.63407
NACCSTNTSQEAHKDVSYLYR	N3H6F1	A2B2C1D1E2edD1E1eE1F1fedcbB5ba	Hybrid	0	1	Folate receptor alpha	FOLR1	P15328	69	1	1798.4956	32650.1113	18011.0527	14951.4844	7873.9146	19265.9082		8.64703	96.1431	49.6037	38.2195	21.3849	49.9765		1	11.1186	5.7365	4.41996	2.4731	5.77962		1	8.42757	4.41996
NACCSTNTSQEAHKDVSYLYR	N4H5F1S1	A2B2C1D1E2eE2F1G3gfedD1E1edcbB5ba	Hybrid	0	1	Folate receptor alpha	FOLR1	P15328	69	1	2774.5967	11156.5020	9094.7012	12026.5918	7862.4888	10658.8545		13.34	32.852	25.0474	30.7428	21.3539	27.6495		1	2.46266	1.87761	2.30455	1.60074	2.07267		1	2.17014	2.07267
NACCSTNTSQEAHKDVSYLYR	N3H5F1	A2B2C1D1E2F1fedD1E1edcbB5ba	Hybrid	0	1	Folate receptor alpha	FOLR1	P15328	69	1	3311.1958	52663.6836	24172.5430	19649.7480	10030.1318	19970.1465		15.92	155.076	66.5729	50.2294	27.2411	51.8034		1	9.74097	4.18172	3.15512	1.71112	3.25399		1	6.96135	3.15512
NACCSTNTSQEAHKDVSYLYR	N3H6F1	A2B2C1D1E2F1fedD1E1eE1edcbB5ba	Hybrid	0	1	Folate receptor alpha	FOLR1	P15328	69	1	1154.0938	7157.9775	5744.6226	4280.1406	1280.8652	6359.1074		5.54879	21.0777	15.8211	10.9411	3.47873	16.4958		1	3.79861	2.85127	1.97179	0.626934	2.97286		1	3.32494	1.97179
NACCSTNTSQEAHKDVSYLYR	N4H5F1	A2B2C1D1E2F1fedD1E2F1fedcbB5ba	Complex	0	1	Folate receptor alpha	FOLR1	P15328	69	4	3109.24	13372.6	12047.7	14982.1	8906.38	12251.7		14.949	39.3777	33.1802	38.2979	24.189	31.7813		1	2.63414	2.21956	2.5619	1.6181	2.12598		1	2.42685	2.12598
NACCSTNTSQEAHKDVSYLYR	N4H5F2	A2B2C1D1E2F1fF5fedD1E2F1fedcbB5ba	Complex	0	1	Folate receptor alpha	FOLR1	P15328	69	5	6408.79	28473.5	28833.6	30470.6	14374.7	23736.3		30.813	83.8446	79.4097	77.8901	39.0406	61.573		1	2.72108	2.57715	2.52784	1.26702	1.99828		1	2.64912	1.99828
NACCSTNTSQEAHKDVSYLYR	N5H6F2	A2B2C1D1E2F1fF5fedD1E2F1feE2F1fedcbB5ba	Complex	0	1	Folate receptor alpha	FOLR1	P15328	69	1	4384.0884	31440.6895	26211.5586	25162.0703	11204.3389	21289.9258		21.0784	92.5818	72.1885	64.3202	30.4301	55.2269		1	4.39227	3.42477	3.05148	1.44367	2.62008		1	3.90852	2.62008
NACCSTNTSQEAHKDVSYLYR	N3H4F1S1	A2B2C1D1E2F1G3gfedD1dcbB5ba	Complex	0	1	Folate receptor alpha	FOLR1	P15328	69	1	6959.7549	27512.3047	24056.2500	23047.8086	16542.9434	23456.0020		33.462	81.0141	66.2526	58.9157	44.9294	60.8458		1	2.42108	1.97994	1.76068	1.3427	1.81836		1	2.20051	1.76068
NACCSTNTSQEAHKDVSYLYR	N3H5S1	A2B2C1D1E2F1G3gfedD1E1edcba	Hybrid	0	0	Folate receptor alpha	FOLR1	P15328	69	1	9763.9902	33095.4688	18148.2461	21571.1445	14172.7871	31214.5996		46.9445	97.4546	49.9815	55.141	38.4922	80.9719		1	2.07595	1.06469	1.1746	0.819951	1.72484		1	1.57032	1.1746
NACCSTNTSQEAHKDVSYLYR	N3H5F1S1	A2B2C1D1E2F1G3gfedD1E1edcbB5ba	Hybrid	0	1	Folate receptor alpha	FOLR1	P15328	69	2	8451.56	17649.9	18964.4	16527.4	15402.8	19733.3		40.6344	51.9729	52.2292	42.248	41.8328	51.189		1	1.27903	1.28534	1.03971	1.02949	1.25974		1	1.28219	1.03971
NACCSTNTSQEAHKDVSYLYR	N3H6F1S1	A2B2C1D1E2F1G3gfedD1E1eE1edcbB5ba	Hybrid	0	1	Folate receptor alpha	FOLR1	P15328	69	1	3515.6887	16268.5596	10531.9219	9670.5645	8003.8081	13523.6338		16.9032	47.9052	29.0056	24.7203	21.7377	35.0809		1	2.8341	1.71599	1.46246	1.28602	2.0754		1	2.27504	1.46246
NACCSTNTSQEAHKDVSYLYR	N4H5F1S1	A2B2C1D1E2F1G3gfedD1E2F1fedcbB5ba	Complex	0	1	Folate receptor alpha	FOLR1	P15328	69	18	4094.96	19294.2	19257.5	19768.1	13144.1	19607.8		19.6882	56.8145	53.0365	50.5319	35.6983	50.8633		1	2.88571	2.69382	2.5666	1.81318	2.58344		1	2.78976	2.5666
NACCSTNTSQEAHKDVSYLYR	N4H5F2S1	A2B2C1D1E2F1G3gfedD1E2F1fF5fedcbB5ba	Complex	0	1	Folate receptor alpha	FOLR1	P15328	69	2	3293.9	25648.4	28299.6	27487	11295.9	20255		15.8368	75.5256	77.9392	70.2632	30.6788	52.5422		1	4.76899	4.9214	4.43671	1.93719	3.31773		1	4.84519	3.31773
NACCSTNTSQEAHKDVSYLYR	N4H5F1S2	A2B2C1D1E2F1G3gfedD1E2F1G3gfedcbB5ba	Complex	0	1	Folate receptor alpha	FOLR1	P15328	69	7	19222.1	28987.5	32669.3	37240.7	31366.5	36655.8		92.4184	85.358	89.9734	95.196	85.1889	95.0867		1	0.923604	0.973544	1.03005	0.921774	1.02887		1	0.948574	1.02887
NACCSTNTSQEAHKDVSYLYR	N4H5F3	A2B2C1D1E2F1G5gfF5fedD1E2F1fedcbB5ba	Complex	0	1	Folate receptor alpha	FOLR1	P15328	69	3	3445.58	49852	41746.8	38610.7	12573.9	24867.6		16.5661	146.797	114.974	98.6981	34.1497	64.5077		1	8.86129	6.94031	5.95785	2.06142	3.89396		1	7.9008	3.89396
NACCSTNTSQEAHKDVSYLYR	N4H5F4	A2B2C1D1E2F1G5gfF5fedD1E2F1fF5fedcbB5ba	Complex	0	1	Folate receptor alpha	FOLR1	P15328	69	1	1299.3331	18636.5527	12716.6562	16120.6318	5312.3345	8436.2256		6.24709	54.8781	35.0226	41.2082	14.4279	21.8839		1	8.78458	5.60622	6.59637	2.30954	3.50305		1	7.1954	3.50305
NACCSTNTSQEAHKDVSYLYR	N4H5F1S_dH2O1	A2B2C1D1E2F1G6gfedD1E2F1fedcbB5ba	Complex	0	1	Folate receptor alpha	FOLR1	P15328	69	1	4187.5010	16162.8193	17048.2402	17707.9336	12777.3369	14454.4014		20.1332	47.5938	46.952	45.2657	34.7023	37.4953		1	2.36395	2.33207	2.24831	1.72363	1.86236		1	2.34801	1.86236
NACCSTNTSQEAHKDVSYLYR	N3H4F2	A2B2C1D1E2F5fedD1E1edcbB5ba	Hybrid	0	1	Folate receptor alpha	FOLR1	P15328	69	1	7379.2310	59456.8906	34785.0234	32820.8008	18564.0547	30701.0605		35.4788	175.08	95.8004	83.8978	50.4185	79.6398		1	4.93477	2.70022	2.36473	1.42109	2.24472		1	3.81749	2.24472
NACCSTNTSQEAHKDVSYLYR	N3H5F2	A2B2C1D1E2F5fedD1E1eE1edcbB5ba	Hybrid	0	1	Folate receptor alpha	FOLR1	P15328	69	8	1167.42	24684.3	14777.6	13894.8	5396.12	14055.4		5.61287	72.6865	40.6984	35.5185	14.6554	36.4603		1	12.95	7.25092	6.32805	2.61104	6.49585		1	10.1005	6.32805
NACCSTNTSQEAHKDVSYLYR	N3H6F1	A2B2C1D1E2F5fedD1E1eE1F1fedcba	Hybrid	0	0	Folate receptor alpha	FOLR1	P15328	69	1	3240.8313	108817.7891	32714.8477	35372.2578	12660.9424	35243.6641		15.5817	320.43	90.099	90.4199	34.3861	91.4235		1	20.5646	5.78237	5.80297	2.20683	5.86737		1	13.1735	5.80297
NACCSTNTSQEAHKDVSYLYR	N3H6F2	A2B2C1D1E2F5fedD1E1eE1F1fedcbB5ba	Hybrid	0	1	Folate receptor alpha	FOLR1	P15328	69	4	1149.67	22900.5	10240.4	8949.65	5718.98	10960.7		5.52752	67.4339	28.2027	22.8774	15.5323	28.4326		1	12.1997	5.10223	4.13882	2.81	5.14382		1	8.65094	4.13882
NACCSTNTSQEAHKDVSYLYR	N4H5F2	A2B2C1D1E2F5feE2F1fedD1E1edcbB5ba	Hybrid	0	1	Folate receptor alpha	FOLR1	P15328	69	5	8158.65	25391.7	25967.7	25068.8	16387.3	21004		39.2261	74.7697	71.517	64.0818	44.5066	54.4853		1	1.90612	1.8232	1.63365	1.13461	1.38901		1	1.86466	1.38901
NACCSTNTSQEAHKDVSYLYR	N4H5F2S1	A2B2C1D1E2F5feE2F1G3gfedD1E1edcbB5ba	Hybrid	0	1	Folate receptor alpha	FOLR1	P15328	69	10	5677.83	19467.5	20816.3	17933.9	12058.9	17465.5		27.2986	57.325	57.3294	45.8433	32.751	45.3061		1	2.09993	2.10009	1.67933	1.19973	1.65965		1	2.10001	1.65965
NACCSTNTSQEAHKDVSYLYR	N4H5F4	A2B2C1D1E2F5feE2F1G5gfF5fedD1E1edcbB5ba	Hybrid	0	1	Folate receptor alpha	FOLR1	P15328	69	1	2876.5371	14239.6309	10334.2178	8594.0156	5158.4565	9056.9053		13.8302	41.9307	28.4612	21.9683	14.01	23.494		1	3.03183	2.0579	1.58844	1.013	1.69875		1	2.54487	1.58844
NACCSTNTSQEAHKDVSYLYR	N4H5F3	A2B2C1D1E2F5feE2F5fedD1E1eE1edcbB5ba	Hybrid	0	1	Folate receptor alpha	FOLR1	P15328	69	2	13144.4	18199.6	22046.5	17770.6	19626.7	15879.8		63.1975	53.5915	60.7176	45.426	53.3045	41.1928		1	0.848001	0.960759	0.718794	0.843459	0.651811		1	0.90438	0.718794
NASSEYSGTYSCTVR	N2H7	A2B2C1D1E1F1fedD1E1eE1edcba	High mannose	0	0	Coxsackievirus and adenovirus receptor	CXADR	P78310	201	4	7902.28	27627.6	18928.5	17456.4	13607.8	17535.8		37.9936	81.3537	52.1305	44.6227	36.9577	45.4885		1	2.14125	1.37209	1.17448	0.972737	1.19727		1	1.75667	1.17448
NATGDYK	N4H5F1S1	A2B2C1D1E2F1G3gfedD1E2F1fedcbB5ba	Complex	0	1	CD166 antigen	ALCAM	Q13740	306	4	6684.31	9998.46	11502.5	10479.6	12985	11373.6		32.1377	29.442	31.6787	26.7882	35.2661	29.5034		1	0.916121	0.985721	0.833547	1.09735	0.918034		1	0.950921	0.918034
NATGDYK	N5H6F1S2	A2B2C1D1E2F1G3gfedD1E2F1feE2F1G3gfedcbB5ba	Complex	0	1	CD166 antigen	ALCAM	Q13740	306	4	3148.51	7192.73	6269.48	7390.86	10725.7	8576.93		15.1378	21.1801	17.2666	18.8928	29.1301	22.2489		1	1.39915	1.14063	1.24806	1.92433	1.46976		1	1.26989	1.46976
NATGDYK	N4H5F1S2	A2B2C1D1E2F1G3gfedD1E2F1G3gfedcbB5ba	Complex	0	1	CD166 antigen	ALCAM	Q13740	306	5	3790.54	11556.6	8647.91	9953.64	13564.7	13866.1		18.2246	34.0301	23.817	25.4439	36.8408	35.9692		1	1.86726	1.30685	1.39613	2.02148	1.97366		1	1.58706	1.97366
NATGDYK	N5H6F1S3	A2B2C1D1E2F1G3gfedD1E2F1G3gfeE2F1G3gfedcbB5ba	Complex	0	1	CD166 antigen	ALCAM	Q13740	306	6	4400.28	10339.8	11136.7	11366.7	14686	11877.2		21.1562	30.4471	30.6712	29.056	39.8859	30.81		1	1.43916	1.44975	1.3734	1.88531	1.45631		1	1.44445	1.45631
NATGDYK	N4H5F1S1	A2B2C1D1E2F1G3gfedD2dD1E1edcbB5ba	Hybrid	1	1	CD166 antigen	ALCAM	Q13740	306	1	8001.0596	10305.0420	9432.5527	8100.1704	11530.8037	13217.3730		38.4685	30.3447	25.9779	20.706	31.3168	34.2864		1	0.788821	0.675304	0.538258	0.814089	0.891285		1	0.732062	0.814089
NATLAEQAK	N2H2	A2B2C1D1dcba	Paucimannose	0	0	Hypoxia up-regulated protein 1	HYOU1	Q9Y4L1	869	1	15829.0713	17765.1387	17356.4219	20919.5898	28485.0117	27584.1699		76.105	52.3121	47.8008	53.4754	77.3631	71.5545		1	0.687368	0.62809	0.702654	1.01653	0.940207		1	0.657729	0.940207
NATLAEQAK	N2H3	A2B2C1D1dD1dcba	Paucimannose	0	0	Hypoxia up-regulated protein 1	HYOU1	Q9Y4L1	869	3	25052	40236.6	35422.4	41224.2	41058.9	49179.8		120.448	118.483	97.5557	105.379	111.513	127.574		1	0.98368	0.809938	0.874888	0.925814	1.05916		1	0.896809	0.925814
NATLAEQAK	N2H4	A2B2C1D1E1edD1dcba	High mannose	0	0	Hypoxia up-regulated protein 1	HYOU1	Q9Y4L1	869	2	39417.5	56495.7	45349.8	59033.9	61940.1	71579.9		189.516	166.36	124.897	150.905	168.225	185.681		1	0.877813	0.659027	0.796262	0.887652	0.979762		1	0.76842	0.887652
NATLAEQAK	N2H5	A2B2C1D1E1F1fedD1dcba	High mannose	0	0	Hypoxia up-regulated protein 1	HYOU1	Q9Y4L1	869	5	8276.92	15241.8	15360.3	17389.1	19229.7	20198.1		39.7948	44.8817	42.3032	44.4506	52.2265	52.3947		1	1.12783	1.06303	1.11699	1.31239	1.31662		1	1.09543	1.31239
NATLAEQAK	N2H6	A2B2C1D1E1F1fedD1E1edcba	High mannose	0	0	Hypoxia up-regulated protein 1	HYOU1	Q9Y4L1	869	14	9472.4	16500	19329.3	23960.8	20546.7	25665.6		45.5426	48.5869	53.2341	61.2495	55.8033	66.5775		1	1.06684	1.16889	1.34488	1.2253	1.46187		1	1.11787	1.34488
NATLAEQAK	N2H7	A2B2C1D1E1F1fedD1E1eE1edcba	High mannose	0	0	Hypoxia up-regulated protein 1	HYOU1	Q9Y4L1	869	18	6666.28	16519.3	17535	18702.1	21095.1	26612.1		32.051	48.6435	48.2925	47.807	57.2927	69.0327		1	1.51769	1.50674	1.49159	1.78755	2.15384		1	1.51222	1.78755
NATLAEQAK	N2H8	A2B2C1D1E1F1fedD1E1eE1F1fedcba	High mannose	0	0	Hypoxia up-regulated protein 1	HYOU1	Q9Y4L1	869	18	5571.65	9937.61	8135.54	9269.14	9105.61	10745.8		26.7881	29.2628	22.4059	23.6941	24.7301	27.8749		1	1.09238	0.836412	0.884503	0.923177	1.04057		1	0.964396	0.923177
NATLAEQAK	N2H9	A2B2C1D1E1F1fedD1E1F1feE1F1fedcba	High mannose	0	0	Hypoxia up-regulated protein 1	HYOU1	Q9Y4L1	869	4	11384.5	7582.35	11224.1	11796.4	10096.5	14345.3		54.7359	22.3274	30.9119	30.1544	27.4214	37.2124		1	0.407911	0.564747	0.550907	0.500976	0.679853		1	0.486329	0.550907
NATVVWMK	N4H5F1S2	A2B2C1D1E2F1G3gfedD1E2F1G3gfedcbB5ba	Complex	0	1	CD166 antigen	ALCAM	Q13740	361	9	8095.72	12918.8	14458.1	14767.4	16775.4	15823.5		38.9236	38.0414	39.8186	37.7489	45.5608	41.0468		1	0.977333	1.02299	0.969821	1.17052	1.05455		1	1.00016	1.05455
NATVVWMK	N5H6F1S3	A2B2C1D1E2F1G3gfedD1E2F1G3gfeE2F1G3gfedcbB5ba	Complex	0	1	CD166 antigen	ALCAM	Q13740	361	1	1617.8579	3822.6653	4134.8359	3895.1221	5580.3569	5173.5474		7.77854	11.2564	11.3876	9.95686	15.1558	13.4204		1	1.44711	1.46398	1.28004	1.94841	1.72531		1	1.45555	1.72531
NATVVWMK	N4H5F2S1	A2B2C1D1E2F5feE2F1fF3fedD1E1edcbB5ba	Hybrid	0	1	CD166 antigen	ALCAM	Q13740	361	2	35276.2	28874.6	28635.8	27883.4	25473.4	24888.8		169.605	85.0255	78.865	71.2766	69.1839	64.5626		1	0.501314	0.464991	0.420249	0.407911	0.380663		1	0.483152	0.407911
NATYGHYAPGEEFHDVEDAETYK	N2H6	A2B2C1D1E1F1fedD1E1edcba	High mannose	0	0	Reticulocalbin-3	RCN3	Q96D15	140	2	15328.6	22396.8	23631.7	23628.5	23753.6	32520.2		73.6987	65.9507	65.0834	60.4001	64.5129	84.3588		1	0.894869	0.883101	0.819555	0.875359	1.14464		1	0.888985	0.875359
NATYGHYAPGEEFHDVEDAETYKK	N2H3F1	A2B2C1D1dD1dcbB5ba	Paucimannose	0	1	Reticulocalbin-3	RCN3	Q96D15	140	1	25726.9863	44480.5117	35210.5781	50629.9336	42633.5781	49666.7305		123.693	130.98	96.9724	129.422	115.789	128.838		1	1.0589	0.783974	1.04631	0.936101	1.04159		1	0.921439	1.04159
NATYGHYAPGEEFHDVEDAETYKK	N2H5	A2B2C1D1E1F1fedD1dcba	High mannose	0	0	Reticulocalbin-3	RCN3	Q96D15	140	2	28007.6	51195.7	44955.4	62732.2	59546.8	76401.6		134.658	150.753	123.81	160.358	161.724	198.189		1	1.11953	0.919441	1.19085	1.201	1.47179		1	1.01948	1.201
NATYGHYAPGEEFHDVEDAETYKK	N2H6	A2B2C1D1E1F1fedD1E1edcba	High mannose	0	0	Reticulocalbin-3	RCN3	Q96D15	140	4	8085.31	17035.4	18724	20627.8	17360.5	23984.6		38.8736	50.1632	51.5671	52.7295	47.1497	62.2171		1	1.29042	1.32653	1.35644	1.2129	1.6005		1	1.30848	1.35644
NATYGHYAPGEEFHDVEDAETYKK	N2H7	A2B2C1D1E1F1fedD1E1eE1edcba	High mannose	0	0	Reticulocalbin-3	RCN3	Q96D15	140	2	12196.7	33436	32963.8	27751.8	25853.7	34966.9		58.641	98.4574	90.7845	70.9403	70.2166	90.7057		1	1.67899	1.54814	1.20974	1.1974	1.5468		1	1.61356	1.20974
NATYGHYAPGEEFHDVEDAETYKK	N2H8	A2B2C1D1E1F1fedD1E1eE1F1fedcba	High mannose	0	0	Reticulocalbin-3	RCN3	Q96D15	140	3	15214.4	41793.3	40304.6	37301.4	32659.3	43196.9		73.1498	123.067	111.002	95.3511	88.7001	112.055		1	1.68239	1.51746	1.30351	1.21258	1.53185		1	1.59992	1.30351
NATYGHYAPGEEFHDVEDAETYKK	N4H3F1	A2B2C1D1E2edD1E2edcbB5ba	Complex	0	1	Reticulocalbin-3	RCN3	Q96D15	140	3	12178.4	25695.8	28384	26299.4	27082	23003.1		58.5528	75.6651	78.1714	67.2275	73.5525	59.6709		1	1.29225	1.33506	1.14815	1.25618	1.0191		1	1.31366	1.14815
NATYGHYAPGEEFHDVEDAETYKK	N3H4F2	A2B2C1D1E2F5fedD1E1edcbB5ba	Hybrid	0	1	Reticulocalbin-3	RCN3	Q96D15	140	1	9132.4180	33760.5547	27055.7656	35519.2305	28005.4355	37890.9492		43.908	99.413	74.5135	90.7956	76.0606	98.2907		1	2.26412	1.69704	2.06786	1.73227	2.23856		1	1.98058	2.06786
NATYGYVLDDPDPDDGFNYK	N2H5	A2B2C1D1E1F1fedD1dcba	High mannose	0	0	Calumenin	CALU	O43852	131	1	13548.1123	19664.7578	25935.9551	25691.6387	28056.1895	36081.4375		65.1383	57.9058	71.4294	65.6739	76.1984	93.5967		1	0.888967	1.09658	1.00822	1.16979	1.43689		1	0.992774	1.16979
NATYGYVLDDPDPDDGFNYK	N2H6	A2B2C1D1E1F1fedD1E1edcba	High mannose	0	0	Calumenin	CALU	O43852	131	3	11914.2	14467.2	19940.8	15767.2	17264.2	22245.4		57.2828	42.6007	54.9184	40.3047	46.8881	57.7054		1	0.743692	0.958724	0.703609	0.818538	1.00738		1	0.851208	0.818538
NATYGYVLDDPDPDDGFNYK	N4H3F1	A2B2C1D1E2edD1E2edcbB5ba	Complex	0	1	Calumenin	CALU	O43852	131	3	10725.6	7891.33	13236.9	16073.5	18829.9	14742.3		51.5679	23.2372	36.4554	41.0877	51.1406	38.2421		1	0.450614	0.70694	0.796769	0.991714	0.741588		1	0.578777	0.796769
NATYGYVLDDPDPDDGFNYK	N4H3F1	A2B2C1D1E2eE2edD1dcbB5ba	Complex	0	1	Calumenin	CALU	O43852	131	2	11521.6	3484.62	10291	13841.5	17892.1	11941		55.3952	10.261	28.3421	35.3821	48.5935	30.9755		1	0.185233	0.511635	0.638721	0.877216	0.559173		1	0.348434	0.638721
NATYGYVLDDPDPDDGFNYK	N4H4F2	A2B2C1D1E2F1fF5fedD1E2edcbB5ba	Complex	0	1	Calumenin	CALU	O43852	131	2	15901.5	18656.9	25020.9	27379.7	34214.3	24119.5		76.4532	54.9379	68.9094	69.989	92.9235	62.5669		1	0.718582	0.901328	0.915449	1.21543	0.818369		1	0.809955	0.915449
NCLYGNNMSGQR	N2H8	A2B2C1D1E1F1fedD1E1eE1F1fedcba	High mannose	0	0	Guanine nucleotide-binding protein G(s) subunit alpha isoforms XLas	GNAS	Q5JWF2	11	1	25718.4824	57337.9023	52564.5039	53584.9961	53047.6094	54580.4062		123.652	168.84	144.766	136.976	144.073	141.584		1	1.36544	1.17075	1.10775	1.16515	1.14501		1	1.2681	1.14501
NCSAAPQPEPAAGLASYPELR	N2H6	A2B2C1D1E1F1fedD1E1edcba	High mannose	0	0	Cartilage-associated protein	CRTAP	O75718	87	1	9975.4961	13824.7246	15527.0479	15783.0244	18896.1133	17381.7910		47.9614	40.709	42.7626	40.3452	51.3204	45.0891		1	0.848786	0.891604	0.8412	1.07003	0.940111		1	0.870195	0.940111
NCSAAPQPEPAAGLASYPELR	N2H8	A2B2C1D1E1F1fedD1E1eE1F1fedcba	High mannose	0	0	Cartilage-associated protein	CRTAP	O75718	87	3	9419.34	11831.9	14984.7	15857	13413	13798.2		45.2875	34.8408	41.2689	40.5344	36.4288	35.7932		1	0.769325	0.911264	0.895046	0.804389	0.790355		1	0.840294	0.804389
NCTSISGDLHILPVAFR	N2H7	A2B2C1D1E1F1fedD1E1eE1edcba	High mannose	0	0	Epidermal growth factor receptor	EGFR	P00533	361	3	12449	28994	28213	31788.6	22720	29805.1		59.8538	85.3771	77.7005	81.2592	61.7057	77.3156		1	1.42643	1.29817	1.35763	1.03094	1.29174		1	1.3623	1.29174
NCTSISGDLHILPVAFR	N2H8	A2B2C1D1E1F1fedD1E1eE1F1fedcba	High mannose	0	0	Epidermal growth factor receptor	EGFR	P00533	361	8	7975.32	29353.9	27612.9	26017	18002.1	25146.2		38.3447	86.4368	76.0479	66.5055	48.8922	65.2302		1	2.2542	1.98327	1.73441	1.27507	1.70115		1	2.11874	1.70115
NDSANACSAFK	N5H6S4	A2B2C1D1E2F1G3gfF3fedD1E2F1G3gfeE2F1G3gfedcba	Complex	0	0	Slit homolog 3 protein	SLIT3	O75094	1406	1	13327.7529	27020.7910	21258.7617	25885.7480	20433.8887	19977.7461		64.0788	79.5668	58.5481	66.1701	55.4969	51.8231		1	1.2417	0.913689	1.03264	0.866072	0.80874		1	1.0777	0.866072
NEEDEGHSNSSPR	N2H7	A2B2C1D1E1F1fedD1E1eE1edcba	High mannose	0	0	Heterogeneous nuclear ribonucleoprotein D0	HNRNPD	Q14103	81	1	20434.3008	51956.8242	35576.9258	41366.4414	38306.9258	44234.8242		98.2466	152.995	97.9813	105.742	104.039	114.747		1	1.55725	0.997301	1.0763	1.05895	1.16795		1	1.27728	1.0763
NETHSICTACDESCK	N2H5	A2B2C1D1E1F1fedD1dcba	High mannose	0	0	Cysteine-rich with EGF-like domain protein 2	CRELD2	Q6UXH1	190	1	6492.6733	21171.8047	50095.7852	18658.9551	28821.4004	21992.6543		31.2163	62.3435	137.967	47.6967	78.2767	57.0498		1	1.99715	4.41972	1.52794	2.50756	1.82757		1	3.20844	1.82757
NETLRR	N2H4	A2B2C1D1E1edD1dcba	High mannose	0	0	Dedicator of cytokinesis protein 6	DOCK6	Q96HP0	219	1	17369.0605	31524.0332	35061.8008	39619.5352	34864.5312	43790.8008		83.5091	92.8272	96.5626	101.277	94.6894	113.595		1	1.11158	1.15631	1.21277	1.13388	1.36027		1	1.13395	1.21277
NETLVGDCR	N2H7	A2B2C1D1E1F1fedD1E1eE1edcba	High mannose	0	0	Synaptotagmin-15	SYT15	Q9BQS2	253	1	10719.5752	15727.9170	53866.7109	22035.1777	19867.1797	17031.9160		51.5389	46.3132	148.353	56.3271	53.9577	44.1815		1	0.898607	2.87846	1.09291	1.04693	0.857245		1	1.88853	1.04693
NFSSCSAEDFEK	N2H8	A2B2C1D1E1F1fedD1E1eE1F1fedcba	High mannose	0	0	Disintegrin and metalloproteinase domain-containing protein 9	ADAM9	Q13443	381	4	30238.5	69584.6	49666.1	49681.6	53816.5	49545.9		145.384	204.902	136.784	126.998	146.161	128.524		1	1.40938	0.940842	0.873531	1.00534	0.884028		1	1.17511	0.884028
NFTMNEK	N2H7	A2B2C1D1E1F1fedD1E1eE1edcba	High mannose	0	0	Gamma-glutamyl hydrolase	GGH	Q92820	203	1	11744.4463	15790.9023	13231.3057	17665.7148	22712.4473	21651.7559		56.4664	46.4987	36.4399	45.1578	61.6852	56.1655		1	0.823475	0.645338	0.799728	1.09242	0.994672		1	0.734407	0.994672
NFTMNEK	N2H9	A2B2C1D1E1F1fedD1E1F1feE1F1fedcba	High mannose	0	0	Gamma-glutamyl hydrolase	GGH	Q92820	203	1	3992.0349	7316.1567	7159.2085	8027.2466	6867.3647	8498.1348		19.1934	21.5435	19.717	20.5195	18.6512	22.0445		1	1.12244	1.02728	1.06909	0.971752	1.14855		1	1.07486	1.06909
NFTPPPRR	N3H4F1	A2B2C1D1E2F1fedD1dcbB5ba	Complex	0	1	Protein jagged-2	JAG2	Q9Y219	1153	1	32073.0605	32668.8965	40198.8516	43012.8008	45790.4727	45890.4961		154.205	96.1984	110.71	109.951	124.363	119.042		1	0.623836	0.717944	0.713019	0.806482	0.771972		1	0.67089	0.771972
NGSIPTYMRQTEDVAEVLNR	N3H5	A2B2C1D1E2F1fedD1E1edcba	Hybrid	0	0	CLIP-associating protein 2	CLASP2	O75122	642	1	23488.8555	39296.6172	29472.0371	41111.3633	41299.9336	39147.8633		112.933	115.715	81.168	105.09	112.167	101.551		1	1.02464	0.71873	0.930558	0.993224	0.899219		1	0.871683	0.930558
NGSSIVDLSPLIHR	N3H6S1	A2B2C1D1E2F1G3gfedD1E1eE1edcba	Hybrid	0	0	Cation-independent mannose-6-phosphate receptor	IGF2R	P11717	1656	1	12074.0977	26320.1094	17748.9277	17886.9297	19202.2070	22510.9297		58.0513	77.5035	48.8818	45.7232	52.1517	58.3943		1	1.33509	0.842044	0.787634	0.898372	1.00591		1	1.08856	0.898372
NGSVPVEIVPRSAR	N2H5	A2B2C1D1E1F1fedD1dcba	High mannose	0	0	Protocadherin alpha-C1	PCDHAC1	Q9H158	562	1	30911.1855	97846.9141	79012.7266	76229.0625	74132.5625	92247.4766		148.619	288.125	217.607	194.86	201.338	239.294		1	1.93869	1.46419	1.31114	1.35473	1.61012		1	1.70144	1.35473
NGTEIDLESDYR	N2H9	A2B2C1D1E1F1fedD1E1F1feE1F1fedcba	High mannose	0	0	Contactin-5	CNTN5	O94779	138	1	15081.5723	33061.8320	29167.4121	28515.6621	24700.4004	28359.5195		72.511	97.3555	80.3291	72.8928	67.0844	73.5657		1	1.34263	1.10782	1.00526	0.925161	1.01455		1	1.22522	1.00526
NGYELSPTAAANFTR	N2H7	A2B2C1D1E1F1fedD1E1eE1edcba	High mannose	0	0	Proteasome subunit beta type-2	PSMB2	P49721	82	1	15866.8105	28288.7695	23078.4160	27995.1152	26672.8301	30342.7598		76.2864	83.3005	63.5596	71.5622	72.4413	78.7103		1	1.09194	0.83317	0.938072	0.949597	1.03177		1	0.962557	0.949597
NHSGGGMSLTHNKNFR	N2H3	A2B2C1D1dD1dcba	Paucimannose	0	0	Integrator complex subunit 6-like	INTS6L	Q5JSJ4	455	1	48332.3789	48082.4805	44143.6523	61978.5234	67708.8984	65659.8125		232.378	141.586	121.575	158.432	183.892	170.324		1	0.609291	0.523176	0.681784	0.791348	0.732961		1	0.566233	0.732961
NHSIFLADINQER	N2H5	A2B2C1D1E1F1fedD1dcba	High mannose	0	0	Palmitoyl-protein thioesterase 1	PPT1	P50897	197	2	21091.4	36184.7	40591.8	39519.1	44898.9	54580.8		101.406	106.551	111.793	101.02	121.942	141.585		1	1.05074	1.10243	0.996199	1.20252	1.39622		1	1.07659	1.20252
NHSIFLADINQER	N2H6	A2B2C1D1E1F1fedD1E1edcba	High mannose	0	0	Palmitoyl-protein thioesterase 1	PPT1	P50897	197	1	18334.4414	24865.5938	27308.6953	27464.1992	24238.0469	32544.1016		88.1506	73.2205	75.2101	70.205	65.8287	84.4207		1	0.830629	0.8532	0.796421	0.746775	0.957687		1	0.841914	0.796421
NHSIFLADINQER	N2H7	A2B2C1D1E1F1fedD1E1eE1edcba	High mannose	0	0	Palmitoyl-protein thioesterase 1	PPT1	P50897	197	3	14194.3	21367.1	23048.7	24004.7	23567.2	25146		68.2453	62.9187	63.4777	61.3617	64.0066	65.2298		1	0.92195	0.93014	0.899134	0.93789	0.955813		1	0.926045	0.93789
NHSIFLADINQER	N2H9	A2B2C1D1E1F1fedD1E1F1feE1F1fedcba	High mannose	0	0	Palmitoyl-protein thioesterase 1	PPT1	P50897	197	1	7718.9390	11591.1270	13480.7803	12433.3604	11730.4072	15825.0420		37.1121	34.1318	37.127	31.7826	31.8589	41.0508		1	0.919696	1.0004	0.856396	0.858451	1.10613		1	0.960049	0.858451
NHSIFLADINQER	N2H10	A2B2C1D1E1F1G1gfedD1E1F1feE1F1fedcba	High mannose	0	0	Palmitoyl-protein thioesterase 1	PPT1	P50897	197	6	4700.18	5681.37	6934.01	6667.27	6370.3	7609.11		22.5981	16.7296	19.0968	17.0431	17.3012	19.7383		1	0.740312	0.84506	0.754183	0.765606	0.87345		1	0.792686	0.765606
NHSIFLADINQER	N4H4	A2B2C1D1E2eE2edD1E1edcba	Hybrid	0	0	Palmitoyl-protein thioesterase 1	PPT1	P50897	197	1	10919.4990	14933.7461	15280.0781	16445.0312	20283.9355	15684.2295		52.5001	43.9746	42.0824	42.0374	55.0896	40.6855		1	0.83761	0.801568	0.800711	1.04932	0.774961		1	0.819589	0.800711
NHTYNTYIGQGYIIPGMDQGLQGACMGER	N2H6	A2B2C1D1E1F1fedD1E1edcba	Hybrid	0	0	Peptidyl-prolyl cis-trans isomerase FKBP10	FKBP10	Q96AY3	310	1	4266.1836	10699.8135	10614.3965	13528.2441	11110.8037	11387.1934		20.5115	31.5072	29.2328	34.5814	30.1761	29.5388		1	1.53608	1.42519	1.68595	1.47118	1.44011		1	1.48063	1.47118
NHTYNTYIGQGYIIPGMDQGLQGACMGER	N2H7	A2B2C1D1E1F1fedD1E1eE1edcba	High mannose	0	0	Peptidyl-prolyl cis-trans isomerase FKBP10	FKBP10	Q96AY3	310	1	11801.2559	19906.5840	18760.9766	21559.9043	20714.3828	20573.3730		56.7395	58.6179	51.669	55.1122	56.2587	53.3682		1	1.03311	0.910636	0.97132	0.991525	0.940582		1	0.97187	0.97132
NIPCAAVSPNR	N2H4	A2B2C1D1E1edD1dcba	High mannose	0	0	Krueppel-like factor 10	KLF10	Q13118	208	1	18830.9590	23885.9414	30964.6602	27815.6113	37250.5977	30287.7988		90.5378	70.3357	85.2788	71.1033	101.17	78.5678		1	0.776866	0.941914	0.785344	1.11743	0.86779		1	0.85939	0.86779
NISGVVLADHSGAFHNK	N2H8	A2B2C1D1E1F1fedD1E1eE1F1fedcba	High mannose	0	0	Nicastrin	NCSTN	Q92542	435	1	20223.5566	96890.4219	77059.1328	68221.0234	56662.6562	81619.8438		97.2333	285.308	212.226	174.389	153.891	211.725		1	2.93427	2.18265	1.79351	1.5827	2.1775		1	2.55846	1.79351
NISGVVLADHSGAFHNK	N2H9	A2B2C1D1E1F1fedD1E1F1feE1F1fedcba	High mannose	0	0	Nicastrin	NCSTN	Q92542	435	3	11945.7	25638.6	29571.3	25886.5	23198.2	25712.9		57.434	75.4967	81.4415	66.172	63.0044	66.7003		1	1.3145	1.418	1.15214	1.09699	1.16134		1	1.36625	1.15214
NISQDLEK	N2H8	A2B2C1D1E1F1fedD1E1eE1F1fedcba	High mannose	0	0	Laminin subunit gamma-1	LAMC1	P11047	1241	2	20970.8	29873.1	45770.7	28804.1	26198.8	23609.1		100.826	87.9657	126.056	73.63	71.1539	61.2431		1	0.87245	1.25023	0.730268	0.70571	0.607413		1	1.06134	0.70571
NISQVLEK	N2H8	A2B2C1D1E1F1fedD1E1eE1F1fedcba	High mannose	0	0	Disintegrin and metalloproteinase domain-containing protein 10	ADAM10	O14672	439	2	13921.9	33445.9	22759.3	23389.7	22479.7	24758.7		66.9355	98.4863	62.6808	59.7896	61.0532	64.2252		1	1.47136	0.936437	0.893242	0.91212	0.959509		1	1.2039	0.91212
NITIMASGNTGGEK	N4H5S1	A2B2C1D1E2F1G3gfedD1E2F1fedcba	Complex	0	0	Trinucleotide repeat-containing gene 6A protein	TNRC6A	Q8NDV7	267	1	9441.0723	84579.6797	54114.7461	31821.1406	15981.7451	31412.2578		45.392	249.058	149.036	81.3424	43.4052	81.4847		1	5.48682	3.28331	1.792	0.956231	1.79513		1	4.38506	1.792
NITIVTGAPR	N2H6	A2B2C1D1E1F1fedD1E1edcba	High mannose	0	0	Integrin alpha-3	ITGA3	P26006	265	3	25460.6	27467.2	26881.1	30972.9	37771.4	34039.8		122.413	80.8814	74.0324	79.174	102.584	88.3007		1	0.660727	0.604777	0.64678	0.83802	0.721337		1	0.632752	0.721337
NITIVTGAPR	N4H5S2	A2B2C1D1E2F1G3gfedD1E2F1G3gfedcba	Complex	0	0	Integrin alpha-3	ITGA3	P26006	265	4	32536.3	40603.1	42468.9	44159.9	51178.7	39930.3		156.432	119.562	116.962	112.883	138.997	103.581		1	0.764305	0.747688	0.72161	0.888547	0.662146		1	0.755996	0.72161
NKTDVEYESDEK	N2H8	A2B2C1D1E1F1fedD1E1eE1F1fedcba	High mannose	0	0	Alkaline phosphatase, tissue-nonspecific isozyme	ALPL	P05186	230	1	8938.0918	16282.7891	11644.0449	15441.8018	14872.3721	17524.0898		42.9737	47.9471	32.0685	39.4729	40.3922	45.4582		1	1.11573	0.746236	0.918537	0.93993	1.05782		1	0.930984	0.93993
NKTDVEYESDEK	N4H5F1S1	A2B2C1D1E2F1G3gfedD1E2F1fedcbB5ba	Complex	0	1	Alkaline phosphatase, tissue-nonspecific isozyme	ALPL	P05186	230	3	6059.13	28873.3	11968.4	13402.2	12351.4	27489.5		29.1318	85.0219	32.9619	34.2592	33.5454	71.309		1	2.91852	1.13147	1.17601	1.15151	2.4478		1	2.025	1.17601
NKTDVEYESDEK	N5H6F1S1	A2B2C1D1E2F1G3gfedD1E2F1feE2F1fedcbB5ba	Complex	0	1	Alkaline phosphatase, tissue-nonspecific isozyme	ALPL	P05186	230	1	9687.4932	10746.0820	15845.7969	11513.9971	12705.4150	12687.7393		46.5767	31.6434	43.6404	29.4325	34.5069	32.9125		1	0.679383	0.936958	0.631914	0.740862	0.70663		1	0.808171	0.70663
NKTDVEYESDEK	N5H6F1S2	A2B2C1D1E2F1G3gfedD1E2F1feE2F1G3gfedcbB5ba	Complex	0	1	Alkaline phosphatase, tissue-nonspecific isozyme	ALPL	P05186	230	4	13818.8	16787.2	16190	20635.6	22824.8	28404.5		66.44	49.4323	44.5883	52.7494	61.9904	73.6823		1	0.744014	0.671107	0.793941	0.933029	1.10901		1	0.707561	0.933029
NKTDVEYESDEK	N5H6F1S3	A2B2C1D1E2F1G3gfedD1E2F1G3gfeE2F1G3gfedcbB5ba	Complex	0	1	Alkaline phosphatase, tissue-nonspecific isozyme	ALPL	P05186	230	1	34944.9922	33333.5391	25075.9824	58518.1172	71082.5156	58204.3203		168.013	98.1556	69.061	149.586	193.055	150.984		1	0.584215	0.411046	0.890326	1.14905	0.898648		1	0.49763	0.898648
NLEKNSTK	N2H3F1	A2B2C1D1dD1dcbB5ba	Paucimannose	0	1	Prosaposin	PSAP	P07602	426	1	6337.8262	10759.5508	17844.3105	24698.8203	38935.7969	21599.0508		30.4718	31.6831	49.1445	63.136	105.747	56.0288		1	1.03975	1.61279	2.07195	3.47031	1.83871		1	1.32627	2.07195
NLEKNSTK	N2H5	A2B2C1D1E1F1fedD1dcba	High mannose	0	0	Prosaposin	PSAP	P07602	426	2	9612.02	25219.6	17078.2	19361.8	20695.6	22530.2		46.2139	74.2628	47.0346	49.4933	56.2075	58.4443		1	1.60694	1.01776	1.07096	1.21625	1.26465		1	1.31235	1.21625
NLEKNSTK	N2H5F1	A2B2C1D1E1F1fedD1dcbB5ba	High mannose	0	1	Prosaposin	PSAP	P07602	426	2	10806.9	8662.39	18783.4	20711.8	36112.3	27628.9		51.9588	25.5077	51.7308	52.9442	98.0781	71.6705		1	0.490922	0.995612	1.01897	1.88761	1.37937		1	0.743267	1.37937
NLEKNSTK	N2H6	A2B2C1D1E1F1fedD1E1edcba	High mannose	0	0	Prosaposin	PSAP	P07602	426	4	8863.32	11919.7	16986.6	18419	19850.7	16894.6		42.6142	35.0994	46.7823	47.0834	53.9129	43.8253		1	0.823655	1.09781	1.10488	1.26514	1.02842		1	0.960733	1.10488
NLEKNSTK	N2H6F1	A2B2C1D1E1F1fedD1E1edcbB5ba	High mannose	0	1	Prosaposin	PSAP	P07602	426	1	6272.9463	5160.5459	9633.7148	17339.7070	24929.4766	11788.1025		30.1598	15.196	26.5319	44.3244	67.7065	30.5788		1	0.503849	0.87971	1.46965	2.24492	1.01389		1	0.691779	1.46965
NLEKNSTK	N2H7	A2B2C1D1E1F1fedD1E1eE1edcba	High mannose	0	0	Prosaposin	PSAP	P07602	426	2	4614.2	8619.97	14392.1	19121.1	16206.6	12156.9		22.1847	25.3828	39.6369	48.8781	44.0159	31.5354		1	1.14416	1.78667	2.20323	1.98407	1.42149		1	1.46542	1.98407
NLSCERTGK	N2H4	A2B2C1D1E1edD1dcba	High mannose	0	0	Solute carrier family 35 member G5	SLC35G5	Q96KT7	327	1	47961.7891	82657.4062	75954.8047	86333.7344	87653.9141	89097.4062		230.597	243.397	209.185	220.69	238.061	231.122		1	1.05551	0.907146	0.957037	1.03237	1.00228		1	0.981328	1.00228
NLSCIVNEGK	N2H5	A2B2C1D1E1F1fedD1dcba	High mannose	0	0	Interleukin-6 receptor subunit beta	IL6ST	P40189	131	2	20970.9	25036.4	20969.8	25731.5	29119.7	30322.3		100.826	73.7235	57.7523	65.7759	79.0867	78.6573		1	0.731192	0.572789	0.652367	0.784385	0.780126		1	0.65199	0.780126
NLSDIR	N4H4	A2B2C1D1E2F1fedD1E2edcba	Complex	0	0	39S ribosomal protein L16, mitochondrial	MRPL16	Q9NX20	68	1	21756.7344	43236.3594	39539.3242	49723.5547	43696.3125	48460.6133		104.605	127.316	108.894	127.105	118.676	125.709		1	1.21711	1.04101	1.2151	1.13452	1.20175		1	1.12906	1.20175
NLSGPDKR	N2H7	A2B2C1D1E1F1fedD1E1eE1edcba	High mannose	0	0	Vasorin	VASN	Q6EMK4	500	1	3810.0908	6271.3320	6992.4810	5304.8315	6777.4058	8019.3887		18.3186	18.4669	19.2578	13.5604	18.4069	20.8026		1	1.00809	1.05127	0.740252	1.00482	1.1356		1	1.02968	1.00482
NLSGPDKR	N2H8	A2B2C1D1E1F1fedD1E1eE1F1fedcba	High mannose	0	0	Vasorin	VASN	Q6EMK4	500	2	3505.19	10543.2	7484.2	8419.37	8045.07	7293.32		16.8527	31.0459	20.612	21.5219	21.8498	18.9192		1	1.8422	1.22307	1.27706	1.29652	1.12262		1	1.53263	1.27706
NLSPTK	N2H8	A2B2C1D1E1F1fedD1E1eE1F1fedcba	High mannose	0	0	Heat-stable enterotoxin receptor	GUCY2C	P25092	313	2	9468.28	16370.3	18799.4	15889.2	19517.4	19959.1		45.5228	48.2047	51.7747	40.6167	53.0078	51.7747		1	1.05891	1.13734	0.892227	1.16442	1.13734		1	1.09813	1.13734
NLSSDK	N2H6	A2B2C1D1E1F1fedD1E1edcba	High mannose	0	0	Zinc finger protein 330	ZNF330	Q9Y3S2	256	1	20831.2715	30146.8594	40022.6094	33196.2734	37110.0000	33945.0352		100.155	88.7719	110.225	84.8575	100.788	88.0548		1	0.886344	1.10054	0.847261	1.00632	0.879184		1	0.993444	0.879184
NLSSDK	N2H8	A2B2C1D1E1F1fedD1E1eE1F1fedcba	High mannose	0	0	Zinc finger protein 330	ZNF330	Q9Y3S2	256	4	9074.08	17402.6	20549.5	14721.7	19396.1	19736.7		43.6275	51.2444	56.5947	37.6322	52.6784	51.1978		1	1.17459	1.29723	0.862579	1.20746	1.17352		1	1.23591	1.17352
NLSSPGWENISR	N2H4	A2B2C1D1E1edD1dcba	High mannose	0	0	Homocysteine-responsive endoplasmic reticulum-resident ubiquitin-like domain member 1 protein	HERPUD1	Q15011	133	1	43735.2812	72590.3125	73392.5000	79614.9297	80636.1406	81553.7031		210.276	213.753	202.128	203.515	219.002	211.554		1	1.01654	0.961252	0.967846	1.0415	1.00608		1	0.988894	1.00608
NLSVDGK	N2H9	A2B2C1D1E1F1fedD1E1F1feE1F1fedcba	High mannose	0	0	Cadherin EGF LAG seven-pass G-type receptor 1	CELSR1	Q9NYQ6	1623	1	5019.5498	7881.2349	10973.9443	5729.3896	10162.4111	12402.1006		24.1336	23.2075	30.223	14.6457	27.6003	32.1716		1	0.961625	1.25232	0.606858	1.14365	1.33306		1	1.10697	1.14365
NLSWSTK	N2H7	A2B2C1D1E1F1fedD1E1eE1edcba	High mannose	0	0	Polycystic kidney disease and receptor for egg jelly-related protein	PKDREJ	Q9NTG1	1646	1	6678.6904	10521.0703	14758.5479	12590.2158	13622.2979	14458.1113		32.1106	30.9809	40.6461	32.1836	36.9971	37.5049		1	0.964816	1.26581	1.00227	1.15218	1.16799		1	1.11531	1.15218
NLTGSLGGGEDK	N2H7	A2B2C1D1E1F1fedD1E1eE1edcba	High mannose	0	0	Complexin-3	CPLX3	Q8WVH0	15	1	10401.2373	16972.9043	17666.1855	20500.1230	24932.2930	21884.6426		50.0084	49.9793	48.6539	52.4032	67.7142	56.7696		1	0.999418	0.972916	1.04789	1.35406	1.1352		1	0.986167	1.1352
NLTSSPTR	N2H6	A2B2C1D1E1F1fedD1E1edcba	High mannose	0	0	Putative viral protein-binding protein C1	Unknown	Q6Q795	35	2	19059	25037.1	25912.1	27814.1	28353.7	30205.7		91.634	73.7254	71.3638	71.0994	77.0066	78.3549		1	0.804564	0.778791	0.775906	0.840371	0.855085		1	0.791678	0.840371
NLTSSPTR	N2H7	A2B2C1D1E1F1fedD1E1eE1edcba	High mannose	0	0	Putative viral protein-binding protein C1	Unknown	Q6Q795	35	1	27860.4902	39900.6523	35948.7891	43684.0859	40041.1680	43444.1875		133.951	117.493	99.0055	111.667	108.749	112.696		1	0.877137	0.739117	0.833639	0.811854	0.841322		1	0.808127	0.833639
NLTSSPTR	N2H9	A2B2C1D1E1F1fedD1E1F1feE1F1fedcba	High mannose	0	0	Putative viral protein-binding protein C1	Unknown	Q6Q795	35	2	22542	19142.4	23942	24546.4	21271.1	24409.1		108.38	56.3677	65.9379	62.7465	57.7707	63.3182		1	0.520093	0.608396	0.578949	0.533039	0.584224		1	0.564244	0.578949
NMSFVNDLTVTQDGR	N2H5	A2B2C1D1E1F1fedD1dcba	High mannose	0	0	Adipocyte plasma membrane-associated protein	APMAP	Q9HDC9	196	2	9850.76	16942	16698.4	16297	19611.3	16594.9		47.3617	49.8883	45.9886	41.6589	53.2627	43.0479		1	1.05335	0.971009	0.879592	1.12459	0.908918		1	1.01218	0.908918
NMSFVNDLTVTQDGR	N2H6	A2B2C1D1E1F1fedD1E1edcba	High mannose	0	0	Adipocyte plasma membrane-associated protein	APMAP	Q9HDC9	196	7	12749.9	16551.9	15926.5	18975.2	21338.6	20849.1		61.3005	48.7395	43.8627	48.5051	57.9539	54.0833		1	0.795092	0.715536	0.791268	0.945406	0.882266		1	0.755314	0.882266
NMSFVNDLTVTQDGR	N2H7	A2B2C1D1E1F1fedD1E1eE1edcba	High mannose	0	0	Adipocyte plasma membrane-associated protein	APMAP	Q9HDC9	196	5	16018.4	28182.2	25199.1	27548.5	29355.1	30933.6		77.0152	82.9866	69.4001	70.4204	79.7261	80.2429		1	1.07753	0.901122	0.914371	1.0352	1.04191		1	0.989328	1.0352
NMSFVNDLTVTQDGR	N2H8	A2B2C1D1E1F1fedD1E1eE1F1fedcba	High mannose	0	0	Adipocyte plasma membrane-associated protein	APMAP	Q9HDC9	196	8	14161.4	23842.6	21665	24366.6	26098.8	24907.4		68.0871	70.2082	59.667	62.2868	70.8824	64.6107		1	1.03115	0.876333	0.914811	1.04105	0.948941		1	0.953742	0.948941
NMSLTLEDFQR	N2H3	A2B2C1D1dD1dcba	Paucimannose	0	0	Ankyrin repeat domain-containing protein 50	ANKRD50	Q9ULJ7	377	1	16910.7695	24564.0547	22601.7441	26278.7109	26247.3613	28810.6426		81.3057	72.3325	62.2468	67.1746	71.2858	74.736		1	0.889637	0.76559	0.826198	0.876763	0.919197		1	0.827613	0.876763
NMSSAGADGR	N4H5S2	A2B2C1D1E2F1G3gfedD1E2F1G3gfedcba	Complex	0	0	Plakophilin-2	PKP2	Q99959	564	1	17469.6738	34944.3789	31127.5605	29689.9590	28838.2930	30583.5254		83.9929	102.899	85.7275	75.8946	78.3226	79.3349		1	1.22509	1.02065	0.903584	0.932491	0.944543		1	1.12287	0.932491
NMTISR	N4H5F1S1	A2B2C1D1E2F5feE2F1G3gfedD1E1edcba	Hybrid	0	0	Integrin alpha-V	ITGAV	P06756	554	1	13358.2852	17995.6445	21880.4648	18673.6992	20290.3301	15131.8770		64.2256	52.9909	60.2603	47.7344	55.107	39.2527		1	0.825074	0.93826	0.74323	0.858022	0.611169		1	0.881667	0.74323
NNHSKSGTSTLR	N2H3F1	A2B2C1D1dD1dcbB5ba	Paucimannose	0	1	Sister chromatid cohesion protein PDS5 homolog B	PDS5B	Q9NTI5	842	1	6142.2939	13704.5576	15465.2119	12346.3037	13624.3848	16379.0898		29.5317	40.3551	42.5923	31.5601	37.0028	42.488		1	1.3665	1.44226	1.06869	1.25299	1.43873		1	1.40438	1.25299
NNHTASILDR	N2H2	A2B2C1D1dcba	Paucimannose	0	0	CD63 antigen	CD63	P08962	130	2	3528.2	9616.77	7451.6	7222.59	6895.14	8053.59		16.9633	28.318	20.5222	18.4627	18.7267	20.8913		1	1.66937	1.2098	1.08839	1.10395	1.23156		1	1.43959	1.10395
NNHTASILDR	N2H5	A2B2C1D1E1F1fedD1dcba	High mannose	0	0	CD63 antigen	CD63	P08962	130	8	5290.38	19216.1	13593.7	13763.6	10531.5	14701.4		25.4357	56.5847	37.438	35.1829	28.6027	38.1361		1	2.22461	1.47187	1.38321	1.12451	1.49931		1	1.84824	1.38321
NNHTASILDR	N2H6	A2B2C1D1E1F1fedD1E1edcba	High mannose	0	0	CD63 antigen	CD63	P08962	130	15	2166.05	20976.3	15048.3	14610.4	7684.16	14100.4		10.4142	61.7679	41.444	37.3477	20.8696	36.577		1	5.93114	3.97958	3.58624	2.00396	3.51223		1	4.95536	3.51223
NNHTASILDR	N2H7	A2B2C1D1E1F1fedD1E1eE1edcba	High mannose	0	0	CD63 antigen	CD63	P08962	130	23	1160.24	18136.7	11061.9	10200.6	6675.88	12575.5		5.57835	53.4062	30.4652	26.0752	18.1312	32.6213		1	9.57384	5.46133	4.67436	3.25028	5.84785		1	7.51759	4.67436
NNHTASILDR	N2H8	A2B2C1D1E1F1fedD1E1eE1F1fedcba	High mannose	0	0	CD63 antigen	CD63	P08962	130	14	811.763	13578.4	7182.2	6773.12	4038.72	7592.37		3.9029	39.9838	19.7803	17.3137	10.9688	19.6949		1	10.2446	5.0681	4.43612	2.81044	5.04623		1	7.65637	4.43612
NNHTASILDR	N2H9	A2B2C1D1E1F1fedD1E1F1feE1F1fedcba	High mannose	0	0	CD63 antigen	CD63	P08962	130	5	558.335	3080.74	3093.65	3254.45	1298.09	2780.92		2.68443	9.07171	8.52014	8.31914	3.52552	7.21382		1	3.37938	3.17391	3.09903	1.31332	2.68728		1	3.27664	2.68728
NNHTASILDR	N2H10	A2B2C1D1E1F1G1gfedD1E1F1feE1F1fedcba	High mannose	0	0	CD63 antigen	CD63	P08962	130	2	766.097	872.119	2680.78	2285.85	1964.15	3200.45		3.68334	2.56809	7.38305	5.84316	5.33449	8.3021		1	0.697217	2.00445	1.58638	1.44828	2.25396		1	1.35083	1.58638
NNHTASILDR	N3H4F1	A2B2C1D1E2edD1E1edcbB5ba	Hybrid	0	1	CD63 antigen	CD63	P08962	130	3	3799.62	9102.15	7587.24	9697.8	10081.8	10106.9		18.2683	26.8026	20.8958	24.7899	27.3814	26.2178		1	1.46717	1.14383	1.35699	1.49885	1.43515		1	1.3055	1.43515
NNHTASILDR	N3H5	A2B2C1D1E2edD1E1eE1edcba	Hybrid	0	0	CD63 antigen	CD63	P08962	130	1	1666.5294	4485.1602	3947.6433	5865.1992	6008.3130	6783.0786		8.01255	13.2072	10.8721	14.9928	16.3181	17.5956		1	1.64832	1.35688	1.87117	2.03657	2.196		1	1.5026	2.03657
NNHTASILDR	N3H5F1	A2B2C1D1E2edD1E1eE1edcbB5ba	Hybrid	0	1	CD63 antigen	CD63	P08962	130	2	4176.09	9720.99	10237.8	8648.63	8450.64	12090.6		20.0783	28.6249	28.1957	22.1079	22.9513	31.3635		1	1.42566	1.40429	1.10109	1.14309	1.56206		1	1.41497	1.14309
NNHTASILDR	N3H6	A2B2C1D1E2edD1E1eE1F1fedcba	Hybrid	0	0	CD63 antigen	CD63	P08962	130	7	6665.8	11041.6	5374.24	5205.61	2645.01	4681.5		32.0486	32.5137	14.801	13.3068	7.18364	12.144		1	1.01451	0.461831	0.415205	0.224148	0.378924		1	0.738171	0.378924
NNHTASILDR	N3H6F1	A2B2C1D1E2edD1E1eE1F1fedcbB5ba	Hybrid	0	1	CD63 antigen	CD63	P08962	130	2	3466.47	11358.9	8812.48	9497.55	8749.14	14420.7		16.6665	33.4479	24.2702	24.278	23.762	37.4079		1	2.00689	1.45622	1.45669	1.42573	2.24449		1	1.73156	1.45669
NNHTASILDR	N3H7	A2B2C1D1E2edD1E1F1feE1F1fedcba	Hybrid	0	0	CD63 antigen	CD63	P08962	130	1	789.3665	4804.7241	4380.6143	5450.9810	3926.2180	4878.2925		3.79521	14.1482	12.0645	13.934	10.6633	12.6545		1	3.72791	3.17888	3.67147	2.80967	3.33433		1	3.4534	3.33433
NNHTASILDR	N5H8	A2B2C1D1E2eE2F1feE2F1fedD1E1eE1F1fedcba	Hybrid	0	0	CD63 antigen	CD63	P08962	130	2	750.117	2089.73	1640.94	2264.47	1198.47	3001.44		3.60651	6.15352	4.51926	5.78852	3.25495	7.78585		1	1.70623	1.25309	1.60502	0.902521	2.15883		1	1.47966	1.60502
NNHTASILDR	N3H4F1	A2B2C1D1E2F1fedD1dcbB5ba	Complex	0	1	CD63 antigen	CD63	P08962	130	1	1474.6367	6424.4258	5613.3560	4994.1265	5231.8242	5040.0303		7.08994	18.9177	15.4596	12.7662	14.2092	13.074		1	2.66824	2.18049	1.8006	2.00414	1.84403		1	2.42437	1.84403
NNHTASILDR	N3H5F1	A2B2C1D1E2F1fedD1E1edcbB5ba	Hybrid	0	1	CD63 antigen	CD63	P08962	130	2	2010.71	7616.87	5160.01	4600.12	5248.4	5230.91		9.66732	22.429	14.211	11.759	14.2542	13.5692		1	2.32009	1.47001	1.21637	1.47448	1.40361		1	1.89505	1.40361
NNHTASILDR	N3H6	A2B2C1D1E2F1fedD1E1eE1edcba	Hybrid	0	0	CD63 antigen	CD63	P08962	130	1	1069.2958	6881.6201	4165.7832	4402.6152	4035.4331	5540.5498		5.14109	20.264	11.4729	11.2541	10.9599	14.3724		1	3.94157	2.2316	2.18905	2.13183	2.79559		1	3.08658	2.18905
NNHTASILDR	N3H6F1	A2B2C1D1E2F1fedD1E1eE1edcbB5ba	Hybrid	0	1	CD63 antigen	CD63	P08962	130	1	544.7384	6700.4346	2716.3152	3348.8679	2993.9387	3643.3477		2.61906	19.7304	7.48092	8.5605	8.13131	9.45099		1	7.5334	2.85634	3.26854	3.10467	3.60854		1	5.19487	3.26854
NNHTASILDR	N4H5F1	A2B2C1D1E2F1fedD1E2F1fedcbB5ba	Complex	0	1	CD63 antigen	CD63	P08962	130	3	1065.74	3669.83	7431.65	7434.18	7352.64	8412.74		5.12402	10.8064	20.4673	19.0035	19.9692	21.823		1	2.10896	3.99438	3.70872	3.89718	4.25896		1	3.05167	3.89718
NNHTASILDR	N3H5F1S1	A2B2C1D1E2F1G3gfedD1E1edcbB5ba	Hybrid	0	1	CD63 antigen	CD63	P08962	130	2	3733.42	6726.96	6618.11	8520.97	11024.8	12293.1		17.95	19.8085	18.2267	21.7816	29.9425	31.8887		1	1.10354	1.01542	1.21346	1.66811	1.77653		1	1.05948	1.66811
NNHTASILDR	N4H5F1S1	A2B2C1D1E2F1G3gfedD1E2F1fedcbB5ba	Complex	0	1	CD63 antigen	CD63	P08962	130	3	1067.23	5635.01	5905.98	6223.61	6157	7629.37		5.13118	16.5931	16.2655	15.909	16.7219	19.7909		1	3.23379	3.16993	3.10046	3.25889	3.85699		1	3.20186	3.25889
NNHTASILDR	N4H5F1S2	A2B2C1D1E2F1G3gfedD1E2F1G3gfedcbB5ba	Complex	0	1	CD63 antigen	CD63	P08962	130	1	5928.8770	8038.6602	8033.9536	9575.4873	9557.3652	9929.1221		28.5056	23.671	22.1261	24.4772	25.9571	25.7565		1	0.8304	0.776201	0.858681	0.910596	0.903561		1	0.803301	0.903561
NNISLVK	N2H9	A2B2C1D1E1F1fedD1E1F1feE1F1fedcba	High mannose	0	0	Cell surface hyaluronidase	TMEM2	Q9UHN6	914	4	11170.1	36891.6	25761.6	19899.3	20241.3	28419.1		53.7049	108.633	70.9493	50.8674	54.9739	73.7203		1	2.02278	1.3211	0.947166	1.02363	1.37269		1	1.67194	1.02363
NNLPFLTNVTLPR	N4H4	A2B2C1D1E2eE2edD1E1edcba	Hybrid	0	0	Acyl-CoA:lysophosphatidylglycerol acyltransferase 1	LPGAT1	Q92604	209	1	81912.5156	102402.1250	108530.8203	132301.1875	123564.9531	140810.1562		393.829	301.538	298.901	338.193	335.593	365.267		1	0.765658	0.758962	0.858731	0.852128	0.927477		1	0.76231	0.858731
NNPNESVTANAATNSPSCTR	N4H5S1	A2B2C1D1E2eE2F1G3gfedD1E1edcba	Hybrid	0	0	Selenocysteine insertion sequence-binding protein 2	SECISBP2	Q96T21	277	1	15974.8076	21081.7539	11788.5859	9986.9902	11465.4346	7130.7373		76.8057	62.0784	32.4666	25.5291	31.1392	18.4974		1	0.808253	0.422711	0.332386	0.405429	0.240834		1	0.615482	0.332386
NNSSCR	N5H4	A2B2C1D1E2eE2eE2edD1E1edcba	Hybrid	0	0	Gap junction alpha-1 protein	GJA1	P17302	294	1	6124.2534	12385.8398	12217.3389	10152.6875	10052.9473	7538.9194		29.4449	36.472	33.6474	25.9527	27.303	19.5563		1	1.23865	1.14272	0.881397	0.927257	0.664164		1	1.19069	0.881397
NNTTFLECAPK	N2H8	A2B2C1D1E1F1fedD1E1eE1F1fedcba	High mannose	0	0	Semaphorin-3C	SEMA3C	Q99985	585	1	12045.3721	18350.0527	18305.1758	21797.2578	23502.4688	21707.7441		57.9132	54.0345	50.4137	55.719	63.8309	56.3108		1	0.933025	0.870505	0.962111	1.10218	0.97233		1	0.901765	0.97233
NPCTSEQNCTSPFSYK	N2H6	A2B2C1D1E1F1fedD1E1edcba	High mannose	0	0	Integrin beta-1	ITGB1	P05556	212	2	11094.4	32888	24395.7	21244.7	23380.5	26944.1		53.3408	96.8436	67.1876	54.3066	63.4997	69.8941		1	1.81556	1.25959	1.01811	1.19045	1.31033		1	1.53758	1.19045
NPCTSEQNCTSPFSYK	N2H7	A2B2C1D1E1F1fedD1E1eE1edcba	High mannose	0	0	Integrin beta-1	ITGB1	P05556	212	7	7877.85	23612.4	22825.3	22403.4	21591.2	23056.3		37.8761	69.5302	62.8625	57.2684	58.64	59.809		1	1.83573	1.65969	1.51199	1.54821	1.57907		1	1.74771	1.54821
NPCTSEQNCTSPFSYK	N2H8	A2B2C1D1E1F1fedD1E1eE1F1fedcba	High mannose	0	0	Integrin beta-1	ITGB1	P05556	212	4	11215	25371.3	28870.8	24841.4	27338	21541		53.921	74.7095	79.5122	63.5006	74.2478	55.8782		1	1.38554	1.4746	1.17766	1.37697	1.0363		1	1.43007	1.17766
NPCTSEQNCTSPFSYK	N2H9	A2B2C1D1E1F1fedD1E1F1feE1F1fedcba	High mannose	0	0	Integrin beta-1	ITGB1	P05556	212	3	10015.1	16719.6	24646.3	19884.9	24728.5	15585.9		48.1517	49.2334	67.8777	50.8305	67.1607	40.4305		1	1.02246	1.40966	1.05563	1.39477	0.839649		1	1.21606	1.05563
NPCTSEQNCTSPFSYK	N2H10	A2B2C1D1E1F1G1gfedD1E1F1feE1F1fedcba	High mannose	0	0	Integrin beta-1	ITGB1	P05556	212	1	948.3865	2528.0581	4745.5371	3462.6389	4874.6084	1424.5140		4.55977	7.44424	13.0695	8.85133	13.2391	3.69525		1	1.63259	2.86627	1.94118	2.90345	0.810402		1	2.24943	1.94118
NPCTSEQNCTSPFSYK	N4H5F1S1	A2B2C1D1E2F1fF3fedD1E2F1fedcbB5ba	Complex	0	1	Integrin beta-1	ITGB1	P05556	212	5	9167.37	12217	14536.6	13805.3	18324.6	15977.7		44.076	35.9747	40.0349	35.2897	49.7682	41.4468		1	0.816197	0.908316	0.800656	1.12914	0.940348		1	0.862256	0.940348
NPCTSEQNCTSPFSYK	N4H5F1S1	A2B2C1D1E2F1G3gfedD1E2F1fedcbB5ba	Complex	0	1	Integrin beta-1	ITGB1	P05556	212	8	3035.08	5720.6	5471.67	6008.39	7408.45	6716.01		14.5925	16.8452	15.0694	15.3589	20.1208	17.4216		1	1.15437	1.03268	1.05252	1.37885	1.19388		1	1.09353	1.19388
NPCTSEQNCTSPFSYK	N4H5F1S2	A2B2C1D1E2F1G3gfedD1E2F1fF3fedcbB5ba	Complex	0	1	Integrin beta-1	ITGB1	P05556	212	1	10483.7100	21324.8809	20626.5293	18860.2285	23732.2969	19582.2910		50.4049	62.7943	56.8069	48.2112	64.4551	50.7973		1	1.2458	1.12701	0.956479	1.27875	1.00778		1	1.18641	1.00778
NPCTSEQNCTSPFSYK	N5H6F1S3	A2B2C1D1E2F1G3gfedD1E2F1fF3feE2F1fF3fedcbB5ba	Complex	0	1	Integrin beta-1	ITGB1	P05556	212	1	3048.9641	4324.0669	6593.1235	6854.3149	6224.7109	4926.0244		14.6592	12.7329	18.1579	17.5213	16.9058	12.7783		1	0.868593	1.23867	1.19524	1.15326	0.871693		1	1.05363	1.15326
NPCTSEQNCTSPFSYK	N5H6F1S3	A2B2C1D1E2F1G3gfedD1E2F1G3gfeE2F1G3gfedcbB5ba	Complex	0	1	Integrin beta-1	ITGB1	P05556	212	1	3692.2493	5472.8613	6697.5020	4789.7583	7750.2593	5532.2563		17.7521	16.1157	18.4454	12.2438	21.0491	14.3509		1	0.907819	1.03906	0.689709	1.18573	0.808408		1	0.973438	0.808408
NPCTSEQNCTSPFSYK	N4H5F1S1	A2B2C1D1E2F5feE2F1G3gfedD1E1edcba	Hybrid	0	0	Integrin beta-1	ITGB1	P05556	212	1	1603.4023	5457.5117	4030.9888	4461.0405	4148.9600	4348.8560		7.70904	16.0705	11.1016	11.4035	11.2683	11.2811		1	2.08463	1.44008	1.47924	1.46169	1.46336		1	1.76235	1.46336
NQSVPLSCCR	N2H3	A2B2C1D1dD1dcba	Paucimannose	0	0	Tetraspanin-3	TSPAN3	O60637	167	1	10573.5000	19159.8516	22310.1934	17069.6973	25216.0137	19947.7930		50.8366	56.419	61.4438	43.6342	68.4847	51.7454		1	1.10981	1.20865	0.858323	1.34715	1.01788		1	1.15923	1.01788
NQSVPLSCCR	N2H6	A2B2C1D1E1F1fedD1E1edcba	High mannose	0	0	Tetraspanin-3	TSPAN3	O60637	167	4	4813.82	14491.9	12049.7	11812.7	9990.83	10986.4		23.1445	42.6735	33.1856	30.1962	27.1343	28.4992		1	1.84379	1.43385	1.30468	1.17239	1.23136		1	1.63882	1.23136
NQSVPLSCCR	N2H7	A2B2C1D1E1F1fedD1E1eE1edcba	High mannose	0	0	Tetraspanin-3	TSPAN3	O60637	167	10	2779.37	14608.3	8861.01	9183.19	8193.64	11967.8		13.363	43.0164	24.4038	23.4744	22.2533	31.0449		1	3.21906	1.82622	1.75667	1.66529	2.3232		1	2.52264	1.75667
NQSVPLSCCR	N2H8	A2B2C1D1E1F1fedD1E1eE1F1fedcba	High mannose	0	0	Tetraspanin-3	TSPAN3	O60637	167	6	3247.64	10314.5	6652.32	7588.54	6275.43	8432.5		15.6144	30.3726	18.3209	19.3981	17.0436	21.8743		1	1.94517	1.17334	1.24232	1.09153	1.4009		1	1.55925	1.24232
NQSVPLSCCR	N3H5F1	A2B2C1D1E2edD1E1eE1edcbB5ba	Hybrid	0	1	Tetraspanin-3	TSPAN3	O60637	167	2	3075.38	7040.48	5658.36	7091.1	7554.76	8680.49		14.7862	20.7317	15.5835	18.1265	20.5181	22.5175		1	1.4021	1.05392	1.22591	1.38766	1.52288		1	1.22801	1.38766
NQSVPLSCCR	N3H6	A2B2C1D1E2edD1E1eE1F1fedcba	Hybrid	0	0	Tetraspanin-3	TSPAN3	O60637	167	2	3294.53	6759.15	8647.84	7952.99	8546.92	8747.63		15.8399	19.9033	23.8168	20.3297	23.2128	22.6917		1	1.25653	1.5036	1.28345	1.46546	1.43257		1	1.38007	1.43257
NQTFTYMGK	N2H7	A2B2C1D1E1F1fedD1E1eE1edcba	High mannose	0	0	E3 SUMO-protein ligase EGR2	EGR2	P11161	87	1	40310.9727	72890.7344	78440.8359	64256.2578	73644.4922	72278.8906		193.812	214.638	216.032	164.254	200.013	187.494		1	1.10745	1.11464	0.847492	1.03199	0.967403		1	1.11105	0.967403
NRSLEDHR	N2H7	A2B2C1D1E1F1fedD1E1eE1edcba	High mannose	0	0	Plexin-D1	PLXND1	Q9Y4D7	224	1	1533.3903	6157.2427	3307.9612	4427.9443	3050.5847	6160.9097		7.37242	18.1309	9.11036	11.3189	8.28515	15.9816		1	2.45929	1.23573	1.5353	1.1238	2.16776		1	1.84751	1.5353
NRSSGK	N2H6	A2B2C1D1E1F1fedD1E1edcba	High mannose	0	0	Mediator of DNA damage checkpoint protein 1	MDC1	Q14676	1397	1	14512.3379	18082.7109	19713.7012	19610.2324	21525.8516	21872.7188		69.7742	53.2472	54.2929	50.1284	58.4625	56.7387		1	0.763136	0.778123	0.718437	0.837882	0.813176		1	0.77063	0.813176
NRTIQR	N2H8	A2B2C1D1E1F1fedD1E1eE1F1fedcba	High mannose	0	0	TRIO and F-actin-binding protein	TRIOBP	Q9H2D6	736	1	4159.1421	7918.3804	7915.3149	7951.9541	9117.6865	7380.4170		19.9968	23.3169	21.7993	20.3271	24.7629	19.1451		1	1.16603	1.09014	1.01651	1.23834	0.957406		1	1.12808	1.01651
NRTLGLIDASWSAIR	N2H8	A2B2C1D1E1F1fedD1E1eE1F1fedcba	High mannose	0	0	Heparan sulfate glucosamine 3-O-sulfotransferase 4	HS3ST4	Q9Y661	318	1	10428.6270	22392.3184	17387.2910	19273.9023	21318.5469	18996.3887		50.14	65.9375	47.8858	49.2687	57.8995	49.2774		1	1.31507	0.955041	0.982621	1.15476	0.982795		1	1.13505	0.982795
NRTTVR	N4H5S1	A2B2C1D1E2F1G3gfedD1E2F1fedcba	Complex	0	0	Carcinoembryonic antigen-related cell adhesion molecule 8	CEACAM8	P31997	309	1	5539.9199	7060.1528	9563.5840	10459.2490	10095.1680	10163.4336		26.6355	20.7897	26.3388	26.7363	27.4177	26.3644		1	0.780525	0.98886	1.00378	1.02937	0.98982		1	0.884692	1.00378
NRVPDSCCINVTVGCGINFNEK	N2H7	A2B2C1D1E1F1fedD1E1eE1edcba	High mannose	0	0	CD63 antigen	CD63	P08962	172	1	11959.2412	36659.7383	25523.0449	30715.3809	22653.9297	28945.7090		57.4991	107.95	70.2922	78.5158	61.5263	75.0863		1	1.87742	1.22249	1.36551	1.07004	1.30587		1	1.54996	1.30587
NSEENSTFR	N4H3	A2B2C1D1E2edD1E2edcba	Complex	0	0	Protocadherin beta-11	PCDHB11	Q9Y5F2	786	1	20636.2227	38347.4258	39424.7578	35815.4102	42142.4648	40033.3555		99.2174	112.92	108.579	91.5527	114.456	103.848		1	1.1381	1.09435	0.922748	1.15358	1.04667		1	1.11623	1.04667
NSSQSGGK	N5H6S3	A2B2C1D1E2F1G3gfedD1E2F1G3gfeE2F1G3gfedcba	Complex	0	0	Mediator of RNA polymerase II transcription subunit 1	MED1	Q15648	1145	1	21425.9453	9712.2090	13800.9424	10301.2900	10011.2510	10166.9355		103.014	28.5991	38.0088	26.3325	27.1898	26.3734		1	0.277622	0.368966	0.25562	0.263942	0.256017		1	0.323294	0.256017
NSTKQEILAALEK	N2H6	A2B2C1D1E1F1fedD1E1edcba	High mannose	0	0	Prosaposin	PSAP	P07602	426	3	16718.9	19893.8	17843.4	26270	31197.4	23942.8		80.3834	58.5801	49.1419	67.1523	84.7298	62.1085		1	0.728759	0.611343	0.8354	1.05407	0.772653		1	0.670051	0.8354
NSTKQEILAALEK	N2H7	A2B2C1D1E1F1fedD1E1eE1edcba	High mannose	0	0	Prosaposin	PSAP	P07602	426	4	12088.4	15363.6	22453.2	35501.9	35949.6	24079.1		58.1199	45.2405	61.8377	90.7512	97.6363	62.4621		1	0.778399	1.06397	1.56145	1.67991	1.07471		1	0.921183	1.56145
NSTTLVMHMK	N2H8	A2B2C1D1E1F1fedD1E1eE1F1fedcba	High mannose	0	0	Prolow-density lipoprotein receptor-related protein 1	LRP1	Q07954	1825	2	6969.81	21446.7	14281.1	16914.4	16340.9	20780.4		33.5103	63.153	39.3311	43.2372	44.3806	53.9052		1	1.88459	1.1737	1.29027	1.32439	1.60861		1	1.52914	1.32439
NSTVNIPLFRR	N2H8	A2B2C1D1E1F1fedD1E1eE1F1fedcba	High mannose	0	0	Immunoglobulin superfamily member 10	IGSF10	Q6WRI0	999	1	30711.3438	80442.3516	67064.3281	65630.1016	67574.3672	51448.2422		147.658	236.875	184.7	167.766	183.527	133.459		1	1.60421	1.25086	1.13618	1.24292	0.903839		1	1.42754	1.13618
NTSQETMLR	N2H3	A2B2C1D1dD1dcba	Paucimannose	0	0	Centromere protein F	CENPF	P49454	530	1	12697.1562	17380.1133	20698.2949	22972.3633	20262.2949	22302.2578		61.047	51.1783	57.0045	58.7228	55.0308	57.853		1	0.838344	0.933782	0.961929	0.901451	0.94768		1	0.886063	0.94768
NTSWDNAGFK	N2H8	A2B2C1D1E1F1fedD1E1eE1F1fedcba	High mannose	0	0	Disintegrin and metalloproteinase domain-containing protein 17	ADAM17	P78536	264	1	22055.2363	27793.0273	25257.3398	40830.7695	42340.4414	46016.8320		106.04	81.8407	69.5605	104.373	114.993	119.37		1	0.771792	0.655984	0.984282	1.08443	1.1257		1	0.713888	1.08443
NTSWGVVQEPPGRASR	N4H5S2	A2B2C1D1E2F1G3gfedD1E2F1G3gfedcba	Complex	0	0	Transducin-like enhancer protein 6	TLE6	Q9H808	227	1	66334.6328	141432.3281	27590.3594	29216.7793	8905.7275	4265.9531		318.932	416.469	75.9858	74.685	24.1873	11.0661		1	1.30582	0.238251	0.234172	0.0758384	0.0346972		1	0.772037	0.0758384
NTTFNVESTK	N2H6	A2B2C1D1E1F1fedD1E1edcba	High mannose	0	0	Integrin alpha-1	ITGA1	P56199	418	1	7766.2520	8620.9189	11710.3994	11377.7920	15887.0566	15041.4717		37.3395	25.3856	32.2513	29.0843	43.148	39.0182		1	0.679858	0.863729	0.778915	1.15556	1.04496		1	0.771794	1.04496
NTTFNVESTK	N2H7	A2B2C1D1E1F1fedD1E1eE1edcba	High mannose	0	0	Integrin alpha-1	ITGA1	P56199	418	8	7909.01	12471.4	13106.8	13993.4	17601.2	18908.7		38.0259	36.7238	36.097	35.7704	47.8035	49.0499		1	0.965756	0.949273	0.940685	1.25713	1.28991		1	0.957515	1.25713
NTTFNVESTK	N2H8	A2B2C1D1E1F1fedD1E1eE1F1fedcba	High mannose	0	0	Integrin alpha-1	ITGA1	P56199	418	6	9804.85	17356.6	19739.3	17759.3	21367.8	27170.5		47.1409	51.1092	54.3633	45.3969	58.0334	70.4815		1	1.08418	1.15321	0.963003	1.23106	1.49512		1	1.11869	1.23106
NTTFNVESTK	N2H9	A2B2C1D1E1F1fedD1E1F1feE1F1fedcba	High mannose	0	0	Integrin alpha-1	ITGA1	P56199	418	1	7208.6094	11542.2080	13414.9307	12466.5088	17831.5625	13490.9102		34.6584	33.9878	36.9457	31.8674	48.4291	34.996		1	0.980649	1.06599	0.919469	1.39733	1.00974		1	1.02332	1.00974
NTTFNVESTKK	N2H8	A2B2C1D1E1F1fedD1E1eE1F1fedcba	High mannose	0	0	Integrin alpha-1	ITGA1	P56199	418	2	8746.94	16349.7	14847.8	15964	20774.7	18980		42.0546	48.1442	40.8917	40.8078	56.4225	49.2348		1	1.1448	0.972349	0.970353	1.34165	1.17074		1	1.05858	1.17074
NVDSSGNK	N2H7	A2B2C1D1E1F1fedD1E1eE1edcba	High mannose	0	0	Scaffold attachment factor B1	SAFB	Q15424	53	1	8746.2051	12880.1768	16682.4199	14435.0938	17932.7051	17697.8809		42.0511	37.9276	45.9445	36.8995	48.7038	45.909		1	0.901941	1.09259	0.877493	1.15821	1.09174		1	0.997265	1.09174
NVSCLWCNTNK	N2H7	A2B2C1D1E1F1fedD1E1eE1edcba	High mannose	0	0	Pituitary tumor-transforming gene 1 protein-interacting protein	PTTG1IP	P53801	54	3	33306.4	73252	65512.8	85180.2	85816.3	100874		160.134	215.701	180.427	217.741	233.071	261.672		1	1.347	1.12672	1.35974	1.45547	1.63408		1	1.23686	1.45547
NVSCLWCNTNK	N2H8	A2B2C1D1E1F1fedD1E1eE1F1fedcba	High mannose	0	0	Pituitary tumor-transforming gene 1 protein-interacting protein	PTTG1IP	P53801	54	4	17572.5	47661.7	39536.7	34344	28795.1	41122.8		84.4872	140.347	108.887	87.7914	78.2052	106.674		1	1.66116	1.2888	1.03911	0.925645	1.26261		1	1.47498	1.03911
NVSCLWCNTNK	N9H7S1	A2B2C1D1E2F1G3gfeE2eE2eE2F1fedD1E2F1feE2F1feE2edcba	Complex	0	0	Pituitary tumor-transforming gene 1 protein-interacting protein	PTTG1IP	P53801	54	1	32559.6035	85770.8438	490870.3750	70541.9609	115899.5625	83787.7734		156.544	252.565	1351.89	180.322	314.774	217.349		1	1.61338	8.63585	1.15189	2.01077	1.38842		1	5.12462	1.38842
NVSLSK	N2H7	A2B2C1D1E1F1fedD1E1eE1edcba	High mannose	0	0	Cyclin-dependent kinase-like 2	CDKL2	Q92772	310	5	11336.1	18874.6	25426.3	18637.2	22547.3	24399.7		54.5031	55.5791	70.0259	47.6411	61.2366	63.2939		1	1.01974	1.28481	0.8741	1.12354	1.16129		1	1.15227	1.12354
NVSLSK	N2H8	A2B2C1D1E1F1fedD1E1eE1F1fedcba	High mannose	0	0	Cyclin-dependent kinase-like 2	CDKL2	Q92772	310	6	7494.97	10960.4	14451.1	13339.1	14422.2	14146.8		36.0352	32.2745	39.7995	34.098	39.1695	36.6973		1	0.895637	1.10446	0.946241	1.08698	1.01837		1	1.00005	1.01837
NVSLSK	N2H9	A2B2C1D1E1F1fedD1E1F1feE1F1fedcba	High mannose	0	0	Cyclin-dependent kinase-like 2	CDKL2	Q92772	310	2	9443	11177.8	13141.1	13739.6	11403.6	12410.4		45.4012	32.9148	36.1916	35.1217	30.9714	32.193		1	0.724975	0.79715	0.773586	0.68217	0.709078		1	0.761062	0.709078
NVSSDGAEARR	N6H4	A2B2C1D1E2F1feE2edD1E2eE2edcba	Complex	0	0	Armadillo repeat protein deleted in velo-cardio-facial syndrome	ARVCF	O00192	528	1	32298.4805	43113.9609	55857.5156	51974.4102	56287.3281	58436.5234		155.289	126.956	153.835	132.859	152.872	151.587		1	0.817545	0.990642	0.855561	0.984438	0.976161		1	0.904094	0.976161
NVSSSK	N4H5S2	A2B2C1D1E2F1G3gfedD1E2F1G3gfedcba	Complex	0	0	FYN-binding protein 1	FYB1	O15117	218	2	3672.8	4355.82	5559.87	6315.59	9241.38	7372.87		17.6586	12.8264	15.3123	16.1442	25.0989	19.1255		1	0.726355	0.86713	0.91424	1.42134	1.08307		1	0.796742	1.08307
NVSTNVFFK	N2H9	A2B2C1D1E1F1fedD1E1F1feE1F1fedcba	High mannose	0	0	CD109 antigen	CD109	Q6YHK3	337	4	11957.4	15685.5	19136.2	19300.1	19710.1	16367.1		57.4902	46.1883	52.7025	49.3356	53.5311	42.4569		1	0.803411	0.91672	0.858156	0.931134	0.738506		1	0.860066	0.858156
NVSVAEGK	N4H5F1S1	A2B2C1D1E2F1G3gfedD1E2F1fedcbB5ba	Complex	0	1	Prostaglandin F2 receptor negative regulator	PTGFRN	Q9P2B2	286	5	4374.45	11292.8	9634.97	7099.26	7837.95	13165.9		21.032	33.2532	26.5354	18.1474	21.2873	34.1529		1	1.58108	1.26167	0.862846	1.01214	1.62385		1	1.42137	1.01214
NVSVAEGK	N4H5F1S2	A2B2C1D1E2F1G3gfedD1E2F1fF3fedcbB5ba	Complex	0	1	Prostaglandin F2 receptor negative regulator	PTGFRN	Q9P2B2	286	1	15501.1279	27172.4785	25845.1562	28406.9395	24469.3906	27445.5723		74.5282	80.0134	71.1794	72.6149	66.457	71.1949		1	1.0736	0.955066	0.974327	0.891702	0.955275		1	1.01433	0.955275
NVSVAEGK	N4H5F1S2	A2B2C1D1E2F1G3gfedD1E2F1G3gfedcbB5ba	Complex	0	1	Prostaglandin F2 receptor negative regulator	PTGFRN	Q9P2B2	286	2	12435.6	22193.2	21167.3	20912.3	20510.5	24835		59.7892	65.3511	58.2963	53.4569	55.7048	64.4229		1	1.09303	0.97503	0.894089	0.931687	1.0775		1	1.03403	0.931687
NVTANDLQENITK	N7H4	A2B2C1D1E2F1feE2edD2dD1E2eE2edcba	Complex	1	0	Rho GTPase-activating protein 19	ARHGAP19	Q14CB8	280	1	50676.0820	94211.7969	115852.3203	96497.1484	88588.7500	104053.2109		243.647	277.421	319.065	246.67	240.6	269.918		1	1.13862	1.30954	1.01241	0.987496	1.10783		1	1.22408	1.01241
NVTAYFPR	N6H7S4	A2B2C1D1E2F1G3gfeE2F1G3gfedD1E2F1G3gfeE2F1G3gfedcba	Complex	0	0	Maltase-glucoamylase, intestinal	MGAM	O43451	1672	1	73247.2734	86748.7578	87767.7188	105837.4844	115877.2109	118089.5312		352.167	255.445	241.718	270.546	314.714	306.329		1	0.72535	0.686374	0.768231	0.893648	0.86984		1	0.705862	0.86984
NVTDFLK	N2H8	A2B2C1D1E1F1fedD1E1eE1F1fedcba	High mannose	0	0	Ryanodine receptor 3	RYR3	Q15413	4152	1	28315.5684	69807.4531	56348.7266	53810.3945	50013.5469	58799.2188		136.139	205.558	155.188	137.552	135.833	152.528		1	1.50992	1.13992	1.01038	0.997751	1.12038		1	1.32492	1.01038
NVTDSLAR	N2H5	A2B2C1D1E1F1fedD1dcba	High mannose	0	0	ATP-binding cassette sub-family A member 12	ABCA12	Q86UK0	383	1	20547.1777	29689.8242	33242.5703	32159.2090	34966.4102	39158.2109		98.7893	87.4261	91.5524	82.2066	94.9661	101.578		1	0.884976	0.926744	0.832141	0.9613	1.02823		1	0.90586	0.9613
NVTDSLAR	N2H6	A2B2C1D1E1F1fedD1E1edcba	High mannose	0	0	ATP-binding cassette sub-family A member 12	ABCA12	Q86UK0	383	1	20516.0977	26670.8555	31032.3340	31683.7246	35374.0664	33824.2148		98.6398	78.5363	85.4652	80.9911	96.0732	87.7414		1	0.796193	0.866437	0.821079	0.97398	0.889513		1	0.831315	0.889513
NVTDSLAR	N2H8	A2B2C1D1E1F1fedD1E1eE1F1fedcba	High mannose	0	0	ATP-binding cassette sub-family A member 12	ABCA12	Q86UK0	383	3	15089.6	21532.8	25058.5	21979.5	22314.9	23795.6		72.5496	63.4065	69.0128	56.1847	60.6055	61.7266		1	0.873974	0.951249	0.774432	0.835366	0.85082		1	0.912612	0.835366
NVTSESTCCVAK	N2H6	A2B2C1D1E1F1fedD1E1edcba	High mannose	0	0	Glycoprotein hormones alpha chain	CGA	P01215	76	3	4646.95	10265.7	9771.1	8597.97	10496.7	32667		22.3422	30.2289	26.9103	21.9784	28.5082	84.7394		1	1.353	1.20446	0.98372	1.27598	3.7928		1	1.27873	1.27598
NVTSESTCCVAK	N2H8	A2B2C1D1E1F1fedD1E1eE1F1fedcba	High mannose	0	0	Glycoprotein hormones alpha chain	CGA	P01215	76	2	4846.06	18667.7	12824	13173.7	18747.2	45209.1		23.2995	54.9698	35.3182	33.6752	50.9158	117.274		1	2.35927	1.51584	1.44532	2.18528	5.03334		1	1.93755	2.18528
NVTVSFR	N2H8	A2B2C1D1E1F1fedD1E1eE1F1fedcba	High mannose	0	0	Centromere protein N	CENPN	Q96H22	118	1	21675.6309	39359.6680	38510.5625	41600.7891	42346.9062	48080.0820		104.215	115.9	106.061	106.341	115.011	124.722		1	1.11213	1.01771	1.02041	1.1036	1.19678		1	1.06492	1.1036
NYEIIQQPMSYDNLTQR	N2H8	A2B2C1D1E1F1fedD1E1eE1F1fedcba	High mannose	0	0	Steryl-sulfatase	STS	P08842	259	2	15243.1	25000.8	24597.1	26418.7	26374	26696		73.2878	73.6187	67.7422	67.5324	71.6297	69.2506		1	1.00451	0.92433	0.921467	0.977374	0.944913		1	0.964423	0.944913
NYFLVNGTSR	N2H7	A2B2C1D1E1F1fedD1E1eE1edcba	High mannose	0	0	Granulocyte-macrophage colony-stimulating factor receptor subunit alpha	CSF2RA	P15509	195	1	11104.3896	24835.8535	27129.6719	26725.4121	22451.6641	27689.6035		53.3891	73.1329	74.717	68.3165	60.977	71.828		1	1.36981	1.39948	1.2796	1.14213	1.34537		1	1.38465	1.2796
NYSDTPPTSK	N2H8	A2B2C1D1E1F1fedD1E1eE1F1fedcba	High mannose	0	0	Twisted gastrulation protein homolog 1	TWSG1	Q9GZX9	81	1	4578.3452	10003.1445	8755.2852	8946.2656	11144.4277	12697.9922		22.0123	29.4558	24.1127	22.8688	30.2674	32.9391		1	1.33815	1.09542	1.03891	1.37502	1.49639		1	1.21678	1.37502
NYTADYDK	N2H6	A2B2C1D1E1F1fedD1E1edcba	High mannose	0	0	Erlin-2	ERLIN2	O94905	106	1	4503.2710	9432.4766	12282.0244	8320.5879	12771.5176	10278.2393		21.6514	27.7753	33.8256	21.2694	34.6865	26.6622		1	1.28284	1.56228	0.982357	1.60204	1.23143		1	1.42256	1.23143
NYTADYDK	N2H7	A2B2C1D1E1F1fedD1E1eE1edcba	High mannose	0	0	Erlin-2	ERLIN2	O94905	106	6	7505.84	18604.7	21124.3	19177.1	24872.8	26596.2		36.0875	54.7844	58.1778	49.0212	67.5525	68.9917		1	1.5181	1.61213	1.3584	1.87191	1.91179		1	1.56512	1.87191
NYTADYDK	N2H8	A2B2C1D1E1F1fedD1E1eE1F1fedcba	High mannose	0	0	Erlin-1	ERLIN1	O75477	106	8	12112.9	18422.9	20008.9	21875.2	24069.8	22931.9		58.2379	54.2489	55.106	55.9183	65.3717	59.4862		1	0.931505	0.946222	0.96017	1.12249	1.02143		1	0.938864	1.02143
NYTADYDK	N2H9	A2B2C1D1E1F1fedD1E1F1feE1F1fedcba	High mannose	0	0	Erlin-1	ERLIN1	O75477	106	10	14215.3	16246.2	16634.2	19576.2	20458	21025		68.3463	47.8394	45.8119	50.0414	55.5622	54.5398		1	0.699956	0.67029	0.732174	0.812952	0.797992		1	0.685123	0.797992
NYTPYTR	N8H4S1	A2B2C1D1E2F1G3gfeE2eE2edD1E2eE2eE2edcba	Complex	0	0	Myocardial zonula adherens protein	MYZAP	P0CAP1	449	1	33616.6328	53658.1914	52901.3125	65964.0938	58646.5195	65621.5391		161.626	158.005	145.694	168.62	159.279	170.225		1	0.977593	0.901425	1.04327	0.98548	1.0532		1	0.939509	1.04327
NYTSVYDK	N2H7	A2B2C1D1E1F1fedD1E1eE1edcba	High mannose	0	0	Guanine deaminase	GDA	Q9Y2T3	260	1	5922.3867	8580.8994	10241.3516	9982.2754	11324.4121	12699.4443		28.4744	25.2677	28.2054	25.5171	30.7562	32.9429		1	0.887385	0.990553	0.896141	1.08014	1.15693		1	0.938969	1.08014
NYTSVYDK	N2H8	A2B2C1D1E1F1fedD1E1eE1F1fedcba	High mannose	0	0	Guanine deaminase	GDA	Q9Y2T3	260	1	4546.0312	8882.9414	8070.0566	7445.3169	9739.1797	8003.9795		21.857	26.1571	22.2255	19.032	26.4509	20.7626		1	1.19674	1.01686	0.870752	1.21018	0.949933		1	1.1068	0.949933
PEPTNSSVEVSPDIYQQVR	N2H11	A2B2C1D1E1F1G1H1hgfedD1E1F1feE1F1fedcba	High mannose	0	0	DNA-binding protein SATB2	SATB2	Q9UPW6	355	1	80095.2578	122715.9375	91472.8828	112890.5469	140192.7500	133189.0938		385.092	361.355	251.923	288.575	380.753	345.498		1	0.938362	0.654189	0.749367	0.988732	0.897183		1	0.796275	0.897183
PEQLGEGSVPDGPGNQSIELSR	N2H6	A2B2C1D1E1F1fedD1E1edcba	Hybrid	0	0	E3 ubiquitin-protein ligase HECW1	HECW1	Q76N89	407	1	40435.8438	117592.8594	29702.5430	28923.3379	15598.1396	16370.1973		194.412	346.27	81.8029	73.9349	42.3633	42.465		1	1.78111	0.42077	0.380299	0.217904	0.218427		1	1.10094	0.218427
QACSSLGPVLNESR	N4H5S2	A2B2C1D1E2F1G3gfedD1E2F1G3gfedcba	Complex	0	0	E3 ubiquitin-protein ligase SH3RF1	SH3RF1	Q7Z6J0	824	1	13613.5752	18410.4453	20250.4141	21396.8887	19900.5215	23660.7930		65.453	54.2123	55.7711	54.6955	54.0483	61.3771		1	0.828263	0.852078	0.835645	0.825757	0.937727		1	0.84017	0.835645
QDILNNSLTTLSQDITK	N2H6	A2B2C1D1E1F1fedD1E1edcba	High mannose	0	0	Inhibitor of nuclear factor kappa-B kinase-interacting protein	IKBIP	Q70UQ0	144	1	10813.3564	13848.2568	15551.7480	17266.7871	19179.4961	14787.2744		51.9898	40.7783	42.8306	44.138	52.09	38.3588		1	0.784351	0.823827	0.848974	1.00193	0.737814		1	0.804089	0.848974
QEIFYTAIVNR	N2H3	A2B2C1D1dD1dcba	Paucimannose	0	0	Lymphoid-specific helicase	HELLS	Q9NRZ9	485	1	18745.1992	25214.7715	25036.6797	30136.4512	26483.1816	28956.4727		90.1255	74.2487	68.9528	77.0359	71.9263	75.1143		1	0.823836	0.765075	0.854763	0.798068	0.833441		1	0.794456	0.833441
QFNFQNISK	N2H6	A2B2C1D1E1F1fedD1E1edcba	High mannose	0	0	ATP-binding cassette sub-family A member 13	ABCA13	Q86UQ4	1006	1	21857.7129	155712.4375	124126.5000	65754.7344	46002.8555	93808.5547		105.09	458.519	341.853	168.085	124.94	243.343		1	4.36309	3.25295	1.59943	1.18889	2.31556		1	3.80802	1.59943
QGNNHTCTWK	N2H8	A2B2C1D1E1F1fedD1E1eE1F1fedcba	High mannose	0	0	Extracellular matrix protein 1	ECM1	Q16610	354	1	4620.3184	8408.1846	9867.3545	8154.7207	13240.6025	11076.1074		22.2141	24.7592	27.1754	20.8454	35.9605	28.7319		1	1.11457	1.22334	0.938384	1.61881	1.2934		1	1.16895	1.2934
QHNLTAVNVR	N2H6	A2B2C1D1E1F1fedD1E1edcba	High mannose	0	0	GON-4-like protein	GON4L	Q3T8J9	285	1	42700.6055	125207.5938	90112.1562	90163.3516	78781.8359	100334.3672		205.301	368.692	248.175	230.479	213.965	260.271		1	1.79586	1.20883	1.12264	1.0422	1.26775		1	1.50235	1.12264
QLVHSFAEGQDQGSAYANR	N4H5F1S2	A2B2C1D1E2F1G3gfedD1E2F1G3gfedcbB5ba	Complex	0	1	CD276 antigen	CD276	Q5ZPR3	91	3	10539.2	18562.5	17622.2	17213.9	18898.1	19652.2		50.6719	54.6599	48.5328	44.0029	51.3258	50.9785		1	1.0787	0.957785	0.868389	1.01291	1.00605		1	1.01824	1.00605
QLVLNLTGNTLCAGGASDEK	N4H5F1S1	A2B2C1D1E2eE2F1fF3fedD1E1edcbB5ba	Hybrid	0	1	Podocalyxin	PODXL	O00592	360	1	6997.5415	12789.6621	13748.9189	14071.5645	16656.6621	13114.9727		33.6436	37.6611	37.8655	35.9703	45.2382	34.0208		1	1.11941	1.12549	1.06915	1.34463	1.01121		1	1.12245	1.06915
QLVLNLTGNTLCAGGASDEK	N4H5F1S1	A2B2C1D1E2F1fF3fedD1E2F1fedcbB5ba	Complex	0	1	Podocalyxin	PODXL	O00592	360	1	11170.1650	13495.0791	14624.3545	17334.5840	22948.9844	19802.4551		53.7053	39.7383	40.2765	44.3113	62.3277	51.3684		1	0.739932	0.749954	0.825083	1.16055	0.956486		1	0.744943	0.956486
QNANTTGRR	N4H5S2	A2B2C1D1E2F1G3gfedD1E2F1G3gfedcba	Complex	0	0	Probable G-protein coupled receptor 85	GPR85	P60893	264	1	15153.1729	24972.5918	22438.6973	20009.8320	21470.4238	24711.2441		72.8553	73.5355	61.7977	51.1499	58.312	64.102		1	1.00934	0.848226	0.702075	0.800381	0.879853		1	0.928781	0.800381
QNKTTR	N5H6S3	A2B2C1D1E2F1G3gfedD1E2F1G3gfeE2F1G3gfedcba	Complex	0	0	Voltage-dependent N-type calcium channel subunit alpha-1B	CACNA1B	Q00975	1867	1	13859.4551	6370.4956	9729.1484	6130.0928	6023.4351	4305.9473		66.6352	18.7589	26.7948	15.67	16.3592	11.1698		1	0.281516	0.402111	0.235161	0.245504	0.167626		1	0.341814	0.235161
QNNGAFNETLFR	N2H8	A2B2C1D1E1F1fedD1E1eE1F1fedcba	High mannose	0	0	Transferrin receptor protein 1	TFRC	P02786	727	4	30986.4	62970.1	58408.1	63351.6	58342	60650		148.98	185.425	160.86	161.942	158.452	157.328		1	1.24463	1.07974	1.087	1.06358	1.05604		1	1.16218	1.06358
QNNGAFNETLFR	N2H9	A2B2C1D1E1F1fedD1E1F1feE1F1fedcba	High mannose	0	0	Transferrin receptor protein 1	TFRC	P02786	727	3	17899.6	37244.7	36495	34628.1	37167.8	35022.5		86.0601	109.673	100.51	88.5176	100.945	90.8497		1	1.27437	1.1679	1.02856	1.17296	1.05565		1	1.22114	1.05565
QNSSFTEK	N2H9	A2B2C1D1E1F1fedD1E1F1feE1F1fedcba	High mannose	0	0	ATP-binding cassette sub-family A member 2	ABCA2	Q9BZC7	628	2	3007.7	5672.48	4434.36	3296.72	5495.28	5782.12		14.4608	16.7035	12.2125	8.42719	14.9248	14.9991		1	1.15509	0.844529	0.582762	1.03209	1.03722		1	0.999808	1.03209
QQMENYPKNNHTASILDR	N2H6	A2B2C1D1E1F1fedD1E1edcba	High mannose	0	0	CD63 antigen	CD63	P08962	130	2	7299.41	32085.8	23577.5	19911.6	15682.4	21277		35.095	94.4815	64.9342	50.8988	42.5921	55.1933		1	2.69216	1.85024	1.45031	1.21362	1.57268		1	2.2712	1.45031
QQMENYPKNNHTASILDR	N2H7	A2B2C1D1E1F1fedD1E1eE1edcba	High mannose	0	0	CD63 antigen	CD63	P08962	130	2	8261.21	41092.9	24617.4	25080.9	17441.3	25182.2		39.7193	121.004	67.7981	64.1126	47.3692	65.3237		1	3.04648	1.70693	1.61415	1.1926	1.64463		1	2.37671	1.61415
QQNGTASSR	N5H7	A2B2C1D1E2F1feE2F1feE2F1fedD1E1edcba	Hybrid	0	0	G-patch domain and KOW motifs-containing protein	GPKOW	Q92917	308	1	5545.2100	4556.1489	5082.5630	5100.9248	4943.1562	4366.8394		26.6609	13.4163	13.9977	13.0392	13.4252	11.3278		1	0.503218	0.525028	0.489074	0.503554	0.424882		1	0.514123	0.489074
QTQVGIVQYGENVTHEFNLNK	N4H5F1S1	A2B2C1D1E2F1G3gfedD1E2F1fedcbB5ba	Complex	0	1	Integrin alpha-1	ITGA1	P56199	217	1	4027.4832	9204.0723	7285.9648	6904.1680	9084.0312	12233.5811		19.3638	27.1028	20.0661	17.6487	24.6715	31.7344		1	1.39966	1.03626	0.911426	1.2741	1.63885		1	1.21796	1.2741
QTQVGIVQYGENVTHEFNLNK	N4H5F1S2	A2B2C1D1E2F1G3gfedD1E2F1G3gfedcbB5ba	Complex	0	1	Integrin alpha-1	ITGA1	P56199	217	8	3402.91	6875.29	7204.41	7822.54	6293.46	7072.21		16.3609	20.2453	19.8415	19.9963	17.0926	18.3456		1	1.23742	1.21274	1.2222	1.04472	1.12131		1	1.22508	1.12131
QTQVGIVQYGENVTHEFNLNK	N5H6F1S3	A2B2C1D1E2F1G3gfedD1E2F1G3gfeE2F1G3gfedcbB5ba	Complex	0	1	Integrin alpha-1	ITGA1	P56199	217	2	2537.31	5380.64	6408.88	5803.71	6662.47	6015.72		12.1992	15.8441	17.6505	14.8357	18.0948	15.605		1	1.29878	1.44686	1.21612	1.48327	1.27918		1	1.37282	1.27918
QVALQTFGNQTTIIPAGGAGYK	N6H7F2	A2B2C1D1E2F1fF5feE2F1fedD1E2F1feE2F1fedcbB5ba	Complex	0	1	Inositol monophosphatase 3	IMPAD1	Q9NX62	259	2	5457.86	8233.08	7888.32	4434.7	10313	8335.41		26.241	24.2435	21.725	11.3361	28.0093	21.6224		1	0.923881	0.827903	0.432002	1.06739	0.823994		1	0.875892	0.823994
RDNASGDAAK	N4H5S1	A2B2C1D1E2F1G3gfedD1E2F1fedcba	Complex	0	0	Egl nine homolog 1	EGLN1	Q9GZT9	102	1	6078.3354	11283.6719	12398.9893	10122.4854	16202.1318	15659.7246		29.2242	33.2265	34.1477	25.8755	44.0037	40.622		1	1.13695	1.16847	0.885413	1.50573	1.39001		1	1.15271	1.39001
RFVNDTLR	N2H8	A2B2C1D1E1F1fedD1E1eE1F1fedcba	High mannose	0	0	Spliceosome-associated protein CWC15 homolog	CWC15	Q9P013	212	1	35165.8398	45947.5312	83428.0781	56731.8320	79872.4062	87189.2188		169.075	135.299	229.767	145.02	216.927	226.172		1	0.800234	1.35897	0.857728	1.28303	1.33771		1	1.0796	1.28303
RGAAGGNLSSR	N2H7	A2B2C1D1E1F1fedD1E1eE1edcba	High mannose	0	0	Paired amphipathic helix protein Sin3b	SIN3B	O75182	925	1	9113.1357	10850.4375	14216.1855	13124.2246	16737.1953	17171.0449		43.8153	31.9507	39.1524	33.5486	45.4569	44.5424		1	0.729215	0.893578	0.765684	1.03747	1.0166		1	0.811397	1.0166
RNNSSLMVPK	N4H5F1S2	A2B2C1D1E2F1G3gfedD1E2F1G3gfedcbB5ba	Complex	0	1	ATP-sensitive inward rectifier potassium channel 8	KCNJ8	Q15842	401	1	13714.0703	25873.0391	29285.3848	19511.9844	21451.9258	18884.7910		65.9362	76.187	80.654	49.8773	58.2618	48.9879		1	1.15547	1.22321	0.756447	0.883608	0.742959		1	1.18934	0.756447
RNQSLSLLYK	N2H8	A2B2C1D1E1F1fedD1E1eE1F1fedcba	High mannose	0	0	Amyloid-like protein 2	APLP2	Q06481	541	3	10385.4	17429.2	26552.2	21309	21981.9	22928.6		49.932	51.3228	73.1265	54.4709	59.7011	59.4777		1	1.02785	1.46452	1.0909	1.19565	1.19117		1	1.24619	1.19117
RNQSLSLLYK	N2H9	A2B2C1D1E1F1fedD1E1F1feE1F1fedcba	High mannose	0	0	Amyloid-like protein 2	APLP2	Q06481	541	2	13955	22186	25432.3	26395.9	32982.5	27575.5		67.0947	65.3299	70.0425	67.4741	89.5779	71.5319		1	0.973697	1.04393	1.00565	1.3351	1.06613		1	1.00882	1.06613
RNQSLSLLYK	N4H5F1S1	A2B2C1D1E2F1G3gfedD1E2F1fedcbB5ba	Complex	0	1	Amyloid-like protein 2	APLP2	Q06481	541	1	16268.7686	57463.2539	33201.2773	28503.8965	26740.0039	38063.4648		78.219	169.209	91.4386	72.8627	72.6238	98.7382		1	2.16327	1.16901	0.931522	0.928467	1.26233		1	1.66614	0.931522
RNWSNAGK	N2H12	A2B2C1D1E1F1G1H1I1ihgfedD1E1F1feE1F1fedcba	High mannose	0	0	Protein FAM217A	FAM217A	Q8IXS0	370	1	23863.4766	34656.8281	31406.5684	33220.3516	35173.7344	34007.1016		114.734	102.052	86.4959	84.9191	95.5291	88.2158		1	0.88947	0.753883	0.74014	0.832616	0.768874		1	0.821677	0.768874
RNWTITR	N2H8	A2B2C1D1E1F1fedD1E1eE1F1fedcba	High mannose	0	0	Cadherin-2	CDH2	P19022	651	1	2887.1426	7135.2236	4780.7075	5575.5366	4515.6904	6725.6016		13.8812	21.0107	13.1664	14.2524	12.2643	17.4465		1	1.51361	0.948509	1.02674	0.883519	1.25685		1	1.23106	1.02674
RPPLAELAALNLSGSR	N2H7	A2B2C1D1E1F1fedD1E1eE1edcba	High mannose	0	0	Trophoblast glycoprotein	TPBG	Q13641	124	3	13055.1	27653.5	24396.5	23538.2	25496.3	30433.4		62.7679	81.4297	67.1898	60.1692	69.2459	78.9454		1	1.29732	1.07045	0.958599	1.10321	1.25774		1	1.18388	1.10321
RPPLAELAALNLSGSR	N2H8	A2B2C1D1E1F1fedD1E1eE1F1fedcba	High mannose	0	0	Trophoblast glycoprotein	TPBG	Q13641	124	5	11877.4	27387.5	20606.3	20730.3	19697.5	25080.3		57.1054	80.6465	56.7511	52.9915	53.4969	65.0594		1	1.41224	0.993796	0.927959	0.936809	1.13929		1	1.20302	0.936809
SAAATNLSALYYMGK	N3H5F1S1	A2B2C1D1E2F1G3gfedD1E1edcbB5ba	Hybrid	0	1	Intraflagellar transport protein 88 homolog	IFT88	Q13099	464	1	10458.8623	20296.8262	12243.6465	16051.2959	14191.7773	15748.7656		50.2854	59.767	33.7199	41.0309	38.5438	40.8529		1	1.18856	0.670569	0.815961	0.7665	0.812421		1	0.929563	0.812421
SAEFFNYTVR	N2H6	A2B2C1D1E1F1fedD1E1edcba	High mannose	0	0	Procollagen-lysine,2-oxoglutarate 5-dioxygenase 3	PLOD3	O60568	63	6	21055.9	49863	48124.8	45536.4	47840.3	54686.9		101.235	146.829	132.539	116.402	129.931	141.86		1	1.45038	1.30922	1.14982	1.28346	1.4013		1	1.3798	1.28346
SAEFFNYTVR	N2H7	A2B2C1D1E1F1fedD1E1eE1edcba	High mannose	0	0	Procollagen-lysine,2-oxoglutarate 5-dioxygenase 3	PLOD3	O60568	63	5	14481.7	23254.2	22800.2	22112.3	19981.6	21182.7		69.6269	68.4755	62.7932	56.5242	54.2685	54.9487		1	0.983464	0.901853	0.811817	0.779418	0.789188		1	0.942659	0.789188
SAEFFNYTVR	N2H8	A2B2C1D1E1F1fedD1E1eE1F1fedcba	High mannose	0	0	Procollagen-lysine,2-oxoglutarate 5-dioxygenase 3	PLOD3	O60568	63	7	10886.4	19997	21131	18625.8	19500.1	21536.1		52.3411	58.884	58.1963	47.6118	52.9607	55.8656		1	1.125	1.11187	0.909645	1.01184	1.06734		1	1.11844	1.01184
SAEFFNYTVR	N2H9	A2B2C1D1E1F1fedD1E1F1feE1F1fedcba	High mannose	0	0	Procollagen-lysine,2-oxoglutarate 5-dioxygenase 3	PLOD3	O60568	63	5	12834.2	13999.7	13857.4	15862.6	17255.9	16127.4		61.7056	41.2242	38.1642	40.5486	46.8656	41.8352		1	0.668079	0.618488	0.65713	0.759504	0.67798		1	0.643284	0.67798
SAEGTFFINK	N2H8	A2B2C1D1E1F1fedD1E1eE1F1fedcba	High mannose	0	0	Beta-hexosaminidase subunit alpha	HEXA	P06865	157	12	19259.6	34033.6	36117.9	42359.5	50941.8	39450.6		92.5989	100.217	99.4711	108.281	138.354	102.336		1	1.08227	1.07422	1.16935	1.49412	1.10516		1	1.07824	1.16935
SAEGTFFINK	N2H9	A2B2C1D1E1F1fedD1E1F1feE1F1fedcba	High mannose	0	0	Beta-hexosaminidase subunit alpha	HEXA	P06865	157	3	16580.7	33381.8	32865.5	27237.9	28891.5	34558.1		79.7188	98.2976	90.5138	69.6264	78.4672	89.6452		1	1.23305	1.13541	0.8734	0.984299	1.12452		1	1.18423	0.984299
SAEGTFFINK	N2H10	A2B2C1D1E1F1G1gfedD1E1F1feE1F1fedcba	High mannose	0	0	Beta-hexosaminidase subunit alpha	HEXA	P06865	157	1	13979.7969	28534.9531	27240.4434	22329.0586	20294.7988	22828.5059		67.2138	84.0254	75.0221	57.0784	55.1191	59.2181		1	1.25012	1.11617	0.849206	0.820056	0.88104		1	1.18315	0.849206
SANSTLAQALHWTR	N2H8	A2B2C1D1E1F1fedD1E1eE1F1fedcba	High mannose	0	0	Lipase maturation factor 2	LMF2	Q9BU23	616	3	15850.6	24951.7	22765.8	27844.6	26137	28282.2		76.2086	73.4739	62.6986	71.1773	70.9859	73.3651		1	0.964115	0.822722	0.933979	0.931468	0.962687		1	0.893419	0.933979
SCVAVTSAQPQNMSR	N2H6	A2B2C1D1E1F1fedD1E1edcba	High mannose	0	0	Plexin-B2	PLXNB2	O15031	528	1	4832.8794	13126.3926	9108.4453	8764.1475	6837.1758	10549.4990		23.2361	38.6526	25.0853	22.4032	18.5692	27.3658		1	1.66347	1.07958	0.964156	0.799154	1.17773		1	1.37153	0.964156
SDAVSHTGNYTCEVTELTR	N2H7	A2B2C1D1E1F1fedD1E1eE1edcba	High mannose	0	0	Leukocyte surface antigen CD47	CD47	Q08722	111	1	5432.0303	16985.4395	13396.9863	12051.7812	11126.7744	12639.8330		26.1168	50.0162	36.8962	30.8072	30.2195	32.7882		1	1.9151	1.41274	1.17959	1.15709	1.25545		1	1.66392	1.17959
SDAVSHTGNYTCEVTELTR	N3H5F1	A2B2C1D1E2F1fedD1E1edcbB5ba	Hybrid	0	1	Leukocyte surface antigen CD47	CD47	Q08722	111	2	7295.82	11255.7	17398.1	12602	14347.1	15953.5		35.0777	33.1442	47.9157	32.2136	38.9655	41.3839		1	0.944879	1.36599	0.91835	1.11083	1.17978		1	1.15543	1.11083
SENASLVLSSSNQK	N2H7	A2B2C1D1E1F1fedD1E1eE1edcba	High mannose	0	0	Integrin alpha-1	ITGA1	P56199	1113	2	7629.74	14035.7	14679.5	18679.3	19058.9	21521.3		36.6832	41.3303	40.4283	47.7488	51.7625	55.8271		1	1.12668	1.10209	1.30165	1.41107	1.52187		1	1.11439	1.41107
SENASLVLSSSNQK	N2H8	A2B2C1D1E1F1fedD1E1eE1F1fedcba	High mannose	0	0	Integrin alpha-1	ITGA1	P56199	1113	4	11771.8	20597.7	20843.8	24380.8	29593.3	35704.1		56.5978	60.6529	57.4054	62.323	80.3731	92.6179		1	1.07165	1.01427	1.10116	1.42007	1.63642		1	1.04296	1.42007
SENASLVLSSSNQK	N2H9	A2B2C1D1E1F1fedD1E1F1feE1F1fedcba	High mannose	0	0	Integrin alpha-1	ITGA1	P56199	1113	3	13886.9	16997.6	18886.4	21647.7	22133.5	22929.1		66.7671	50.052	52.0145	55.3367	60.1127	59.4791		1	0.74965	0.779044	0.828802	0.900335	0.890844		1	0.764347	0.890844
SENASLVLSSSNQK	N4H5S2	A2B2C1D1E2F1G3gfedD1E2F1G3gfedcba	Complex	0	0	Integrin alpha-1	ITGA1	P56199	1113	1	8613.5303	15676.2646	16272.7285	18288.8086	22745.4551	22123.2461		41.4132	46.1611	44.8162	46.7505	61.7749	57.3886		1	1.11465	1.08217	1.12888	1.49167	1.38576		1	1.09841	1.38576
SEQLVNFTGK	N2H7	A2B2C1D1E1F1fedD1E1eE1edcba	High mannose	0	0	Transmembrane protein 106C	TMEM106C	Q9BVX2	186	2	39861.8	53595	32849.1	64866.9	62934.4	57516.9		191.652	157.819	90.4687	165.815	170.925	149.201		1	0.823462	0.472046	0.865187	0.891849	0.778499		1	0.647754	0.865187
SFDDHFQHLLNDSER	N2H7	A2B2C1D1E1F1fedD1E1eE1edcba	High mannose	0	0	Glypican-1	GPC1	P35052	116	1	20933.6328	30376.6289	37316.1992	29149.0840	26331.1953	35140.6797		100.647	89.4485	102.771	74.512	71.5135	91.1563		1	0.888732	1.0211	0.740328	0.710536	0.905701		1	0.954918	0.740328
SFGGWNTSGCVAHR	N2H7	A2B2C1D1E1F1fedD1E1eE1edcba	High mannose	0	0	Adhesion G-protein coupled receptor G6	ADGRG6	Q86SQ4	818	2	7131.28	10638.4	11981.7	13609.2	12828.3	16431.8		34.2867	31.3263	32.9985	34.7882	34.8407	42.6247		1	0.913658	0.962429	1.01463	1.01616	1.24319		1	0.938043	1.01616
SFGGWNTSGCVAHR	N2H8	A2B2C1D1E1F1fedD1E1eE1F1fedcba	High mannose	0	0	Adhesion G-protein coupled receptor G6	ADGRG6	Q86SQ4	818	2	7305.64	12651.9	13043.7	12508.1	15455.4	14247.1		35.1249	37.2554	35.9233	31.9737	41.9757	36.9574		1	1.06065	1.02273	0.910286	1.19504	1.05217		1	1.04169	1.05217
SGDASINVTNLQLSDIGTYQCK	N4H5S2	A2B2C1D1E2F1G3gfedD1E2F1G3gfedcba	Complex	0	0	Coxsackievirus and adenovirus receptor	CXADR	P78310	106	1	4390.9678	5781.0908	6536.9976	5836.1738	5936.5815	5702.9336		21.1114	17.0233	18.0033	14.9186	16.1233	14.7936		1	0.806354	0.852777	0.706662	0.763723	0.700741		1	0.829565	0.706662
SHGCTAEGLCCHSECLGNCSQPDDPTK	N2H8	A2B2C1D1E1F1fedD1E1eE1F1fedcba	High mannose	0	0	Insulin receptor	INSR	P06213	242	3	1301.12	6924.48	7732.62	8074.22	5337.98	7901.65		6.2557	20.3902	21.2962	20.6396	14.4975	20.4972		1	3.25945	3.40428	3.29933	2.31749	3.27656		1	3.33187	3.27656
SINVTGQGFSLIQR	N2H8	A2B2C1D1E1F1fedD1E1eE1F1fedcba	High mannose	0	0	Plexin-B2	PLXNB2	O15031	1002	8	9103.49	19636.5	14677.8	14581.4	16852.9	17560.6		43.7689	57.8226	40.4236	37.2734	45.7711	45.553		1	1.32109	0.92357	0.851596	1.04574	1.04076		1	1.12233	1.04076
SINVTGQGFSLIQR	N2H9	A2B2C1D1E1F1fedD1E1F1feE1F1fedcba	High mannose	0	0	Plexin-B2	PLXNB2	O15031	1002	5	7759.38	15435	10195.4	14299	12110.6	11453.5		37.3065	45.4505	28.079	36.5517	32.8913	29.7109		1	1.2183	0.752656	0.979768	0.881652	0.796399		1	0.985479	0.881652
SLDAYPILNQAQALENHTEVQFQK	N2H8	A2B2C1D1E1F1fedD1E1eE1F1fedcba	High mannose	0	0	Integrin alpha-3	ITGA3	P26006	605	8	3871.06	11220.2	11783.2	9995.35	11374.8	12391.9		18.6117	33.0396	32.4518	25.5505	30.893	32.1451		1	1.7752	1.74362	1.37282	1.65987	1.72714		1	1.75941	1.65987
SLSNSTAR	N2H4	A2B2C1D1E1edD1dcba	High mannose	0	0	Serpin H1	SERPINH1	P50454	120	4	5669.37	8955.44	9427.46	9850.22	11869.3	10943.3		27.2579	26.3706	25.9639	25.1795	32.2362	28.3874		1	0.96745	0.952528	0.923751	1.18264	1.04144		1	0.959989	1.04144
SLSNSTAR	N2H5	A2B2C1D1E1F1fedD1dcba	High mannose	0	0	Serpin H1	SERPINH1	P50454	120	4	4070.08	7424.08	7050.72	6986.81	6624.97	8090.33		19.5686	21.8613	19.4182	17.8599	17.9929	20.9866		1	1.11716	0.992311	0.912681	0.919476	1.07246		1	1.05474	0.919476
SLSNSTAR	N2H6	A2B2C1D1E1F1fedD1E1edcba	High mannose	0	0	Serpin H1	SERPINH1	P50454	120	8	3541.99	5213.25	5597.1	5962.03	6562.29	5989.3		17.0296	15.3512	15.4148	15.2404	17.8227	15.5365		1	0.901441	0.905177	0.894933	1.04657	0.912322		1	0.903309	0.912322
SLSNSTAR	N2H7	A2B2C1D1E1F1fedD1E1eE1edcba	High mannose	0	0	Serpin H1	SERPINH1	P50454	120	6	3293.89	6314.99	5190.52	5386.89	5548.68	6214.68		15.8368	18.5954	14.295	13.7702	15.0698	16.1211		1	1.17419	0.902648	0.869505	0.951568	1.01796		1	1.03842	0.951568
SLSNSTAR	N2H8	A2B2C1D1E1F1fedD1E1eE1F1fedcba	High mannose	0	0	Serpin H1	SERPINH1	P50454	120	3	3306.55	3950.95	4441.06	3447.73	4869.17	4517.94		15.8976	11.6342	12.231	8.81322	13.2243	11.7197		1	0.731817	0.769359	0.554374	0.831841	0.737199		1	0.750588	0.737199
SLSNSTAR	N2H9	A2B2C1D1E1F1fedD1E1F1feE1F1fedcba	High mannose	0	0	Serpin H1	SERPINH1	P50454	120	2	5080.7	2994.03	4734.33	6416.36	6022.05	5153.89		24.4276	8.81638	13.0387	16.4018	16.3554	13.3694		1	0.360918	0.533768	0.671442	0.669546	0.547306		1	0.447343	0.669546
SLVNQSVQDGEEQVRR	N2H6	A2B2C1D1E1F1fedD1E1edcba	High mannose	0	0	Stereocilin	STRC	Q7RTU9	916	1	13144.4424	22988.9980	21703.7012	22162.9160	23422.3496	25229.3008		63.1975	67.6945	59.7735	56.6537	63.6133	65.4458		1	1.07116	0.945821	0.896455	1.00658	1.03558		1	1.00849	1.00658
SLVTQYLNATGNR	N2H8	A2B2C1D1E1F1fedD1E1eE1F1fedcba	High mannose	0	0	4F2 cell-surface antigen heavy chain	SLC3A2	P08195	424	1	8348.1289	13998.9795	12321.2715	12382.1318	12118.2461	12825.3564		40.1372	41.2221	33.9336	31.6517	32.9122	33.2695		1	1.02703	0.845442	0.788587	0.819994	0.828895		1	0.936236	0.819994
SLVTQYLNATGNR	N2H10	A2B2C1D1E1F1G1gfedD1E1F1feE1F1fedcba	High mannose	0	0	4F2 cell-surface antigen heavy chain	SLC3A2	P08195	424	2	5206.03	10823.9	10118	10092	11830.6	12580.1		25.0302	31.8725	27.8658	25.7976	32.131	32.6333		1	1.27336	1.11329	1.03066	1.28369	1.30376		1	1.19332	1.28369
SLVTQYLNATGNR	N4H5F1	A2B2C1D1E2F1fedD1E2F1fedcbB5ba	Complex	0	1	4F2 cell-surface antigen heavy chain	SLC3A2	P08195	424	1	5622.6226	12042.9287	10417.0029	8075.9658	10487.4629	9781.0527		27.0331	35.4622	28.6892	20.6441	28.4831	25.3724		1	1.3118	1.06126	0.763658	1.05364	0.938568		1	1.18653	0.938568
SLVTQYLNATGNR	N5H9S2	A2B2C1D1E2F1feE2F1G3gfeE2F1G3gfedD1E1eE1F1fedcba	Hybrid	0	0	4F2 cell-surface antigen heavy chain	SLC3A2	P08195	424	1	8633.8906	16002.3145	13443.7793	12397.7842	14271.1680	15051.7764		41.5111	47.1212	37.0251	31.6917	38.7594	39.0449		1	1.13515	0.891933	0.763451	0.933712	0.94059		1	1.01354	0.933712
SLVTQYLNATGNR	N4H5F1S1	A2B2C1D1E2F1fF5fedD1E2F1fF5fedcbB5ba;A2B2C1D1E2F1G3gfedD1E2F1fedcbB5ba	Complex	0	1	4F2 cell-surface antigen heavy chain	SLC3A2	P08195	424	4	18128.7	20512.2	19720.1	23038.4	25868.9	24365.9		87.1613	60.4013	54.3105	58.8916	70.2579	63.2061		1	0.692983	0.623103	0.675663	0.806067	0.725163		1	0.658043	0.725163
SLVTQYLNATGNR	N3H5F1S1	A2B2C1D1E2F1G3gfedD1E1edcbB5ba	Hybrid	0	1	4F2 cell-surface antigen heavy chain	SLC3A2	P08195	424	1	9299.7881	18844.2441	16920.4570	16761.5918	19675.0664	19334.3672		44.7127	55.4897	46.6001	42.8466	53.436	50.1541		1	1.24103	1.04221	0.958265	1.1951	1.1217		1	1.14162	1.1217
SLVTQYLNATGNR	N4H5F1S1	A2B2C1D1E2F1G3gfedD1E2F1fedcbB5ba	Complex	0	1	4F2 cell-surface antigen heavy chain	SLC3A2	P08195	424	2	14178.4	22365.6	21026.3	23397.6	26104.4	24225.8		68.1687	65.8589	57.908	59.8097	70.8974	62.8427		1	0.966116	0.84948	0.877378	1.04003	0.921869		1	0.907798	0.921869
SLVTQYLNATGNR	N5H6F1S2	A2B2C1D1E2F1G3gfedD1E2F1feE2F1G3gfedcbB5ba	Complex	0	1	4F2 cell-surface antigen heavy chain	SLC3A2	P08195	424	1	3672.6929	3839.1985	3869.7083	4953.8633	4726.5605	4981.3315		17.658	11.3051	10.6574	12.6632	12.837	12.9218		1	0.640224	0.603547	0.717138	0.726977	0.731779		1	0.621885	0.726977
SLVTQYLNATGNR	N4H5F1S2	A2B2C1D1E2F1G3gfedD1E2F1G3gfedcbB5ba	Complex	0	1	4F2 cell-surface antigen heavy chain	SLC3A2	P08195	424	8	4628.29	8739.58	7384.57	6980.22	7365.09	7868.97		22.2524	25.735	20.3376	17.8431	20.003	20.4124		1	1.1565	0.91395	0.801849	0.898913	0.917311		1	1.03523	0.898913
SLVTQYLNATGNR	N8H9F1S2	A2B2C1D1E2F1G3gfeE2F1G3gfeE2F1fedD1E2F1feE2F1feE2F1fedcbB5ba	Complex	0	1	4F2 cell-surface antigen heavy chain	SLC3A2	P08195	424	1	1367.1877	3674.5049	3452.0264	5012.2627	5350.4697	4217.5864		6.57333	10.8201	9.50712	12.8125	14.5315	10.9406		1	1.64606	1.44632	1.94917	2.21067	1.66439		1	1.54619	1.94917
SNNSYLR	N4H5	A2B2C1D1E2eE2edD1E1eE1edcba	Hybrid	0	0	DNA annealing helicase and endonuclease ZRANB3	ZRANB3	Q5FWF4	949	1	19826.3730	31434.7793	33733.7148	36663.6680	39303.2812	31578.2598		95.3237	92.5644	92.905	93.721	106.745	81.9153		1	0.971054	0.974627	0.983187	1.11981	0.859338		1	0.97284	0.983187
SPNGTSRR	N2H6	A2B2C1D1E1F1fedD1E1edcba	High mannose	0	0	Nucleoporin p54	NUP54	Q7Z3B4	250	1	20160.1074	31724.8086	31018.2285	31959.2793	32955.4570	37206.4961		96.9283	93.4184	85.4264	81.6955	89.5045	96.5152		1	0.96379	0.881336	0.842845	0.92341	0.995738		1	0.922563	0.92341
SQDLMINSSQFSK	N2H5	A2B2C1D1E1F1fedD1dcba	High mannose	0	0	Zinc finger protein 224	ZNF224	Q9NZL3	120	1	11530.6299	20639.2207	21853.2031	23149.9551	31607.6777	34661.6992		55.4384	60.7753	60.1852	59.1768	85.844	89.9138		1	1.09627	1.08562	1.06743	1.54846	1.62187		1	1.09095	1.54846
SQNDKFNVSLTVK	N2H7	A2B2C1D1E1F1fedD1E1eE1edcba	High mannose	0	0	Integrin alpha-1	ITGA1	P56199	840	1	15550.6553	29682.6719	28546.0020	29890.3320	35520.9648	38056.5234		74.7664	87.4051	78.6177	76.4068	96.4722	98.7202		1	1.16904	1.05151	1.02194	1.29032	1.32038		1	1.11028	1.29032
SQNDKFNVSLTVK	N2H8	A2B2C1D1E1F1fedD1E1eE1F1fedcba	High mannose	0	0	Integrin alpha-1	ITGA1	P56199	840	4	21674.2	33369	30825.9	34873.3	37836	39916.1		104.208	98.2599	84.8968	89.1443	102.76	103.544		1	0.94292	0.814685	0.855445	0.9861	0.993627		1	0.878803	0.9861
SQNHSRSPSEER	N5H6S4	A2B2C1D1E2F1G3gfF3fedD1E2F1G3gfeE2F1G3gfedcba	Complex	0	0	Nuclear speckle splicing regulatory protein 1	NSRP1	Q9H0G5	287	1	10717.8701	20037.1504	16049.6709	20145.0000	15280.1699	16806.8340		51.5307	59.0024	44.2019	51.4954	41.4998	43.5976		1	1.14499	0.857778	0.999315	0.805341	0.846051		1	1.00139	0.846051
SSCGKENTSDPSLVIAFGR	N2H3F1	A2B2C1D1dD1dcbB5ba	Paucimannose	0	1	Lysosome-associated membrane glycoprotein 1	LAMP1	P11279	84	1	32909.7344	28093.0195	52420.7266	58201.8398	90912.7656	51255.9023		158.227	82.7241	144.37	148.778	246.912	132.96		1	0.522817	0.912423	0.940277	1.56049	0.840308		1	0.71762	0.940277
SSCGKENTSDPSLVIAFGR	N3H4F1S1	A2B2C1D1E2F1G3gfedD1dcbB5ba	Complex	0	1	Lysosome-associated membrane glycoprotein 1	LAMP1	P11279	84	3	19157.5	34245.8	38214.1	41043.1	35069.3	43267.2		92.1078	100.842	105.244	104.916	95.2456	112.237		1	1.09483	1.14262	1.13906	1.03407	1.21854		1	1.11872	1.13906
SSCGKENTSDPSLVIAFGR	N4H5F1S1	A2B2C1D1E2F1G3gfedD1E2F1fedcbB5ba	Complex	0	1	Lysosome-associated membrane glycoprotein 1	LAMP1	P11279	84	4	18423	39788.9	28809.6	30279.2	26630.8	35926.8		88.5765	117.164	79.3437	77.4008	72.3271	93.1956		1	1.32275	0.895765	0.873831	0.816549	1.05215		1	1.10926	0.873831
SSCGKENTSDPSLVIAFGR	N5H6F1S2	A2B2C1D1E2F1G3gfedD1E2F1feE2F1G3gfedcbB5ba	Complex	0	1	Lysosome-associated membrane glycoprotein 1	LAMP1	P11279	84	3	9041.9	15533.1	16145.8	18320.1	16807.5	15740.8		43.4728	45.7394	44.4667	46.8305	45.6479	40.8322		1	1.05214	1.02286	1.07724	1.05003	0.939259		1	1.0375	1.05003
SSCGKENTSDPSLVIAFGR	N4H5F1S2	A2B2C1D1E2F1G3gfedD1E2F1G3gfedcbB5ba	Complex	0	1	Lysosome-associated membrane glycoprotein 1	LAMP1	P11279	84	7	10040	21980.1	15645.2	17259.3	16883.9	24879.5		48.2716	64.7236	43.088	44.1188	45.8553	64.5384		1	1.34082	0.892616	0.913971	0.949944	1.33698		1	1.11672	0.949944
SSCGKENTSDPSLVIAFGR	N5H6F1S3	A2B2C1D1E2F1G3gfedD1E2F1G3gfeE2F1fF3fedcbB5ba	Complex	0	1	Lysosome-associated membrane glycoprotein 1	LAMP1	P11279	84	1	6043.7402	10840.3613	12762.0361	14974.9014	17310.2012	12253.8662		29.0578	31.9211	35.1475	38.2794	47.0132	31.787		1	1.09854	1.20957	1.31735	1.61792	1.09392		1	1.15405	1.31735
SSCGKENTSDPSLVIAFGR	N5H6F1S3	A2B2C1D1E2F1G3gfedD1E2F1G3gfeE2F1G3gfedcbB5ba	Complex	0	1	Lysosome-associated membrane glycoprotein 1	LAMP1	P11279	84	1	5827.5186	10468.5986	18485.0996	17921.6074	16984.7031	15317.9775		28.0183	30.8264	50.9093	45.8119	46.1291	39.7355		1	1.10022	1.817	1.63507	1.6464	1.4182		1	1.45861	1.63507
SSISALNSSQLEPVVR	N3H5	A2B2C1D1E1F1fedD2dD1dcba	Hybrid	1	0	Dedicator of cytokinesis protein 7	DOCK7	Q96N67	778	1	60224.0898	111420.9688	102177.5391	99853.6172	101208.0547	116726.2344		289.553	328.096	281.404	255.25	274.873	302.793		1	1.13311	0.971858	0.88153	0.949303	1.04572		1	1.05248	0.949303
SSNLTK	N2H7	A2B2C1D1E1F1fedD1E1eE1edcba	High mannose	0	0	Zinc finger protein 431	ZNF431	Q8TF32	498	1	10037.3291	28902.0684	30618.9512	37653.7812	24635.3438	25660.0488		48.2587	85.1065	84.3267	96.252	66.9077	66.5632		1	1.76355	1.74739	1.9945	1.38644	1.3793		1	1.75547	1.38644
SVEGGAEINTSR	N2H3	A2B2C1D1dD1dcba	Paucimannose	0	0	G-protein coupled receptor 98	GPR98	Q8WXG9	246	1	12582.0391	13959.0898	14537.6650	18609.2246	20882.5176	15879.2666		60.4935	41.1046	40.0377	47.5696	56.7153	41.1915		1	0.679489	0.661852	0.786359	0.937544	0.680924		1	0.67067	0.786359
SWEAFSNLSYYTR	N2H8	A2B2C1D1E1F1fedD1E1eE1F1fedcba	High mannose	0	0	Prostaglandin G/H synthase 2	PTGS2	P35354	130	1	12332.4717	26481.2754	20251.8926	24278.6484	23608.2969	28592.0508		59.2936	77.9781	55.7751	62.062	64.1183	74.1689		1	1.31512	0.94066	1.04669	1.08137	1.25088		1	1.12789	1.08137
SYFSSLNLTIR	N2H8	A2B2C1D1E1F1fedD1E1eE1F1fedcba	High mannose	0	0	Integrin alpha-1	ITGA1	P56199	1102	2	17413.5	26836.7	27440.7	28075.3	32828.8	36164.9		83.723	79.0248	75.5737	71.7672	89.1604	93.8132		1	0.943884	0.902663	0.857198	1.06495	1.12052		1	0.923274	1.06495
TAADTTGLQPILNQFTPANISR	N2H9	A2B2C1D1E1F1fedD1E1F1feE1F1fedcba	High mannose	0	0	Integrin alpha-V	ITGAV	P06756	615	1	4600.3491	10148.8896	8645.3047	9964.7402	11084.3271	9863.6885		22.1181	29.8849	23.8098	25.4722	30.1042	25.5868		1	1.35115	1.07648	1.15165	1.36106	1.15683		1	1.21382	1.15683
TALFPDLLAQGNASLR	N2H6	A2B2C1D1E1F1fedD1E1edcba	High mannose	0	0	CD276 antigen	CD276	Q5ZPR3	104	1	11760.6953	33187.5117	22526.5977	20297.0625	24203.2988	25976.0469		56.5445	97.7256	62.0398	51.8841	65.7343	67.3829		1	1.72829	1.09719	0.91758	1.16252	1.19168		1	1.41274	1.16252
TALFPDLLAQGNASLR	N2H7	A2B2C1D1E1F1fedD1E1eE1edcba	High mannose	0	0	CD276 antigen	CD276	Q5ZPR3	104	1	11961.6562	38349.1055	23418.7031	20988.8398	23008.0352	26745.8613		57.5107	112.925	64.4967	53.6525	62.488	69.3798		1	1.96354	1.12147	0.932912	1.08655	1.20638		1	1.54251	1.08655
TALFPDLLAQGNASLR	N3H5S1	A2B2C1D1E2F1G3gfedD1E1edcba	Hybrid	0	0	CD276 antigen	CD276	Q5ZPR3	104	2	3507.23	5371.86	3673.53	4408.25	5263.83	5091.4		16.8625	15.8183	10.1172	11.2685	14.2961	13.2073		1	0.938073	0.599979	0.66826	0.847807	0.783235		1	0.769026	0.783235
TALFPDLLAQGNASLR	N4H5S1	A2B2C1D1E2F1G3gfedD1E2F1fedcba	Complex	0	0	CD276 antigen	CD276	Q5ZPR3	104	5	1699.59	3740.62	4403.41	4382.38	5280.17	4306.86		8.17148	11.0148	12.1273	11.2024	14.3405	11.1722		1	1.34796	1.4841	1.37092	1.75495	1.36722		1	1.41603	1.37092
TALWVATDHNMDNTSTVLR	N2H7	A2B2C1D1E1F1fedD1E1eE1edcba	High mannose	0	0	Procollagen galactosyltransferase 1	COLGALT1	Q8NBJ5	96	2	5295.06	8873.63	12187.3	12069.6	7015.69	12181.8		25.4583	26.1297	33.5647	30.8528	19.0541	31.6		1	1.02637	1.31842	1.2119	0.748444	1.24125		1	1.1724	1.2119
TALWVATDHNMDNTSTVLR	N2H8	A2B2C1D1E1F1fedD1E1eE1F1fedcba	High mannose	0	0	Procollagen galactosyltransferase 1	COLGALT1	Q8NBJ5	96	15	8190.81	14584.2	17242.4	15316.9	13831.5	16824.5		39.3808	42.9454	47.4867	39.1537	37.5654	43.6434		1	1.09052	1.20583	0.994234	0.953901	1.10824		1	1.14818	0.994234
TALWVATDHNMDNTSTVLR	N2H9	A2B2C1D1E1F1fedD1E1F1feE1F1fedcba	High mannose	0	0	Procollagen galactosyltransferase 1	COLGALT1	Q8NBJ5	96	4	4234.05	6699.48	6835.2	5997.04	5630.12	6709.21		20.357	19.7276	18.8246	15.3299	15.291	17.404		1	0.969085	0.924726	0.753053	0.751142	0.854939		1	0.946905	0.753053
TANDTSTEAYNLLLR	N2H6	A2B2C1D1E1F1fedD1E1edcba	High mannose	0	0	Laminin subunit gamma-1	LAMC1	P11047	1205	2	19260.5	30224.2	26836.8	27967.1	28601.9	27607.4		92.6032	88.9997	73.9104	71.4904	77.6806	71.6147		1	0.961087	0.798141	0.772008	0.838855	0.773351		1	0.879614	0.773351
TANDTSTEAYNLLLR	N2H7	A2B2C1D1E1F1fedD1E1eE1edcba	High mannose	0	0	Laminin subunit gamma-1	LAMC1	P11047	1205	2	9341.55	20057.9	15501.9	15485.4	16689.9	17658.3		44.9135	59.0635	42.6932	39.5843	45.3284	45.8063		1	1.31505	0.950567	0.881346	1.00924	1.01988		1	1.13281	1.00924
TANDTSTEAYNLLLR	N2H8	A2B2C1D1E1F1fedD1E1eE1F1fedcba	High mannose	0	0	Laminin subunit gamma-1	LAMC1	P11047	1205	4	32087.9	35664.3	34925.8	33004.6	29554.7	29721.8		154.276	105.019	96.1881	84.3675	80.2683	77.0994		1	0.68072	0.623481	0.546861	0.52029	0.49975		1	0.6521	0.52029
TAVNCSSDFDACLITK	N3H3	A2B2C1D1E2edD1dcba	Complex	0	0	CD59 glycoprotein	CD59	P13987	43	1	35059.5703	51854.1758	52447.1914	53814.2344	55124.0820	52772.7578		168.564	152.692	144.443	137.562	149.713	136.895		1	0.905844	0.856906	0.816083	0.888167	0.812124		1	0.881375	0.816083
TAVNCSSDFDACLITK	N4H5F1S1	A2B2C1D1E2eE2F1G3gfedD1E1edcbB5ba	Hybrid	0	1	CD59 glycoprotein	CD59	P13987	43	1	15574.8164	21994.9375	20694.1309	25378.1895	32915.2539	25036.9473		74.8825	64.7674	56.9931	64.8727	89.3953	64.9469		1	0.86492	0.7611	0.866326	1.19381	0.867317		1	0.81301	0.867317
TAVNCSSDFDACLITK	N4H6F1S1	A2B2C1D1E2F1feE2F1G3gfedD1E1edcbB5ba	Hybrid	0	1	CD59 glycoprotein	CD59	P13987	43	1	9023.2207	18404.7480	15512.8623	18608.8418	19790.0508	17385.9902		43.383	54.1955	42.7235	47.5686	53.7482	45.1		1	1.24924	0.984799	1.09648	1.23893	1.03958		1	1.11702	1.09648
TAVNCSSDFDACLITK	N3H5F1S1	A2B2C1D1E2F1G3gfedD1E1edcbB5ba	Hybrid	0	1	CD59 glycoprotein	CD59	P13987	43	1	8508.3916	18940.6836	13172.1768	18341.8809	14856.4590	18381.7129		40.9077	55.7737	36.2771	46.8862	40.349	47.6829		1	1.3634	0.886804	1.14615	0.986342	1.16562		1	1.1251	1.14615
TAVNCSSDFDACLITK	N4H5F1S1	A2B2C1D1E2F1G3gfedD1E2F1fedcbB5ba	Complex	0	1	CD59 glycoprotein	CD59	P13987	43	13	6411.63	9830.89	9455.41	9447.89	12423.3	10267.5		30.8266	28.9485	26.0409	24.151	33.7407	26.6343		1	0.939076	0.844753	0.783448	1.09453	0.864004		1	0.891914	0.864004
TAVNCSSDFDACLITK	N4H5F2S1	A2B2C1D1E2F1G3gfedD1E2F1fF5fedcbB5ba	Complex	0	1	CD59 glycoprotein	CD59	P13987	43	3	15135	27315.6	24298.9	25329.2	31301.7	28778.5		72.768	80.4349	66.9208	64.7473	85.0131	74.6527		1	1.10536	0.919646	0.889777	1.16827	1.0259		1	1.0125	1.0259
TAVNCSSDFDACLITK	N4H5F1S2	A2B2C1D1E2F1G3gfedD1E2F1G3gfedcbB5ba	Complex	0	1	CD59 glycoprotein	CD59	P13987	43	12	6586.52	11459	10195.5	9668.47	12742.5	10890.6		31.6675	33.7428	28.0791	24.7149	34.6076	28.2505		1	1.06554	0.886685	0.78045	1.09284	0.892099		1	0.97611	0.892099
TAVNCSSDFDACLITK	N5H7S3	A2B2C1D1E2F1G3gfeE2F1G3gfeE2F1G3gfedD1E1edcba	Hybrid	0	0	CD59 glycoprotein	CD59	P13987	43	1	27112.3965	38831.0664	36598.8555	42278.0352	43063.3516	41033.2109		130.354	114.344	100.796	108.073	116.957	106.442		1	0.877177	0.773245	0.829069	0.897222	0.816558		1	0.825211	0.829069
TAVNCSSDFDACLITK	N4H4F1S1G1	A2B2C1D1E2F1G3gfF4fedD1E2edcbB5ba	Complex	0	1	CD59 glycoprotein	CD59	P13987	43	1	13709.0986	34181.6992	28196.6191	24146.4512	36134.4141	34025.0664		65.9123	100.653	77.6555	61.7241	98.1383	88.2624		1	1.52708	1.17816	0.936457	1.48892	1.33909		1	1.35262	1.33909
TAVNCSSDFDACLITK	N4H5F2S1	A2B2C1D1E2F5feE2F1G3gfedD1E1edcbB5ba	Hybrid	0	1	CD59 glycoprotein	CD59	P13987	43	2	8518.57	18938.8	16882.6	15288.7	19710.6	17999		40.9566	55.7681	46.4958	39.0815	53.5325	46.6901		1	1.36164	1.13524	0.954216	1.30705	1.13999		1	1.24844	1.13999
TCDWLPKPNMSASCK	N4H5F1S1	A2B2C1D1E2F1G3gfedD1E2F1fedcbB5ba	Complex	0	1	Prosaposin	PSAP	P07602	101	2	10845.9	27499.5	20720.1	22939.5	21465.4	22178.8		52.1461	80.9763	57.0645	58.6389	58.2982	57.5327		1	1.55287	1.09432	1.12451	1.11798	1.1033		1	1.3236	1.11798
TCDWLPKPNMSASCK	N5H6F1S2	A2B2C1D1E2F1G3gfedD1E2F1feE2F1G3gfedcbB5ba	Complex	0	1	Prosaposin	PSAP	P07602	101	1	12890.5703	21571.2871	21675.8223	24276.0586	22743.3223	24895.5312		61.9769	63.5199	59.6967	62.0554	61.7691	64.58		1	1.0249	0.96321	1.00127	0.996648	1.042		1	0.994053	1.00127
TCDWLPKPNMSASCK	N4H5F1S2	A2B2C1D1E2F1G3gfedD1E2F1G3gfedcbB5ba	Complex	0	1	Prosaposin	PSAP	P07602	101	5	12106.8	28893.6	21302	23468.1	24427.5	27845.6		58.2085	85.0816	58.6672	59.9901	66.3433	72.2325		1	1.46167	1.00788	1.03061	1.13975	1.24093		1	1.23478	1.13975
TCDWLPKPNMSASCK	N5H6F1S3	A2B2C1D1E2F1G3gfedD1E2F1G3gfeE2F1G3gfedcbB5ba	Complex	0	1	Prosaposin	PSAP	P07602	101	1	6502.1938	12849.1875	12518.5596	15117.3779	13295.6123	17550.4180		31.2621	37.8364	34.477	38.6436	36.1099	45.5265		1	1.2103	1.10284	1.23612	1.15507	1.45629		1	1.15657	1.23612
TCDWLPKPNMSASCK	N5H6F1S2	A2B2C1D1E2F1G3gfeE2F1G3gfedD2dD1E1edcbB5ba	Hybrid	1	1	Prosaposin	PSAP	P07602	101	1	12597.9199	18956.2441	20825.8809	21458.2910	23227.1055	25350.5293		60.5698	55.8195	57.3559	54.8525	63.083	65.7603		1	0.921572	0.946939	0.905607	1.04149	1.08569		1	0.934256	1.04149
TCEECLKNVSCLWCNTNK	N2H7	A2B2C1D1E1F1fedD1E1eE1edcba	High mannose	0	0	Pituitary tumor-transforming gene 1 protein-interacting protein	PTTG1IP	P53801	54	1	16509.6465	55611.9375	48014.8203	47803.9648	35909.0117	42657.6602		79.3771	163.758	132.236	122.198	97.5261	110.656		1	2.06303	1.66592	1.53946	1.22864	1.39405		1	1.86448	1.39405
TCEECLKNVSCLWCNTNK	N2H8	A2B2C1D1E1F1fedD1E1eE1F1fedcba	High mannose	0	0	Pituitary tumor-transforming gene 1 protein-interacting protein	PTTG1IP	P53801	54	3	16820.2	92892.7	63238.1	57402.3	37671.2	51405.3		80.8702	273.537	174.162	146.734	102.312	133.347		1	3.38241	2.1536	1.81444	1.26514	1.64891		1	2.76801	1.64891
TCPAGVMGENNTLVWK	N4H5F1S1	A2B2C1D1E2F1G3gfedD1E2F1fedcbB5ba	Complex	0	1	Epidermal growth factor receptor	EGFR	P00533	603	1	4997.8921	6287.3472	7611.2744	6238.6782	6429.8672	6792.4746		24.0295	18.514	20.962	15.9475	17.463	17.62		1	0.770472	0.872344	0.663666	0.726733	0.733264		1	0.821408	0.726733
TCPAGVMGENNTLVWK	N4H5F1S2	A2B2C1D1E2F1G3gfedD1E2F1G3gfedcbB5ba	Complex	0	1	Epidermal growth factor receptor	EGFR	P00533	603	3	4339.74	6782.11	5636.22	7304.17	8829.51	7341.25		20.8651	19.9709	15.5225	18.6712	23.9803	19.0435		1	0.957143	0.743945	0.894851	1.1493	0.912694		1	0.850544	0.912694
TDDEVVQREEEAIQLDGLNASQIR	N2H5	A2B2C1D1E1F1fedD1dcba	High mannose	0	0	Endoplasmin	HSP90B1	P14625	62	3	12720.7	22280.2	18874.1	23154.1	24769.6	25874.6		61.1602	65.6074	51.9806	59.1874	67.2722	67.1197		1	1.07271	0.849909	0.967743	1.09993	1.09744		1	0.961311	1.09744
TDDEVVQREEEAIQLDGLNASQIR	N2H6	A2B2C1D1E1F1fedD1E1edcba	High mannose	0	0	Endoplasmin	HSP90B1	P14625	62	2	12151.5	28044	24159.3	24022.4	25611.6	26311.9		58.4235	82.5797	66.5365	61.407	69.5592	68.254		1	1.41347	1.13887	1.05107	1.1906	1.16826		1	1.27617	1.16826
TDDEVVQREEEAIQLDGLNASQIR	N2H7	A2B2C1D1E1F1fedD1E1eE1edcba	High mannose	0	0	Endoplasmin	HSP90B1	P14625	62	1	10521.9160	22810.4375	17125.1914	20616.3340	20870.5957	22143.0703		50.5886	67.1687	47.164	52.7002	56.6829	57.44		1	1.32775	0.932305	1.04174	1.12047	1.13543		1	1.13003	1.12047
TDDEVVQREEEAIQLDGLNASQIR	N2H8	A2B2C1D1E1F1fedD1E1eE1F1fedcba	High mannose	0	0	Endoplasmin	HSP90B1	P14625	62	1	18024.3848	40657.9414	32481.8848	33409.1484	41902.3672	38925.0312		86.6599	119.723	89.4574	85.4017	113.804	100.973		1	1.38153	1.03228	0.985482	1.31322	1.16517		1	1.20691	1.16517
TEAGAFEYVPDPTFENFTGGVK	N4H5F1S1	A2B2C1D1E2F1G3gfedD1E2F1fedcbB5ba	Complex	0	1	Plexin-B2	PLXNB2	O15031	1099	1	3026.7959	4534.2920	4418.0200	4227.4712	6247.2163	6054.0659		14.5526	13.3519	12.1675	10.8064	16.967	15.7045		1	0.917492	0.836107	0.742576	1.16591	1.07915		1	0.8768	1.07915
TEKEPLSDPVGTCYLSTDNFTR	N3H5F1S1	A2B2C1D1E2F1G3gfedD1E1edcbB5ba	Hybrid	0	1	Integrin alpha-5	ITGA5	P08648	182	1	8450.8438	17102.2734	12580.4678	11874.1865	11704.1221	13707.2139		40.631	50.3602	34.6475	30.3532	31.7875	35.5571		1	1.23945	0.852735	0.747046	0.782346	0.875121		1	1.04609	0.782346
TEKEPLSDPVGTCYLSTDNFTR	N4H5F1S1	A2B2C1D1E2F1G3gfedD1E2F1fedcbB5ba	Complex	0	1	Integrin alpha-5	ITGA5	P08648	182	3	13442.9	34326.9	24735.2	24148.9	25452.6	31288.4		64.6323	101.081	68.1223	61.7302	69.1272	81.1633		1	1.56394	1.054	0.955099	1.06955	1.25577		1	1.30897	1.06955
TEKEPLSDPVGTCYLSTDNFTR	N4H5F1S2	A2B2C1D1E2F1G3gfedD1E2F1G3gfedcbB5ba	Complex	0	1	Integrin alpha-5	ITGA5	P08648	182	2	16496.3	19262.8	19749	21451.8	21551	19629.7		79.3127	56.7222	54.3903	54.8359	58.5307	50.9204		1	0.715171	0.685769	0.691388	0.737974	0.64202		1	0.70047	0.691388
TENSSLTK	N2H2	A2B2C1D1dcba	Paucimannose	0	0	Kinectin	KTN1	Q86UP2	772	1	33121.3984	51907.2852	54047.8125	54716.6602	58083.1914	60116.2969		159.245	152.849	148.851	139.869	157.749	155.944		1	0.959833	0.934731	0.878324	0.990608	0.979271		1	0.947282	0.979271
TFKNESENTCQDVDECQQNPR	N4H5F1S2	A2B2C1D1E2F1G3gfedD1E2F1fF3fedcbB5ba	Complex	0	1	Adhesion G protein-coupled receptor E2	ADGRE2	Q9UHX3	111	1	7535.3604	14648.5107	12974.4697	12025.7949	14229.7129	19705.4316		36.2294	43.1347	35.7326	30.7408	38.6468	51.1167		1	1.1906	0.986286	0.848503	1.06672	1.41092		1	1.08844	1.06672
TFKNESENTCQDVDECQQNPR	N4H5F1S2	A2B2C1D1E2F1G3gfedD1E2F1G3gfedcbB5ba	Complex	0	1	Adhesion G protein-coupled receptor E2	ADGRE2	Q9UHX3	111	6	3962.92	9418.95	5696.62	7158.07	7305.17	10874.7		19.0534	27.7355	15.6889	18.2977	19.8403	28.2095		1	1.45567	0.823415	0.960338	1.0413	1.48055		1	1.13954	1.0413
TGFYGENCSTPEFLTR	N2H9	A2B2C1D1E1F1fedD1E1F1feE1F1fedcba	High mannose	0	0	Prostaglandin G/H synthase 2	PTGS2	P35354	53	1	25196.2910	42594.9141	32792.1523	33175.6016	37531.8711	34919.2500		121.142	125.427	90.3119	84.8047	101.934	90.5819		1	1.03537	0.745505	0.700045	0.841441	0.747735		1	0.89044	0.747735
TGPVVEDSGSLLLEYVNGSACTTSDGR	N4H5F1S2	A2B2C1D1E2F1G3gfedD1E2F1fF3fedcbB5ba	Complex	0	1	Cation-independent mannose-6-phosphate receptor	IGF2R	P11717	871	1	2743.2493	5340.9956	1416.3499	1687.0579	4074.8645	3329.4629		13.1893	15.7274	3.90073	4.31252	11.067	8.63676		1	1.19243	0.295749	0.32697	0.839088	0.654829		1	0.744089	0.654829
TGPVVEDSGSLLLEYVNGSACTTSDGR	N4H5F1S2	A2B2C1D1E2F1G3gfedD1E2F1G3gfedcbB5ba	Complex	0	1	Cation-independent mannose-6-phosphate receptor	IGF2R	P11717	871	2	1803.9	6471.57	4460.68	3562.69	4271.65	4718.89		8.67301	19.0565	12.285	9.10709	11.6015	12.241		1	2.19722	1.41646	1.05005	1.33765	1.41139		1	1.80684	1.33765
THANGSIK	N2H8	A2B2C1D1E1F1fedD1E1eE1F1fedcba	High mannose	0	0	Prolow-density lipoprotein receptor-related protein 1	LRP1	Q07954	2117	2	0	3785.58	2477.38	2980.84	2802.35	3751.6		0	11.1472	6.82287	7.61973	7.61095	9.73181		#DIV/0!	#DIV/0!	#DIV/0!	#DIV/0!	#DIV/0!	#DIV/0!		#DIV/0!	#DIV/0!	#DIV/0!
THANGSIK	N2H9	A2B2C1D1E1F1fedD1E1F1feE1F1fedcba	High mannose	0	0	Prolow-density lipoprotein receptor-related protein 1	LRP1	Q07954	2117	1	0.0000	1234.7888	1307.6805	2855.3997	1285.6295	2894.5974		0	3.63602	3.60144	7.29908	3.49167	7.5087		#DIV/0!	#DIV/0!	#DIV/0!	#DIV/0!	#DIV/0!	#DIV/0!		#DIV/0!	#DIV/0!	#DIV/0!
THNLTDLSPHLR	N2H7	A2B2C1D1E1F1fedD1E1eE1edcba	High mannose	0	0	Neural cell adhesion molecule L1	L1CAM	P32004	979	4	4912.23	10868.4	7586.55	7621.59	8753.01	9941.69		23.6176	32.0038	20.8939	19.4826	23.7725	25.7891		1	1.35508	0.884674	0.824917	1.00656	1.09194		1	1.11988	1.00656
THNLTDLSPHLR	N2H8	A2B2C1D1E1F1fedD1E1eE1F1fedcba	High mannose	0	0	Neural cell adhesion molecule L1	L1CAM	P32004	979	2	6378.3	11225.1	13182.3	9415.32	11751.5	10266.1		30.6664	33.0539	36.3049	24.0678	31.9161	26.6306		1	1.07785	1.18387	0.784826	1.04075	0.868397		1	1.13086	0.868397
THNLTDLSPHLR	N2H9	A2B2C1D1E1F1fedD1E1F1feE1F1fedcba	High mannose	0	0	Neural cell adhesion molecule L1	L1CAM	P32004	979	1	18763.5547	29181.3848	27714.9277	29468.4727	31819.0234	31077.1621		90.2137	85.9289	76.3288	75.3284	86.418	80.6154		1	0.952504	0.846089	0.834999	0.957925	0.893605		1	0.899297	0.893605
THNLTDLSPHLR	N3H5F1S1	A2B2C1D1E2F1G3gfedD1E1edcbB5ba	Hybrid	0	1	Neural cell adhesion molecule L1	L1CAM	P32004	979	2	5023.94	10024.9	10298.2	9154.54	9284.09	10648.7		24.1547	29.5198	28.3619	23.4012	25.2149	27.6233		1	1.22211	1.17418	0.968803	1.04389	1.1436		1	1.19814	1.04389
THNLTDLSPHLR	N4H5F1S1	A2B2C1D1E2F1G3gfedD1E2F1fedcbB5ba	Complex	0	1	Neural cell adhesion molecule L1	L1CAM	P32004	979	3	6447.98	11205.1	13748.2	11725.9	9257.4	12369.1		31.0014	32.995	37.8636	29.9741	25.1424	32.0859		1	1.06431	1.22135	0.966862	0.811008	1.03498		1	1.14283	0.966862
TILVDNNTWNNTHISR	N2H7	A2B2C1D1E1F1fedD1E1eE1edcba	High mannose	0	0	Dolichyl-diphosphooligosaccharide--protein glycosyltransferase subunit STT3A	STT3A	P46977	544	2	10847.1	26083.8	32238.3	23389.4	19867	20330		52.152	76.8076	88.7865	59.7888	53.9572	52.7368		1	1.47276	1.70246	1.14643	1.03461	1.01121		1	1.58761	1.03461
TILVDNNTWNNTHISR	N2H8	A2B2C1D1E1F1fedD1E1eE1F1fedcba	High mannose	0	0	Dolichyl-diphosphooligosaccharide--protein glycosyltransferase subunit STT3A	STT3A	P46977	544	9	9370.12	25728	38703.7	24780.9	18578.4	19634.8		45.0508	75.7599	106.593	63.3459	50.4574	50.9335		1	1.68165	2.36606	1.4061	1.12001	1.13058		1	2.02385	1.13058
TILVDNNTWNNTHISR	N2H9	A2B2C1D1E1F1fedD1E1F1feE1F1fedcba	High mannose	0	0	Dolichyl-diphosphooligosaccharide--protein glycosyltransferase subunit STT3A	STT3A	P46977	544	3	10116.7	17483.6	21901.4	18454.1	14801.9	17711.9		48.6402	51.483	60.318	47.1729	40.2007	45.9454		1	1.05845	1.24008	0.969834	0.826491	0.944598		1	1.14927	0.944598
TLAGENQTAFEIEELNR	N2H5	A2B2C1D1E1F1fedD1dcba	High mannose	0	0	Laminin subunit gamma-1	LAMC1	P11047	1223	1	18606.5391	25905.9219	25271.6777	23641.8633	26429.2422	26842.9980		89.4588	76.2839	69.6	60.4342	71.7798	69.6318		1	0.852726	0.778011	0.675553	0.802378	0.778367		1	0.815369	0.778367
TLENGVNVTVSQINTVLNGR	N2H8	A2B2C1D1E1F1fedD1E1eE1F1fedcba	High mannose	0	0	Teneurin-4	TENM4	Q6N022	2646	1	5813.5327	31784.1953	21179.1914	23931.5898	27691.4004	25856.8574		27.951	93.5933	58.329	61.1748	75.2077	67.0737		1	3.34848	2.08683	2.18864	2.6907	2.39969		1	2.71765	2.39969
TLNSSGLPFGSYTFEK	N2H9	A2B2C1D1E1F1fedD1E1F1feE1F1fedcba	High mannose	0	0	Cell surface hyaluronidase	TMEM2	Q9UHN6	248	2	7512.07	35057.1	18384.2	17915.3	17315.6	24986.7		36.1175	103.231	50.6314	45.7958	47.0279	64.8164		1	2.8582	1.40185	1.26797	1.30208	1.7946		1	2.13002	1.30208
TLNSSGLPFGSYTFEK	N2H10	A2B2C1D1E1F1G1gfedD1E1F1feE1F1fedcba	High mannose	0	0	Cell surface hyaluronidase	TMEM2	Q9UHN6	248	2	8619.08	34795.9	15880.6	16181.7	12372.7	21517.6		41.4399	102.462	43.7361	41.3642	33.6034	55.8174		1	2.47254	1.05541	0.998173	0.810895	1.34695		1	1.76397	0.998173
TLPANRSSPSGASSPR	N3H5S1	A2B2C1D1E2F1G3gfedD1E1edcba	Hybrid	0	0	E3 ubiquitin-protein ligase MYCBP2	MYCBP2	O75592	2792	1	12363.4395	34031.1758	30431.8828	19467.9180	21333.5918	27045.7910		59.4425	100.21	83.8115	49.7646	57.9404	70.1579		1	1.68583	1.40996	0.83719	0.97473	1.18027		1	1.5479	0.97473
TLSPTGNISSAPK	N2H7	A2B2C1D1E1F1fedD1E1eE1edcba	High mannose	0	0	SUN domain-containing protein 1	SUN1	O94901	732	1	3212.4973	9171.4102	10180.0361	8017.5210	7495.9678	9260.6289		15.4454	27.0066	28.0365	20.4947	20.3585	24.0224		1	1.74852	1.8152	1.32691	1.31809	1.55531		1	1.78186	1.32691
TLSRPSETCNETTK	N2H6	A2B2C1D1E1F1fedD1E1edcba	High mannose	0	0	Peptidyl-prolyl cis-trans isomerase FKBP10	FKBP10	Q96AY3	393	5	6696.07	9167.76	8498	7970.54	7668.92	11145.3		32.1942	26.9958	23.4041	20.3746	20.8282	28.9112		1	0.838531	0.726966	0.632865	0.646955	0.898026		1	0.782748	0.646955
TLSRPSETCNETTK	N2H7	A2B2C1D1E1F1fedD1E1eE1edcba	High mannose	0	0	Peptidyl-prolyl cis-trans isomerase FKBP10	FKBP10	Q96AY3	393	4	11505.5	15750.5	15887.2	17065.6	17375.2	20414.2		55.3176	46.3798	43.7544	43.6237	47.1898	52.9554		1	0.838427	0.790968	0.788604	0.85307	0.957297		1	0.814697	0.85307
TLSRPSETCNETTK	N2H8	A2B2C1D1E1F1fedD1E1eE1F1fedcba	High mannose	0	0	Peptidyl-prolyl cis-trans isomerase FKBP10	FKBP10	Q96AY3	393	11	9946.23	14598.1	15661.5	15546.8	15335.5	17210.9		47.8207	42.9863	43.133	39.7413	41.6499	44.6457		1	0.898905	0.901973	0.831047	0.87096	0.933606		1	0.900439	0.87096
TLSRPSETCNETTK	N3H7	A2B2C1D1E1F1fedD2dD1E1eE1edcba	High mannose	1	0	Peptidyl-prolyl cis-trans isomerase FKBP10	FKBP10	Q96AY3	393	2	13122.3	23487.9	11391.3	20298	20578	23314.4		63.0911	69.1636	31.3725	51.8864	55.8883	60.4786		1	1.09625	0.497258	0.822405	0.885834	0.958591		1	0.796753	0.885834
TLSRPSETCNETTK	N3H8	A2B2C1D1E1F1fedD2dD1E1eE1F1fedcba	High Mannose	1	0	Peptidyl-prolyl cis-trans isomerase FKBP10	FKBP10	Q96AY3	393	1	18085.1094	42375.6406	38490.8242	42158.5000	46173.1602	41867.6484		86.9518	124.781	106.006	107.767	125.403	108.606		1	1.43506	1.21914	1.23939	1.44221	1.24904		1	1.3271	1.24904
TLSRPSETCNETTK	N2H10	A2B2C1D1E1F1G1gfedD1E1F1feE1F1fedcba	High mannose	0	0	Peptidyl-prolyl cis-trans isomerase FKBP10	FKBP10	Q96AY3	393	1	7091.7388	0.0000	0.0000	15321.8105	18514.2676	15372.1484		34.0965	0	0	39.1662	50.2833	39.876		1	0	0	1.14869	1.47473	1.1695		1	0	1.1695
TLSRPSETCNETTK	N5H3	A2B2C1D1E2edD1E2eE2edcba	Complex	0	0	Peptidyl-prolyl cis-trans isomerase FKBP10	FKBP10	Q96AY3	393	2	5388.09	10445	18911.5	18733.7	19613.7	21530.4		25.9055	30.7569	52.0837	47.8879	53.2692	55.8508		1	1.18727	2.01053	1.84856	2.05629	2.15594		1	1.5989	2.05629
TLSRPSETCNETTK	N4H4	A2B2C1D1E2eE2edD1E1edcba	Hybrid	0	0	Peptidyl-prolyl cis-trans isomerase FKBP10	FKBP10	Q96AY3	393	2	11933.3	15404.5	16970.8	16652.7	17797.3	19019.6		57.3743	45.3609	46.7387	42.5681	48.3361	49.3376		1	0.790613	0.814628	0.741937	0.842469	0.859924		1	0.80262	0.842469
TLSRPSETCNETTK	N4H6	A2B2C1D1E2eE2edD1E1eE1F1fedcba	Hybrid	0	0	Peptidyl-prolyl cis-trans isomerase FKBP10	FKBP10	Q96AY3	393	1	6961.1909	11436.8271	13018.5840	13578.4697	12836.2598	11184.4443		33.4689	33.6774	35.8541	34.7098	34.8623	29.0129		1	1.00623	1.07127	1.03708	1.04163	0.866862		1	1.03875	1.03708
TLSRPSETCNETTK	N4H7	A2B2C1D1E2eE2edD1E1F1feE1F1fedcba	Hybrid	0	0	Peptidyl-prolyl cis-trans isomerase FKBP10	FKBP10	Q96AY3	393	1	5826.6567	0.0000	0.0000	9413.1748	8935.4541	9217.1826		28.0141	0	0	24.0623	24.268	23.9097		1	0	0	0.858935	0.866278	0.853489		1	0	0.858935
TLSRPSETCNETTK	N5H3	A2B2C1D1E2eE2edD1E2edcba	Complex	0	0	Peptidyl-prolyl cis-trans isomerase FKBP10	FKBP10	Q96AY3	393	1	4275.0986	14319.4043	21792.2422	20544.7480	21732.1582	27485.0879		20.5543	42.1656	60.0174	52.5172	59.0229	71.2974		1	2.05142	2.91993	2.55504	2.87155	3.46873		1	2.48568	2.87155
TLSRPSETCNETTK	N3H6	A2B2C1D1E2F1fedD1E1eE1edcba	Hybrid	0	0	Peptidyl-prolyl cis-trans isomerase FKBP10	FKBP10	Q96AY3	393	2	8968.49	0	0	10009.7	10973.8	15047.4		43.1198	0	0	25.5873	29.8039	39.0336		1	0	0	0.5934	0.691188	0.905235		1	0	0.691188
TLSRPSETCNETTK	N3H8	A2B2C1D1E2F1fedD1E1F1feE1F1fedcba	Hybrid	0	0	Peptidyl-prolyl cis-trans isomerase FKBP10	FKBP10	Q96AY3	393	9	8272.6	11568.8	13989.1	12898.9	12651.7	14835.2		39.774	34.066	38.5269	32.9725	34.3611	38.4832		1	0.856489	0.968645	0.828996	0.863908	0.967545		1	0.912567	0.863908
TLSRPSETCNETTK	N5H4	A2B2C1D1E2F1fedD1E2eE2edcba	Complex	0	0	Peptidyl-prolyl cis-trans isomerase FKBP10	FKBP10	Q96AY3	393	5	7689.8	8606.4	10174.8	8043.71	9540.41	10883.4		36.972	25.3428	28.0222	20.5616	25.911	28.2319		1	0.68546	0.757931	0.556141	0.700828	0.763602		1	0.721696	0.700828
TLSRPSETCNETTK	N5H4	A2B2C1D1E2F1fedD2dD1E2edcba	Complex	1	0	Peptidyl-prolyl cis-trans isomerase FKBP10	FKBP10	Q96AY3	393	1	8144.4282	17686.6758	12274.8076	15912.8877	16016.0762	20033.3945		39.1578	52.0811	33.8057	40.6771	43.4984	51.9674		1	1.33003	0.863319	1.0388	1.11085	1.32713		1	1.09668	1.11085
TLSRPSETCNETTK	N6H4	A2B2C1D1E2F1fedD2dD1E2eE2edcba	Complex	1	0	Peptidyl-prolyl cis-trans isomerase FKBP10	FKBP10	Q96AY3	393	2	7285.62	12445.9	14303.8	11188.5	12540.9	14246.1		35.0287	36.6487	39.3938	28.6004	34.06	36.955		1	1.04625	1.12461	0.816484	0.972346	1.05499		1	1.08543	0.972346
TLSRPSETCNETTK	N6H5	A2B2C1D1E2F1fedD2dD1E2eE2F1fedcba	Complex	1	0	Peptidyl-prolyl cis-trans isomerase FKBP10	FKBP10	Q96AY3	393	3	10065.6	16132.7	16615.1	16282.2	18573.4	20910.9		48.3948	47.5052	45.7592	41.6211	50.4438	54.2436		1	0.981617	0.94554	0.860033	1.04234	1.12086		1	0.963579	1.04234
TLSRPSETCNETTK	N4H7	A2B2C1D1E2F1feE2F1fedD1E1eE1edcba	Hybrid	0	0	Peptidyl-prolyl cis-trans isomerase FKBP10	FKBP10	Q96AY3	393	1	6653.7734	0.0000	0.0000	11844.9736	16057.3262	15452.1973		31.9908	0	0	30.2786	43.6105	40.0836		1	0	0	0.946476	1.36322	1.25297		1	0	1.25297
TMEQNRSLEK	N2H3	A2B2C1D1dD1dcba	Paucimannose	0	0	Coiled-coil domain-containing protein 125	CCDC125	Q86Z20	172	1	36272.1602	56223.9375	63191.8828	63407.8984	68388.9531	69928.8047		174.394	165.56	174.035	162.086	185.739	181.398		1	0.949345	0.997942	0.929423	1.06506	1.04016		1	0.973643	1.04016
TNITLVCKPGDLESAPVLR	N2H8	A2B2C1D1E1F1fedD1E1eE1F1fedcba	High mannose	0	0	Cation-independent mannose-6-phosphate receptor	IGF2R	P11717	581	4	24946.8	63647.2	34339.8	41963.9	40266.9	46686.8		119.942	187.419	94.5743	107.27	109.362	121.107		1	1.56258	0.788499	0.894344	0.911786	1.00971		1	1.17554	0.911786
TNMSLGLILTR	N2H9	A2B2C1D1E1F1fedD1E1F1feE1F1fedcba	High mannose	0	0	Integrin alpha-2	ITGA2	P17301	112	1	15107.0254	25014.4297	21161.8555	26560.0000	26252.5918	26922.9883		72.6334	73.6587	58.2812	67.8937	71.3	69.8393		1	1.01412	0.802402	0.934744	0.981642	0.961531		1	0.908259	0.961531
TNSTFVQALVEHVK	N2H3F1	A2B2C1D1dD1dcbB5ba	Paucimannose	0	1	Prosaposin	PSAP	P07602	215	4	20288.5	20466.1	34411.5	42823.8	65565	44505.9		97.5455	60.2656	94.7717	109.468	178.069	115.45		1	0.61782	0.971564	1.12222	1.8255	1.18355		1	0.794692	1.18355
TNSTFVQALVEHVK	N2H8	A2B2C1D1E1F1fedD1E1eE1F1fedcba	High mannose	0	0	Prosaposin	PSAP	P07602	215	2	17147	25897.2	25787.9	27009.8	30118.5	33912.5		82.4416	76.2583	71.0216	69.0436	81.7994	87.9704		1	0.924997	0.861477	0.837484	0.99221	1.06706		1	0.893237	0.99221
TNSTFVQALVEHVK	N4H5F1S2	A2B2C1D1E2F1G3gfedD1E2F1G3gfedcbB5ba	Complex	0	1	Prosaposin	PSAP	P07602	215	3	4254.3	10665.3	9382.94	10687.7	7012.25	14554.8		20.4543	31.4056	25.8413	27.3202	19.0447	37.7558		1	1.5354	1.26336	1.33567	0.931085	1.84585		1	1.39938	1.33567
TNSTFVQALVEHVKEECDR	N2H3F1	A2B2C1D1dD1dcbB5ba	Paucimannose	0	1	Prosaposin	PSAP	P07602	215	4	36341.5	32688.2	59079.9	74897.7	96610.6	64996.8		174.727	96.2551	162.71	191.456	262.387	168.604		1	0.550888	0.931225	1.09574	1.5017	0.964958		1	0.741057	1.09574
TNSTFVQALVEHVKEECDR	N2H8	A2B2C1D1E1F1fedD1E1eE1F1fedcba	High mannose	0	0	Prosaposin	PSAP	P07602	215	4	9112.81	19428	20147.4	19871	19459.8	20306		43.8137	57.2086	55.4873	50.7949	52.8514	52.6745		1	1.30572	1.26644	1.15934	1.20628	1.20224		1	1.28608	1.20224
TNSTFVQALVEHVKEECDR	N2H9	A2B2C1D1E1F1fedD1E1F1feE1F1fedcba	High mannose	0	0	Prosaposin	PSAP	P07602	215	3	7288.39	16558.3	16883.3	19397.9	14903.5	16105		35.042	48.7585	46.4978	49.5856	40.4766	41.777		1	1.39143	1.32691	1.41503	1.15509	1.1922		1	1.35917	1.1922
TNSTFVQALVEHVKEECDR	N3H4F1	A2B2C1D1E2F1fedD1dcbB5ba	Complex	0	1	Prosaposin	PSAP	P07602	215	1	10826.0859	19247.4648	18077.0723	19625.4316	18175.2461	21633.9414		52.051	56.677	49.7855	50.1673	49.3626	56.1193		1	1.08888	0.956476	0.96381	0.94835	1.07816		1	1.02268	0.96381
TNSTFVQALVEHVKEECDR	N4H5F1S1	A2B2C1D1E2F1G3gfedD1E2F1fedcbB5ba	Complex	0	1	Prosaposin	PSAP	P07602	215	1	4011.0889	19735.3379	10291.4141	8791.4463	6461.3193	14451.2959		19.285	58.1137	28.3433	22.473	17.5484	37.4872		1	3.01341	1.4697	1.16531	0.909953	1.94385		1	2.24156	1.16531
TPEFHPNK	N2H8	A2B2C1D1E1F1fedD1E1eE1F1fedcba	High mannose	0	0	JmjC domain-containing protein 8	JMJD8	Q96S16	279	1	16136.1455	27318.6914	27404.1914	29473.3262	25387.7598	29408.1699		77.5814	80.444	75.4731	75.3408	68.9512	76.286		1	1.0369	0.972825	0.97112	0.88876	0.983303		1	1.00486	0.97112
TPMTNSSIQFLDNAFR	N2H6	A2B2C1D1E1F1fedD1E1edcba	High mannose	0	0	N-acetylglucosamine-6-sulfatase	GNS	P15586	279	2	10170.6	16408.3	20093.5	19425.3	18337.5	20217		48.8994	48.3166	55.3388	49.6557	49.8031	52.4438		1	0.988083	1.13169	1.01547	1.01848	1.07248		1	1.05989	1.01848
TPMTNSSIQFLDNAFR	N2H7	A2B2C1D1E1F1fedD1E1eE1edcba	High mannose	0	0	N-acetylglucosamine-6-sulfatase	GNS	P15586	279	4	10101.2	16314.4	17179.1	18499.6	18521.7	19655.1		48.5656	48.0402	47.3125	47.2894	50.3035	50.9862		1	0.989183	0.974199	0.973723	1.03578	1.04984		1	0.981691	1.03578
TPMTNSSIQFLDNAFR	N2H8	A2B2C1D1E1F1fedD1E1eE1F1fedcba	High mannose	0	0	N-acetylglucosamine-6-sulfatase	GNS	P15586	279	3	8093.6	11335.6	14175.1	15751.2	14963.7	19786.7		38.9134	33.3793	39.0392	40.2637	40.6402	51.3274		1	0.857784	1.00323	1.0347	1.04437	1.31902		1	0.930508	1.04437
TPNSTLPPAGR	N4H3	A2B2C1D1E2edD1E2edcba	Complex	0	0	Phosphoprotein associated with glycosphingolipid-enriched microdomains 1	PAG1	Q9NWQ8	370	1	52528.2188	65450.9766	74827.8672	78695.3672	80266.4062	76410.3828		252.552	192.73	206.081	201.164	217.997	198.212		1	0.763132	0.815996	0.796526	0.863179	0.784836		1	0.789564	0.796526
TRVFDLEQQNR	N4H7	A2B2C1D1E2F1feE2F1fedD1E1eE1edcba	Hybrid	0	0	Nck-associated protein 5	NCKAP5	O14513	249	1	19561.9805	28340.7715	26999.6348	26906.0176	30844.0703	33211.0273		94.0525	83.4536	74.3589	68.7782	83.7701	86.1507		1	0.887309	0.79061	0.731274	0.890674	0.915986		1	0.83896	0.890674
TTASTNMNASSSR	N3H6S1S_dH2O1	A2B2C1D1E2F1G6gfF3fedD1E1eE1edcba	Hybrid	0	0	Kinesin-like protein KIF28P	KIF28P	B7ZC32	223	1	11412.5010	23616.9004	21109.1152	20250.2695	19026.2305	22090.0293		54.8704	69.5435	58.136	51.7645	51.6738	57.3024		1	1.26741	1.05951	0.943395	0.941742	1.04432		1	1.16346	0.943395
TTLVDNNTWNNSHIALVGK	N2H8	A2B2C1D1E1F1fedD1E1eE1F1fedcba	High mannose	0	0	Dolichyl-diphosphooligosaccharide--protein glycosyltransferase subunit STT3B	STT3B	Q8TCJ2	623	3	9035.94	23878.9	24306.5	20336.3	17127.3	21246.3		43.4441	70.3151	66.9419	51.9844	46.5165	55.1136		1	1.61852	1.54087	1.19658	1.07072	1.26861		1	1.5797	1.19658
TTLVDNNTWNNSHIALVGK	N2H9	A2B2C1D1E1F1fedD1E1F1feE1F1fedcba	High mannose	0	0	Dolichyl-diphosphooligosaccharide--protein glycosyltransferase subunit STT3B	STT3B	Q8TCJ2	623	8	14243.5	26584.7	27661.8	27493.7	25683.2	27343.9		68.4816	78.2826	76.1824	70.2804	69.7535	70.9312		1	1.14312	1.11245	1.02627	1.01857	1.03577		1	1.12778	1.02627
TTLVDNNTWNNSHIALVGK	N2H10	A2B2C1D1E1F1G1gfedD1E1F1feE1F1fedcba	High mannose	0	0	Dolichyl-diphosphooligosaccharide--protein glycosyltransferase subunit STT3B	STT3B	Q8TCJ2	623	1	5251.2871	9477.5957	10790.0342	11705.7500	11070.3594	11349.0811		25.2478	27.9082	29.7165	29.9227	30.0662	29.44		1	1.10537	1.17699	1.18516	1.19085	1.16604		1	1.14118	1.18516
TTLVDNNTWNNSHIALVGK	N5H9S1	A2B2C1D1E2eE2F1feE2F1G3gfedD1E1F1feE1F1fedcba	Hybrid	0	0	Dolichyl-diphosphooligosaccharide--protein glycosyltransferase subunit STT3B	STT3B	Q8TCJ2	623	1	102141.9141	106428.6875	78416.9297	154123.0938	130365.6250	110147.6016		491.091	313.395	215.966	393.975	354.063	285.727		1	0.638162	0.439768	0.802246	0.720973	0.581822		1	0.538965	0.720973
TTLVDNNTWNNSHIALVGK	N5H9S1	A2B2C1D1E2F1feE2F1feE2F1G3gfedD1E1eE1F1fedcba	Hybrid	0	0	Dolichyl-diphosphooligosaccharide--protein glycosyltransferase subunit STT3B	STT3B	Q8TCJ2	623	1	97841.5781	86636.4922	69885.8828	147454.5156	124078.6172	104126.3750		470.415	255.114	192.471	376.929	336.988	270.108		1	0.542317	0.409151	0.801269	0.716363	0.574191		1	0.475734	0.716363
TVIRPFYLTNSSGVD	N2H8	A2B2C1D1E1F1fedD1E1eE1F1fedcba	High mannose	0	0	Galectin-3-binding protein	LGALS3BP	Q08380	580	1	12065.9551	17972.5195	16482.5332	18274.1230	19308.1328	22238.4922		58.0122	52.9228	45.394	46.713	52.4394	57.6875		1	0.91227	0.782492	0.805227	0.903938	0.994404		1	0.847381	0.903938
TVLENSTSYEEAK	N2H7	A2B2C1D1E1F1fedD1E1eE1edcba	High mannose	0	0	Acid ceramidase	ASAH1	Q13510	259	2	20307.5	45419	39057.8	41460.4	38343.1	46738.8		97.6371	133.743	107.568	105.983	104.137	121.242		1	1.3698	1.10171	1.08547	1.06657	1.24176		1	1.23575	1.08547
TVLENSTSYEEAK	N2H8	A2B2C1D1E1F1fedD1E1eE1F1fedcba	High mannose	0	0	Acid ceramidase	ASAH1	Q13510	259	3	15454.3	108754	56850.7	54365.4	40466.1	87260.9		74.3031	320.241	156.571	138.971	109.903	226.358		1	4.30993	2.10719	1.87032	1.47911	3.04642		1	3.20856	1.87032
TVNVSVPK	N2H6	A2B2C1D1E1F1fedD1E1edcba	High mannose	0	0	Cleft lip and palate transmembrane protein 1-like protein	CLPTM1L	Q96KA5	91	8	11554.3	16549.1	16118.6	18234.2	21875.3	18880		55.5523	48.7312	44.3917	46.611	59.4116	48.9754		1	0.877213	0.799098	0.839047	1.06947	0.881609		1	0.838155	0.881609
TVNVSVPK	N2H7	A2B2C1D1E1F1fedD1E1eE1edcba	High mannose	0	0	Cleft lip and palate transmembrane protein 1-like protein	CLPTM1L	Q96KA5	91	3	20932.8	28915	40650.7	25178.4	26344.1	21912.4		100.643	85.1444	111.955	64.362	71.5486	56.8417		1	0.846003	1.1124	0.639507	0.710914	0.564785		1	0.979199	0.639507
TVNVSVPK	N2H8	A2B2C1D1E1F1fedD1E1eE1F1fedcba	High mannose	0	0	Cleft lip and palate transmembrane protein 1-like protein	CLPTM1L	Q96KA5	91	3	17454	35452.6	33753.7	30485.6	31152.9	33547.2		83.9174	104.396	92.9601	77.9284	84.6089	87.0229		1	1.24403	1.10776	0.928632	1.00824	1.03701		1	1.17589	1.00824
TVPPMVNVTR	N2H8	A2B2C1D1E1F1fedD1E1eE1F1fedcba	High mannose	0	0	MHC class I polypeptide-related sequence A	MICA	Q29983	210	2	10979.3	19844.5	21318.5	19857.3	21599.9	21744.9		52.7876	58.4352	58.7127	50.76	58.6637	56.407		1	1.10699	1.11224	0.96159	1.11132	1.06857		1	1.10962	1.06857
TVTINASSSR	N2H6	A2B2C1D1E1F1fedD1E1edcba	High mannose	0	0	Prostaglandin G/H synthase 2	PTGS2	P35354	580	1	4259.2158	4756.0205	4604.0918	3319.1489	4628.7012	6464.6895		20.478	14.0048	12.68	8.48453	12.5712	16.7697		1	0.683896	0.619201	0.414325	0.613888	0.818912		1	0.651549	0.613888
TVTINASSSR	N2H7	A2B2C1D1E1F1fedD1E1eE1edcba	High mannose	0	0	Prostaglandin G/H synthase 2	PTGS2	P35354	580	1	1471.5133	5769.0332	5474.8730	3202.3052	4616.5825	4660.9673		7.07492	16.9878	15.0782	8.18585	12.5383	12.0907		1	2.40113	2.13121	1.15702	1.77221	1.70896		1	2.26617	1.70896
TVTINASSSR	N2H8	A2B2C1D1E1F1fedD1E1eE1F1fedcba	High mannose	0	0	Prostaglandin G/H synthase 2	PTGS2	P35354	580	1	850.6283	3899.1711	1393.0148	3298.7285	5776.2617	5011.2031		4.08976	11.4817	3.83646	8.43233	15.6879	12.9993		1	2.80743	0.938066	2.06182	3.8359	3.17849		1	1.87275	3.17849
TYAAPYNISQAMEK	N8H4F1S1	A2B2C1D1E2F1G3gfeE2eE2edD1E2eE2eE2edcbB5ba	Complex	0	1	Zinc finger matrin-type protein 1	ZMAT1	Q5H9K5	285	1	14751.1279	10361.0273	7427.6704	6084.6646	5405.9229	3476.8345		70.9223	30.5096	20.4563	15.5538	14.6821	9.01905		1	0.430183	0.288433	0.219308	0.207016	0.127168		1	0.359308	0.207016
TYAAPYNISQAMEK	N6H7F1S2	A2B2C1D1E2F1G3gfeE2F1G3gfedD1E2F1feE2F1fedcbB5ba	Complex	0	1	Zinc finger matrin-type protein 1	ZMAT1	Q5H9K5	285	1	32201.8535	54585.3594	36640.9219	62223.5469	54519.1875	61063.0547		154.824	160.735	100.912	159.058	148.07	158.4		1	1.03818	0.651783	1.02735	0.956375	1.0231		1	0.84498	1.0231
TYAIYDLLDTAMINNSR	N2H6	A2B2C1D1E1F1fedD1E1edcba	High mannose	0	0	GPI transamidase component PIG-T	PIGT	Q969N2	327	4	5510.94	7233.27	8089.15	8069.28	7851.49	6600.65		26.4962	21.2994	22.2781	20.627	21.324	17.1223		1	0.803868	0.840803	0.778489	0.804796	0.646219		1	0.822335	0.778489
TYNASVLPVR	N2H6	A2B2C1D1E1F1fedD1E1edcba	High mannose	0	0	GPI transamidase component PIG-S	PIGS	Q96S52	370	1	66206.8203	71061.1172	85865.9844	76082.6484	102786.0000	79641.7109		318.317	209.25	236.481	194.485	279.159	206.594		1	0.657363	0.742909	0.610979	0.876983	0.649018		1	0.700136	0.649018
TYNGTNPDAASR	N2H5	A2B2C1D1E1F1fedD1dcba	High mannose	0	0	Tetraspanin-3	TSPAN3	O60637	127	2	1449.5	8540.55	6113.13	5001.53	5326.62	6417.14		6.9691	25.1489	16.836	12.7851	14.4667	16.6463		1	3.60863	2.41581	1.83454	2.07583	2.38859		1	3.01222	2.07583
TYNGTNPDAASR	N2H7	A2B2C1D1E1F1fedD1E1eE1edcba	High mannose	0	0	Tetraspanin-3	TSPAN3	O60637	127	2	1072.99	11588.4	6533.95	5140.3	3898.09	6218.62		5.15887	34.1238	17.995	13.1398	10.5869	16.1314		1	6.61459	3.48816	2.54704	2.05218	3.12692		1	5.05137	2.54704
TYNGTNPDAASR	N3H6	A2B2C1D1E2edD1E1eE1F1fedcba	Hybrid	0	0	Tetraspanin-3	TSPAN3	O60637	127	1	1366.6086	5417.7617	4877.9570	4226.5742	4560.5435	6145.8018		6.57055	15.9534	13.4342	10.8041	12.3861	15.9425		1	2.42802	2.04461	1.64433	1.88509	2.42635		1	2.23632	1.88509
TYTYADTPDDFQLHNFSLPEEDTK	N2H1F1	A2B2C1cbB5ba	Paucimannose	0	1	Glucosylceramidase	GBA	P04062	185	1	5024.7397	15732.4102	13462.1387	14956.8057	12152.2178	15851.4658		24.1586	46.3264	37.0757	38.2331	33.0045	41.1193		1	1.9176	1.53468	1.58259	1.36616	1.70206		1	1.72614	1.58259
VASVININPNTTHSTGSCR	N2H6	A2B2C1D1E1F1fedD1E1edcba	High mannose	0	0	Lysosome-associated membrane glycoprotein 2	LAMP2	P13473	257	2	6373.07	26311.2	18007.8	15885.7	11252.8	17467.1		30.6412	77.4773	49.5946	40.6076	30.5619	45.3103		1	2.52853	1.61856	1.32526	0.997409	1.47874		1	2.07354	1.32526
VASVININPNTTHSTGSCR	N2H8	A2B2C1D1E1F1fedD1E1eE1F1fedcba	High mannose	0	0	Lysosome-associated membrane glycoprotein 2	LAMP2	P13473	257	1	1650.4489	6178.2920	5983.2944	6329.0142	4925.0112	5961.4678		7.93523	18.1929	16.4784	16.1785	13.3759	15.4643		1	2.29267	2.07661	2.03881	1.68564	1.94881		1	2.18464	1.94881
VASVININPNTTHSTGSCR	N3H5F1	A2B2C1D1E2edD1E1eE1edcbB5ba	Hybrid	0	1	Lysosome-associated membrane glycoprotein 2	LAMP2	P13473	257	2	10265.3	19989.1	21045.5	18224.5	17430.2	22184.6		49.355	58.8609	57.9608	46.5863	47.3392	57.5476		1	1.1926	1.17437	0.943902	0.959157	1.166		1	1.18348	0.959157
VASVININPNTTHSTGSCR	N3H6	A2B2C1D1E2edD1E1eE1F1fedcba	Hybrid	0	0	Lysosome-associated membrane glycoprotein 2	LAMP2	P13473	257	1	8055.1689	14562.2119	18080.5566	17124.6621	12622.1855	16351.8496		38.7286	42.8806	49.7951	43.7747	34.2809	42.4174		1	1.10721	1.28574	1.13029	0.885156	1.09525		1	1.19648	1.09525
VASVININPNTTHSTGSCR	N4H5F1	A2B2C1D1E2eE2F1fedD1E1edcbB5ba	Hybrid	0	1	Lysosome-associated membrane glycoprotein 2	LAMP2	P13473	257	1	1215.0844	5719.9077	7500.4204	7043.2139	3274.5933	7358.5659		5.84203	16.8431	20.6567	18.0041	8.89354	19.0884		1	2.88309	3.53587	3.08183	1.52234	3.26743		1	3.20948	3.08183
VASVININPNTTHSTGSCR	N5H6F1	A2B2C1D1E2eE2F1feE2F1fedD1E1edcbB5ba	Hybrid	0	1	Lysosome-associated membrane glycoprotein 2	LAMP2	P13473	257	1	6889.8203	12362.1758	17271.2637	12006.9277	11442.0518	11568.8164		33.1257	36.4023	47.5663	30.6926	31.0757	30.01		1	1.09891	1.43593	0.926547	0.938115	0.905942		1	1.26742	0.926547
VASVININPNTTHSTGSCR	N3H5F1	A2B2C1D1E2F1fedD1E1edcbB5ba	Hybrid	0	1	Lysosome-associated membrane glycoprotein 2	LAMP2	P13473	257	2	6637.99	9521.44	10630.6	11802.4	10333.1	10934.3		31.9149	28.0373	29.2775	30.1696	28.0638	28.3641		1	0.878501	0.917359	0.945314	0.879332	0.88874		1	0.89793	0.88874
VASVININPNTTHSTGSCR	N3H6	A2B2C1D1E2F1fedD1E1eE1edcba	Hybrid	0	0	Lysosome-associated membrane glycoprotein 2	LAMP2	P13473	257	2	5600.95	11390.5	11620.8	10701.9	9083.38	11217.3		26.929	33.5409	32.0045	27.3565	24.6697	29.0982		1	1.24553	1.18848	1.01588	0.916105	1.08055		1	1.21701	1.01588
VASVININPNTTHSTGSCR	N4H5F1	A2B2C1D1E2F1fedD1E2F1fedcbB5ba	Complex	0	1	Lysosome-associated membrane glycoprotein 2	LAMP2	P13473	257	4	7351.52	13583.4	18033.3	15558	14940.4	13342.3		35.3455	39.9983	49.6649	39.77	40.5771	34.6105		1	1.13164	1.40512	1.12518	1.14801	0.979203		1	1.26838	1.12518
VASVININPNTTHSTGSCR	N5H6F1	A2B2C1D1E2F1fedD1E2F1feE2F1fedcbB5ba	Complex	0	1	Lysosome-associated membrane glycoprotein 2	LAMP2	P13473	257	2	7219.18	13820.3	19342.8	14501.6	11807.6	15227.5		34.7093	40.6959	53.2715	37.0696	32.0686	39.5007		1	1.17248	1.53479	1.068	0.92392	1.13805		1	1.35364	1.068
VASVININPNTTHSTGSCR	N3H5F1S1	A2B2C1D1E2F1G3gfedD1E1edcbB5ba	Hybrid	0	1	Lysosome-associated membrane glycoprotein 2	LAMP2	P13473	257	1	11415.2461	26444.8672	20646.0625	21400.8906	15519.3916	25027.9688		54.8836	77.8709	56.8607	54.7058	42.1495	64.9236		1	1.41884	1.03602	0.996759	0.767979	1.18293		1	1.22743	0.996759
VASVININPNTTHSTGSCR	N4H5F1S1	A2B2C1D1E2F1G3gfedD1E2F1fedcbB5ba	Complex	0	1	Lysosome-associated membrane glycoprotein 2	LAMP2	P13473	257	1	4695.9526	8852.5889	11113.2490	10244.3711	10267.7510	9837.2461		22.5778	26.0678	30.6067	26.187	27.8864	25.5182		1	1.15458	1.35561	1.15986	1.23513	1.13024		1	1.25509	1.15986
VDGQLVNLTLVEGR	N2H9	A2B2C1D1E1F1fedD1E1F1feE1F1fedcba	High mannose	0	0	Contactin-associated protein 1	CNTNAP1	P78357	518	1	13849.9824	21084.5117	23281.6094	20886.8379	28295.1992	24812.7188		66.5897	62.0865	64.1192	53.3917	76.8476	64.3652		1	0.932374	0.9629	0.801802	1.15405	0.966595		1	0.947637	0.966595
VELNTSR	N2H9	A2B2C1D1E1F1fedD1E1F1feE1F1fedcba	High mannose	0	0	Contactin-associated protein 1	CNTNAP1	P78357	843	1	3213.8398	6676.4712	3989.8774	6277.8301	7242.6060	7866.1592		15.4519	19.6599	10.9884	16.0476	19.6704	20.4051		1	1.27233	0.711136	1.03855	1.27301	1.32056		1	0.991732	1.27301
VESGENCSSPAPR	N2H6	A2B2C1D1E1F1fedD1E1edcba	High mannose	0	0	Inositol 1,4,5-trisphosphate receptor type 1	ITPR1	Q14643	2512	4	3372.67	8437.81	8691.02	9233.58	9592.4	12219.8		16.2155	24.8464	23.9357	23.6032	26.0522	31.6987		1	1.53226	1.4761	1.45559	1.60662	1.95484		1	1.50418	1.60662
VESGENCSSPAPR	N2H7	A2B2C1D1E1F1fedD1E1eE1edcba	High mannose	0	0	Inositol 1,4,5-trisphosphate receptor type 1	ITPR1	Q14643	2512	2	1126.03	6091.97	6483.92	7405.98	6920.53	6814.04		5.41387	17.9387	17.8572	18.9314	18.7956	17.6759		1	3.31347	3.29841	3.49684	3.47175	3.26492		1	3.30594	3.47175
VFGSQNLTTVK	N2H2	A2B2C1D1dcba	Paucimannose	0	0	Hypoxia up-regulated protein 1	HYOU1	Q9Y4L1	515	1	18625.0547	27102.0605	28438.2969	32331.7715	33870.7734	33833.5469		89.5478	79.8061	78.3211	82.6477	91.9904	87.7656		1	0.891212	0.874628	0.922944	1.02728	0.980097		1	0.88292	0.980097
VFGSQNLTTVK	N2H6	A2B2C1D1E1F1fedD1E1edcba	High mannose	0	0	Hypoxia up-regulated protein 1	HYOU1	Q9Y4L1	515	4	23573.9	74932.5	59503.8	60036.4	53256.6	73419.7		113.342	220.65	163.878	153.467	144.641	190.454		1	1.94677	1.44587	1.35403	1.27615	1.68035		1	1.69632	1.35403
VFGSQNLTTVK	N2H7	A2B2C1D1E1F1fedD1E1eE1edcba	High mannose	0	0	Hypoxia up-regulated protein 1	HYOU1	Q9Y4L1	515	6	39335.3	45496.7	55511.9	56520.3	59298.3	68626.6		189.121	133.972	152.884	144.479	161.05	178.02		1	0.708391	0.80839	0.76395	0.851568	0.941302		1	0.758391	0.851568
VFGSQNLTTVK	N2H8	A2B2C1D1E1F1fedD1E1eE1F1fedcba	High mannose	0	0	Hypoxia up-regulated protein 1	HYOU1	Q9Y4L1	515	6	44944.1	69835.7	70640.2	75199.9	81173.7	83319.4		216.088	205.642	194.548	192.229	220.462	216.134		1	0.951658	0.900319	0.889586	1.02024	1.00021		1	0.925989	1.00021
VFGSQNLTTVK	N2H9	A2B2C1D1E1F1fedD1E1F1feE1F1fedcba	High mannose	0	0	Hypoxia up-regulated protein 1	HYOU1	Q9Y4L1	515	5	50484.1	38240.8	66645.2	63171.4	52716.7	61989.6		242.724	112.606	183.546	161.481	143.174	160.803		1	0.463925	0.756191	0.665287	0.589865	0.662495		1	0.610058	0.662495
VINETWAWK	N2H6	A2B2C1D1E1F1fedD1E1edcba	High mannose	0	0	Hypoxia up-regulated protein 1	HYOU1	Q9Y4L1	862	2	25862	39866.7	35658.7	44598.6	44898.2	46186.6		124.342	117.394	98.2065	114.004	121.94	119.81		1	0.944115	0.789806	0.916859	0.980678	0.963547		1	0.86696	0.963547
VINETWAWK	N2H7	A2B2C1D1E1F1fedD1E1eE1edcba	High mannose	0	0	Hypoxia up-regulated protein 1	HYOU1	Q9Y4L1	862	3	18432.5	30912.5	29136.5	31663.7	32171.3	33992.3		88.6219	91.0265	80.244	80.9399	87.3748	88.1773		1	1.02713	0.905465	0.913317	0.985928	0.994983		1	0.966299	0.985928
VINETWAWK	N2H8	A2B2C1D1E1F1fedD1E1eE1F1fedcba	High mannose	0	0	Hypoxia up-regulated protein 1	HYOU1	Q9Y4L1	862	2	30804	44091.4	46236.2	48766.1	47881.2	55753.2		148.103	129.834	127.338	124.658	130.042	144.626		1	0.876642	0.859789	0.841693	0.878047	0.97652		1	0.868215	0.878047
VINETWAWK	N2H9	A2B2C1D1E1F1fedD1E1F1feE1F1fedcba	High mannose	0	0	Hypoxia up-regulated protein 1	HYOU1	Q9Y4L1	862	1	32114.4395	26822.8672	40575.6797	34680.6953	32815.2695	39632.7070		154.404	78.9839	111.748	88.6521	89.1237	102.809		1	0.511542	0.72374	0.574158	0.577212	0.665844		1	0.617641	0.577212
VISENISEWK	N2H4	A2B2C1D1E1edD1dcba	High mannose	0	0	Dynein heavy chain domain-containing protein 1	DNHD1	Q96M86	1031	1	29209.0449	49689.9297	56279.2070	56502.8516	69242.8516	59122.9180		140.435	146.319	154.997	144.435	188.058	153.367		1	1.0419	1.10369	1.02848	1.33911	1.09209		1	1.0728	1.09209
VIYNLTEK	N2H7	A2B2C1D1E1F1fedD1E1eE1edcba	High mannose	0	0	Nicalin	NCLN	Q969V3	428	1	8548.8809	12214.5215	16193.0488	14187.5127	15164.9307	14578.2881		41.1024	35.9675	44.5968	36.2666	41.1868	37.8167		1	0.875071	1.08502	0.882349	1.00205	0.920061		1	0.980044	0.920061
VIYNLTEK	N2H8	A2B2C1D1E1F1fedD1E1eE1F1fedcba	High mannose	0	0	Nicalin	NCLN	Q969V3	428	2	16768.4	24576.2	24112.4	26704.1	26303.8	24757.1		80.6214	72.3683	66.4072	68.2621	71.4391	64.2209		1	0.897631	0.823692	0.846699	0.886106	0.796574		1	0.860662	0.846699
VIYNLTEK	N2H9	A2B2C1D1E1F1fedD1E1F1feE1F1fedcba	High mannose	0	0	Nicalin	NCLN	Q969V3	428	2	26931.4	31252.3	35808.9	32599.4	38570.9	37128.3		129.484	92.027	98.6202	83.3319	104.756	96.3123		1	0.710719	0.761638	0.643568	0.809022	0.743814		1	0.736179	0.743814
VKDINSTAVK	N2H7	A2B2C1D1E1F1fedD1E1eE1edcba	High mannose	0	0	Leukemia inhibitory factor receptor	LIFR	P42702	445	1	6544.3516	38099.1797	18057.6699	15031.7861	16734.6523	27585.5234		31.4647	112.189	49.7321	38.4248	45.45	71.558		1	3.56554	1.58057	1.2212	1.44447	2.27423		1	2.57305	1.44447
VKDLMVINR	N2H7	A2B2C1D1E1F1fedD1E1eE1edcba	High mannose	0	0	Cleft lip and palate transmembrane protein 1-like protein	CLPTM1L	Q96KA5	229	1	12858.7168	26401.9277	23676.0371	22267.3477	27044.7285	25249.3574		61.8237	77.7444	65.2055	56.9206	73.4514	65.4979		1	1.25752	1.0547	0.920692	1.18808	1.05943		1	1.15611	1.05943
VKDLMVINR	N2H8	A2B2C1D1E1F1fedD1E1eE1F1fedcba	High mannose	0	0	Cleft lip and palate transmembrane protein 1-like protein	CLPTM1L	Q96KA5	229	11	11219.5	27723.7	24269.5	22952.1	23085.3	17186.2		53.9425	81.6365	66.8398	58.6709	62.6979	44.5816		1	1.5134	1.23909	1.08766	1.16231	0.826465		1	1.37624	1.08766
VLESSLNCSAGDMLLLWGR	N2H5	A2B2C1D1E1F1fedD1dcba	High mannose	0	0	A disintegrin and metalloproteinase with thrombospondin motifs 13	ADAMTS13	Q76LX8	1235	1	11563.9883	66962.3359	28022.1445	34162.3125	25816.8242	45050.1797		55.5988	197.181	77.1749	87.327	70.1165	116.862		1	3.54649	1.38807	1.57066	1.26112	2.10188		1	2.46728	1.57066
VLPNGSAGVPNREGLR	N4H5S1	A2B2C1D1E2F1G3gfedD1E2F1fedcba	Complex	0	0	Klotho	KL	Q9UEF7	159	1	48512.8281	96428.0000	95833.5938	100722.1328	101695.2188	105234.4844		233.246	283.947	263.932	257.47	276.196	272.983		1	1.21737	1.13156	1.10385	1.18414	1.17036		1	1.17447	1.17036
VNAPILTNTTLNVIR	N2H6	A2B2C1D1E1F1fedD1E1edcba	High mannose	0	0	Syndetin	VPS50	Q96JG6	609	1	18640.3711	40060.2148	36607.7930	33348.4102	36386.2852	31351.7090		89.6215	117.963	100.82	85.2464	98.8223	81.3276		1	1.31624	1.12496	0.951183	1.10266	0.907457		1	1.2206	0.951183
VNCTLLR	N2H7	A2B2C1D1E1F1fedD1E1eE1edcba	High mannose	0	0	Voltage-dependent T-type calcium channel subunit alpha-1I	CACNA1I	Q9P0X4	2003	1	41454.0156	62707.3516	64454.0234	65829.0312	69840.0547	64363.3828		199.308	184.651	177.511	168.275	189.68	166.961		1	0.926463	0.890637	0.844295	0.951695	0.837706		1	0.90855	0.844295
VNETEMDIAK	N2H7	A2B2C1D1E1F1fedD1E1eE1edcba	High mannose	0	0	Protein CREG1	CREG1	O75629	160	9	12473	18412.2	22860.2	24532.9	21945.4	24612.3		59.9694	54.2174	62.9586	62.712	59.6019	63.8453		1	0.904084	1.04984	1.04573	0.993871	1.06463		1	0.976964	1.04573
VNETEMDIAK	N4H5	A2B2C1D1E2eE2edD1E1eE1edcba	Hybrid	0	0	Protein CREG1	CREG1	O75629	160	1	27413.5234	34459.7305	48970.0898	48999.0781	49947.7422	51020.0703		131.802	101.472	134.867	125.253	135.654	132.348		1	0.76988	1.02325	0.950313	1.02923	1.00414		1	0.896567	1.00414
VNFTLEASEGCYR	N2H8	A2B2C1D1E1F1fedD1E1eE1F1fedcba	High mannose	0	0	Nuclear pore membrane glycoprotein 210	NUP210	Q8TEM1	44	1	24994.8008	44928.7109	35656.2695	40042.6641	42393.6406	39658.1367		120.173	132.299	98.1999	102.359	115.138	102.875		1	1.10091	0.817153	0.851759	0.9581	0.856055		1	0.95903	0.856055
VNGTLDYEENK	N2H5	A2B2C1D1E1F1fedD1dcba	High mannose	0	0	Protocadherin alpha-11	PCDHA11	Q9Y5I1	304	1	12779.4639	17358.8223	21429.6875	19121.8730	23003.6172	20081.5176		61.4427	51.1156	59.0189	48.88	62.476	52.0923		1	0.831924	0.960551	0.795539	1.01682	0.847819		1	0.896238	0.847819
VNGTLDYEENK	N4H5F1S1	A2B2C1D1E2F1G3gfedD1E2F1fedcbB5ba	Complex	0	1	Protocadherin alpha-11	PCDHA11	Q9Y5I1	304	1	17174.7168	26214.4160	24413.0215	28970.2656	34745.9453	28188.8516		82.5747	77.1923	67.2352	74.0549	94.3673	73.123		1	0.934817	0.814234	0.896823	1.14281	0.885538		1	0.874526	0.896823
VNNNLSDELRIMQK	N4H3	A2B2C1D1E2edD1E2edcba	Complex	0	0	ARF GTPase-activating protein GIT2	GIT2	Q14161	453	2	13825.3	22190.7	28081	29717.8	28124	25428.3		66.4711	65.3439	77.3371	75.9659	76.3827	65.962		1	0.983042	1.16347	1.14284	1.14911	0.992341		1	1.07326	1.14284
VNSSWQRK	N4H5S2	A2B2C1D1E2F1G3gfedD1E2F1G3gfedcba	Complex	0	0	Pyridoxal phosphate homeostasis protein	PLPBP	O94903	127	1	4867.6084	7719.4062	7644.2656	7871.0767	10304.8047	7429.2222		23.4031	22.7309	21.0528	20.1203	27.9871	19.2717		1	0.97128	0.899575	0.85973	1.19587	0.823468		1	0.935428	0.85973
VNVTVEDER	N3H6	A2B2C1D1E2edD1E1eE1F1fedcba	Hybrid	0	0	Tissue factor	F3	P13726	156	1	5925.0801	13609.0967	8513.2861	9551.2373	9325.3291	13113.3809		28.4873	40.074	23.4462	24.4152	25.3269	34.0166		1	1.40673	0.823039	0.857056	0.889057	1.1941		1	1.11489	0.889057
VPGNQTSTTLK	N2H8	A2B2C1D1E1F1fedD1E1eE1F1fedcba	High mannose	0	0	Neural cell adhesion molecule L1	L1CAM	P32004	671	4	6243.84	8778.07	9934.78	8758.17	10117	10085.6		30.0199	25.8483	27.3611	22.388	27.4771	26.1625		1	0.86104	0.911431	0.745771	0.915296	0.871504		1	0.886236	0.871504
VPGNQTSTTLK	N2H9	A2B2C1D1E1F1fedD1E1F1feE1F1fedcba	High mannose	0	0	Neural cell adhesion molecule L1	L1CAM	P32004	671	10	2999.08	4020.53	6620.7	5509.1	4851.85	5336.11		14.4194	11.839	18.2339	14.0826	13.1772	13.8421		1	0.821052	1.26454	0.976643	0.913859	0.959966		1	1.0428	0.959966
VPGNQTSTTLK	N4H5F1	A2B2C1D1E2F1fedD1E2F1fedcbB5ba	Complex	0	1	Neural cell adhesion molecule L1	L1CAM	P32004	671	1	2913.8547	12099.4092	7788.5020	8543.5781	9830.9199	10543.0508		14.0096	35.6285	21.4501	21.8394	26.7	27.3491		1	2.54315	1.5311	1.55889	1.90584	1.95217		1	2.03713	1.90584
VPGNQTSTTLK	N4H5F1S1	A2B2C1D1E2F1G3gfedD1E2F1fedcbB5ba	Complex	0	1	Neural cell adhesion molecule L1	L1CAM	P32004	671	11	11153	21298	21065.7	19786	20381.8	24327.4		53.623	62.7151	58.0164	50.5776	55.3554	63.1062		1	1.16956	1.08193	0.943208	1.03231	1.17685		1	1.12574	1.03231
VPGNQTSTTLK	N4H5F1S2	A2B2C1D1E2F1G3gfedD1E2F1G3gfedcbB5ba	Complex	0	1	Neural cell adhesion molecule L1	L1CAM	P32004	671	11	12647.8	15563.4	16591.1	20103	22125.9	18935		60.8095	45.8288	45.693	51.3881	60.0921	49.1181		1	0.753646	0.751411	0.845066	0.988202	0.807737		1	0.752528	0.845066
VPLQSAHLYYNVTEK	N2H8	A2B2C1D1E1F1fedD1E1eE1F1fedcba	High mannose	0	0	Prolyl 3-hydroxylase 1	P3H1	Q32P28	540	8	9150.31	22953.8	25741.9	20609	15350.5	20597.6		43.994	67.5909	70.895	52.6815	41.6909	53.431		1	1.53637	1.61147	1.19747	0.94765	1.21451		1	1.57392	1.19747
VQEDSSSENK	N3H4S1	A2B2C1D1E2F1G3gfedD1dcba	Complex	0	0	Transcriptional regulator ATRX	ATRX	P46100	1438	1	12578.8682	31362.7500	24559.7012	26285.1914	26149.4043	25243.0566		60.4782	92.3523	67.6391	67.1912	71.0198	65.4815		1	1.52703	1.1184	1.111	1.1743	1.08273		1	1.32272	1.111
VQPFNVTQGK	N2H6	A2B2C1D1E1F1fedD1E1edcba	High mannose	0	0	Lysosome-associated membrane glycoprotein 2	LAMP2	P13473	356	12	11734.8	20103.2	20112.8	23150.1	23470.3	25799.6		56.4199	59.1969	55.3921	59.1772	63.7434	66.9252		1	1.04922	0.981783	1.04887	1.1298	1.1862		1	1.0155	1.1298
VQPFNVTQGK	N2H7	A2B2C1D1E1F1fedD1E1eE1edcba	High mannose	0	0	Lysosome-associated membrane glycoprotein 2	LAMP2	P13473	356	8	18120.2	61608.9	51841.1	47289.7	42850.9	58857.3		87.1207	181.417	142.774	120.884	116.38	152.678		1	2.08236	1.63881	1.38754	1.33585	1.75249		1	1.86058	1.38754
VQPFNVTQGK	N2H8	A2B2C1D1E1F1fedD1E1eE1F1fedcba	High mannose	0	0	Lysosome-associated membrane glycoprotein 2	LAMP2	P13473	356	6	10551.6	26962	23076.3	24655.9	25050.6	29838.7		50.7314	79.3937	63.5538	63.0262	68.0354	77.4027		1	1.56498	1.25275	1.24235	1.34109	1.52574		1	1.40887	1.34109
VQPFNVTQGK	N3H6	A2B2C1D1E2F1fedD1E1eE1edcba	Hybrid	0	0	Lysosome-associated membrane glycoprotein 2	LAMP2	P13473	356	2	11722.3	18733.1	19470.6	21912.2	24215.2	22246.6		56.3599	55.1624	53.6234	56.0128	65.7666	57.7086		1	0.978751	0.951446	0.99384	1.1669	1.02393		1	0.965099	1.02393
VQPFNVTQGK	N3H5S1	A2B2C1D1E2F1G3gfedD1E1edcba	Hybrid	0	0	Lysosome-associated membrane glycoprotein 2	LAMP2	P13473	356	1	9872.3682	9699.9512	12249.8057	14166.5674	16089.5820	15472.3838		47.4656	28.563	33.7368	36.2131	43.6981	40.136		1	0.601761	0.710764	0.762934	0.920626	0.845581		1	0.656263	0.845581
VQPFNVTQGK	N3H6S1	A2B2C1D1E2F1G3gfedD1E1eE1edcba	Hybrid	0	0	Lysosome-associated membrane glycoprotein 2	LAMP2	P13473	356	2	7983.76	13658.9	15407.1	13604.1	16371.1	14101.8		38.3853	40.2208	42.4322	34.7752	44.4627	36.5806		1	1.04782	1.10543	0.905952	1.15833	0.952985		1	1.07662	0.952985
VSNYSR	N2H6	A2B2C1D1E1F1fedD1E1edcba	High mannose	0	0	Folate receptor gamma	FOLR1,FOLR3	P15328,P41439	201199	2	5214.16	28981.7	16978.4	15307.1	13794.4	24378		25.0693	85.341	46.7597	39.1285	37.4645	63.2375		1	3.40421	1.86522	1.56081	1.49444	2.52251		1	2.63471	1.56081
VSNYSR	N2H7	A2B2C1D1E1F1fedD1E1eE1edcba	High mannose	0	0	Folate receptor gamma	FOLR1,FOLR3	P15328,P41439	201199	3	6015.87	26687.7	17423.2	19466.3	18724.5	27336.6		28.9238	78.5858	47.9846	49.7605	50.8543	70.9124		1	2.71699	1.659	1.7204	1.75822	2.45169		1	2.188	1.75822
VSNYSR	N2H8	A2B2C1D1E1F1fedD1E1eE1F1fedcba	High mannose	0	0	Folate receptor gamma	FOLR1	P15328	201	3	5576.6	16169.1	16340.5	17488.5	17732.6	21987.2		26.8119	47.6124	45.0029	44.7047	48.1603	57.0356		1	1.7758	1.67847	1.66735	1.79623	2.12725		1	1.72713	1.79623
VSNYSR	N2H9	A2B2C1D1E1F1fedD1E1F1feE1F1fedcba	High mannose	0	0	Folate receptor gamma	FOLR1	P15328	201	1	1022.5766	10406.7100	9002.7158	9795.9844	9142.8857	10959.0586		4.91647	30.6441	24.7941	25.0409	24.8314	28.4282		1	6.23295	5.04307	5.09326	5.05065	5.78225		1	5.63801	5.09326
VSNYSR	N2H10	A2B2C1D1E1F1G1gfedD1E1F1feE1F1fedcba	High mannose	0	0	Folate receptor gamma	FOLR1	P15328	201	2	6342.75	24799	24056.3	21100.7	14991.2	23530.9		30.4955	73.0243	66.2527	53.9383	40.715	61.0402		1	2.3946	2.17254	1.76873	1.33512	2.00161		1	2.28357	1.76873
VSNYSR	N3H5F1	A2B2C1D1E2edD1E1eE1edcbB5ba	Hybrid	0	1	Folate receptor gamma	FOLR1,FOLR3	P15328,P41439	201199	2	0	2677.92	1688.89	1211.61	1434.4	2161.93		0	7.88552	4.65133	3.09716	3.89572	5.60814		#DIV/0!	#DIV/0!	#DIV/0!	#DIV/0!	#DIV/0!	#DIV/0!		#DIV/0!	#DIV/0!	#DIV/0!
VSNYSR	N3H6	A2B2C1D1E2edD1E1eE1F1fedcba	Hybrid	0	0	Folate receptor gamma	FOLR1	P15328	201	4	5068	7565.84	3211.13	3497.24	1226.18	5937.36		24.3666	22.2787	8.84368	8.93977	3.33022	15.4018		1	0.914316	0.362943	0.366887	0.136672	0.632086		1	0.63863	0.366887
VSNYSR	N3H6F1	A2B2C1D1E2edD1E1eE1F1fedcbB5ba	Hybrid	0	1	Folate receptor gamma	FOLR1,FOLR3	P15328,P41439	201199	1	0.0000	3279.5718	920.7199	1183.1416	1237.5751	1687.6882		0	9.65719	2.53573	3.02439	3.36116	4.37793		#DIV/0!	#DIV/0!	#DIV/0!	#DIV/0!	#DIV/0!	#DIV/0!		#DIV/0!	#DIV/0!	#DIV/0!
VSNYSR	N4H4F1	A2B2C1D1E2eE2edD1E1edcbB5ba	Hybrid	0	1	Folate receptor gamma	FOLR1,FOLR3	P15328,P41439	201199	1	2784.6304	5947.2026	4633.2847	5628.0610	5028.2256	7944.4155		13.3883	17.5124	12.7604	14.3867	13.6563	20.6081		1	1.30804	0.953101	1.07457	1.02002	1.53927		1	1.13057	1.07457
VSNYSR	N7H3F1	A2B2C1D1E2eE2eE2edD1E2eE2edcbB5ba	Complex	0	1	Folate receptor gamma	FOLR1,FOLR3	P15328,P41439	201199	2	3310.18	6516.44	9813.33	9823.66	11627.9	12051.7		15.9151	19.1886	27.0266	25.1116	31.5804	31.2626		1	1.20569	1.69817	1.57785	1.98431	1.96434		1	1.45193	1.96434
VSNYSR	N5H6F1	A2B2C1D1E2eE2F1feE2F1fedD1E1edcbB5ba	Hybrid	0	1	Folate receptor gamma	FOLR1,FOLR3	P15328,P41439	201199	1	1620.8307	5261.4282	4068.0217	3249.7214	3502.4641	3057.7107		7.79283	15.4931	11.2036	8.30706	9.51242	7.93183		1	1.98812	1.43768	1.06599	1.22066	1.01784		1	1.7129	1.06599
VSNYSR	N3H5F1	A2B2C1D1E2F1fedD1E1edcbB5ba	Hybrid	0	1	Folate receptor gamma	FOLR1	P15328	201	4	888.241	5406.26	1945.19	2287.15	2938.08	5330.83		4.2706	15.9195	5.3572	5.84651	7.9796	13.8284		1	3.72771	1.25444	1.36901	1.8685	3.23805		1	2.49107	1.8685
VSNYSR	N3H6F1	A2B2C1D1E2F1fedD1E1eE1edcbB5ba	Hybrid	0	1	Folate receptor gamma	FOLR1,FOLR3	P15328,P41439	201199	3	3241.94	16575.5	9994.38	13033	10391.6	19115.6		15.587	48.8089	27.5252	33.3154	28.2229	49.5867		1	3.13139	1.76591	2.13739	1.81067	3.18129		1	2.44865	2.13739
VSNYSR	N4H5F1	A2B2C1D1E2F1fedD1E2F1fedcbB5ba	Complex	0	1	Folate receptor gamma	FOLR1	P15328	201	7	1235.84	4542.57	4194.08	5125.58	3224.48	5678.85		5.94181	13.3763	11.5508	13.1022	8.75745	14.7312		1	2.25121	1.94398	2.20508	1.47387	2.47924		1	2.0976	2.20508
VSNYSR	N3H5F2	A2B2C1D1E2F1fF5fedD1E1edcbB5ba	Hybrid	0	1	Folate receptor gamma	FOLR1	P15328	201	2	12181.2	44655.8	25403.1	24838.8	25299.4	44029.4		58.5662	131.496	69.962	63.494	68.7111	114.214		1	2.24525	1.19458	1.08414	1.17322	1.95017		1	1.71991	1.17322
VSNYSR	N4H5F2	A2B2C1D1E2F1fF5fedD1E2F1fedcbB5ba	Complex	0	1	Folate receptor gamma	FOLR1	P15328	201	7	3158.05	3606.03	3648.36	4071.43	3091.5	3901.22		15.1836	10.6185	10.0478	10.4075	8.39627	10.1199		1	0.699338	0.661754	0.685444	0.552981	0.666502		1	0.680546	0.666502
VSNYSR	N5H6F2	A2B2C1D1E2F1fF5fedD1E2F1feE2F1fedcbB5ba	Complex	0	1	Folate receptor gamma	FOLR1,FOLR3	P15328,P41439	201199	1	1044.9033	10637.2393	6139.1108	7559.6133	5249.8511	9331.5400		5.02382	31.3229	16.9075	19.3242	14.2582	24.2064		1	6.23489	3.36548	3.84651	2.83812	4.81833		1	4.80018	3.84651
VSNYSR	N6H7F2	A2B2C1D1E2F1fF5feE2F1fedD1E2F1feE2F1fedcbB5ba	Complex	0	1	Folate receptor gamma	FOLR1,FOLR3	P15328,P41439	201199	2	966.168	5576.24	6147.68	6649.56	6610.14	7132.3		4.64526	16.4201	16.9311	16.9978	17.9526	18.5015		1	3.5348	3.64482	3.65918	3.86472	3.98287		1	3.58981	3.86472
VSNYSR	N3H4F1S1	A2B2C1D1E2F1G3gfedD1dcbB5ba	Complex	0	1	Folate receptor gamma	FOLR1,FOLR3	P15328,P41439	201199	1	10157.2490	16459.3242	20150.4453	11805.9092	16965.5137	17902.3672		48.8353	48.4669	55.4957	30.1787	46.077	46.4395		1	0.992458	1.13639	0.617969	0.943519	0.950941		1	1.06442	0.943519
VSNYSR	N3H5F1S1	A2B2C1D1E2F1G3gfedD1E1edcbB5ba	Hybrid	0	1	Folate receptor gamma	FOLR1	P15328	201	4	3757.79	14216	9458.65	9495.37	11222.9	17302.7		18.0672	41.8611	26.0498	24.2724	30.4806	44.8839		1	2.31697	1.44183	1.34345	1.68707	2.48428		1	1.8794	1.68707
VSNYSR	N3H6F1S1	A2B2C1D1E2F1G3gfedD1E1eE1edcbB5ba	Hybrid	0	1	Folate receptor gamma	FOLR1,FOLR3	P15328,P41439	201199	1	5077.4297	11176.9121	9359.1279	11772.9580	11639.5762	14561.8584		24.4119	32.9121	25.7757	30.0945	31.6122	37.774		1	1.3482	1.05587	1.23278	1.29495	1.54736		1	1.20203	1.29495
VSNYSR	N4H4F1S1	A2B2C1D1E2F1G3gfedD1E2edcbB5ba	Complex	0	1	Folate receptor gamma	FOLR1,FOLR3	P15328,P41439	201199	1	4173.2661	7949.7769	6368.4824	5452.9307	6035.4287	8909.2217		20.0647	23.4093	17.5392	13.939	16.3918	23.1109		1	1.16669	0.874133	0.6947	0.816943	1.15182		1	1.02041	0.816943
VSNYSR	N4H5F1S1	A2B2C1D1E2F1G3gfedD1E2F1fedcbB5ba	Complex	0	1	Folate receptor gamma	FOLR1	P15328	201	14	2204.84	6897.45	9229.44	7418.07	8641.46	9421.24		10.6007	20.3106	25.4185	18.9623	23.4695	24.4391		1	1.91597	2.39782	1.78878	2.21396	2.30542		1	2.15689	2.21396
VSNYSR	N4H5F2S1	A2B2C1D1E2F1G3gfedD1E2F1fF5fedcbB5ba	Complex	0	1	Folate receptor gamma	FOLR1	P15328	201	3	3276.25	9082.19	9034.26	10349.7	12387.5	10224.9		15.7519	26.7439	24.881	26.4562	33.6435	26.5237		1	1.69781	1.57955	1.67955	2.13583	1.68384		1	1.63868	1.68384
VSNYSR	N4H5F1S2	A2B2C1D1E2F1G3gfedD1E2F1G3gfedcbB5ba	Complex	0	1	Folate receptor gamma	FOLR1	P15328	201	9	2919.52	7575.34	8463.63	8220.55	11297.2	11045.5		14.0368	22.3067	23.3094	21.0137	30.6822	28.6525		1	1.58916	1.66059	1.49704	2.18584	2.04124		1	1.62487	2.04124
VSNYSR	N6H7F1S1	A2B2C1D1E2F1G3gfeE2F1fedD1E2F1feE2F1fedcbB5ba	Complex	0	1	Folate receptor gamma	FOLR1,FOLR3	P15328,P41439	201199	2	1447.38	1407.95	3454.17	3632.8	4323.32	3745.95		6.95892	4.14592	9.51302	9.2863	11.7418	9.71714		1	0.595771	1.36703	1.33445	1.6873	1.39636		1	0.981399	1.39636
VSNYSR	N4H5F2S1	A2B2C1D1E2F1G3gfF5fedD1E2F1fedcbB5ba	Complex	0	1	Folate receptor gamma	FOLR1	P15328	201	3	4383.91	7996.89	11198.7	10609.8	11944.2	11937.3		21.0775	23.548	30.842	27.1212	32.4395	30.9658		1	1.11721	1.46326	1.28673	1.53906	1.46914		1	1.29024	1.46914
VSNYSR	N4H5F3	A2B2C1D1E2F1G5gfF5fedD1E2F1fedcbB5ba	Complex	0	1	Folate receptor gamma	FOLR1	P15328	201	6	1536.38	8539.03	5353.39	6041.6	4431.56	7331.04		7.3868	25.1445	14.7436	15.4438	12.0358	19.017		1	3.40397	1.99594	2.09072	1.62936	2.57446		1	2.69996	2.09072
VSNYSR	N3H4F2	A2B2C1D1E2F5fedD1E1edcbB5ba	Hybrid	0	1	Folate receptor gamma	FOLR1,FOLR3	P15328,P41439	201199	2	964.424	2212.35	4139.83	4416.75	3714.69	4749.31		4.63687	6.51459	11.4014	11.2903	10.0888	12.3199		1	1.40495	2.45885	2.43488	2.17578	2.65694		1	1.9319	2.43488
VSNYSR	N3H5F2	A2B2C1D1E2F5fedD1E1eE1edcbB5ba	Hybrid	0	1	Folate receptor gamma	FOLR1	P15328	201	3	1650.34	5696.18	4301.14	4152.97	4172.58	7175.12		7.93471	16.7732	11.8457	10.616	11.3324	18.6125		1	2.11391	1.49289	1.33792	1.42821	2.34571		1	1.8034	1.42821
VSNYSR	N3H6F1	A2B2C1D1E2F5fedD1E1eE1F1fedcba	Hybrid	0	0	Folate receptor gamma	FOLR1,FOLR3	P15328,P41439	201199	1	14094.8086	35285.2266	21264.0840	20295.1270	26106.0430	34761.7812		67.7668	103.903	58.5628	51.8792	70.902	90.1735		1	1.53324	0.864181	0.765555	1.04627	1.33064		1	1.19871	1.04627
VSNYSR	N3H6F2	A2B2C1D1E2F5fedD1E1eE1F1fedcbB5ba	Hybrid	0	1	Folate receptor gamma	FOLR1,FOLR3	P15328,P41439	201199	1	3774.1802	22014.5293	7777.1909	11387.0977	8359.0723	16887.6484		18.146	64.8251	21.4189	29.1081	22.7026	43.8072		1	3.57242	1.18037	1.60411	1.25111	2.41416		1	2.3764	1.60411
VSNYSR	N5H6F2	A2B2C1D1E2F5feE2F1feE2F1fedD1E1edcbB5ba	Hybrid	0	1	Folate receptor gamma	FOLR1,FOLR3	P15328,P41439	201199	2	2130.7	38769.7	18464.6	21501.3	16963.1	31601.3		10.2442	114.163	50.8528	54.9625	46.0705	81.975		1	11.1441	4.96404	5.36522	4.49722	8.00207		1	8.05409	5.36522
VSNYSR	N4H5F2S1	A2B2C1D1E2F5feE2F1G3gfedD1E1edcbB5ba	Hybrid	0	1	Folate receptor gamma	FOLR1	P15328	201	2	3285.97	5503.02	7428.98	8132.08	7217.06	6960.65		15.7987	16.2045	20.4599	20.7875	19.601	18.0562		1	1.02568	1.29504	1.31577	1.24067	1.14289		1	1.16036	1.24067
VSNYSR	N4H6F2	A2B2C1D1E2F5feE2F5fedD1E1eE1F1fedcba	Hybrid	0	0	Folate receptor gamma	FOLR1,FOLR3	P15328,P41439	201199	2	4761.98	13012.3	11090.5	12138.7	13650.6	16695.4		22.8952	38.3168	30.544	31.0294	37.0739	43.3086		1	1.67357	1.33408	1.35528	1.61928	1.8916		1	1.50382	1.61928
VSNYSRGSGR	N2H8	A2B2C1D1E1F1fedD1E1eE1F1fedcba	High mannose	0	0	Folate receptor beta	FOLR2	P14207	195	1	2999.2844	8201.8936	8257.7617	6061.2295	7242.0259	9785.6426		14.4203	24.1517	22.7425	15.4939	19.6688	25.3844		1	1.67484	1.57711	1.07445	1.36396	1.76032		1	1.62597	1.36396
VTGLNCTTNHPINPK	N4H5F1S2	A2B2C1D1E2F1G3gfedD1E2F1G3gfedcbB5ba	Complex	0	1	Integrin alpha-5	ITGA5	P08648	868	4	8598.99	17500.7	18742.1	19963.9	18190.5	18966.2		41.3433	51.5334	51.617	51.0324	49.404	49.1991		1	1.24648	1.2485	1.23436	1.19497	1.19001		1	1.24749	1.19497
VTLNESEICAGAEK	N6H7	A2B2C1D1E2F1feE2F1fedD1E2F1feE2F1fedcba	Complex	0	0	Hepatocyte growth factor	HGF	P14210	653	1	7603.8018	10714.3145	10802.9287	12958.7568	11878.5664	10935.6748		36.5585	31.5499	29.752	33.1257	32.2613	28.3676		1	0.862998	0.81382	0.9061	0.882456	0.77595		1	0.838409	0.882456
VTYQNHNK	N2H6	A2B2C1D1E1F1fedD1E1edcba	High mannose	0	0	Neural cell adhesion molecule L1	L1CAM	P32004	294	1	1486.8002	12009.1699	4157.3433	3332.2573	7001.4282	6787.7495		7.14842	35.3628	11.4496	8.51804	19.0153	17.6077		1	4.94694	1.6017	1.1916	2.66007	2.46316		1	3.27432	2.46316
VTYQNHNK	N2H7	A2B2C1D1E1F1fedD1E1eE1edcba	High mannose	0	0	Neural cell adhesion molecule L1	L1CAM	P32004	294	6	0	6188.7	1376.87	1286.46	895.129	2865.65		0	18.2236	3.79199	3.28849	2.4311	7.43361		#DIV/0!	#DIV/0!	#DIV/0!	#DIV/0!	#DIV/0!	#DIV/0!		#DIV/0!	#DIV/0!	#DIV/0!
VTYQNHNK	N2H8	A2B2C1D1E1F1fedD1E1eE1F1fedcba	High mannose	0	0	Neural cell adhesion molecule L1	L1CAM	P32004	294	5	4114.9	3556.13	3693.63	2691.92	3558.62	3743.9		19.7841	10.4715	10.1725	6.8812	9.66495	9.71183		1	0.52929	0.514175	0.347814	0.48852	0.490889		1	0.521733	0.48852
VTYQNHNK	N2H9	A2B2C1D1E1F1fedD1E1F1feE1F1fedcba	High mannose	0	0	Neural cell adhesion molecule L1	L1CAM	P32004	294	4	1139.92	2695.04	3768.49	3111.38	2958.85	3400.53		5.48066	7.93594	10.3787	7.95342	8.03599	8.82111		1	1.44799	1.89369	1.45118	1.46625	1.6095		1	1.67084	1.46625
VTYQNHNK	N3H4	A2B2C1D1E2F1fedD1dcba	Complex	0	0	Neural cell adhesion molecule L1	L1CAM	P32004	294	1	5488.3604	11188.5869	13285.5703	9587.8213	9776.3145	12179.7246		26.3876	32.9465	36.5894	24.5087	26.5517	31.5947		1	1.24856	1.38661	0.928797	1.00622	1.19733		1	1.31758	1.00622
VTYQNHNK	N4H5	A2B2C1D1E2F1fedD1E2F1fedcba	Complex	0	0	Neural cell adhesion molecule L1	L1CAM	P32004	294	2	1428.66	5185.91	4517.99	4556.01	5365.94	6300.35		6.86889	15.2707	12.4429	11.6462	14.5735	16.3434		1	2.22317	1.81148	1.6955	2.12166	2.37933		1	2.01732	2.12166
VTYQNHNK	N3H5S1	A2B2C1D1E2F1G3gfedD1E1edcba	Hybrid	0	0	Neural cell adhesion molecule L1	L1CAM	P32004	294	1	3416.2549	20081.9082	10704.5391	10896.4658	12225.0303	20314.5605		16.4251	59.1342	29.481	27.854	33.2022	52.6968		1	3.60023	1.79488	1.69582	2.02143	3.20831		1	2.69756	2.02143
VTYQNHNK	N3H6S1	A2B2C1D1E2F1G3gfedD1E1eE1edcba	Hybrid	0	0	Neural cell adhesion molecule L1	L1CAM	P32004	294	1	1514.9618	8158.6313	3404.6155	3547.2019	3677.9495	5948.3291		7.28382	24.0243	9.37655	9.06749	9.98903	15.4302		1	3.29831	1.28731	1.24488	1.3714	2.11842		1	2.29281	1.3714
VTYQNHNK	N4H5S1	A2B2C1D1E2F1G3gfedD1E2F1fedcba	Complex	0	0	Neural cell adhesion molecule L1	L1CAM	P32004	294	13	3124.44	7789.98	7020.08	8068.36	8054.47	11375.4		15.0221	22.9388	19.3338	20.6246	21.8753	29.5083		1	1.527	1.28702	1.37295	1.45621	1.96433		1	1.40701	1.45621
VTYQNHNK	N5H6S2	A2B2C1D1E2F1G3gfedD1E2F1feE2F1G3gfedcba	Complex	0	0	Neural cell adhesion molecule L1	L1CAM	P32004	294	1	1437.3145	7136.3203	6878.9688	8822.8096	9168.2725	10673.3096		6.9105	21.014	18.9452	22.5532	24.9003	27.687		1	3.04088	2.7415	3.26361	3.60326	4.00651		1	2.89119	3.60326
VTYQNHNK	N4H5S2	A2B2C1D1E2F1G3gfedD1E2F1G3gfedcba	Complex	0	0	Neural cell adhesion molecule L1	L1CAM	P32004	294	12	4008.92	6557.32	9732.43	10862.3	9725.63	7940.39		19.2746	19.309	26.8038	27.7666	26.4141	20.5977		1	1.00179	1.39063	1.44058	1.37041	1.06865		1	1.19621	1.37041
VTYQNHNK	N5H6S2	A2B2C1D1E2F1G3gfedD1E2F1G3gfeE2F1fedcba	Complex	0	0	Neural cell adhesion molecule L1	L1CAM	P32004	294	1	1700.5894	5453.9155	6296.7690	5417.8184	6501.8706	6695.8403		8.1763	16.0599	17.3417	13.8492	17.6586	17.3693		1	1.9642	2.12098	1.69383	2.15973	2.12434		1	2.04259	2.12434
VVLGANGTYSCLVR	N2H6	A2B2C1D1E1F1fedD1E1edcba	High mannose	0	0	CD276 antigen	CD276	Q5ZPR3	215	2	9557.67	19695	16222.4	17374.5	16571.1	21477.4		45.9525	57.9949	44.6777	44.4134	45.0057	55.7134		1	1.26206	0.972258	0.966506	0.979396	1.21241		1	1.11716	0.979396
VVLGANGTYSCLVR	N2H7	A2B2C1D1E1F1fedD1E1eE1edcba	High mannose	0	0	CD276 antigen	CD276	Q5ZPR3	215	2	35190.1	69865	58124.8	60890.1	55426.3	58881.7		169.191	205.728	160.08	155.649	150.534	152.742		1	1.21595	0.946146	0.919961	0.889724	0.902774		1	1.08105	0.902774
VVLGANGTYSCLVR	N4H5F1S1	A2B2C1D1E2F1G3gfedD1E2F1fedcbB5ba	Complex	0	1	CD276 antigen	CD276	Q5ZPR3	215	4	10944.6	18922.8	15937.7	19155.1	21179.6	20954.9		52.6208	55.7211	43.8936	48.965	57.5221	54.3579		1	1.05892	0.834149	0.930524	1.09314	1.03301		1	0.946533	1.03301
VVLGANGTYSCLVR	N4H5F1S2	A2B2C1D1E2F1G3gfedD1E2F1fF3fedcbB5ba	Complex	0	1	CD276 antigen	CD276	Q5ZPR3	215	2	5620.51	11632.4	8032.65	9641.46	10552.6	9127.36		27.023	34.2533	22.1225	24.6459	28.6599	23.6767		1	1.26756	0.818654	0.912034	1.06058	0.876171		1	1.04311	0.912034
VVLGANGTYSCLVR	N4H5F1S2	A2B2C1D1E2F1G3gfedD1E2F1G3gfedcbB5ba	Complex	0	1	CD276 antigen	CD276	Q5ZPR3	215	9	4662.57	10422	7476.57	7824.95	9118.97	10264.8		22.4173	30.6891	20.591	20.0024	24.7664	26.6274		1	1.36899	0.918533	0.892277	1.10479	1.18781		1	1.14376	1.10479
VVLGANGTYSCLVR	N5H6F1S3	A2B2C1D1E2F1G3gfedD1E2F1G3gfeE2F1G3gfedcbB5ba	Complex	0	1	CD276 antigen	CD276	Q5ZPR3	215	1	3760.2678	5431.0430	3145.9797	3064.5876	4146.5171	4783.9673		18.0791	15.9925	8.66425	7.83381	11.2616	12.4098		1	0.884587	0.479242	0.433308	0.622909	0.686418		1	0.681914	0.622909
VVNSTTGPGEHLR	N4H6G1	A2B2C1D1E2F1feE2F1G4gfedD1E1edcba	Hybrid	0	0	Thrombospondin-1	THBS1	P07996	1067	1	3643.6951	6899.4438	6073.6060	6918.6763	6303.1919	4494.1646		17.5186	20.3164	16.7271	17.6858	17.119	11.658		1	1.15971	0.954821	1.00954	0.977189	0.665466		1	1.05726	0.977189
VWDTAVGLNHTAEPSLQTLER	N4H5F1S1	A2B2C1D1E2F1G3gfedD1E2F1fedcbB5ba	Complex	0	1	Protein tweety homolog 3	TTYH3	Q9C0H2	144	1	8859.0742	15373.0635	17538.0098	16275.6172	14865.2168	16496.0469		42.5938	45.2683	48.3009	41.6043	40.3728	42.7914		1	1.06279	1.13399	0.976771	0.947857	1.00464		1	1.09839	0.976771
VYVYALNQTR	N3H6	A2B2C1D1E2F1fedD1E1eE1edcba	Hybrid	0	0	Integrin alpha-1	ITGA1	P56199	532	1	14811.3145	24236.2480	30413.0039	30100.3652	30753.8867	30022.4395		71.2117	71.3673	83.7595	76.9437	83.5252	77.8794		1	1.00218	1.17621	1.08049	1.17291	1.09363		1	1.0892	1.09363
VYVYALNQTR	N4H5F1	A2B2C1D1E2F1fedD1E2F1fedcbB5ba	Complex	0	1	Integrin alpha-1	ITGA1	P56199	532	1	15414.9434	23119.7441	19506.5234	22672.6914	25884.1855	25106.4395		74.1139	68.0795	53.7223	57.9568	70.2994	65.1271		1	0.91858	0.724862	0.781996	0.948533	0.878744		1	0.821721	0.878744
VYVYALNQTR	N4H5F1S2	A2B2C1D1E2F1fF3fedD1E2F1G3gfedcbB5ba	Complex	0	1	Integrin alpha-1	ITGA1	P56199	532	1	8457.2588	15626.3613	13431.0234	14018.5879	15940.8438	17940.4453		40.6619	46.0142	36.99	35.8348	43.2941	46.5382		1	1.13163	0.909697	0.881289	1.06474	1.14452		1	1.02066	1.06474
VYVYALNQTR	N4H5F1S1	A2B2C1D1E2F1G3gfedD1E2F1fedcbB5ba	Complex	0	1	Integrin alpha-1	ITGA1	P56199	532	2	11599	21860	18914.8	23892.8	24872.7	24559.9		55.767	64.37	52.0927	61.0757	67.5523	63.7092		1	1.15427	0.934113	1.09519	1.21133	1.14242		1	1.04419	1.14242
VYVYALNQTR	N4H5F1S2	A2B2C1D1E2F1G3gfedD1E2F1G3gfedcbB5ba	Complex	0	1	Integrin alpha-1	ITGA1	P56199	532	8	7695.14	11070.5	12343.4	13411.6	15324.9	13720		36.9976	32.5989	33.9947	34.2832	41.6212	35.5901		1	0.881107	0.918834	0.926632	1.12497	0.961957		1	0.89997	0.961957
WGHNITEFQQR	N2H6	A2B2C1D1E1F1fedD1E1edcba	High mannose	0	0	ERO1-like protein alpha	ERO1A	Q96HE7	280	7	10711.1	25512.6	25523.7	27555.5	28272.6	28445.4		51.4982	75.1258	70.2941	70.4384	76.7863	73.7885		1	1.4588	1.36498	1.36778	1.49105	1.43284		1	1.41189	1.43284
WGHNITEFQQR	N2H7	A2B2C1D1E1F1fedD1E1eE1edcba	High mannose	0	0	ERO1-like protein alpha	ERO1A	Q96HE7	280	2	6301.86	14833.6	14348	14882.2	12434.7	14597.9		30.2988	43.6798	39.5155	38.0425	33.7717	37.8676		1	1.44163	1.30419	1.25558	1.11462	1.2498		1	1.37291	1.2498
WGHNITEFQQR	N2H8	A2B2C1D1E1F1fedD1E1eE1F1fedcba	High mannose	0	0	ERO1-like protein alpha	ERO1A	Q96HE7	280	8	5314.86	11783.4	10556.5	9476.64	10233.8	11005.7		25.5534	34.6979	29.0734	24.2245	27.7941	28.5494		1	1.35786	1.13775	0.947995	1.08769	1.11724		1	1.2478	1.08769
WGHNITEFQQR	N2H9	A2B2C1D1E1F1fedD1E1F1feE1F1fedcba	High mannose	0	0	ERO1-like protein alpha	ERO1A	Q96HE7	280	8	5428.47	7957.28	8350.12	10032.3	7717.68	8765.07		26.0996	23.4314	22.9968	25.6449	20.9606	22.737		1	0.897767	0.881116	0.982576	0.8031	0.87116		1	0.889442	0.87116
WNCSTVDNTSVFGR	N2H8	A2B2C1D1E1F1fedD1E1eE1F1fedcba	High mannose	0	0	Protein Wnt-5a	WNT5A	P41221	114	3	11282.6	21245.7	21059.7	22926.5	25880	25815		54.2457	62.5612	58	58.6055	70.288	66.9651		1	1.15329	1.06921	1.08037	1.29573	1.23448		1	1.11125	1.23448
WNVTSLETLK	N4H5F1S2	A2B2C1D1E2F1G3gfedD1E2F1G3gfedcbB5ba	Complex	0	1	Mesothelin	MSLN	Q13421	388	1	2796.7871	5499.4229	6290.5928	6081.9238	7858.9395	6345.3306		13.4467	16.1939	17.3247	15.5468	21.3443	16.46		1	1.2043	1.2884	1.15618	1.58732	1.22409		1	1.24635	1.22409
WQMNFTVR	N4H5S1	A2B2C1D1E2F1G3gfedD1E2F1fedcba	Complex	0	0	Lysosome-associated membrane glycoprotein 2	LAMP2	P13473	49	2	12944.9	17978.1	17371.1	19029.6	21229.6	20653.4		62.238	52.9392	47.8413	48.6441	57.658	53.5757		1	0.850593	0.768683	0.781581	0.926411	0.860819		1	0.809638	0.860819
WVSLDNWTYSK	N4H5S2	A2B2C1D1E2F1G3gfedD1E2F1G3gfedcba	Complex	0	0	Beta-mannosidase	MANBA	O00462	77	1	4995.8345	21825.6738	17753.7012	14341.0830	9656.3184	11250.2715		24.0196	64.269	48.8949	36.6592	26.2258	29.1837		1	2.67569	2.03563	1.52622	1.09185	1.21499		1	2.35566	1.21499
YAESILENGSSSGR	N4H5S2	A2B2C1D1E2F1G3gfedD1E2F1G3gfedcba	Complex	0	0	Probable E3 ubiquitin-protein ligase HECTD4	HECTD4	Q9Y4D8	1712	1	21600.4922	40736.9062	37644.2852	42418.9023	33915.8398	42793.5156		103.854	119.956	103.675	108.433	92.1128	111.008		1	1.15505	0.998281	1.04409	0.886949	1.06889		1	1.07667	1.04409
YCIFNNK	N4H6S1	A2B2C1D1E2F1feE2F1G3gfedD1E1edcba	Hybrid	0	0	GTPase IMAP family member 8	GIMAP8	Q8ND71	170	1	6806.9346	19688.4766	14405.2988	16244.0967	15925.5928	19371.4883		32.7272	57.9757	39.6732	41.5238	43.2527	50.2504		1	1.77148	1.21224	1.26878	1.32161	1.53543		1	1.49186	1.32161
YCNLEGPPINSSVFK	N2H9	A2B2C1D1E1F1fedD1E1F1feE1F1fedcba	High mannose	0	0	Lymphocyte antigen 6K	LY6K	Q17RY6	129	1	12612.9424	28707.4395	21835.3164	21848.9434	22612.6465	21929.4355		60.6421	84.5333	60.136	55.8511	61.4142	56.8858		1	1.39397	0.991655	0.920996	1.01273	0.938059		1	1.19281	0.938059
YEQLQNETR	N2H7	A2B2C1D1E1F1fedD1E1eE1edcba	High mannose	0	0	Lysosomal acid phosphatase	ACP2	P11117	167	10	4956.36	11911.2	11133.6	11847.2	12294.7	11658.1		23.8298	35.0742	30.6627	30.2843	33.3915	30.2415		1	1.47186	1.28674	1.27086	1.40125	1.26906		1	1.3793	1.27086
YEQLQNETR	N2H8	A2B2C1D1E1F1fedD1E1eE1F1fedcba	High mannose	0	0	Lysosomal acid phosphatase	ACP2	P11117	167	8	4317.91	8582.02	8928.85	8660.88	8076.77	8020.54		20.7602	25.271	24.5907	22.1393	21.9359	20.8056		1	1.21729	1.18451	1.06643	1.05663	1.00219		1	1.2009	1.05663
YEQLQNETR	N2H9	A2B2C1D1E1F1fedD1E1F1feE1F1fedcba	High mannose	0	0	Lysosomal acid phosphatase	ACP2	P11117	167	8	2758.53	5828.26	5512.61	5969.87	6008.74	6869.07		13.2628	17.1622	15.1821	15.2604	16.3193	17.8187		1	1.29401	1.14471	1.15062	1.23045	1.34351		1	1.21936	1.23045
[truncated: 67 more rows]

## Sheet: Table S3B
Table S3B. Intact glycopeptides that were quantified among six time points of HGF-treatment in HepG2 cell line based on the TMT-labeled quantification method
[truncated: 1,683 more rows]

[truncated: 1 more sheets: Table S3C]
