# Supplementary material for: Site-specific glycoproteomic analysis revealing increased core-fucosylation on FOLR1 enhances folate uptake capacity of HCC cells to promote EMT
Source: Theranostics. 2021 May 8;11(14):6905–21. doi: 10.7150/thno.56882 (PMC8171077; doi:10.7150/thno.56882)
Supplement: Supplementary file 2 — Supplementary tables. [file thnov11p6905s2.zip › Supplementary Tables/Table S4 Intact glycopeptides that were more than two-fold increased at I or M stage in both cell lines.xlsx]

## Sheet: Table S4
Table S4. Intact glycopeptides increased more than two-fold at I and/or M stages in both SMMC-7721 and HepG2 cell lines treated with HGF
PeptideSequence	GlycanComposition	Glycan_type	structure_coding	Bisection	Corefucose	Protein	GeneName	ProteinID	Glycosite_Position	Total PSMs	SMMC-7721	MS2 Scan	PSMs	E	I	M	HepG2	MS2 Scan	PSMs	E	I	M
AASMNHTK	N2H8	High mannose	A2B2C1D1E1F1fedD1E1eE1F1fedcba	0	0	Protein sel-1 homolog 1	SEL1L	Q9UBV2	217	13		10415	5	1	8.48459	7.09328		4246	8	1	7.06768	4.74269
AASMNHTK	N2H9	High mannose	A2B2C1D1E1F1fedD1E1F1feE1F1fedcba	0	0	Protein sel-1 homolog 1	SEL1L	Q9UBV2	217	13		10319	5	1	4.52731	2.95258		4235	8	1	2.1818	1.29568
CHEGNGTFECGACR	N2H7	High mannose	A2B2C1D1E1F1fedD1E1eE1edcba	0	0	Integrin beta-1	ITGB1	P05556	481	9		11623	2	1	2.72835	2.17503		10901	7	1	2.13942	1.45794
CHEGNGTFECGACR	N2H8	High mannose	A2B2C1D1E1F1fedD1E1eE1F1fedcba	0	0	Integrin beta-1	ITGB1	P05556	481	8		11615	2	1	3.51823	2.42778		10890	6	1	2.72945	1.55447
CHEGNGTFECGACR	N2H9	High mannose	A2B2C1D1E1F1fedD1E1F1feE1F1fedcba	0	0	Integrin beta-1	ITGB1	P05556	481	7		11617	2	1	2.47741	1.88765		10888	5	1	2.0404	1.12035
DSCESNHNITCK	N2H7	High mannose	A2B2C1D1E1F1fedD1E1eE1edcba	0	0	Integrin alpha-1	ITGA1	P56199	883	7		15057	3	1	3.43379	3.00284		15954	4	1	5.58692	2.86048
DSCESNHNITCK	N2H8	High mannose	A2B2C1D1E1F1fedD1E1eE1F1fedcba	0	0	Integrin alpha-1	ITGA1	P56199	883	20		14951	11	1	4.81547	3.1333		14271	9	1	6.08395	2.40197
DSCESNHNITCK	N2H9	High mannose	A2B2C1D1E1F1fedD1E1F1feE1F1fedcba	0	0	Integrin alpha-1	ITGA1	P56199	883	8		15014	5	1	5.32546	3.97407		14234	3	1	16.7534	3.98532
FTFTSHTPGEHQICLHSNSTK	N2H8	High mannose	A2B2C1D1E1F1fedD1E1eE1F1fedcba	0	0	Transmembrane emp24 domain-containing protein 9	TMED9	Q9BVK6	125	7		31720	3	1	2.72439	1.58738		30888	4	1	2.37699	1.32329
GYYNQSEAGSHTLQR	N2H8	High mannose	A2B2C1D1E1F1fedD1E1eE1F1fedcba	0	0	HLA class I histocompatibility antigen, Cw-8 alpha chain	HLA-C	P30505	110	11		19167	2	1	3.63182	3.09179		18252	9	1	3.22317	3.05435
GYYNQSEAGSHTLQR	N4H5F1S1	Complex	A2B2C1D1E2F1G3gfedD1E2F1fedcbB5ba	0	1	HLA class I histocompatibility antigen, Cw-8 alpha chain	HLA-C	P30505	110	50		23127	22	1	2.06938	1.37415		22000	28	1	2.36632	1.81637
KNACCSTNTSQEAHK	N4H5F1S1	Complex	A2B2C1D1E2F1G3gfedD1E2F1fedcbB5ba	0	1	Folate receptor alpha	FOLR1	P15328	69	9		14124	1	1	3.33426	4.16091		13729	8	1	1.95545	3.36092
NACCSTNTSQEAHK	N2H6	High mannose	A2B2C1D1E1F1fedD1E1edcba	0	0	Folate receptor alpha	FOLR1	P15328	69	16		10952	12	1	6.28421	4.30667		10028	4	1	1.29896	2.06442
NNHTASILDR	N2H8	High mannose	A2B2C1D1E1F1fedD1E1eE1F1fedcba	0	0	CD63 antigen	CD63	P08962	130	24		14910	14	1	7.65637	4.43612		14219	10	1	3.10741	2.77342
NNHTASILDR	N2H9	High mannose	A2B2C1D1E1F1fedD1E1F1feE1F1fedcba	0	0	CD63 antigen	CD63	P08962	130	10		14864	5	1	3.27664	2.68728		14089	5	1	3.01481	2.27056
NNHTASILDR	N4H5F1	Complex	A2B2C1D1E2F1fedD1E2F1fedcbB5ba	0	1	CD63 antigen	CD63	P08962	130	7		16016	3	1	3.05167	3.89718		14828	4	1	2.28632	1.70373
TILVDNNTWNNTHISR	N2H8	High mannose	A2B2C1D1E1F1fedD1E1eE1F1fedcba	0	0	Dolichyl-diphosphooligosaccharide--protein glycosyltransferase subunit STT3A	STT3A	P46977	544	15		38659	9	1	2.02385	1.13058		37498	6	1	2.63003	1.2422
VSNYSR	N2H9	High mannose	A2B2C1D1E1F1fedD1E1F1feE1F1fedcba	0	0	Folate receptor gamma	FOLR1	P15328	201	5		12029	1	1	5.63801	5.09326		10918	4	1	1.89556	2.01081
VSNYSR	N4H5F3	Complex	A2B2C1D1E2F1G5gfF5fedD1E2F1fedcbB5ba	0	1	Folate receptor gamma	FOLR1	P15328	201	8		11859	6	1	2.69996	2.09072		12518	2	1	2.37921	1.35482
YHNQTLR	N2H9	High mannose	A2B2C1D1E1F1fedD1E1F1feE1F1fedcba	0	0	Cation-independent mannose-6-phosphate receptor	IGF2R	P11717	400	7		8368	2	1	5.26012	3.37683		6649	5	1	2.29046	1.75792
aThe glycan structure code: Uppercase and lowercase letters represent the beginning and end of a layer, respectively. "A" represents the first layer of the glycan from the reducing end, "B"represents the second layer of the glycan from the reducing end, and etc. Numbers "1" to "5" represent Hex, HexNAc, NeuAc, NeuGc, and dHex, respectively. An example is shown as follow:
