# Supplementary material for: Site-specific glycoproteomic analysis revealing increased core-fucosylation on FOLR1 enhances folate uptake capacity of HCC cells to promote EMT
Source: Theranostics. 2021 May 8;11(14):6905–21. doi: 10.7150/thno.56882 (PMC8171077; doi:10.7150/thno.56882)
Supplement: Supplementary file 2 — Supplementary tables. [file thnov11p6905s2.zip › Supplementary Tables/Table S5 Intact glycopeptides identified from FOLR1 in three cell lines.xlsx]

## Sheet: Table S5A
Table S5A. Intact glycopeptides identified from FOLR1 in SMMC-7721 and HepG2 cell lines
PeptideSequence	GlycanComposition	structure_coding	Glycan_type	Bisection	Corefucose	PSMs_total	Protein	GeneName	ProteinID	Glycosite_Position	SMMC-7721	PSMs	0h	6h	12h	24h	48h	72h	E	I	M	HepG2	PSMs	0h	6h	12h	24h	48h	72h	E	I	M
GWNWTSGFNK	N2H10	A2B2C1D1E1F1G1gfedD1E1F1feE1F1fedcba	High mannose	0	0	16	Folate receptor alpha	FOLR1	P15328	161		8	1	1.47206	1.35359	1.23134	1.13248	1.41426	1	1.41282	1.23134		8	1	0.939689	1.246	0.943301	1.04758	1.07333	1	1.09285	1.04758
GWNWTSGFNK	N2H7	A2B2C1D1E1F1fedD1E1eE1edcba	High mannose	0	0	9	Folate receptor alpha	FOLR1	P15328	161		8	1	3.31914	2.01568	1.84874	1.51184	2.70041	1	2.66741	1.84874		1	1	0.875053	0.913286	0.797791	1.08078	0.752485	1	0.89417	0.797791
GWNWTSGFNK	N2H8	A2B2C1D1E1F1fedD1E1eE1F1fedcba	High mannose	0	0	13	Folate receptor alpha	FOLR1	P15328	161		8	1	2.59304	1.64041	1.39105	1.30744	2.32012	1	2.11673	1.39105		5	1	0.795189	1.28367	0.738903	1.11282	0.99694	1	1.03943	0.99694
GWNWTSGFNK	N2H9	A2B2C1D1E1F1fedD1E1F1feE1F1fedcba	High mannose	0	0	13	Folate receptor alpha	FOLR1	P15328	161		7	1	3.06214	2.33419	2.04178	1.60039	2.25822	1	2.69816	2.04178		6	1	0.866977	0.991176	0.633579	1.1354	1.06484	1	0.929076	1.06484
GWNWTSGFNK	N3H5S1	A2B2C1D1E2F1G3gfedD1E1edcba	Hybrid	0	0	5	Folate receptor alpha	FOLR1	P15328	161		3	1	1.86626	1.28433	1.10997	1.10684	1.60315	1	1.5753	1.10997		2	1	1.36483	1.48255	1.12267	1.59678	1.52109	1	1.42369	1.52109
GWNWTSGFNK	N3H6S1	A2B2C1D1E2F1G3gfedD1E1eE1edcba	Hybrid	0	0	8	Folate receptor alpha	FOLR1	P15328	161		3	1	2.46761	1.22331	1.04214	1.28264	1.80742	1	1.84546	1.28264		5	1	1.11889	1.39561	0.771403	1.49226	1.09342	1	1.25725	1.09342
GWNWTSGFNK	N4H5F1	A2B2C1D1E2F1fedD1E2F1fedcbB5ba	Complex	0	1	15	Folate receptor alpha	FOLR1	P15328	161		11	1	1.27978	1.06723	1.0388	1.1281	1.11334	1	1.1735	1.11334		4	1	0.908908	1.09776	0.736326	1.15587	1.11156	1	1.00333	1.11156
GWNWTSGFNK	N4H5F1S1	A2B2C1D1E2F1G3gfedD1E2F1fedcbB5ba	Complex	0	1	45	Folate receptor alpha	FOLR1	P15328	161		20	1	1.68911	1.1528	1.35658	1.35773	1.60916	1	1.42096	1.35773		25	1	0.834448	1.07533	0.934129	1.04902	1.04708	1	0.954887	1.04708
GWNWTSGFNK	N4H5F1S1	A2B2C1D1E2F5feE2F1G3gfedD1E1edcba	Hybrid	0	0	3	Folate receptor alpha	FOLR1	P15328	161		1	1	1.42034	1.13968	1.19669	1.10429	1.67768	1	1.28001	1.19669		2	1	1.19638	1.11757	0.641466	1.12994	1.20405	1	1.15697	1.12994
GWNWTSGFNK	N4H5F1S2	A2B2C1D1E2F1G3gfedD1E2F1G3gfedcbB5ba	Complex	0	1	37	Folate receptor alpha	FOLR1	P15328	161		21	1	1.36645	1.27307	1.22733	1.33134	1.35484	1	1.31976	1.33134		16	1	1.06028	1.36594	1.16532	1.21532	1.38027	1	1.21311	1.21532
GWNWTSGFNK	N4H5F2S1	A2B2C1D1E2F1G3gfedD1E2F1fF5fedcbB5ba	Complex	0	1	9	Folate receptor alpha	FOLR1	P15328	161		7	1	2.21848	1.44239	1.78412	1.4634	2.23369	1	1.83043	1.78412		2	1	1.08104	0.988289	0.422614	1.36326	1.19116	1	1.03466	1.19116
GWNWTSGFNK	N4H5F2S1	A2B2C1D1E2F1G3gfF5fedD1E2F1fedcbB5ba	Complex	0	1	11	Folate receptor alpha	FOLR1	P15328	161		5	1	1.89977	1.20165	1.56629	1.39085	1.83315	1	1.55071	1.56629		6	1	0.727702	0.853563	0.536813	1.09028	1.04189	1	0.790633	1.04189
GWNWTSGFNK	N4H5F2S1	A2B2C1D1E2F5feE2F1G3gfedD1E1edcbB5ba	Hybrid	0	1	10	Folate receptor alpha	FOLR1	P15328	161		2	1	1.26793	0.956166	1.06528	1.05381	1.14598	1	1.11205	1.06528		8	1	0.99066	1.22063	0.412243	1.25778	1.26034	1	1.10564	1.25778
GWNWTSGFNK	N4H5S1	A2B2C1D1E2F1G3gfedD1E2F1fedcba	Complex	0	0	23	Folate receptor alpha	FOLR1	P15328	161		11	1	1.21859	1.02801	0.987285	1.21959	1.52927	1	1.1233	1.21959		12	1	0.800296	1.13202	0.559972	0.968538	1.08332	1	0.966157	0.968538
GWNWTSGFNK	N4H5S2	A2B2C1D1E2F1G3gfedD1E2F1G3gfedcba	Complex	0	0	29	Folate receptor alpha	FOLR1	P15328	161		19	1	0.895162	0.664012	0.763696	1.08081	1.16045	1	0.779587	1.08081		10	1	0.833156	1.03067	0.612254	1.5786	1.19444	1	0.931915	1.19444
GWNWTSGFNK	N5H6F1S1	A2B2C1D1E2F1G3gfedD1E2F1feE2F1fedcbB5ba	Complex	0	1	8	Folate receptor alpha	FOLR1	P15328	161		7	1	1.39091	1.04326	1.1237	1.23409	1.45525	1	1.21709	1.23409		1	1	1.12971	1.72154	1.28868	1.56412	1.36885	1	1.42563	1.36885
GWNWTSGFNK	N5H6F1S3	A2B2C1D1E2F1G3gfedD1E2F1G3gfeE2F1G3gfedcbB5ba	Complex	0	1	4	Folate receptor alpha	FOLR1	P15328	161		3	1	1.93764	1.51173	1.99183	2.73071	2.37413	1	1.72468	2.37413		1	1	1.06867	0.701856	0.363555	1.09644	0.876495	1	0.885264	0.876495
NACCSTNTSQEAHK	N2H10	A2B2C1D1E1F1G1gfedD1E1F1feE1F1fedcba	High mannose	0	0	17	Folate receptor alpha	FOLR1	P15328	69		9	1	7.89637	6.86431	7.46316	3.71775	7.10345	1	7.38034	7.10345		8	1	0.53908	0.770393	3.04034	0.701149	0.503033	1	0.654737	0.701149
NACCSTNTSQEAHK	N2H3F1	A2B2C1D1dD1dcbB5ba	Paucimannose	0	1	3	Folate receptor alpha	FOLR1	P15328	69		1	1	3.42371	2.20695	1.14955	2.36923	1.66263	1	2.81533	1.66263		2	1	0.912147	2.25422	1.13427	1.57927	1.2896	1	1.58318	1.2896
NACCSTNTSQEAHK	N2H5	A2B2C1D1E1F1fedD1dcba	High mannose	0	0	19	Folate receptor alpha	FOLR1	P15328	69		14	1	6.07745	3.04549	2.93361	1.94715	4.5247	1	4.56147	2.93361		5	1	1.36408	0.730638	1.81207	0.671819	0.911637	1	1.04736	0.911637
NACCSTNTSQEAHK	N2H6	A2B2C1D1E1F1fedD1E1edcba	High mannose	0	0	16	Folate receptor alpha	FOLR1	P15328	69		12	1	8.68892	3.87949	4.30667	2.2075	6.35027	1	6.28421	4.30667		4	1	1.41043	1.18749	1.97637	3.02877	2.06442	1	1.29896	2.06442
NACCSTNTSQEAHK	N2H7	A2B2C1D1E1F1fedD1E1eE1edcba	High mannose	0	0	24	Folate receptor alpha	FOLR1	P15328	69		15	1	9.43623	4.46523	4.1544	2.21248	6.43216	1	6.95073	4.1544		9	1	1.43136	1.9618	2.58548	1.66874	1.51211	1	1.69658	1.66874
NACCSTNTSQEAHK	N2H8	A2B2C1D1E1F1fedD1E1eE1F1fedcba	High mannose	0	0	5	Folate receptor alpha	FOLR1	P15328	69		3	1	10.0955	5.96692	4.28852	1.57479	4.70719	1	8.03121	4.28852		2	1	0.947311	1.64161	1.23659	1.18794	0.904344	1	1.29446	1.18794
NACCSTNTSQEAHK	N2H9	A2B2C1D1E1F1fedD1E1F1feE1F1fedcba	High mannose	0	0	7	Folate receptor alpha	FOLR1	P15328	69		6	1	7.96351	5.0744	3.97869	1.81889	3.21672	1	6.51895	3.21672		1	1	1.08744	1.62742	1.94983	1.06763	1.01115	1	1.35743	1.06763
NACCSTNTSQEAHK	N3H4F1S1	A2B2C1D1E2F1G3gfedD1dcbB5ba	Complex	0	1	18	Folate receptor alpha	FOLR1	P15328	69		12	1	2.84814	2.54771	2.97479	2.26471	4.17966	1	2.69792	2.97479		6	1	0.436673	0.475366	1.24138	0.865231	0.858236	1	0.456019	0.865231
NACCSTNTSQEAHK	N3H5F1	A2B2C1D1E2edD1E1eE1edcbB5ba	Hybrid	0	1	8	Folate receptor alpha	FOLR1	P15328	69		2	1	1.25324	0.956365	0.834149	1.11738	1.17497	1	1.1048	1.11738		6	1	0.372319	0.369793	0.367283	0.392646	0.348368	1	0.371056	0.367283
NACCSTNTSQEAHK	N3H5F1	A2B2C1D1E2F1fedD1E1edcbB5ba	Hybrid	0	1	3	Folate receptor alpha	FOLR1	P15328	69		1	1	2.16378	1.39863	1.46225	1.54629	2.38283	1	1.78121	1.54629		2	1	0.781868	1.52566	3.14703	1.99029	1.71107	1	1.15376	1.99029
NACCSTNTSQEAHK	N3H5F1S1	A2B2C1D1E2F1G3gfedD1E1edcbB5ba	Hybrid	0	1	8	Folate receptor alpha	FOLR1	P15328	69		2	1	1.27903	1.28534	1.03971	1.02949	1.25974	1	1.28219	1.03971		6	1	1.45236	1.8241	1.02985	1.90736	1.49833	1	1.63823	1.49833
NACCSTNTSQEAHK	N3H5F2	A2B2C1D1E2F5fedD1E1eE1edcbB5ba	Hybrid	0	1	10	Folate receptor alpha	FOLR1	P15328	69		8	1	12.95	7.25092	6.32805	2.61104	6.49585	1	10.1005	6.32805		2	1	1.002	1.25227	1.4701	0.999638	1.15069	1	1.12714	1.15069
NACCSTNTSQEAHK	N3H6	A2B2C1D1E2F1fedD1E1eE1edcba	Hybrid	0	0	2	Folate receptor alpha	FOLR1	P15328	69		1	1	7.49678	2.8167	3.53924	2.97798	5.45308	1	5.15674	3.53924		1	1	1.18848	1.71966	3.18855	1.57533	1.11747	1	1.45407	1.57533
NACCSTNTSQEAHK	N3H6F1	A2B2C1D1E2F1fedD1E1eE1edcbB5ba	Hybrid	0	1	3	Folate receptor alpha	FOLR1	P15328	69		1	1	3.99108	2.00606	2.17658	1.36252	3.65566	1	2.99857	2.17658		2	1	0.59955	0.685729	3.48173	0.65719	1.02906	1	0.64264	1.02906
NACCSTNTSQEAHK	N4H5F1	A2B2C1D1E2F1fedD1E2F1fedcbB5ba	Complex	0	1	28	Folate receptor alpha	FOLR1	P15328	69		7	1	1.49933	1.52632	1.91806	1.63711	2.24677	1	1.51282	1.91806		21	1	0.316237	0.401381	0.564362	0.389102	0.447916	1	0.358809	0.447916
NACCSTNTSQEAHK	N4H5F1S1	A2B2C1D1E2F1G3gfedD1E2F1fedcbB5ba	Complex	0	1	50	Folate receptor alpha	FOLR1	P15328	69		37	1	1.4655	2.01024	2.34736	1.87594	2.27869	1	1.73787	2.27869		13	1	0.255275	0.341307	0.966167	0.311311	0.26921	1	0.298291	0.311311
NACCSTNTSQEAHK	N4H5F1S2	A2B2C1D1E2F1G3gfedD1E2F1G3gfedcbB5ba	Complex	0	1	37	Folate receptor alpha	FOLR1	P15328	69		18	1	1.84158	1.87978	2.27836	1.86482	2.96558	1	1.86068	2.27836		19	1	0.179995	0.392336	0.532174	0.243811	0.385916	1	0.286166	0.385916
NACCSTNTSQEAHK	N4H5F2	A2B2C1D1E2F1fF5fedD1E2F1fedcbB5ba	Complex	0	1	6	Folate receptor alpha	FOLR1	P15328	69		5	1	2.72108	2.57715	2.52784	1.26702	1.99828	1	2.64912	1.99828		1	1	0.819683	1.2756	1.89831	1.43218	1.15801	1	1.04764	1.43218
VSNYSR	N2H10	A2B2C1D1E1F1G1gfedD1E1F1feE1F1fedcba	High mannose	0	0	5	Folate receptor gamma	FOLR1	P15328	201		2	1	2.3946	2.17254	1.76873	1.33512	2.00161	1	2.28357	1.76873		3	1	0.940689	0.897548	1.85533	0.902973	0.951712	1	0.919118	0.951712
VSNYSR	N2H8	A2B2C1D1E1F1fedD1E1eE1F1fedcba	High mannose	0	0	6	Folate receptor gamma	FOLR1	P15328	201		3	1	1.7758	1.67847	1.66735	1.79623	2.12725	1	1.72713	1.79623		3	1	0.458554	1.34057	4.1816	1.19855	0.570298	1	0.899561	1.19855
VSNYSR	N2H9	A2B2C1D1E1F1fedD1E1F1feE1F1fedcba	High mannose	0	0	5	Folate receptor gamma	FOLR1	P15328	201		1	1	6.23295	5.04307	5.09326	5.05065	5.78225	1	5.63801	5.09326		4	1	1.74037	2.05075	3.29743	2.01081	1.36423	1	1.89556	2.01081
VSNYSR	N3H5F1	A2B2C1D1E2F1fedD1E1edcbB5ba	Hybrid	0	1	7	Folate receptor gamma	FOLR1	P15328	201		4	1	3.72771	1.25444	1.36901	1.8685	3.23805	1	2.49107	1.8685		3	1	0.785355	1.02024	2.51311	1.05419	0.960713	1	0.902795	1.05419
VSNYSR	N3H5F1S1	A2B2C1D1E2F1G3gfedD1E1edcbB5ba	Hybrid	0	1	9	Folate receptor gamma	FOLR1	P15328	201		4	1	2.31697	1.44183	1.34345	1.68707	2.48428	1	1.8794	1.68707		5	1	0.945684	1.32312	4.81594	2.14168	2.58776	1	1.1344	2.58776
VSNYSR	N3H5F2	A2B2C1D1E2F1fF5fedD1E1edcbB5ba	Hybrid	0	1	3	Folate receptor gamma	FOLR1	P15328	201		2	1	2.24525	1.19458	1.08414	1.17322	1.95017	1	1.71991	1.17322		1	1	0.583415	1.30097	2.28213	0.427964	0.786112	1	0.942193	0.786112
VSNYSR	N3H5F2	A2B2C1D1E2F5fedD1E1eE1edcbB5ba	Hybrid	0	1	5	Folate receptor gamma	FOLR1	P15328	201		3	1	2.11391	1.49289	1.33792	1.42821	2.34571	1	1.8034	1.42821		2	1	0.786177	1.22177	1.76136	1.02293	1.08192	1	1.00397	1.08192
VSNYSR	N3H6	A2B2C1D1E2edD1E1eE1F1fedcba	Hybrid	0	0	6	Folate receptor gamma	FOLR1	P15328	201		4	1	0.914316	0.362943	0.366887	0.136672	0.632086	1	0.63863	0.366887		2	1	0.943444	1.29223	2.42306	0.260527	1.13343	1	1.11784	1.13343
VSNYSR	N4H5F1	A2B2C1D1E2F1fedD1E2F1fedcbB5ba	Complex	0	1	11	Folate receptor gamma	FOLR1	P15328	201		7	1	2.25121	1.94398	2.20508	1.47387	2.47924	1	2.0976	2.20508		4	1	0.704674	0.888935	1.91435	0.999695	0.946642	1	0.796805	0.999695
VSNYSR	N4H5F1S1	A2B2C1D1E2F1G3gfedD1E2F1fedcbB5ba	Complex	0	1	23	Folate receptor gamma	FOLR1	P15328	201		14	1	1.91597	2.39782	1.78878	2.21396	2.30542	1	2.15689	2.21396		9	1	0.915929	2.42404	3.32897	1.19848	1.66018	1	1.66999	1.66018
VSNYSR	N4H5F1S2	A2B2C1D1E2F1G3gfedD1E2F1G3gfedcbB5ba	Complex	0	1	18	Folate receptor gamma	FOLR1	P15328	201		9	1	1.58916	1.66059	1.49704	2.18584	2.04124	1	1.62487	2.04124		9	1	1.00923	1.15889	1.67621	1.16096	1.1434	1	1.08406	1.16096
VSNYSR	N4H5F2	A2B2C1D1E2F1fF5fedD1E2F1fedcbB5ba	Complex	0	1	12	Folate receptor gamma	FOLR1	P15328	201		7	1	0.699338	0.661754	0.685444	0.552981	0.666502	1	0.680546	0.666502		5	1	0.370035	1.02961	0.769524	0.929362	1.11829	1	0.699821	0.929362
VSNYSR	N4H5F2S1	A2B2C1D1E2F1G3gfedD1E2F1fF5fedcbB5ba	Complex	0	1	6	Folate receptor gamma	FOLR1	P15328	201		3	1	1.69781	1.57955	1.67955	2.13583	1.68384	1	1.63868	1.68384		3	1	0.492131	1.26168	0.888002	0.922835	0.981223	1	0.876906	0.922835
VSNYSR	N4H5F2S1	A2B2C1D1E2F1G3gfF5fedD1E2F1fedcbB5ba	Complex	0	1	6	Folate receptor gamma	FOLR1	P15328	201		3	1	1.11721	1.46326	1.28673	1.53906	1.46914	1	1.29024	1.46914		3	1	0.801345	0.678567	1.61234	1.62276	2.06937	1	0.739956	1.62276
VSNYSR	N4H5F2S1	A2B2C1D1E2F5feE2F1G3gfedD1E1edcbB5ba	Hybrid	0	1	5	Folate receptor gamma	FOLR1	P15328	201		2	1	1.02568	1.29504	1.31577	1.24067	1.14289	1	1.16036	1.24067		3	1	0.929084	0.601599	0.7533	0.656672	0.861213	1	0.765342	0.7533
VSNYSR	N4H5F3	A2B2C1D1E2F1G5gfF5fedD1E2F1fedcbB5ba	Complex	0	1	8	Folate receptor gamma	FOLR1	P15328	201		6	1	3.40397	1.99594	2.09072	1.62936	2.57446	1	2.69996	2.09072		2	1	1.31541	3.443	2.98867	1.35482	1.3329	1	2.37921	1.35482
aThe glycan structure code: Uppercase and lowercase letters represent the beginning and end of a layer, respectively. "A" represents the first layer of the glycan from the reducing end, "B"represents the second layer of the glycan from the reducing end, and etc. Numbers "1" to "5" represent Hex, HexNAc, NeuAc, NeuGc, and dHex, respectively. An example is shown as follow:

## Sheet: Table S5B
Table S5B. Intact glycopeptides identified from FOLR1 in Hep3B cells
PeptideSequence	GlycanComposition	structure_coding	Glycan_type	Bisection	Corefucose	PSMs_total	Protein	GeneName	ProteinID	Glycosite_Position	Hep3B	PSMs	0h	12h	48h
GWNWTSGFNK	N3H5S1	A2B2C1D1E2F1G3gfedD1E1edcba	Hybrid	0	0	5	Folate receptor alpha	FOLR1	P15328	161		3	1	1.46914	0.724177
GWNWTSGFNK	N3H6S1	A2B2C1D1E2F1G3gfedD1E1eE1edcba	Hybrid	0	0	8	Folate receptor alpha	FOLR1	P15328	161		3	1	1.85909	0.839515
GWNWTSGFNK	N4H5F1	A2B2C1D1E2F1fedD1E2F1fedcbB5ba	Complex	0	1	15	Folate receptor alpha	FOLR1	P15328	161		11	1	1.38016	0.885302
GWNWTSGFNK	N4H5F1S1	A2B2C1D1E2F1G3gfedD1E2F1fedcbB5ba	Complex	0	1	45	Folate receptor alpha	FOLR1	P15328	161		20	1	1.2511	0.995017
GWNWTSGFNK	N4H5F1S1	A2B2C1D1E2F5feE2F1G3gfedD1E1edcba	Hybrid	0	0	3	Folate receptor alpha	FOLR1	P15328	161		1	1	1.48569	0.902736
GWNWTSGFNK	N4H5F1S2	A2B2C1D1E2F1G3gfedD1E2F1G3gfedcbB5ba	Complex	0	1	37	Folate receptor alpha	FOLR1	P15328	161		21	1	1.6985	1.34686
GWNWTSGFNK	N4H5F2S1	A2B2C1D1E2F1G3gfedD1E2F1fF5fedcbB5ba	Complex	0	1	9	Folate receptor alpha	FOLR1	P15328	161		7	1	1.4201	0.794823
GWNWTSGFNK	N4H5F2S1	A2B2C1D1E2F1G3gfF5fedD1E2F1fedcbB5ba	Complex	0	1	11	Folate receptor alpha	FOLR1	P15328	161		5	1	1.82462	0.986513
GWNWTSGFNK	N4H5F2S1	A2B2C1D1E2F5feE2F1G3gfedD1E1edcbB5ba	Hybrid	0	1	10	Folate receptor alpha	FOLR1	P15328	161		2	1	1.30545	0.778888
GWNWTSGFNK	N4H5S1	A2B2C1D1E2F1G3gfedD1E2F1fedcba	Complex	0	0	23	Folate receptor alpha	FOLR1	P15328	161		11	1	1.29179	0.945271
GWNWTSGFNK	N4H5S2	A2B2C1D1E2F1G3gfedD1E2F1G3gfedcba	Complex	0	0	29	Folate receptor alpha	FOLR1	P15328	161		19	1	1.2226	0.837843
GWNWTSGFNK	N5H6F1S1	A2B2C1D1E2F1G3gfedD1E2F1feE2F1fedcbB5ba	Complex	0	1	8	Folate receptor alpha	FOLR1	P15328	161		7	1	1.62125	1.13743
GWNWTSGFNK	N5H6F1S3	A2B2C1D1E2F1G3gfedD1E2F1G3gfeE2F1G3gfedcbB5ba	Complex	0	1	4	Folate receptor alpha	FOLR1	P15328	161		3	1	1.57332	1.29886
NACCSTNTSQEAHK	N3H4F1S1	A2B2C1D1E2F1G3gfedD1dcbB5ba	Complex	0	1	18	Folate receptor alpha	FOLR1	P15328	69		12	1	1.14456	1.29772
NACCSTNTSQEAHK	N3H5F1	A2B2C1D1E2edD1E1eE1edcbB5ba	Hybrid	0	1	8	Folate receptor alpha	FOLR1	P15328	69		2	1	1.49495	0.935434
NACCSTNTSQEAHK	N3H5F1	A2B2C1D1E2F1fedD1E1edcbB5ba	Hybrid	0	1	3	Folate receptor alpha	FOLR1	P15328	69		11	1	1.67687	0.730982
NACCSTNTSQEAHK	N3H5F1S1	A2B2C1D1E2F1G3gfedD1E1edcbB5ba	Hybrid	0	1	8	Folate receptor alpha	FOLR1	P15328	69		27	1	1.44013	1.19032
NACCSTNTSQEAHK	N3H5F2	A2B2C1D1E2F5fedD1E1eE1edcbB5ba	Hybrid	0	1	10	Folate receptor alpha	FOLR1	P15328	69		7	1	1.40313	0.793516
NACCSTNTSQEAHK	N3H6	A2B2C1D1E2F1fedD1E1eE1edcba	Hybrid	0	0	2	Folate receptor alpha	FOLR1	P15328	69		3	1	2.50603	0.65887
NACCSTNTSQEAHK	N3H6F1	A2B2C1D1E2F1fedD1E1eE1edcbB5ba	Hybrid	0	1	3	Folate receptor alpha	FOLR1	P15328	69		9	1	2.28684	0.850025
NACCSTNTSQEAHK	N4H5F1	A2B2C1D1E2F1fedD1E2F1fedcbB5ba	Complex	0	1	28	Folate receptor alpha	FOLR1	P15328	69		7	1	1.41961	1.08563
NACCSTNTSQEAHK	N4H5F1S1	A2B2C1D1E2F1G3gfedD1E2F1fedcbB5ba	Complex	0	1	50	Folate receptor alpha	FOLR1	P15328	69		37	1	1.03579	1.20055
NACCSTNTSQEAHK	N4H5F1S2	A2B2C1D1E2F1G3gfedD1E2F1G3gfedcbB5ba	Complex	0	1	37	Folate receptor alpha	FOLR1	P15328	69		18	1	1.11772	1.42336
NACCSTNTSQEAHK	N4H5F2	A2B2C1D1E2F1fF5fedD1E2F1fedcbB5ba	Complex	0	1	6	Folate receptor alpha	FOLR1	P15328	69		3	1	1.26112	1.09294
VSNYSR	N3H5F1	A2B2C1D1E2F1fedD1E1edcbB5ba	Hybrid	0	1	7	Folate receptor gamma	FOLR1	P15328	201		4	1	1.75925	0.895413
VSNYSR	N3H5F1S1	A2B2C1D1E2F1G3gfedD1E1edcbB5ba	Hybrid	0	1	9	Folate receptor gamma	FOLR1	P15328	201		4	1	1.4716	1.04976
VSNYSR	N3H5F2	A2B2C1D1E2F1fF5fedD1E1edcbB5ba	Hybrid	0	1	3	Folate receptor gamma	FOLR1	P15328	201		2	1	1.47907	0.779759
VSNYSR	N3H5F2	A2B2C1D1E2F5fedD1E1eE1edcbB5ba	Hybrid	0	1	5	Folate receptor gamma	FOLR1	P15328	201		3	1	1.13238	0.59201
VSNYSR	N3H6	A2B2C1D1E2edD1E1eE1F1fedcba	Hybrid	0	0	6	Folate receptor gamma	FOLR1	P15328	201		4	1	1.58819	0.651474
VSNYSR	N4H5F1	A2B2C1D1E2F1fedD1E2F1fedcbB5ba	Complex	0	1	11	Folate receptor gamma	FOLR1	P15328	201		7	1	1.27344	0.887414
VSNYSR	N4H5F1S1	A2B2C1D1E2F1G3gfedD1E2F1fedcbB5ba	Complex	0	1	23	Folate receptor gamma	FOLR1	P15328	201		14	1	0.726896	0.645301
VSNYSR	N4H5F1S2	A2B2C1D1E2F1G3gfedD1E2F1G3gfedcbB5ba	Complex	0	1	18	Folate receptor gamma	FOLR1	P15328	201		9	1	1.23339	1.06248
VSNYSR	N4H5F2	A2B2C1D1E2F1fF5fedD1E2F1fedcbB5ba	Complex	0	1	12	Folate receptor gamma	FOLR1	P15328	201		7	1	1.23744	0.773517
VSNYSR	N4H5F2S1	A2B2C1D1E2F1G3gfedD1E2F1fF5fedcbB5ba	Complex	0	1	6	Folate receptor gamma	FOLR1	P15328	201		3	1	0.995955	0.842708
VSNYSR	N4H5F2S1	A2B2C1D1E2F1G3gfF5fedD1E2F1fedcbB5ba	Complex	0	1	6	Folate receptor gamma	FOLR1	P15328	201		3	1	1.1226	0.787445
VSNYSR	N4H5F2S1	A2B2C1D1E2F5feE2F1G3gfedD1E1edcbB5ba	Hybrid	0	1	5	Folate receptor gamma	FOLR1	P15328	201		2	1	0.925563	0.479608
VSNYSR	N4H5F3	A2B2C1D1E2F1G5gfF5fedD1E2F1fedcbB5ba	Complex	0	1	8	Folate receptor gamma	FOLR1	P15328	201		6	1	1.49467	1.45889
aThe glycan structure code: Uppercase and lowercase letters represent the beginning and end of a layer, respectively. "A" represents the first layer of the glycan from the reducing end, "B"represents the second layer of the glycan from the reducing end, and etc. Numbers "1" to "5" represent Hex, HexNAc, NeuAc, NeuGc, and dHex, respectively. An example is shown as follow:
