# Supplementary material for: Site-specific glycoproteomic analysis revealing increased core-fucosylation on FOLR1 enhances folate uptake capacity of HCC cells to promote EMT
Source: Theranostics. 2021 May 8;11(14):6905–21. doi: 10.7150/thno.56882 (PMC8171077; doi:10.7150/thno.56882)
Supplement: Supplementary file 2 — Supplementary tables. [file thnov11p6905s2.zip › Supplementary Tables/Table S6 Intact glycopeptides identified from FOLR1 in TGF-a┬1-treated SMMC-7721 and Hep3B cells.xlsx]

## Sheet: Table S6
Table S6. Intact glycopeptides identified from FOLR1 in TGF-β1-treated SMMC-7721 and Hep3B cells
PeptideSequence	GlycanComposition	Structure_coding	Glycan_type	Corefucose	Bisection	Protein	GeneName	ProteinID	Glycosite_Position	SMMC-7721	PSMs	0h	24h	72h	Hep3B	PSMs	0h	24h	72h
NACCSTNTSQEAHKDVSYLYR	N3H4F1S1	A2B2C1D1E2F1G3gfedD1dcbB5ba	Hybrid	1	0	Folate receptor alpha	FOLR1	P15328	69		16	1	0.567351	0.98735		14	1	1.15192	0.809595
NACCSTNTSQEAHKDVSYLYR	N3H5F1	A2B2C1D1E2F1fedD1E1edcbB5ba	Hybrid	1	0	Folate receptor alpha	FOLR1	P15328	69		19	1	2.24221	3.57269		19	1	1.17496	1.84622
NACCSTNTSQEAHKDVSYLYR	N3H5F1S1	A2B2C1D1E2F1G3gfedD1E1edcbB5ba	Hybrid	1	0	Folate receptor alpha	FOLR1	P15328	69		31	1	0.525205	2.01892		40	1	1.72573	0.719011
NACCSTNTSQEAHKDVSYLYR	N3H5F2	A2B2C1D1E2F1fF5fedD1E1edcbB5ba	Hybrid	1	0	Folate receptor alpha	FOLR1	P15328	69		39	1	1.26317	1.5007		26	1	1.30448	0.872343
NACCSTNTSQEAHK	N3H5S1	A2B2C1D1E2F1G3gfedD1E1edcba	Hybrid	0	0	Folate receptor alpha	FOLR1	P15328	69		10	1	0.710477	3.25525		8	1	2.23745	3.2712
NACCSTNTSQEAHK	N3H6	A2B2C1D1E2edD1E1eE1F1fedcba	Hybrid	0	0	Folate receptor alpha	FOLR1	P15328	69		7	1	1.41411	4.27687		11	1	1.31121	2.29733
NACCSTNTSQEAHKDVSYLYR	N3H6F1	A2B2C1D1E2F1fedD1E1eE1edcbB5ba	Hybrid	1	0	Folate receptor alpha	FOLR1	P15328	69		12	1	1.22466	3.06128		19	1	3.93899	4.58709
NACCSTNTSQEAHKDVSYLYR	N3H6F1S1	A2B2C1D1E2F1G3gfedD1E1eE1edcbB5ba	Hybrid	1	0	Folate receptor alpha	FOLR1	P15328	69		15	1	1.00233	3.11973		24	1	1.74676	1.19269
NACCSTNTSQEAHKDVSYLYR	N3H6S1	A2B2C1D1E2F1G3gfedD1E1eE1edcba	Hybrid	0	0	Folate receptor alpha	FOLR1	P15328	69		26	1	0.496253	1.52843		35	1	1.24776	1.04787
NACCSTNTSQEAHK	N4H5F1	A2B2C1D1E2F1fedD1E2F1fedcbB5ba	Complex	1	0	Folate receptor alpha	FOLR1	P15328	69		30	1	0.80348	2.11731		30	1	2.69735	1.54845
NACCSTNTSQEAHKDVSYLYR	N4H5F1S1	A2B2C1D1E2F1G3gfedD1E2F1fedcbB5ba	Complex	1	0	Folate receptor alpha	FOLR1	P15328	69		113	1	0.83553	0.929773		81	1	1.01001	0.475676
NACCSTNTSQEAHKDVSYLYR	N4H5F1S2	A2B2C1D1E2F1G3gfedD1E2F1G3gfedcbB5ba	Complex	1	0	Folate receptor alpha	FOLR1	P15328	69		78	1	0.827316	1.08685		52	1	4.05922	2.40335
NACCSTNTSQEAHKDVSYLYR	N4H5F2	A2B2C1D1E2F1fF5fedD1E2F1fedcbB5ba	Complex	1	0	Folate receptor alpha	FOLR1	P15328	69		66	1	0.840389	1.67046		24	1	2.05487	1.98739
NACCSTNTSQEAHKDVSYLYR	N4H5F2S1	A2B2C1D1E2F1G3gfF5fedD1E2F1fedcbB5ba	Complex	1	0	Folate receptor alpha	FOLR1	P15328	69		52	1	0.936556	1.54026		31	1	1.77199	0.953772
GWNWTSGFNK	N4H5F1S1	A2B2C1D1E2F1G3gfedD1E2F1fedcbB5ba	Complex	1	0	Folate receptor alpha	FOLR1	P15328	161		61	1	0.48252	0.84559		78	1	0.898597	0.711376
GWNWTSGFNK	N4H5F1S2	A2B2C1D1E2F1G3gfedD1E2F1G3gfedcbB5ba	Complex	1	0	Folate receptor alpha	FOLR1	P15328	161		60	1	5.72017	0.885873		53	1	6.2422	4.47482
GWNWTSGFNK	N4H5F3	A2B2C1D1E2F1fF5fedD1E2F1fF5fedcbB5ba	Complex	1	0	Folate receptor alpha	FOLR1	P15328	161		42	1	0.793248	0.607758		20	1	1.04495	1.07976
GWNWTSGFNK	N4H5S1	A2B2C1D1E2F1G3gfedD1E2F1fedcba	Complex	0	0	Folate receptor alpha	FOLR1	P15328	161		37	1	0.674439	0.3717		54	1	0.555028	0.575317
GWNWTSGFNK	N4H5S2	A2B2C1D1E2F1fF3fedD1E2F1G3gfedcba	Complex	0	0	Folate receptor alpha	FOLR1	P15328	161		10	1	1.6463	0.749824		14	1	0.705257	0.64231
GWNWTSGFNK	N4H5S2	A2B2C1D1E2F1G3gfedD1E2F1G3gfedcba	Complex	0	0	Folate receptor alpha	FOLR1	P15328	161		27	1	1.42165	0.785416		27	1	1.0723	0.853546
VSNYSR	N3H4F1	A2B2C1D1E2edD1E1edcbB5ba	Hybrid	1	0	Folate receptor alpha	FOLR1	P15328	201		27	1	2.18798	4.26937		35	1	1.08529	2.07653
VSNYSR	N4H5F1	A2B2C1D1E2F1fedD1E2F1fedcbB5ba	Complex	1	0	Folate receptor alpha	FOLR1	P15328	201		20	1	1.26855	2.40964		41	1	2.08672	3.14833
VSNYSR	N4H5F1S1	A2B2C1D1E2F1G3gfedD1E2F1fedcbB5ba	Complex	1	0	Folate receptor alpha	FOLR1	P15328	201		55	1	0.9745	3.80133		60	1	1.84476	3.31439
aThe glycan structure code: Uppercase and lowercase letters represent the beginning and end of a layer, respectively. "A" represents the first layer of the glycan from the reducing end, "B"represents the second layer of the glycan from the reducing end, and etc. Numbers "1" to "5" represent Hex, HexNAc, NeuAc, NeuGc, and dHex, respectively. An example is shown as follow:
