# Supplementary material for: Site-specific glycoproteomic analysis revealing increased core-fucosylation on FOLR1 enhances folate uptake capacity of HCC cells to promote EMT
Source: Theranostics. 2021 May 8;11(14):6905–21. doi: 10.7150/thno.56882 (PMC8171077; doi:10.7150/thno.56882)
Supplement: Supplementary file 2 — Supplementary tables. [file thnov11p6905s2.zip › Supplementary Tables/Table S7 Gene primer sequences.xlsx]

## Sheet: Table S7
Table S7. Gene primer sequences of homo FUT8, FOLR1, E-cadherin, N-cadherin, and GAPDH used for real-time PCR
	Gene	Direction	Primer sequence
mRNA qPCR	FUT8	Forward	5’-GCTACTGGTGGATGGGAGAC-3’
		Reverse	5’-GCCAAGGGTAAATATGGAGG-3’
	FOLR1	Forward	5’-GGCATTTCATCCAGGACACC-3’
		Reverse	5’-CTTCCCACCATTGCTCACAG-3’
	E-cadherin	Forward	5’-CGACCCAACCCAAGAATCTA-3’
		Reverse	5’-AATGGCAGGAATTTGCAATC-3’
	N-cadherin	Forward	5’-CCACGCCGAGCCCCAGTATC-3’
		Reverse	5’-CCCCCAGTCGTTCAGGTAATCA-3’
	GAPDH	Forward	5’-GTGGTGAAGCAGGCGTCGGA-3’
		Reverse	5’-GAGGAGTGGGTGTCGCTGTTGA-3’
shRNA	FUT8	Forward	5’-GATCCGAACTGGTTCAGCGGAGAATACTTCC TGTCAGATATTCTCCGCTGAACCAGTTCTTTTTG-3’
		Reverse	5’-AATTCAAAAAGAACTGGTTCAGCGGAGAATAT CTGACAGGAAGTATTCTCCGCTGAACCAGTTCG-3’
siRNA	FUT8-001(5cy3)		5’-CCAGAATGCCCACAATCAA-3’
	FUT8-002(5cy3)		5’-CCCACAATCAAATTGCCAT-3’
